# Supplementary material for: Transforming US agriculture for carbon removal with enhanced weathering
Source: Nature. 2025 Feb 5;638(8050):425–34. doi: 10.1038/s41586-024-08429-2 (PMC11821523; doi:10.1038/s41586-024-08429-2)
Supplement: Supplementary file 2 — geochemistrydata_normcode. [file 41586_2024_8429_MOESM2_ESM.gz › tarballfiles/Anxhist.m]

function []=Anxhist(varargin) %Anx,figname)
%%%%%%%%%%%%%%%%%%%%%%%%%%%%%%%%%%%%%%%%%%%%%%%%%%%%%%%%%%%%%%%%
% This function plots a histogram of molar anorthite fraction
% showing the plagioclase mineral categories.
%
% Arguments
%  Anx      Vector of molar anorthite fractions
%  figname  (optional) Name of the figure to be created
%
% Outputs: none
%
% Subfunctions called:
%  getfig: creates figure with white background, or brings up existing figure
%     with the given name.

% Written by LLT 12 Oct 2021
% Updated 11 December 2023 (LLT)
%%%%%%%%%%%%%%%%%%%%%%%%%%%%%%%%%%%%%%%%%%%%%%%%%%%%%%%%%%%%%%%%


   figname='Anxhist'; 
   ylab='Number of samples';
   xlab='Molar percentage of normative anorthite in plagioclase (An_x)';
   oldway=0; % just draw vertical lines to show the categories
   png=0; % save figure (1) or not (0)

%   if (nargin<2); figname='Anxhist'; end
   for i=1:nargin
      if (isstruct(varargin{i}))
         if (isfield(varargin{i},'plag')); 
            Anx=round(varargin{i}.plag(:,2).*100); 
         end % if (isfield(varargin{i},'plag')); 
         continue;
      end % if (isstruct(varargin{i}))
      if (isnumeric(varargin{i})); Anx=round(varargin{i}.*100); end
      if (strcmpi(varargin{i},'figname')); figname=varargin{i+1}; end
      if (strcmpi(varargin{i},'text')); txt=varargin{i+1}; end
      if (strcmpi(varargin{i},'png')); png=1; end
      if (strcmpi(varargin{i},'oldway')); oldway=1; end
   end % for i=1:nargin
   
   getfig(figname); hold off; clf;

   if (oldway) % plagioclase categories shown with vertical lines
      histogram(Anx,0:5:100); hold on; % percentages (11 December 2023)
%      histogram(Anx,0:0.05:1); hold on; % fractions
      yrange=ylim;
      y1=yrange(2); y0=y1-(y1-yrange(1)).*0.05;
      x=[0 0.1 0.3 0.5 0.7 0.9]; nx=numel(x); % boundaries between plagioclases
      xp=[0.05 0.2 0.4 0.6 0.8 0.97]; nxp=numel(xp); % Plagioclase name placement
      x=x.*100; xp=xp.*100; % percentages, 11 Dec 2023
      for i=1:nx; plot([x(i) x(i)],[yrange(1) y1],'k-'); end
%      plot([1 1],[yrange(1) y0],'k-'); 
      plag={'Albite','Oligoclase','Andesine','Labradorite','Bytownite','Anorthite'};
      for i=1:nxp; text(xp(i),y0,plag{i},'HorizontalAlignment','Center','VerticalAlignment','Bottom'); end
%      xlabel('Molar fraction of normative anorthite in plagioclase');
%      ylabel('Number of samples');
   else % new plot
      i=0; lab={}; p=[];
      nAnx=numel(Anx);
      wab=find(Anx<=10); nab=numel(wab); % Albite
      i=i+1; lab{i}=sprintf('Albite (%.2g%%)',nab./nAnx.*100);
      pab=hist(Anx(wab,1),0:100); p(i)=bar(pab);
      hold on
      wolig=find(Anx>10 & Anx<=30); nolig=numel(wolig); % Oligoclase
      i=i+1; lab{i}=sprintf('Oligoclase (%.2g%%)',nolig./nAnx.*100);
      polig=hist(Anx(wolig,1),0:100); p(i)=bar(polig);
      wand=find(Anx>30 & Anx<=50); nand=numel(wand); % Andesine
      i=i+1; lab{i}=sprintf('Andesine (%.2g%%)',nand./nAnx.*100);
      pand=hist(Anx(wand,1),0:100); p(i)=bar(pand);
      wlab=find(Anx>50 & Anx<=70); nlab=numel(wlab); % Labradorite
      i=i+1; lab{i}=sprintf('Labradorite (%.2g%%)',nlab./nAnx.*100);
      plab=hist(Anx(wlab,1),0:100); p(i)=bar(plab);
      wby=find(Anx>70 & Anx<=90); nby=numel(wby); % Bytownite
      i=i+1; lab{i}=sprintf('Bytownite (%.2g%%)',nby./nAnx.*100);
      pby=hist(Anx(wby,1),0:100); p(i)=bar(pby);
      wan=find(Anx>90); nan=numel(wan); % Anorthite
      i=i+1; lab{i}=sprintf('Anorthite (%.2g%%)',nan./nAnx.*100);
      pan=hist(Anx(wan,1),0:100); p(i)=bar(pan);
      legend(p,lab,'Location','NorthWest','FontSize',12)
%[0:100;pab;polig;pand;plab;pby;pan]
   end % old way or new way

   set(gca,'FontSize',12);
   xlabel(xlab); ylabel(ylab);
   if (exist('txt','var')); 
      yrange=ylim; y1=yrange(2); y0=y1-(y1-yrange(1)).*0.02;
      text(99,y0,txt,'HorizontalAlignment','Right','VerticalAlignment','Top','FontWeight','bold','FontSize',12)
   end
   
   filename=[figname '_' date '.png'];
   if (png); saveas(gcf,filename); disp([filename ' saved']);
   else; disp([filename ' NOT saved']);

   return
end % Anxhist
