# Supplementary material for: Transforming US agriculture for carbon removal with enhanced weathering
Source: Nature. 2025 Feb 5;638(8050):425–34. doi: 10.1038/s41586-024-08429-2 (PMC11821523; doi:10.1038/s41586-024-08429-2)
Supplement: Supplementary file 2 — geochemistrydata_normcode. [file 41586_2024_8429_MOESM2_ESM.gz › tarballfiles/CentralOregonBasaltProducts.m]

% Investigate Central Oregon Basalt Products samples, for which we have several
% analyses and modes from Amy's and Mike's papers. We want to get an idea of
% potential sources of error in using normative mineralogies. This case study
% ended up being more complex than expected, as different laboratory techniques
% and instruments were used to analyse the samples, and stratigraphy near the
% mine contains several geochemically distinct lava flows and other entities.

% This script makes a variety of optional figures including those from Case 1
% in the supp info. Each figure is enclosed in an if-block and currently only
% the Case 1 figures are executed.

% I was particularly concerned that rescaling anhydrous (or not) might make
% a difference so many of the figures plot rescaled vs non-rescaled data.
% The original data may or may not be rescaled anhydrous!

if (~exist('png','var')); png=0; end % png=1 means save figures as .png files

if (~exist('oxcipwr','var')); oxcipwr=cipwnorm3(oxfixed,'rescale'); end
oxr=oxcipwr.oxiderescaled; 

ms=14; mss=120; % marker sizes for plot and scatter
% labels for scatter-plot legends
lab{1}='Agency Plains flow (Deschutes fm)'; slab{1}='Agency Plains flow';
lab{2}='Diktytaxitic flows (Deschutes fm)'; slab{2}='Diktytaxitic flows';
lab{3}='Prineville Chemical Type flows';    slab{3}='Prineville CT flows';
lab{4}='Central Oregon Basalt Products report'; slab{4}='COBP online report';
lab{5}='Portable XRF';        slab{5}='COBP portable XRF';
lab{6}='Kelland et al 2020 Table S1';       slab{6}='COBP Table S1 Kelland et al 2020';
lab{7}='Lewis et al 2021 Table 6';          slab{7}='COBP Table 6 Lewis et al 2021';

amy.plagwt=35.1; amy.orwt=23; amy.diwt=10.6; amy.olwt=1; 
amy.qzwt=0.4; amy.ilwt=0.6; amy.apwt=2.8;
amy.glass=24.9; amy.smecwt=1.2; 
amy.Anx=0.39; amy.Fox=0.52; amy.Abx=0.56;

mike.plagwt=35.1; mike.orwt=23; mike.diwt=6.2+4.4; mike.olwt=1;
mike.Anx=0.5; mike.Fox=0.96./2; mike.Abx=0.5; 
mike.smec=1.2; mike.glass=24.9; 
mike.qzwt=0.5; mike.ilwt=0.6; mike.carb=0.34; mike.apwt=2.8;

% labels for stacked bar figures
xCOBP{1}='Lewis et al 2021'; xCOBP{2}='Table 6 Lewis et al'; xCOBP{3}='Table 6 rescaled';
xCOBP{4}='Kelland et al 2020'; xCOBP{5}='Portable XRF'; xCOBP{6}='Portable XRF rescaled';
xCOBP{7}='Table S1 Kelland et al'; xCOBP{8}='Table S1 rescaled';
xCOBP{9}='COBP online report'; xCOBP{10}='COBP report rescaled';

wkelland0=find(contains(oxfixed.reference,'portable XRF'));
wkelland1=find(contains(oxfixed.reference,'Kelland etal 2020 Global Change Biology'));
wlewis=find(contains(oxfixed.reference,'Lewis etal 2021') & contains(oxfixed.sample,'Oregon'));
wprine=find(contains(oxfixed.province,'Prineville')); nprine=numel(wprine);
wdikty=find(contains(oxfixed.province,'dikty')); ndikty=numel(wdikty);
wagency=find(contains(oxfixed.province,'Agency')); nagency=numel(wagency);
wbrochure=find(contains(oxfixed.reference,'Oregon Basalt Products online analysis')); 

wCOBP=[wkelland0;wkelland1;wlewis;wbrochure]; nCOBP=numel(wCOBP);
wlocal=[wprine;wdikty;wagency]; nlocal=numel(wlocal);
wmadras=[wCOBP;wlocal]; nmadras=numel(wmadras);

if (1) % Anx plot
   getfig('Anx Madras'); clf; hold off
   plt=[]; set(gca,'ColorOrderIndex',1); i=0; hold on; 
   i=i+1; plt(i)=plot(oxcipwr.wgtnorm.plag(wagency),oxcipwr.norm.Anx(wagency),'.','MarkerSize',ms); 
   i=i+1; plt(i)=plot(oxcipwr.wgtnorm.plag(wdikty),oxcipwr.norm.Anx(wdikty),'.','MarkerSize',ms); 
   i=i+1; plt(i)=plot(oxcipwr.wgtnorm.plag(wprine),oxcipwr.norm.Anx(wprine),'.','MarkerSize',ms); 
   i=i+1; plt(i)=scatter(oxcipwr.wgtnorm.plag(wbrochure),oxcipwr.norm.Anx(wbrochure),mss,'filled','s'); 
   i=i+1; plt(i)=scatter(oxcipwr.wgtnorm.plag(wkelland0),oxcipwr.norm.Anx(wkelland0),mss,'filled','s'); 
   i=i+1; plt(i)=scatter(oxcipwr.wgtnorm.plag(wkelland1),oxcipwr.norm.Anx(wkelland1),mss,'filled','s'); 
   i=i+1; plt(i)=scatter(oxcipwr.wgtnorm.plag(wlewis),oxcipwr.norm.Anx(wlewis),mss,'filled','s'); 
   i=i+1; plt(i)=plot(amy.plagwt,amy.Anx,'ro','MarkerSize',14,'MarkerFaceColor','y','LineWidth',2); slab{i}='Mode (Lewis et al 2021)';
%   xlim([0 100]); 
   xrange=xlim; x1=(xrange(2)-xrange(1)).*0.98+xrange(1);
   plot(xrange,[1 1].*0.1,'k:'); 
   text(x1,0.2,'Oligoclase','VerticalAlignment','Middle','HorizontalAlignment','Center','Rotation',90);
   plot(xrange,[1 1].*0.3,'k:');
   text(x1,0.4,'Andesine','VerticalAlignment','Middle','HorizontalAlignment','Center','Rotation',90);
   plot(xrange,[1 1].*0.5,'k:');
   text(x1,0.6,'Labradorite','VerticalAlignment','Middle','HorizontalAlignment','Center','Rotation',90);
   plot(xrange,[1 1].*0.7,'k:');
   text(x1,0.8,'Bytownite','VerticalAlignment','Middle','HorizontalAlignment','Center','Rotation',90);
   plot(xrange,[1 1].*0.9,'k:');
   text(x1,1,'An','VerticalAlignment','Middle','HorizontalAlignment','Right','Rotation',90);
   ylim([0.1 1]); xlim(xrange);
   set(gca,'Box','on','FontSize',12);
   legend(plt,slab,'Location','NorthWest','NumColumns',2);
   xlabel('Plagioclase (wgt% {\Sigma}oxides=100%)'); ylabel('Ca molar stoichiometry');
   title('Mafic rocks near Madras OR');
   if (png); saveas(gcf,['CentralOregon_Anx_' date '.png']); end 
end % if (1) % Anx plot

getRMSE=0; % differences rather than RMSE
getRMSE=1; % RMSE rather than just differences
if (1) % RMSE norms vs mode
   modefld={'plag','Or','Di','Ol','Q','Il','Ap'}; nmode=numel(modefld);
   amymodefld={'plagwt','orwt','diwt','olwt','qzwt','ilwt','apwt'}; %strcat(lower(modefld),'wt');
   amymode(1,:)=[amy.plagwt amy.orwt amy.diwt amy.olwt amy.qzwt amy.ilwt amy.apwt]'; % amy.smecwt+amy.glass]';
   nmode=numel(amymode);
   rmse=zeros(nmadras,1); rmser=zeros(nmadras,1); % with rescaling
   prinermse=zeros(nprine,1); prinermser=zeros(nprine,1); % with rescaling
   agencyrmse=zeros(nagency,1); agencyrmser=zeros(nagency,1); % with rescaling
   diktyrmse=zeros(ndikty,1); diktyrmser=zeros(ndikty,1); % with rescaling
   kel0rmse=0; kel0rmser=0; % with rescaling
   kel1rmse=0; kel1rmser=0; % with rescaling
   lewisrmse=0; lewisrmser=0; % with rescaling
   brochurermse=0; brochurermser=0; % with rescaling
   if (getRMSE); sq=2; else; sq=1; end
   for j=1:nmode
      for i=1:nprine; k=wprine(i);
         prinermse(i,1)=prinermse(i,1)+(amy.(amymodefld{j})-oxcipw.wgtnorm.(modefld{j})(k)).^sq;
         prinermser(i,1)=prinermser(i,1)+(amy.(amymodefld{j})-oxcipwr.wgtnorm.(modefld{j})(k)).^sq;
      end % for i=1:nprine; k=wprine(i);
      for i=1:nagency; k=wagency(i);
         agencyrmse(i,1)=agencyrmse(i,1)+(amy.(amymodefld{j})-oxcipw.wgtnorm.(modefld{j})(k)).^sq;
         agencyrmser(i,1)=agencyrmser(i,1)+(amy.(amymodefld{j})-oxcipwr.wgtnorm.(modefld{j})(k)).^sq;
      end % for i=1:nagency; k=wagency(i);
      for i=1:ndikty; k=wdikty(i);
         diktyrmse(i,1)=diktyrmse(i,1)+(amy.(amymodefld{j})-oxcipw.wgtnorm.(modefld{j})(k)).^sq;
         diktyrmser(i,1)=diktyrmser(i,1)+(amy.(amymodefld{j})-oxcipwr.wgtnorm.(modefld{j})(k)).^sq;
      end % for i=1:ndikty; k=wdikty(i);
      kel0rmse=kel0rmse+(amy.(amymodefld{j})-oxcipw.wgtnorm.(modefld{j})(wkelland0)).^sq;
      kel0rmser=kel0rmser+(amy.(amymodefld{j})-oxcipwr.wgtnorm.(modefld{j})(wkelland0)).^sq;
      kel1rmse=kel1rmse+(amy.(amymodefld{j})-oxcipw.wgtnorm.(modefld{j})(wkelland1)).^sq;
      kel1rmser=kel1rmser+(amy.(amymodefld{j})-oxcipwr.wgtnorm.(modefld{j})(wkelland1)).^sq;
      lewisrmse=lewisrmse+(amy.(amymodefld{j})-oxcipw.wgtnorm.(modefld{j})(wlewis)).^sq;
      lewisrmser=lewisrmser+(amy.(amymodefld{j})-oxcipwr.wgtnorm.(modefld{j})(wlewis)).^sq;
      brochurermse=brochurermse+(amy.(amymodefld{j})-oxcipw.wgtnorm.(modefld{j})(wbrochure)).^sq;
      brochurermser=brochurermser+(amy.(amymodefld{j})-oxcipwr.wgtnorm.(modefld{j})(wbrochure)).^sq;
      for i=1:nmadras; k=wmadras(i);
         rmse(i,1)=rmse(i,1)+(amy.(amymodefld{j})-oxcipw.wgtnorm.(modefld{j})(k)).^sq;
         rmser(i,1)=rmser(i,1)+(amy.(amymodefld{j})-oxcipwr.wgtnorm.(modefld{j})(k)).^sq;
      end % for i=1:nmadras
   end % for j=1:nmode
   if (getRMSE)
      rmse=sqrt(rmse./nmode); rmser=sqrt(rmser./nmode);
      prinermse=sqrt(prinermse./nmode); prinermser=sqrt(prinermser./nmode);
      agencyrmse=sqrt(agencyrmse./nmode); agencyrmser=sqrt(agencyrmser./nmode);
      diktyrmse=sqrt(diktyrmse./nmode); diktyrmser=sqrt(diktyrmser./nmode);
      brochurermse=sqrt(brochurermse./nmode); brochurermser=sqrt(brochurermser./nmode);
      lewisrmse=sqrt(lewisrmse./nmode); lewisrmser=sqrt(lewisrmser./nmode);
      kel0rmse=sqrt(kel0rmse./nmode); kel0rmser=sqrt(kel0rmser./nmode);
      kel1rmse=sqrt(kel1rmse./nmode); kel1rmser=sqrt(kel1rmser./nmode);
   end % if (getRMSE)
   getfig('modeerr'); clf; hold off
   plt=[]; set(gca,'ColorOrderIndex',1); i=0; hold on; 
   i=i+1; plt(i)=plot(agencyrmse,agencyrmser,'.','MarkerSize',ms); 
   i=i+1; plt(i)=plot(diktyrmse,diktyrmser,'.','MarkerSize',ms); 
   i=i+1; plt(i)=plot(prinermse,prinermser,'.','MarkerSize',ms); 
   i=i+1; plt(i)=scatter(brochurermse,brochurermser,mss,'filled','s'); 
   i=i+1; plt(i)=scatter(kel0rmse,kel0rmser,mss,'filled','s'); 
   slab{i}='COBP (portable XRF, unpublished)';
   i=i+1; plt(i)=scatter(kel1rmse,kel1rmser,mss,'filled','s'); 
   slab{i}='COBP (Kelland et al 2020 Table S1)';
   i=i+1; plt(i)=scatter(lewisrmse,lewisrmser,mss,'filled','s'); 
   slab{i}='COBP (Lewis et al 2021 Table 6)';
   yrange=ylim; hold on; plot(yrange,yrange,'k-');
   if (getRMSE); 
      xlabel('RMSE (mode-norm wgt%)');
      ylabel('RMSE (mode-norm wgt%) rescaled oxides')
   else % just showing differences
      xlabel('mode-norm (wgt%)');
      ylabel('mode-norm (wgt%) rescaled oxides')
   end % getRMSE
   set(gca,'Box','on');
   legend(plt,slab(1:end-1),'Location','NorthWest'); %,'NumColumns',2);
   title('Mafic rocks near Madras OR');
   set(gca,'FontSize',12);
   if (png); saveas(gcf,['CentralOregon_modeerr_' date '.png']); end 
end % if (1) % RMSE norms vs mode

if (0)
   getfig('modeerrRMSEhist norescale'); clf; hold off
   histogram(rmse); ndlab{1}='Histogram: local samples';
   hold on; 
   scatter(kel0rmse,1,mss,'filled','s'); ndlab{2}='Portable XRF for Mike';
   scatter(kel1rmse,1,mss,'filled','d'); ndlab{3}='Kelland et al 2020 Table S1';
   scatter(lewisrmse,1,mss,'filled','o'); ndlab{4}='Lewis et al 2021 Table 6';
   scatter(brochurermse,1,mss,'filled','v'); ndlab{5}='COBP brochure';
   legend(ndlab,'Location','NorthEast');
end % 

if (0) % Histogram of RMSE associated with rescaling vs not rescaling
if (exist('oxnormdiff')); 
   locnormdiff=oxnormdiff(wlocal);
   COBPnormdiff=oxnormdiff(wCOBP);
   getfig('locnormdiff'); clf; hold off
   histogram(locnormdiff);
   hold on; 
   ndlab{1}='Histogram: local samples';
   scatter(oxnormdiff(wkelland0),1,mss,'filled','s'); ndlab{2}='Portable XRF for Mike';
   scatter(oxnormdiff(wkelland1),1,mss,'filled','d'); ndlab{3}='Kelland et al 2020 Table S1';
   scatter(oxnormdiff(wlewis),1,mss,'filled','o'); ndlab{4}='Lewis et al 2021 Table 6';
   scatter(oxnormdiff(wbrochure),1,mss,'filled','v'); ndlab{5}='COBP brochure';
   legend(ndlab,'Location','NorthEast');
   xlabel('CIPW norm wgt% RMSE: rescaling oxide data');
   ylabel('Number of samples'); 
   title('Mafic rocks near Madras OR');
   set(gca,'FontSize',12);
   
   if (png); 
      if (shortlist)
         saveas(gcf,['CentralOregon_normdiffRMSE_shortlist_' date '.png']); 
      else
         saveas(gcf,['CentralOregon_normdiffRMSE_' date '.png']); 
      end  % shortlist
   end % if (png); 
end % if (exist('oxnormdiff')); 
end % if (0) % Histogram of RMSE associated with rescaling vs not rescaling


if (0) % make the TAS diagram (not anhydrous, violates LeBas&Streckeisen1990)
TASdiagram('figname','CentralOregonTAS');
plt=[]; set(gca,'ColorOrderIndex',1); i=0; hold on; ms=12; mss=100;
i=i+1; plt(i)=plot(oxfixed.SiO2(wagency),oxfixed.Na2O(wagency)+oxfixed.K2O(wagency),'.','MarkerSize',ms); %lab{i}='Agency Plains basalt flow near Madras OR';
i=i+1; plt(i)=plot(oxfixed.SiO2(wdikty),oxfixed.Na2O(wdikty)+oxfixed.K2O(wdikty),'.','MarkerSize',ms); %lab{i}='Diktytaxitic basalt flows near Madras OR';
i=i+1; plt(i)=plot(oxfixed.SiO2(wprine),oxfixed.Na2O(wprine)+oxfixed.K2O(wprine),'.','MarkerSize',ms); %lab{i}='Prineville Chemical Type flows near Pelton Dam OR';
i=i+1; plt(i)=scatter(oxfixed.SiO2(wbrochure),oxfixed.Na2O(wbrochure)+oxfixed.K2O(wbrochure),mss,'filled','s'); %lab{i}='Central Oregon Basalt Products brochure';
i=i+1; plt(i)=scatter(oxfixed.SiO2(wkelland0),oxfixed.Na2O(wkelland0)+oxfixed.K2O(wkelland0),mss,'filled','s'); %lab{i}='Portable XRF data for Mike';
i=i+1; plt(i)=scatter(oxfixed.SiO2(wkelland1),oxfixed.Na2O(wkelland1)+oxfixed.K2O(wkelland1),mss,'filled','s'); %lab{i}='Kelland et al 2020 Table S1';
i=i+1; plt(i)=scatter(oxfixed.SiO2(wlewis),oxfixed.Na2O(wlewis)+oxfixed.K2O(wlewis),mss,'filled','s'); %lab{i}='Lewis et al 2021 Table 6';
legend(plt,lab,'Location','NorthEast');
title('Mafic rocks near Madras OR');
if (png); saveas(gcf,['CentralOregonTAS_' date '.png']); end 
end % if (0) % make the TAS diagram

if (0) % Make the rescaled TAS diagram
TASdiagram('figname','CentralOregonTAS_rescaled');
plt=[]; set(gca,'ColorOrderIndex',1); i=0; hold on; ms=12;
i=i+1; plt(i)=plot(oxcipwr.oxiderescaled.SiO2(wagency),oxcipwr.oxiderescaled.Na2O(wagency)+oxcipwr.oxiderescaled.K2O(wagency),'.','MarkerSize',ms); %lab{i}='Agency Plains basalt flow near Madras OR';
i=i+1; plt(i)=plot(oxcipwr.oxiderescaled.SiO2(wdikty),oxcipwr.oxiderescaled.Na2O(wdikty)+oxcipwr.oxiderescaled.K2O(wdikty),'.','MarkerSize',ms); %lab{i}='Diktytaxitic basalt flows near Madras OR';
i=i+1; plt(i)=plot(oxcipwr.oxiderescaled.SiO2(wprine),oxcipwr.oxiderescaled.Na2O(wprine)+oxcipwr.oxiderescaled.K2O(wprine),'.','MarkerSize',ms); %lab{i}='Prineville Chemical Type near Pelton Dam OR';
i=i+1; plt(i)=scatter(oxcipwr.oxiderescaled.SiO2(wbrochure),oxcipwr.oxiderescaled.Na2O(wbrochure)+oxcipwr.oxiderescaled.K2O(wbrochure),mss,'filled','s'); %lab{i}='Central Oregon Basalt Products brochure';
i=i+1; plt(i)=scatter(oxcipwr.oxiderescaled.SiO2(wkelland0),oxcipwr.oxiderescaled.Na2O(wkelland0)+oxcipwr.oxiderescaled.K2O(wkelland0),mss,'filled','s'); %lab{i}='Portable XRF data for Mike';
i=i+1; plt(i)=scatter(oxcipwr.oxiderescaled.SiO2(wkelland1),oxcipwr.oxiderescaled.Na2O(wkelland1)+oxcipwr.oxiderescaled.K2O(wkelland1),mss,'filled','s'); %lab{i}='Kelland et al 2020 Table S1';
i=i+1; plt(i)=scatter(oxcipwr.oxiderescaled.SiO2(wlewis),oxcipwr.oxiderescaled.Na2O(wlewis)+oxcipwr.oxiderescaled.K2O(wlewis),mss,'filled','s'); %lab{i}='Lewis et al 2021 Table 6';
legend(plt,lab,'Location','NorthEast');
title('Mafic rocks near Madras OR rescaled to 100%');
if (png); saveas(gcf,['CentralOregonTAS_rescaled_' date '.png']); end 
end % if (0) % Make the rescaled TAS diagram


if (0) % make the CIA diagram
cia=CIA(oxfixed); ciar=CIA(oxcipwr.oxiderescaled); 
getfig('CIA'); clf; hold off; plt=[]; i=0; set(gca,'ColorOrderIndex',1); 
plot([35 50],[35 50],'k-'); hold on
i=i+1; plt(i)=plot(cia(wagency),ciar(wagency),'.','MarkerSize',ms); 
i=i+1; plt(i)=plot(cia(wdikty),ciar(wdikty),'.','MarkerSize',ms);
i=i+1; plt(i)=plot(cia(wprine),ciar(wprine),'.','MarkerSize',ms);
i=i+1; plt(i)=scatter(cia(wbrochure),ciar(wbrochure),mss,'filled','s');
i=i+1; plt(i)=scatter(cia(wkelland0),ciar(wkelland0),mss,'filled','s');
i=i+1; plt(i)=scatter(cia(wkelland1),ciar(wkelland1),mss,'filled','s');
i=i+1; plt(i)=scatter(cia(wlewis),ciar(wlewis),mss,'filled','s');
set(gca,'FontSize',12);
legend(plt,lab,'Location','NorthWest','Box','off');
xlabel('Chemical index of alteration');
ylabel('Chemical index of alteration (rescaled oxides)');
title('Mafic rocks near Madras');
if (png); saveas(gcf,['CentralOregonCIA_' date '.png']); end 
end % if (1) % make the CIA diagram

if (0) % make the Ba diagram
getfig('Ba'); clf; hold off; plt=[]; i=0; set(gca,'ColorOrderIndex',1); 
plot([0 5000],[0 5000],'k-'); hold on
i=i+1; plt(i)=plot(oxfixed.Ba(wagency),oxr.Ba(wagency).*1e4,'.','MarkerSize',ms); 
hold on
i=i+1; plt(i)=plot(oxfixed.Ba(wdikty),oxr.Ba(wdikty).*1e4,'.','MarkerSize',ms);
i=i+1; plt(i)=plot(oxfixed.Ba(wprine),oxr.Ba(wprine).*1e4,'.','MarkerSize',ms);
i=i+1; plt(i)=scatter(oxfixed.Ba(wbrochure),oxr.Ba(wbrochure).*1e4,mss,'filled','s');
i=i+1; plt(i)=scatter(oxfixed.Ba(wkelland0),oxr.Ba(wkelland0).*1e4,mss,'filled','s');
i=i+1; plt(i)=scatter(oxfixed.Ba(wkelland1),oxr.Ba(wkelland1).*1e4,mss,'filled','s');
i=i+1; plt(i)=scatter(oxfixed.Ba(wlewis),oxr.Ba(wlewis).*1e4,mss,'filled','s');
set(gca,'FontSize',12);
legend(plt,lab,'Location','NorthWest','Box','off');
xlabel('Ba (ppm)');
ylabel('Ba (ppm, rescaled)');
title('Mafic rocks near Madras');
if (png); saveas(gcf,['CentralOregon_Ba_' date '.png']); end 
end % if (1) % make the Ba diagram

if (0) % make the P2O5 diagram
getfig('P2O5'); clf; hold off; plt=[]; i=0; set(gca,'ColorOrderIndex',1); 
plot([0 3],[0 3],'k-'); hold on
i=i+1; plt(i)=plot(oxfixed.P2O5(wagency),oxr.P2O5(wagency),'.','MarkerSize',ms); 
hold on
i=i+1; plt(i)=plot(oxfixed.P2O5(wdikty),oxr.P2O5(wdikty),'.','MarkerSize',ms);
i=i+1; plt(i)=plot(oxfixed.P2O5(wprine),oxr.P2O5(wprine),'.','MarkerSize',ms);
i=i+1; plt(i)=scatter(oxfixed.P2O5(wbrochure),oxr.P2O5(wbrochure),mss,'filled','s');
i=i+1; plt(i)=scatter(oxfixed.P2O5(wkelland0),oxr.P2O5(wkelland0),mss,'filled','s');
i=i+1; plt(i)=scatter(oxfixed.P2O5(wkelland1),oxr.P2O5(wkelland1),mss,'filled','s');
i=i+1; plt(i)=scatter(oxfixed.P2O5(wlewis),oxr.P2O5(wlewis),mss,'filled','s');
set(gca,'FontSize',12);
legend(plt,lab,'Location','NorthWest','Box','off');
xlabel('P2O5 (weight percent)');
ylabel('P2O5 (weight percent, rescaled)');
title('Mafic rocks near Madras');
if (png); saveas(gcf,['CentralOregon_P2O5_' date '.png']); end 
end % if (1) % make the P2O5 diagram

if (0) % make the MgO diagram
getfig('MgO'); clf; hold off; plt=[]; i=0; set(gca,'ColorOrderIndex',1); 
plot([0 10],[0 10],'k-'); hold on
i=i+1; plt(i)=plot(oxfixed.MgO(wagency),oxr.MgO(wagency),'.','MarkerSize',ms); 
hold on
i=i+1; plt(i)=plot(oxfixed.MgO(wdikty),oxr.MgO(wdikty),'.','MarkerSize',ms);
i=i+1; plt(i)=plot(oxfixed.MgO(wprine),oxr.MgO(wprine),'.','MarkerSize',ms);
i=i+1; plt(i)=scatter(oxfixed.MgO(wbrochure),oxr.MgO(wbrochure),mss,'filled','s');
i=i+1; plt(i)=scatter(oxfixed.MgO(wkelland0),oxr.MgO(wkelland0),mss,'filled','s');
i=i+1; plt(i)=scatter(oxfixed.MgO(wkelland1),oxr.MgO(wkelland1),mss,'filled','s');
i=i+1; plt(i)=scatter(oxfixed.MgO(wlewis),oxr.MgO(wlewis),mss,'filled','s');
set(gca,'FontSize',12);
legend(plt,lab,'Location','NorthWest','Box','off');
xlabel('MgO (weight percent)');
ylabel('MgO (weight percent, rescaled)');
title('Mafic rocks near Madras');
if (png); saveas(gcf,['CentralOregon_MgO_' date '.png']); end 
end % if (1) % make the MgO diagram

if (0) % make the Al2O3 diagram
getfig('Al2O3'); clf; hold off; plt=[]; i=0; set(gca,'ColorOrderIndex',1); 
plot([10 22],[10 22],'k-'); hold on
i=i+1; plt(i)=plot(oxfixed.Al2O3(wagency),oxr.Al2O3(wagency),'.','MarkerSize',ms); 
hold on
i=i+1; plt(i)=plot(oxfixed.Al2O3(wdikty),oxr.Al2O3(wdikty),'.','MarkerSize',ms);
i=i+1; plt(i)=plot(oxfixed.Al2O3(wprine),oxr.Al2O3(wprine),'.','MarkerSize',ms);
i=i+1; plt(i)=scatter(oxfixed.Al2O3(wbrochure),oxr.Al2O3(wbrochure),mss,'filled','s');
i=i+1; plt(i)=scatter(oxfixed.Al2O3(wkelland0),oxr.Al2O3(wkelland0),mss,'filled','s');
i=i+1; plt(i)=scatter(oxfixed.Al2O3(wkelland1),oxr.Al2O3(wkelland1),mss,'filled','s');
i=i+1; plt(i)=scatter(oxfixed.Al2O3(wlewis),oxr.Al2O3(wlewis),mss,'filled','s');
set(gca,'FontSize',12);
legend(plt,lab,'Location','NorthWest','Box','off');
xlabel('Al2O3 (weight percent)');
ylabel('Al2O3 (weight percent, rescaled)');
title('Mafic rocks near Madras');
if (png); saveas(gcf,['CentralOregon_Al2O3_' date '.png']); end 
end % if (1) % make the Al2O3 diagram

if (0) % make the TiO2 diagram
getfig('TiO2'); clf; hold off; plt=[]; i=0; set(gca,'ColorOrderIndex',1); 
plot([0.5 4],[0.5 4],'k-'); hold on
i=i+1; plt(i)=plot(oxfixed.TiO2(wagency),oxr.TiO2(wagency),'.','MarkerSize',ms); 
hold on
i=i+1; plt(i)=plot(oxfixed.TiO2(wdikty),oxr.TiO2(wdikty),'.','MarkerSize',ms);
i=i+1; plt(i)=plot(oxfixed.TiO2(wprine),oxr.TiO2(wprine),'.','MarkerSize',ms);
i=i+1; plt(i)=scatter(oxfixed.TiO2(wbrochure),oxr.TiO2(wbrochure),mss,'filled','s');
i=i+1; plt(i)=scatter(oxfixed.TiO2(wkelland0),oxr.TiO2(wkelland0),mss,'filled','s');
i=i+1; plt(i)=scatter(oxfixed.TiO2(wkelland1),oxr.TiO2(wkelland1),mss,'filled','s');
i=i+1; plt(i)=scatter(oxfixed.TiO2(wlewis),oxr.TiO2(wlewis),mss,'filled','s');
set(gca,'FontSize',12);
legend(plt,lab,'Location','NorthWest','Box','off');
xlabel('TiO2 (weight percent)');
ylabel('TiO2 (weight percent, rescaled)');
title('Mafic rocks near Madras');
if (png); saveas(gcf,['CentralOregon_TiO2_' date '.png']); end 
end % if (1) % make the TiO2 diagram

oxr.FeOt=oxr.FeO+oxr.Fe2O3./1.111348;
if (0) % make the FeOt diagram
getfig('FeOt'); clf; hold off; plt=[]; i=0; set(gca,'ColorOrderIndex',1); 
plot([6 14],[6 14],'k-'); hold on
i=i+1; plt(i)=plot(oxfixed.FeOt(wagency),oxr.FeOt(wagency),'.','MarkerSize',ms); 
hold on
i=i+1; plt(i)=plot(oxfixed.FeOt(wdikty),oxr.FeOt(wdikty),'.','MarkerSize',ms);
i=i+1; plt(i)=plot(oxfixed.FeOt(wprine),oxr.FeOt(wprine),'.','MarkerSize',ms);
i=i+1; plt(i)=scatter(oxfixed.FeOt(wbrochure),oxr.FeOt(wbrochure),mss,'filled','s');
i=i+1; plt(i)=scatter(oxfixed.FeOt(wkelland0),oxr.FeOt(wkelland0),mss,'filled','s');
i=i+1; plt(i)=scatter(oxfixed.FeOt(wkelland1),oxr.FeOt(wkelland1),mss,'filled','s');
i=i+1; plt(i)=scatter(oxfixed.FeOt(wlewis),oxr.FeOt(wlewis),mss,'filled','s');
set(gca,'FontSize',12);
legend(plt,lab,'Location','NorthWest','Box','off');
xlabel('Total Fe as FeO (weight percent)');
ylabel('Total Fe as FeO (weight percent, rescaled)');
title('Mafic rocks near Madras');
if (png); saveas(gcf,['CentralOregon_FeOt_' date '.png']); end 
end % if (1) % make the FeOt diagram

if (0) % make the Ol diagram
getfig('Ol'); clf; hold off; plt=[]; i=0; set(gca,'ColorOrderIndex',1); 
plot([0 5],[0 5],'k-'); hold on
i=i+1; plt(i)=plot(oxcipw.wgtnorm.Ol(wagency),oxcipwr.wgtnorm.Ol(wagency),'.','MarkerSize',ms); 
hold on
i=i+1; plt(i)=plot(oxcipw.wgtnorm.Ol(wdikty),oxcipwr.wgtnorm.Ol(wdikty),'.','MarkerSize',ms);
i=i+1; plt(i)=plot(oxcipw.wgtnorm.Ol(wprine),oxcipwr.wgtnorm.Ol(wprine),'.','MarkerSize',ms);
i=i+1; plt(i)=scatter(oxcipw.wgtnorm.Ol(wbrochure),oxcipwr.wgtnorm.Ol(wbrochure),mss,'filled','s');
i=i+1; plt(i)=scatter(oxcipw.wgtnorm.Ol(wkelland0),oxcipwr.wgtnorm.Ol(wkelland0),mss,'filled','s');
i=i+1; plt(i)=scatter(oxcipw.wgtnorm.Ol(wkelland1),oxcipwr.wgtnorm.Ol(wkelland1),mss,'filled','s');
i=i+1; plt(i)=scatter(oxcipw.wgtnorm.Ol(wlewis),oxcipwr.wgtnorm.Ol(wlewis),mss,'filled','s');
set(gca,'FontSize',12);
legend(plt,lab,'Location','NorthWest','Box','off');
xlabel('Normative olivine (weight percent)');
ylabel('Normative olivine (weight percent, rescaled)');
title('Mafic rocks near Madras');
if (png); saveas(gcf,['CentralOregon_Ol_' date '.png']); end 
end % if (1) % make the Ol diagram

if (0) % make the Ap diagram
getfig('Ap'); clf; hold off; plt=[]; i=0; set(gca,'ColorOrderIndex',1); 
plot([0 7],[0 7],'k-'); hold on
i=i+1; plt(i)=plot(oxcipw.wgtnorm.Ap(wagency),oxcipwr.wgtnorm.Ap(wagency),'.','MarkerSize',ms); 
hold on
i=i+1; plt(i)=plot(oxcipw.wgtnorm.Ap(wdikty),oxcipwr.wgtnorm.Ap(wdikty),'.','MarkerSize',ms);
i=i+1; plt(i)=plot(oxcipw.wgtnorm.Ap(wprine),oxcipwr.wgtnorm.Ap(wprine),'.','MarkerSize',ms);
i=i+1; plt(i)=scatter(oxcipw.wgtnorm.Ap(wbrochure),oxcipwr.wgtnorm.Ap(wbrochure),mss,'filled','s');
i=i+1; plt(i)=scatter(oxcipw.wgtnorm.Ap(wkelland0),oxcipwr.wgtnorm.Ap(wkelland0),mss,'filled','s');
i=i+1; plt(i)=scatter(oxcipw.wgtnorm.Ap(wkelland1),oxcipwr.wgtnorm.Ap(wkelland1),mss,'filled','s');
i=i+1; plt(i)=scatter(oxcipw.wgtnorm.Ap(wlewis),oxcipwr.wgtnorm.Ap(wlewis),mss,'filled','s');
set(gca,'FontSize',12);
legend(plt,lab,'Location','NorthWest','Box','off');
xlabel('Normative apatite (weight percent)');
ylabel('Normative apatite (weight percent, rescaled)');
title('Mafic rocks near Madras');
if (png); saveas(gcf,['CentralOregon_Ap_' date '.png']); end 
end % if (1) % make the Ap diagram

if (0) % make the Ba-P2O5 diagram
getfig('Ba P2O5'); clf; hold off; plt=[]; i=0; set(gca,'ColorOrderIndex',1); 
i=i+1; plt(i)=plot(oxfixed.Ba(wagency),oxfixed.P2O5(wagency),'.','MarkerSize',ms); 
hold on
i=i+1; plt(i)=plot(oxfixed.Ba(wdikty),oxfixed.P2O5(wdikty),'.','MarkerSize',ms);
i=i+1; plt(i)=plot(oxfixed.Ba(wprine),oxfixed.P2O5(wprine),'.','MarkerSize',ms);
i=i+1; plt(i)=plot([0 4000],[1 1]*oxfixed.P2O5(wbrochure),':'); %,'filled','s');
i=i+1; plt(i)=scatter(oxfixed.Ba(wkelland0),oxfixed.P2O5(wkelland0),mss,'filled','s');
i=i+1; plt(i)=scatter(oxfixed.Ba(wkelland1),oxfixed.P2O5(wkelland1),mss,'filled','s');
i=i+1; plt(i)=scatter(oxfixed.Ba(wlewis),oxfixed.P2O5(wlewis),mss,'filled','s');
set(gca,'FontSize',12);
legend(plt,lab,'Location','NorthWest','Box','off','AutoUpdate','off');
plot([2000 2300 2300 2000 2000],[1.15 1.15 1.3 1.3 1.15],'k-');  hold on
text(2000,1.15,{'PCT range','(Smith 1986)'},'HorizontalAlignment','Left','VerticalAlignment','Top');
xlabel('Ba (ppm)');
ylabel('P2O5 (wgt%)');
title('Mafic rocks near Madras');
if (png); saveas(gcf,['CentralOregon_Ba_P2O5_' date '.png']); end 
end % if (1) % make the Ba-P2O5 diagram

if (0) % make the MgO-Al2O3 diagram
getfig('MgO Al2O3'); clf; hold off; plt=[]; i=0; set(gca,'ColorOrderIndex',1); 
%plot([45 65],[45 65],'k-'); hold on
i=i+1; plt(i)=plot(oxfixed.MgO(wagency),oxfixed.Al2O3(wagency),'.','MarkerSize',ms); 
hold on
i=i+1; plt(i)=plot(oxfixed.MgO(wdikty),oxfixed.Al2O3(wdikty),'.','MarkerSize',ms);
i=i+1; plt(i)=plot(oxfixed.MgO(wprine),oxfixed.Al2O3(wprine),'.','MarkerSize',ms);
i=i+1; plt(i)=scatter(oxfixed.MgO(wbrochure),oxfixed.Al2O3(wbrochure),mss,'filled','s');
i=i+1; plt(i)=scatter(oxfixed.MgO(wkelland0),oxfixed.Al2O3(wkelland0),mss,'filled','s');
i=i+1; plt(i)=scatter(oxfixed.MgO(wkelland1),oxfixed.Al2O3(wkelland1),mss,'filled','s');
i=i+1; plt(i)=scatter(oxfixed.MgO(wlewis),oxfixed.Al2O3(wlewis),mss,'filled','s');
set(gca,'FontSize',12);
yrange=ylim; yrange(1)=8; ylim(yrange);
legend(plt,lab,'Location','SouthEast'); %,'Box','off');
xlabel('MgO (wgt%)');
ylabel('Al2O3 (wgt%)');
title('Mafic rocks near Madras');
if (png); saveas(gcf,['CentralOregon_MgO_Al2O3_' date '.png']); end 
end % if (1) % make the MgO-Al2O3 diagram

if (0) % make the FeOt-TiO2 diagram
getfig('FeOt TiO2'); clf; hold off; plt=[]; i=0; set(gca,'ColorOrderIndex',1); 
%plot([45 65],[45 65],'k-'); hold on
i=i+1; plt(i)=plot(oxfixed.FeOt(wagency),oxfixed.TiO2(wagency),'.','MarkerSize',ms); 
hold on
i=i+1; plt(i)=plot(oxfixed.FeOt(wdikty),oxfixed.TiO2(wdikty),'.','MarkerSize',ms);
i=i+1; plt(i)=plot(oxfixed.FeOt(wprine),oxfixed.TiO2(wprine),'.','MarkerSize',ms);
i=i+1; plt(i)=scatter(oxfixed.FeOt(wbrochure),oxfixed.TiO2(wbrochure),mss,'filled','s');
i=i+1; plt(i)=scatter(oxfixed.FeOt(wkelland0),oxfixed.TiO2(wkelland0),mss,'filled','s');
i=i+1; plt(i)=scatter(oxfixed.FeOt(wkelland1),oxfixed.TiO2(wkelland1),mss,'filled','s');
i=i+1; plt(i)=scatter(oxfixed.FeOt(wlewis),oxfixed.TiO2(wlewis),mss,'filled','s');
set(gca,'FontSize',12);
%yrange=ylim; yrange(1)=0; ylim(yrange);
ylim([0 4]); xlim([6 16]); 
legend(plt,lab,'Location','SouthEast'); %,'Box','off');
xlabel('Total Fe as FeO (wgt%)');
ylabel('TiO2 (wgt%)');
title('Mafic rocks near Madras');
if (png); saveas(gcf,['CentralOregon_FeOt_TiO2_' date '.png']); end 
end % if (1) % make the FeOt-TiO2 diagram

x={}; y=[]; anx=[]; x=xCOBP;
anx(1)=amy.Anx.*100; anx(2)=oxcipwr.norm.Anx(wlewis).*100;
anx(3)=oxcipwr.norm.Anx(wlewis).*100;
y(1,:)=[amy.plagwt amy.orwt amy.diwt amy.olwt amy.qzwt amy.ilwt amy.apwt]'; % amy.smecwt+amy.glass]';
y(2,:)=[oxcipw.wgtnorm.plag(wlewis) oxcipw.wgtnorm.Or(wlewis) oxcipw.wgtnorm.Di(wlewis) oxcipw.wgtnorm.Ol(wlewis) oxcipw.wgtnorm.Q(wlewis) oxcipw.wgtnorm.Il(wlewis) oxcipw.wgtnorm.Ap(wlewis)];
y(3,:)=[oxcipwr.wgtnorm.plag(wlewis) oxcipwr.wgtnorm.Or(wlewis) oxcipwr.wgtnorm.Di(wlewis) oxcipwr.wgtnorm.Ol(wlewis) oxcipwr.wgtnorm.Q(wlewis) oxcipwr.wgtnorm.Il(wlewis) oxcipwr.wgtnorm.Ap(wlewis)];
y(4,:)=[mike.plagwt mike.orwt mike.diwt mike.olwt mike.qzwt mike.ilwt mike.apwt]'; % mike.smecwt+mike.glass]';
y(5,:)=[oxcipw.wgtnorm.plag(wkelland0) oxcipw.wgtnorm.Or(wkelland0) oxcipw.wgtnorm.Di(wkelland0) oxcipw.wgtnorm.Ol(wkelland0) oxcipw.wgtnorm.Q(wkelland0) oxcipw.wgtnorm.Il(wkelland0) oxcipw.wgtnorm.Ap(wkelland0)];
y(6,:)=[oxcipwr.wgtnorm.plag(wkelland0) oxcipwr.wgtnorm.Or(wkelland0) oxcipwr.wgtnorm.Di(wkelland0) oxcipwr.wgtnorm.Ol(wkelland0) oxcipwr.wgtnorm.Q(wkelland0) oxcipwr.wgtnorm.Il(wkelland0) oxcipwr.wgtnorm.Ap(wkelland0)];
y(7,:)=[oxcipw.wgtnorm.plag(wkelland1) oxcipw.wgtnorm.Or(wkelland1) oxcipw.wgtnorm.Di(wkelland1) oxcipw.wgtnorm.Ol(wkelland1) oxcipw.wgtnorm.Q(wkelland1) oxcipw.wgtnorm.Il(wkelland1) oxcipw.wgtnorm.Ap(wkelland1)];
y(8,:)=[oxcipwr.wgtnorm.plag(wkelland1) oxcipwr.wgtnorm.Or(wkelland1) oxcipwr.wgtnorm.Di(wkelland1) oxcipwr.wgtnorm.Ol(wkelland1) oxcipwr.wgtnorm.Q(wkelland1) oxcipwr.wgtnorm.Il(wkelland1) oxcipwr.wgtnorm.Ap(wkelland1)];
y(9,:)=[oxcipw.wgtnorm.plag(wbrochure) oxcipw.wgtnorm.Or(wbrochure) oxcipw.wgtnorm.Di(wbrochure) oxcipw.wgtnorm.Ol(wbrochure) oxcipw.wgtnorm.Q(wbrochure) oxcipw.wgtnorm.Il(wbrochure) oxcipw.wgtnorm.Ap(wbrochure)];
y(10,:)=[oxcipwr.wgtnorm.plag(wbrochure) oxcipwr.wgtnorm.Or(wbrochure) oxcipwr.wgtnorm.Di(wbrochure) oxcipwr.wgtnorm.Ol(wbrochure) oxcipwr.wgtnorm.Q(wbrochure) oxcipwr.wgtnorm.Il(wbrochure) oxcipwr.wgtnorm.Ap(wbrochure)];
anx(4)=mike.Anx.*100; 
anx(5)=oxcipw.norm.Anx(wkelland0).*100; anx(6)=oxcipwr.norm.Anx(wkelland0).*100;
anx(7)=oxcipw.norm.Anx(wkelland1).*100; anx(8)=oxcipwr.norm.Anx(wkelland1).*100;
anx(9)=oxcipw.norm.Anx(wbrochure).*100; anx(10)=oxcipwr.norm.Anx(wbrochure).*100;

if (1) % stacked bar charts of mineralogy (Amy and Mike)
getfig('norm bar Amy and Mike'); clf; hold off
ip=get(gcf,'Position'); ip(3)=927; ip(4)=470; set(gcf,'Position',ip);
xc=categorical(x); xc=reordercats(xc,x);
bar(xc,y,'stacked');
text(1,80,'MODE','HorizontalAlignment','Center','VerticalAlignment','Bottom','FontSize',12,'FontWeight','bold')
text(4,80,'MODE','HorizontalAlignment','Center','VerticalAlignment','Bottom','FontSize',12,'FontWeight','bold')
yrange=ylim;  yrange(2)=yrange(2)+30; ylim([0 100]);
set(gca,'FontSize',12);
legend({'Plagioclase','Orthoclase','Diopside','Olivine','Quartz','Ilmenite','Apatite'},'Location','NorthWest','NumColumns',7,'AutoUpdate','off');
for i=1:numel(x); text(i,20,sprintf('An%2.0f',anx(i)),'HorizontalAlignment','Center'); end
title('Modal and normative mineralogy for Central Oregon Basalt Products');
ylabel('Mineral weight percent'); 
if (png); saveas(gcf,['stackedbar_CentralOregon_norm_scaling_' date '.png']); end 
end % if (1) % stacked bar charts of mineralogy
return

if (1) % stacked bar charts of mineralogy (diktytaxitic flows)
getfig('norm bar diktytaxitic'); clf; hold off
ip=get(gcf,'Position'); ip(3)=927; ip(4)=470; set(gcf,'Position',ip);
ip(1)=0.07; ip(2)=0.28; ip(3)=0.9; ip(4)=0.65; set(gca,'Position',ip);
y=y(1,:); nx=1; x1=x{1}; clear x;
x{1}=x1;
for i=1:numel(wdikty)
   nx=nx+1; j=wdikty(i);
   x{nx}=ox.sample{j};
   y(nx,:)=[oxcipw.wgtnorm.plag(j) oxcipw.wgtnorm.Or(j) oxcipw.wgtnorm.Di(j) oxcipw.wgtnorm.Ol(j) oxcipw.wgtnorm.Q(j) oxcipw.wgtnorm.Il(j) oxcipw.wgtnorm.Ap(j)];
   anx(nx)=oxcipw.norm.Anx(j).*100;
   nx=nx+1; j=wdikty(i);
   xi=['rescaled ' ox.sample{j}];
   x{nx}=xi;
   y(nx,:)=[oxcipwr.wgtnorm.plag(j) oxcipwr.wgtnorm.Or(j) oxcipwr.wgtnorm.Di(j) oxcipwr.wgtnorm.Ol(j) oxcipwr.wgtnorm.Q(j) oxcipwr.wgtnorm.Il(j) oxcipwr.wgtnorm.Ap(j)];
   anx(nx)=oxcipwr.norm.Anx(j).*100;
end % for i=1:numel(wdikty)
xc=categorical(x); xc=reordercats(xc,x);
bar(xc,y,'stacked');
yrange=ylim;  yrange(2)=yrange(2)+30; ylim([0 100]);
set(gca,'FontSize',12);
legend({'Plagioclase','Orthoclase','Diopside','Olivine','Quartz','Ilmenite','Apatite'},'Location','NorthWest','NumColumns',7,'AutoUpdate','off');
for i=1:numel(x); text(i,20,sprintf('An%2.0f',anx(i)),'HorizontalAlignment','Center','Rotation',90); end
ylabel('Mineral weight percent'); 
title('Normative mineralogy for Deschutes Fm diktytaxitic flows');
if (png); saveas(gcf,['CentralOregon_norm_diktytaxitic_' date '.png']); end 
end % if (1) % stacked bar charts of mineralogy (diktytaxitic flows)

if (1) % stacked bar charts of mineralogy (Agency)
getfig('norm bar Agency'); clf; hold off
ip=get(gcf,'Position'); ip(3)=927; ip(4)=470; set(gcf,'Position',ip);
y=y(1,:); nx=1; x1=x{1}; clear x;
x{1}=x1;
for i=1:numel(wagency)
   nx=nx+1; j=wagency(i);
   x{nx}=ox.sample{j};
   y(nx,:)=[oxcipw.wgtnorm.plag(j) oxcipw.wgtnorm.Or(j) oxcipw.wgtnorm.Di(j) oxcipw.wgtnorm.Ol(j) oxcipw.wgtnorm.Q(j) oxcipw.wgtnorm.Il(j) oxcipw.wgtnorm.Ap(j)];
   anx(nx)=oxcipw.norm.Anx(j).*100;
   nx=nx+1; j=wagency(i);
   xi=['rescaled ' ox.sample{j}];
   x{nx}=xi;
   y(nx,:)=[oxcipwr.wgtnorm.plag(j) oxcipwr.wgtnorm.Or(j) oxcipwr.wgtnorm.Di(j) oxcipwr.wgtnorm.Ol(j) oxcipwr.wgtnorm.Q(j) oxcipwr.wgtnorm.Il(j) oxcipwr.wgtnorm.Ap(j)];
   anx(nx)=oxcipwr.norm.Anx(j).*100;
end % for i=1:numel(wagency)
xc=categorical(x); xc=reordercats(xc,x);
bar(xc,y,'stacked');
yrange=ylim;  yrange(2)=yrange(2)+30; ylim([0 100]);
set(gca,'FontSize',12);
legend({'Plagioclase','Orthoclase','Diopside','Olivine','Quartz','Ilmenite','Apatite'},'Location','NorthWest','NumColumns',7,'AutoUpdate','off');
for i=1:numel(x); text(i,20,sprintf('An%2.0f',anx(i)),'HorizontalAlignment','Center'); end
ylabel('Mineral weight percent'); 
title('Normative mineralogy for Agency Plains samples');
if (png); saveas(gcf,['CentralOregon_norm_agency_' date '.png']); end 
end % if (1) % stacked bar charts of mineralogy (Agency Plains)

if (1) % stacked bar charts of mineralogy (Prineville)
getfig('norm bar Prineville'); clf; hold off
ip=get(gcf,'Position'); ip(3)=927; ip(4)=470; set(gcf,'Position',ip);
y=y(1,:); nx=1; x1=x{1}; clear x;
x{1}=x1;
for i=1:numel(wprine)
   nx=nx+1; j=wprine(i);
   xi=strrep(ox.province{j},'Prineville Chemical Type flow','PTC');
%   xi=['norm: ' strrep(ox.province{j},'Prineville Chemical Type flow','PTC')];
   x{nx}=xi;
   y(nx,:)=[oxcipw.wgtnorm.plag(j) oxcipw.wgtnorm.Or(j) oxcipw.wgtnorm.Di(j) oxcipw.wgtnorm.Ol(j) oxcipw.wgtnorm.Q(j) oxcipw.wgtnorm.Il(j) oxcipw.wgtnorm.Ap(j)];
   anx(nx)=oxcipw.norm.Anx(j).*100;
%end % for i=1:numel(wprine)
%for i=1:numel(wprine)
   nx=nx+1; j=wprine(i);
   xi=['rescaled ' strrep(ox.province{j},'Prineville Chemical Type flow','PCT')];
   xi=strrep(xi,'first','1st'); xi=strrep(xi,'Second','2nd');
   x{nx}=xi;
   y(nx,:)=[oxcipwr.wgtnorm.plag(j) oxcipwr.wgtnorm.Or(j) oxcipwr.wgtnorm.Di(j) oxcipwr.wgtnorm.Ol(j) oxcipwr.wgtnorm.Q(j) oxcipwr.wgtnorm.Il(j) oxcipwr.wgtnorm.Ap(j)];
   anx(nx)=oxcipwr.norm.Anx(j).*100;
end % for i=1:numel(wprine)
xc=categorical(x); xc=reordercats(xc,x);
bar(xc,y,'stacked');
yrange=ylim;  yrange(2)=yrange(2)+30; ylim([0 100]);
set(gca,'FontSize',12);
legend({'Plagioclase','Orthoclase','Diopside','Olivine','Quartz','Ilmenite','Apatite'},'Location','NorthWest','NumColumns',7,'AutoUpdate','off');
for i=1:numel(x); text(i,20,sprintf('An%2.0f',anx(i)),'HorizontalAlignment','Center'); end
title('Normative mineralogy for Prineville Chemical Type flows');
ylabel('Mineral weight percent'); 
if (png); saveas(gcf,['CentralOregon_norm_prineville_' date '.png']); end 
end % if (1) % stacked bar charts of mineralogy (Prineville)

return
getfig('Central Oregon Basalt Products'); clf; hold off;
i=0;
i=i+1; ref{i}='Portable XRF analysis for Mike (unpublished)'; sio2(i)=54.08;
i=i+1; ref{i}='Kelland et al 2020 basalt Table S1'; sio2(i)=50.08;
i=i+1; ref{i}='Lewis et al 2021 Oregon basalt Table 6'; sio2(i)=55.07;
i=i+1; ref{i}='Central Oregon Basalt Products brochure'; sio2(i)=55.63;
i=i+1; ref{i}='Smith 1986 sample LS1 first Prineville Chemical Type flow'; sio2(i)=51.41;
i=i+1; ref{i}='Smith 1986 sample second LS2 Prineville Chemical Type flow'; sio2(i)=54.27;
i=i+1; ref{i}='Smith 1986 sample J203 Pelton diktytaxitic olivine basalt'; sio2(i)=50.31;
n=i;
barh(sio2);
for i=1:n; text(5,i,ref{i},'VerticalAlignment','middle','HorizontalAlignment','Left'); end

w=find(oxfixed.latitude<=44.7 & oxfixed.latitude>=44.6 & oxfixed.longitude<=-121.1 & oxfixed.longitude>=-121.3); 
