# Supplementary material for: Transforming US agriculture for carbon removal with enhanced weathering
Source: Nature. 2025 Feb 5;638(8050):425–34. doi: 10.1038/s41586-024-08429-2 (PMC11821523; doi:10.1038/s41586-024-08429-2)
Supplement: Supplementary file 2 — geochemistrydata_normcode. [file 41586_2024_8429_MOESM2_ESM.gz › tarballfiles/CIA.m]

function [cia]=CIA(varargin)
%%%%%%%%%%%%%%%%%%%%%%%%%%%%%%%%%%%%%%%%%%%%%%%%%%%%%%%%%%%%%%%%%%%%%%%%%%
% This function calculates the Chemical Index of Alteration first proposed
% by Nesbitt and Young (1982, Nature 299:715-717):
%
%   CIA=Al2O3/(Al2O3+Na2O+K2O+CaO*) (mols)
%
% where CaO* is the CaO from silicate minerals only, calculated following
% Fedo Nesbitt and Young (1995, Geology 23:921-924):
%
%   CaO*=CaO-CO2calcite-0.5*CO2dolomite-10/3*P2O5apatite (mols)
%
% In the absence of any information re the presence of dolomite, all CO2 
% will be treated as calcite-CO2.  All P2O5 will be considered to be from
% apatite.
%
% Input structure (required unless CaO, Al2O3, Na2O and K2O given separately): 
%         d: data structure containing CaO, Al2O3, Na2O and K2O data
% Keyword-value pairs (all optional):
%   dolfrac: Fraction of CO2 in dolomite rather than calcite
%     Al2O3: set d.Al2O3 as the given vector
%       CaO: set d.CaO as the given vector
%      Na2O: set d.Na2O as the given vector
%       K2O: set d.K2O as the given vector
%       CO2: set d.CO2 as the given vector
%      P2O5: set d.P2O5 as the given vector
% Keywords (all optional):
%    keepCO2NaN: Do not set missing CO2 values to zero; these should be NaN
%   keepP2O5NaN: Do not set missing P2O5 values to zero; these should be NaN
%   
% Outputs: CIA value(s)
%
% Written by LLT 20 October 2021
%
%%%%%%%%%%%%%%%%%%%%%%%%%%%%%%%%%%%%%%%%%%%%%%%%%%%%%%%%%%%%%%%%%%%%%%%%%%

   dolfrac=0; % Fraction of CO2 which is dolomite
   CO2zero=1; % if not given, set default CO2 to zero
   P2O5zero=1; % if not given, set default P2O5 to zero

   for i=1:nargin
      if (isstruct(varargin{i})); d=varargin{i}; end
      if (strcmpi(varargin{i},'dolfrac')); dolfrac=varargin{i+1}; end
      if (strcmpi(varargin{i},'keepCO2NaN')); CO2zero=0; end
      if (strcmpi(varargin{i},'keepP2O5NaN')); P2O5zero=0; end
      if (strcmpi(varargin{i},'CaO')); d.CaO=varargin{i+1}; end
      if (strcmpi(varargin{i},'CO2')); d.CO2=varargin{i+1}; end
      if (strcmpi(varargin{i},'P2O5')); d.P2O5=varargin{i+1}; end
      if (strcmpi(varargin{i},'Al2O3')); d.Al2O3=varargin{i+1}; end
      if (strcmpi(varargin{i},'K2O')); d.K2O=varargin{i+1}; end
      if (strcmpi(varargin{i},'Na2O')); d.Na2O=varargin{i+1}; end
   end % for i=1:nargin

   if (~exist('d','var')); disp('No data given'); return; end

% Make sure we have CO2 and P2O5 defined
   if (~isfield(d,'CO2'))
      if (CO2zero); d.CO2=d.CaO.*0; else; d.CO2=d.CaO+NaN; end
   end % if (~isfield(d,'CO2'))
   if (~isfield(d,'P2O5'))
      if (P2O5zero); d.P2O5=d.CaO.*0; else; d.P2O5=d.CaO+NaN; end
   end % if (~isfield(d,'P2O5'))

% Convert all oxides in weight percent to mol
   Al2O3=d.Al2O3./101.96; % convert from wgt% to mol, Fedo et al 1995
   CaO=d.CaO./56.08; % convert from wgt% to mol, Fedo et al 1995
   Na2O=d.Na2O./61.98; % convert from wgt% to mol, Fedo et al 1995
   K2O=d.K2O./94.20; % convert from wgt% to mol, Fedo et al 1995
   P2O5=d.P2O5./141.95; % convert from wgt% to mol, Fedo et al 1995
   if (P2O5zero); w=find(isnan(P2O5)); if (numel(w)>0); P2O5(w)=0; end; end
   CO2=d.CO2./44.01; % convert from wgt% to mol, Fedo et al 1995
   if (CO2zero); w=find(isnan(CO2)); if (numel(w)>0); CO2(w)=0; end; end
   
% Estimate calcium from silicate minerals only
   CaOstar=CaO-CO2*(1-dolfrac)-0.5*CO2*dolfrac-10./3*P2O5; % Fedo et al 1995

   cia=Al2O3./(Al2O3+Na2O+K2O+CaOstar).*100; % Nesbitt and Young 1982
   
   return
end % CIA
