# Supplementary material for: Transforming US agriculture for carbon removal with enhanced weathering
Source: Nature. 2025 Feb 5;638(8050):425–34. doi: 10.1038/s41586-024-08429-2 (PMC11821523; doi:10.1038/s41586-024-08429-2)
Supplement: Supplementary file 2 — geochemistrydata_normcode. [file 41586_2024_8429_MOESM2_ESM.gz › tarballfiles/cipwbox.m]

function [out]=cipwbox(varargin)
%%%%%%%%%%%%%%%%%%%%%%%%%%%%%%%%%%%%%%%%%%%%%%%%%%%%%%%%%%%%%%%%%%%%%%%%%%%%
% This function computes CIPW norms for the desired rock samples and makes
% a boxplot of a subset of the resulting normative minerals.  Optionally, 
% several additional figures can be made and a .csv file of the minerals 
% can be written.

% Arguments (entered in any order)
%   Data structures with oxide data, coordinates, and rocktype
%   Data structures with CIPW norms instead of oxide data from cipwnorm3.m
%   Keyword-value pairs (keywords must immediately precede their values)
%     'latrange'  Desired latitude range (N, default: [25 49]) 
%     'lonrange'  Desired longitude range (E, default: [-130 -60]) 
%     'title'     String: title for the figure (default: 'CIPW norms')
%     'rocktype'  String to be searched for in the rocktype field 
%     'goodthresh' weight percent of normative minerals must exceed this value
%     'goodqz'    Weight percent of normative quartz must be less than this value
%     'SiO2max' Exclude analyses where SiO2>SiO2max (5 November 2023)
%   Keywords:
%     'fullsampco2' Exclude analyses missing Si/Ti/Al/Mg/Ca/Na/K/FeII/FeIII/P/CO2 (10 January 2024)
%     'fullsamponly' Exclude analyses missing Si/Ti/Al/Mg/Ca/Na/K/FeII/FeIII/P (14 November 2023)
%     'removecalcite' Subtract moles of CO2 from moles of CaO (4 March 2024)
%     'allnorms'  Show all normative minerals rather than a subset
%     'anxhist'   Make a figure showing the plagioclase An fraction  
%     'showmap'   Make a map of the desired samples
% 20 December 2023 Option to write total plagioclase instead of six categories
%     'totplag'   Write out total plagioclase, Anx and CO2 for Euripides
%     'nototplag' Write out six plagioclase categories for Euripides
% 10 January 2024 option to write Cr and Ni to the output file for Euripides
% 20 December 2023 Option to screen out excessively calcic plagioclase samples
%     'anxco2'    Exclude analyses with Anx>70 and no CO2 oxide data
%     'euripides' Write selected normative minerals to a .csv file 
%     'png'       Save the figure(s) to a .png file 
% If the png keyword is present, filenames will be constructed using the title
% for each individual figure and the date.

% Output structure (optional): the combined norms from all datasets given

% Example: get norms for both databases and write to a .csv file:
%   cipwbox(oxfixed,petfixed,'rocktype','mafic','euripides');

% Written by LLT 13 September 2021 with options added later
% 26 July 2022 Include thresholds for total normative mineral and quartz wgt%
% 26 September 2022 Calculate RCO2 and include for Euripides by default
% 14 November 2023 TAS, SiO2max and fullsamp following reviews of the USA study
% 20 December 2023 Option to write total plagioclase, Anx and CO2 for Euripides
% 10 January 2024 fullsampco2 and CrNippm options
% 4 March 2024 TASholdon, TASsym, applyRCO2scaling, nobox, removecalcite options
%%%%%%%%%%%%%%%%%%%%%%%%%%%%%%%%%%%%%%%%%%%%%%%%%%%%%%%%%%%%%%%%%%%%%%%%%%%%

   n=0; % number of CIPW datasets given
   nox=0; % number of oxide datasets given for which CIPW norms will be done
   title0='CIPW norms'; title1=''; png=0;
   latrange=[25 49]; lonrange=[-130 -60]; rocktype='';
   allnorms=0; % show only a restricted set of normative minerals
   euripides=0; % write output for Euripides
   anxhist=0; % show histogram of Anx
   showmap=0; % show map of points
   goodthresh=95; % Minerals must sum to at least 95% (26 July 2022)
   goodqz=50; % Quartz weight percent should not exceed 50%
   SiO2max=63; % Max SiO2 wgt% allowed (cutoff for dacite, 5 November 2023)
%   SiO2max=57; % Max SiO2 wgt% allowed (cutoff for andesite, 5 Nov 2023)
% 26 September 2022 Calculate RCO2 values and write out for Euripides
   withrco2=1; % Write out RCO2 values (Renforth 2012, Lewis et al. 2021, Yale)
   applyfigtitle=1; % 15 February 2023
   TAS=1; % Make a TAS figure (5 November 2023)
   fullsamponly=0; % Only keep samples with nonzero Si/Al/Ti/Mg/Ca/K/Na/P/Fe oxides (14 November 2023)
   fullsampco2=0; % Only keep samples with nonzero Si/Al/Ti/Mg/Ca/K/Na/P/Fe/C oxides (10 January 2024)
% 20 December 2023 plagioclase-related keywords totplag, anxco2, anxmax
   totplag=0; plagarg=''; % Write six categories of plagioclases for Euripides
% 10 January 2024 anxco2 and anxmax for legacy only
   anxco2=0; % Do not remove samples with high Anx lacking CO2
   anxmax=0.7; % threshold to apply to Anx in the absence of CO2 data
   CrNippm=0; % 10 January 2024 Cr and Ni (ppm) will be written out if 1

   rco2omega=2; % 4 March 2024 Euripides scaling for mean RCO2
   rco2thresh=0.25; % 4 March 2024 Euripides: keep points with meanrco2>0.25
   applyRCO2scaling=0; % 4 March 2024 Flag to apply Euripides RCO2 scaling
   removecalcite=0; % 4 March 2024 Do not try to subtract molar CO2 from CaO
   co2arg=''; % 4 March 2024 argument for cipwnorm3.m regarding calcite removal

   TASsym='.'; % 4 March 2024
   TASholdon=0; % 4 March 2024
   showboxes=1; % 4 March 2024

%%%%%%%%%%%%%%%%%%%%%%%% Process arguments %%%%%%%%%%%%%%%%%%%%%%%%%%%%%%
   for i=1:nargin
      if (isstruct(varargin{i}))
         if (isfield(varargin{i},'norm')); n=n+1; cipw{n}=varargin{i}; continue;
         elseif (isfield(varargin{i},'SiO2')); nox=nox+1; ox{nox}=varargin{i}; continue;
         end
      end % if (isstruct(varargin{i}))
      if (strcmpi(varargin{i},'rocktype')); rocktype=varargin{i+1}; end
      if (strcmpi(varargin{i},'oz') | strcmpi(varargin{i},'Australia')); lonrange=[112 155]; latrange=[-44 -10]; title1='Australian'; end
      if (strcmpi(varargin{i},'WA') | strcmpi(varargin{i},'Western Australia')); lonrange=[112 129]; latrange=[-44 -10]; title1='Western Australian'; end
      if (strcmpi(varargin{i},'SA') | strcmpi(varargin{i},'South Australia')); lonrange=[129 141]; latrange=[-44 -26]; title1='South Australian'; end
      if (strcmpi(varargin{i},'NT') | strcmpi(varargin{i},'Northern Territory')); lonrange=[129 138]; latrange=[-44 -26]; title1='Northern Territory'; end
      if (strcmpi(varargin{i},'latrange')); latrange=varargin{i+1}; end
      if (strcmpi(varargin{i},'lonrange')); lonrange=varargin{i+1}; end
      if (strcmpi(varargin{i},'title1')); title1=varargin{i+1}; end
      if (strcmpi(varargin{i},'northwest')); lonrange(2)=-100; latrange(1)=42; latrange(2)=49; title1='northwestern US'; end
      if (strcmpi(varargin{i},'midwest')); lonrange(1)=-100; lonrange(2)=-81; latrange(1)=42; latrange(2)=50; title1='midwest'; end
      if (strcmpi(varargin{i},'southwest')); lonrange(2)=-100; latrange(2)=42; title1='southwestern US'; end
      if (strcmpi(varargin{i},'northeast')); lonrange(1)=-90; latrange(1)=42; latrange(2)=49; title1='northeastern US'; end
      if (strcmpi(varargin{i},'southeast')); lonrange(1)=-90; latrange(2)=42; title1='southeastern US'; end
      if (strcmpi(varargin{i},'east')); lonrange(1)=-90; latrange(2)=49; title1='eastern'; end
      if (strcmpi(varargin{i},'west')); lonrange(2)=-100; latrange(2)=49; title1='western'; end
% 4 March 2024 add COOKMO option
     if (strcmpi(varargin{i},'COOKMO')); lonrange(2)=-85; lonrange(1)=-110; latrange(1)=30; latrange(2)=41; title1='CO-NM-NE-MO-OK-AR'; end
      if (strcmpi(varargin{i},'title')); title0=varargin{i+1}; end
      if (strcmpi(varargin{i},'yrange')); yrange=varargin{i+1}; end
      if (strcmpi(varargin{i},'goodthresh')); goodthresh=varargin{i+1}; end
      if (strcmpi(varargin{i},'goodqz')); goodqz=varargin{i+1}; end
% 5 November 2023: threshold for SiO2 and TAS (if 1, make TAS diagram)
      if (strcmpi(varargin{i},'SiO2max')); SiO2max=varargin{i+1}; end
      if (strcmpi(varargin{i},'TAS')); TAS=1; end % default
      if (strcmpi(varargin{i},'noTAS')); TAS=0; end
% 4 March 2024 TASsym and TASholdon
      if (strcmpi(varargin{i},'TASsym')); TAS=1; TASsym=varargin{i+1}; end
      if (strcmpi(varargin{i},'TASholdon')); TAS=1; TASholdon=1; end
% 4 March 2024 allow turning-off of boxplots
      if (strcmpi(varargin{i},'nobox')); showboxes=0; end % 4 March 2024
      if (strcmpi(varargin{i},'showbox')); showboxes=1; end % 4 March 2024
      if (strcmpi(varargin{i},'removecalcite')); removecalcite=1; co2arg='removecalcite'; end % 4 March 2024
% 14 November 2023: exclude samples with missing data (P,Si,Al,Fe,Ca,Mg,Na,K)
      if (strcmpi(varargin{i},'fullsamponly')); fullsamponly=1; end
% 10 January 2024 require full sample INCLUDING CO2 data
      if (strcmpi(varargin{i},'fullsampco2')); fullsampco2=1; end
% 14 November 2023 include all samples ignoring missing data (default)
      if (strcmpi(varargin{i},'allsamp')); fullsamponly=0; end
      if (strcmpi(varargin{i},'png')); png=1; end
      if (strcmpi(varargin{i},'applyfigtitle')); applyfigtitle=1; end
      if (strcmpi(varargin{i},'nofigtitle')); applyfigtitle=0; end
      if (strcmpi(varargin{i},'allnorms')); allnorms=1; end
      if (strcmpi(varargin{i},'euripides')); euripides=1; end
% The following anxco2 and anxmax are kept for legacy only (10 January 2024)
      if (strcmpi(varargin{i},'anxco2')); anxco2=1; end % 20 December 2023 
      if (strcmpi(varargin{i},'anxmax')); anxmax=varargin{i+1}; anxco2=1; end % 20 December 2023 
% 10 January 2024 Write out Cr and Ni data for Euripides
      if (strcmpi(varargin{i},'CrNippm')); CrNippm=1; end % 10 January 2024
      if (strcmpi(varargin{i},'noCrNippm')); CrNippm=0; end % 10 January 2024
% 20 December 2023 Options to write out total plagioclase or six plagioclases
      if (strcmpi(varargin{i},'totplag')); plagarg=varargin{i}; totplag=1; end
      if (strcmpi(varargin{i},'nototplag')); plagarg=varargin{i}; totplag=0; end
      if (strcmpi(varargin{i},'anxhist')); anxhist=1; end
      if (strcmpi(varargin{i},'showmap')); showmap=1; end
      if (strcmpi(varargin{i},'withrco2')); withrco2=1; end % 26 September 2022
      if (strcmpi(varargin{i},'norco2')); withrco2=0; end % 26 September 2022
% 4 March 2024 option to apply a mean rco2 threshold Euripides uses
% He multiplies the mean of RCO2_renforth, RCO2_Lewis, RCO2_Yale by omega=2
% and then he keeps points with mean rco2>0.25
      if (strcmpi(varargin{i},'rco2omega')); rco2omega=varargin{i+1}; end
      if (strcmpi(varargin{i},'rco2thresh')); rco2thresh=varargin{i+1}; end
      if (strcmpi(varargin{i},'applyRCO2scaling')); applyRCO2scaling=1; end
   end % for i=1:nargin
%%%%%%%%%%%%%%%%%%%%%%%% End: process arguments %%%%%%%%%%%%%%%%%%%%%%%%%%%%%%

   if (length(title1)>0); title1=[title1 ' ' rocktype]; 
   else; title1=rocktype; end

   for i=1:nox
      ox{i}.rco2=getrco2(ox{i}); % 26 September 2022
      if (isfield(ox{i},'rocktype')) 
         wmin=find(...
                ox{i}.latitude<=latrange(2) & ox{i}.latitude>=latrange(1) ...
             &  ox{i}.longitude<=lonrange(2) & ox{i}.longitude>=lonrange(1) ...
             &  contains(ox{i}.rocktype,[':' lower(rocktype)]));
      elseif (isfield(ox{i},'ROCKTYPE')) 
         ox{i}.rocktype=ox{i}.ROCKTYPE; % 20 December 2023
         ox{i}.latitude=ox{i}.LATITUDE; ox{i}.longitude=ox{i}.LONGITUDE;
         wmin=find(...
                ox{i}.LATITUDE<=latrange(2) & ox{i}.LATITUDE>=latrange(1) ...
             &  ox{i}.LONGITUDE<=lonrange(2) & ox{i}.LONGITUDE>=lonrange(1) ...
             &  contains(ox{i}.ROCKTYPE,[':',upper(rocktype)]));
      end % rocktype or ROCKTYPE
      fprintf(1,'%d %s samples found in dataset %d\n',numel(wmin),rocktype,i); 
      if (numel(wmin)==0); continue; end
% 20 December 2023 options to write total plagioclase or six plagioclases
      n=n+1; cipw{n}=cipwnorm3(ox{i},'maxCIA',40,'rescale',plagarg,co2arg); 
%      cipw{n}.wmin=wmin; % 4 March 2024 do this below rco2 stuff
%      n=n+1; cipw{n}=cipwnorm3(ox{i},'maxCIA',40,'rescale'); cipw{n}.wmin=wmin;
      cipw{n}.rco2=getrco2(cipw{n}.oxide0); % 26 September 2022
% 4 March 2024 get meanrco2, scaledrco2, rco2flag;  wmin if applyRCO2scaling
      cipw{n}.meanrco2=(cipw{n}.rco2.renforth+cipw{n}.rco2.lewis+cipw{n}.rco2.yale)./3;
      cipw{n}.scaledrco2=cipw{n}.meanrco2.*rco2omega;
      cipw{n}.rco2flag=(cipw{n}.scaledrco2>rco2thresh);
      if (applyRCO2scaling); 
         wrco2=find(cipw{n}.rco2flag(wmin)>0); wmin=wmin(wrco2); 
      end % if (applyRCO2scaling); 
      cipw{n}.wmin=wmin; % 4 March 2024 move below rco2 stuff
   end % for i=1:nox


%%%%%%%%%%%%% Which norms will we show? Default is a restricted list...
   if (allnorms); normin=cipw{1}.normin; 
   else; normin={'Q','Di','Hy','An','Ab','Or','Ol','Il','Mt','Ap'};  end
   nmin=numel(normin);
   out.normin=normin;

   rco2fld=fieldnames(ox{1}.rco2.units); nrco2=numel(rco2fld); % 26 September 2022

        
%%%%%%%%%%%%%%%%% Prepare output structure, concatenating results from each
%%%%%%%%%%%%%%%%% input database
   out.nmatrix=[];
   out.coord=[];
   out.plag=[];
   out.rco2=[]; % 26 September 2022
   out.meanrco2=[]; % 4 March 2024
   out.scaledrco2=[]; % 4 March 2024
   out.rco2flag=[]; % 4 March 2024
   out.weatherable=[]; wfld=fieldnames(cipw{1}.weatherable); nwfld=numel(wfld);
   out.wfld=wfld;
   wgtfld=fieldnames(cipw{1}.wgtnorm); nwgtfld=numel(wgtfld);
   for iwgt=1:nwgtfld; out.wgtnorm.(wgtfld{iwgt})=[]; end % 12 December 2023
   for iwgt=1:nwgtfld; 
      if (isfield(cipw{1}.norm,wgtfld{iwgt})); out.norm.(wgtfld{iwgt})=[]; end 
   end % 12 December 2023
% 13 November 2023 return data for ALL oxides not just Na2O, K2O, SiO2 
   oxfld=fieldnames(cipw{i}.oxide0); noxfld=numel(oxfld); % 13 November 2023
   out.dataset=[]; % 12 December 2023 dataset number
   out.datasetw=[]; % 12 December 2023 indices within dataset
   out.Anx=[]; % 12 December 2023
   for i=1:n; 
      nmatrix=[]; wmin=cipw{i}.wmin; coord=[]; plag=[]; weatherable=[];
      rco2=[]; % 26 September 2022
      coord(:,1)=ox{i}.latitude(wmin,1); coord(:,2)=ox{i}.longitude(wmin,1);
      for jj=1:nrco2; rco2(:,jj)=ox{i}.rco2.(rco2fld{jj})(wmin,1); end % 26 September 2022
%      rco2(:,2)=ox{i}.rco2.lewis(wmin,1); % 26 September 2022
%      rco2(:,3)=ox{i}.rco2.yale(wmin,1); % 26 September 2022
      plag(:,1)=cipw{i}.wgtnorm.plag(wmin,1);
      plag(:,2)=cipw{i}.norm.Anx(wmin,1);
      plag(:,3)=cipw{i}.norm.Mgx(wmin,1);
      for (j=1:nwfld); 
          weatherable(:,j)=cipw{i}.weatherable.(wfld{j})(wmin,1); 
      end % for (j=1:nwfld); 
% 12 December 2023 make boxplots of weight percentages
      for j=1:nmin; nmatrix(:,j)=cipw{i}.wgtnorm.(normin{j})(wmin,1); end
%      for j=1:nmin; nmatrix(:,j)=cipw{i}.norm.(normin{j})(wmin,1); end
      sz=size(out.nmatrix); szj=size(nmatrix);
      out.nmatrix(sz(1)+1:sz(1)+szj(1),:)=nmatrix(:,:);
      out.coord(sz(1)+1:sz(1)+szj(1),:)=coord(:,:);
      out.rco2(sz(1)+1:sz(1)+szj(1),:)=rco2(:,:); % 26 September 2022
      out.meanrco2(sz(1)+1:sz(1)+szj(1),:)=cipw{i}.meanrco2(wmin,:); % 4 March 2024
      out.scaledrco2(sz(1)+1:sz(1)+szj(1),:)=cipw{i}.scaledrco2(wmin,:); % 4 March 2024
      out.rco2flag(sz(1)+1:sz(1)+szj(1),:)=cipw{i}.rco2flag(wmin,:); % 4 March 2024
      out.plag(sz(1)+1:sz(1)+szj(1),:)=plag(:,:);
      out.weatherable(sz(1)+1:sz(1)+szj(1),:)=weatherable(:,:);
      for iox=1:noxfld;  % 13 November 2023
% 12 December 2023: These are the ORIGINAL oxide data; not rescaled anhydrous
% and with the original units (weight percent for oxides, ppm for elements)
% We use these original data when applying SiO2max
% NB the data in cipw{i}.oxide are rescaled if requested and divided by the 
% molar mass, but are also subject to various other alterations; for example,
% cipw{i}.oxide.CaO ends up being the same as cipw{i}.norm.Di
         if (~isfield(ox{i},oxfld{iox})); ox{i}.(oxfld{iox})=ox{i}.SiO2.*0; end
         out.(oxfld{iox})(sz(1)+1:sz(1)+szj(1),:)=ox{i}.(oxfld{iox})(wmin,:);
      end % for iox=1:noxfld
      for iwgt=1:nwgtfld; % 12 December 2023
         out.wgtnorm.(wgtfld{iwgt})(sz(1)+1:sz(1)+szj(1),:)=cipw{i}.wgtnorm.(wgtfld{iwgt})(wmin,1);
         if (~isfield(cipw{i}.norm,wgtfld{iwgt})); continue; end
         out.norm.(wgtfld{iwgt})(sz(1)+1:sz(1)+szj(1),:)=cipw{i}.norm.(wgtfld{iwgt})(wmin,1);
      end % for iwgt=1:nwgtfld; % 12 December 2023
      out.dataset(sz(1)+1:sz(1)+szj(1),:)=i; % 12 December 2023 dataset number
      out.datasetw(sz(1)+1:sz(1)+szj(1),:)=wmin; % 12 December 2023 dataset indices
      out.rocktype(sz(1)+1:sz(1)+szj(1),:)=ox{i}.rocktype(wmin); % 12 December 2023
   end; % for i=1:n; 
% 12 December 2023 output some units to avoid confusion!
   out.units.norm='mol 100g rock^{-1}';
   out.units.Anx='Ca molar fraction in plagioclase';
%   out.units.Anx='Ca molar percentage in plagioclase';
   out.units.wgtnorm='Weight percent of rock';
   out.units.weatherable='Weight percent of rock';
   out.Anx=out.plag(:,2); % 12 December 2023
   if (anxco2) % 20 December 2023 remove excessively calcic plagioclase samples
      goodAnx=(~isnan(out.CO2) | out.Anx<=anxmax);
      longAnxstr=sprintf('< %d%% Anx OR valid CO2 data',round(anxmax.*100));
   else; goodAnx=(~isnan(out.Anx)); longAnxstr=''; Anxstr='';
   end % if (anxco2) % 20 December 2023 
   ngoodAnx=sum(goodAnx);
%%% 26 July 2022 remove bad points
   sumweatherable=sum(out.weatherable,2); % Sum minerals for each
   iqz=find(strcmp(wfld,'quartz'));
% 14 November 2023 Screen out samples without a full set of major ion oxides
% NB NaNs denote missing data; values <=zero denote below detection limit
% 20 December 2023 calculate fullsamp in IF block and print outside IF block
   if (fullsampco2) % 10 January 2024
      fullsamp=~isnan(out.SiO2+out.Na2O+out.K2O+out.MgO+out.FeO+out.Fe2O3+out.Al2O3+out.TiO2+out.P2O5+out.CO2);
      sampstr='fullsampco2';
      longsampstr='all major ion oxides including CO2';
   elseif (fullsamponly) % 14 November 2023
      fullsamp=~isnan(out.SiO2+out.Na2O+out.K2O+out.MgO+out.FeO+out.Fe2O3+out.Al2O3+out.TiO2+out.P2O5);
      sampstr='fullsamponly';
      longsampstr='full set of major ion oxides';
%      w=find(sumweatherable>goodthresh & out.weatherable(:,iqz)<goodqz & out.SiO2<=SiO2max & fullsamp); % Find good points
%      fprintf('%d out of %d rocks have at least %g%% weatherable minerals, SiO2<=%g%%, <%g%% quartz and full set of oxides\n',numel(w),numel(sumweatherable),goodthresh,SiO2max,goodqz);
   else
      sampstr=''; longsampstr=''; fullsamp=~isnan(out.SiO2);
%      w=find(sumweatherable>goodthresh & out.weatherable(:,iqz)<goodqz & out.SiO2<=SiO2max); % Find good points
%      fprintf('%d out of %d rocks have at least %g%% normative minerals, SiO2<=%g%% and <%g%% quartz\n',numel(w),numel(sumweatherable),goodthresh,SiO2max,goodqz);
   end % 14 November 2023
disp(longsampstr)
   w=find(sumweatherable>goodthresh & out.weatherable(:,iqz)<goodqz & out.SiO2<=SiO2max & fullsamp & goodAnx); % Find good points
   fprintf('%d out of %d rocks have at least %g%% weatherable minerals, SiO2<=%g%%, <%g%% quartz, %s\n',numel(w),numel(sumweatherable),goodthresh,SiO2max,goodqz,[longsampstr ' ' longAnxstr]);
   out.weatherable=out.weatherable(w,:);
   out.plag=out.plag(w,:);
   out.Anx=out.Anx(w,:); % 12 December 2023
   out.rocktype=out.rocktype(w); % 12 December 2023
   out.coord=out.coord(w,:); % 26 September 2022
   out.rco2=out.rco2(w,:);
   out.meanrco2=out.meanrco2(w,:); % 4 March 2024
   out.scaledrco2=out.scaledrco2(w,:); % 4 March 2024
   out.rco2flag=out.rco2flag(w,:); % 4 March 2024
   out.nmatrix=out.nmatrix(w,:);
   for iox=1:noxfld; out.(oxfld{iox})=out.(oxfld{iox})(w,1); end % 13 Nov 2023
   for iwgt=1:nwgtfld; out.wgtnorm.(wgtfld{iwgt})=out.wgtnorm.(wgtfld{iwgt})(w,1); end % 12 December 2023
   for iwgt=1:nwgtfld; % 12 December 2023
      if (~isfield(out.norm,wgtfld{iwgt})); continue; end
      out.norm.(wgtfld{iwgt})=out.norm.(wgtfld{iwgt})(w,1); 
   end % for iwgt=1:nwgtfld; 
   out.dataset=out.dataset(w,:); % 12 December 2023 dataset number
   out.datasetw=out.datasetw(w,:); % 12 December 2023 dataset indices
   out.label=cipw{1}.norm.label; out.molwgt=cipw{1}.norm.molwgt; % 12 December 2023
   sz=size(out.nmatrix);
   title0=sprintf('%s for %d %s rock samples',title0,sz(1),title1);

   SiO2str=sprintf('SiO2max_%.0fpct_',SiO2max); % 5 November 2023
% 10 January 2024 fullsampco2
   if (fullsamponly | fullsampco2); SiO2str=[SiO2str sampstr '_']; end
%%%%%%%%%%%%%%%%%%% TAS diagram of rocks kept %%%%%%%%%%%%%%%%%%%%%
% 4 March 2024 Apply Euripides rco2 scaling in diagrams if applyRCO2scaling set
   w=1:numel(out.SiO2); % 4 March 2024
%   if (applyRCO2scaling); w=find(out.rco2flag>0); SiO2str=[SiO2str 'rco2_']; end % 4 March 2024
   if (TAS)
% 4 March 2024 TASholdon option
      if (TASholdon); getfig('TAS'); else; TASdiagram('textcolour','k'); end
%      TASdiagram; 
      out.TASplt=plot(out.SiO2,out.Na2O+out.K2O,TASsym); % 4 March 2024
%      TASdiagram; plot(out.SiO2,out.Na2O+out.K2O,'.')
% 14 November 2023 sampstr, 5 November 2023 SiO2str
      TASname=['TAS_' SiO2str date '.png'];
      if (fullsamponly)
%         title(['Rocks with ' strrep(SiO2str,'_',' ') ' (complete samples only)'])
         title(['Rocks with ' strrep(SiO2str,'_',' ')])
      end % fullsamponly
      if (png); saveas(gcf,TASname); disp([TASname ' written']);
      else; disp([TASname ' NOT written']); end
   end % if (TAS)

% 4 March 2024 move setting of filename outside new showboxes if-block
% 14 November 2023 sampstr, SiO2str
   filename=[strrep(title0,' ','') '_' SiO2str 'boxplots_' date '.png'];
%   filename=[strrep(title0,' ','') '_boxplots_' date '.png'];
%%%%%%%%%%%%%%%%%%% Boxplots of normative minerals %%%%%%%%%%%%%%%%%%%%%
if (showboxes) % 4 March 2024
   getfig(title0); clf; hold off;
   if (allnorms)
      p=get(gcf,'Position'); p(3)=860; set(gcf,'Position',p); 
   end % if (allnorms)
   if (~exist('wmin','var')); wmin=1:nmin; end
   nwmin=numel(wmin);
   boxplot(out.nmatrix,normin');
   ylabel('Weight percent');
%   bar(out.nmatrix(wmin));
%   set(gca,'XTick',1:numel(wmin),'XTickLabels',out.normin(wmin),'XLim',[0 nwmin+1]);
   set(gca,'FontSize',12);
%   if (noxides>10); set(gca,'XTickLabelRotation',45); end
   if (applyfigtitle); title(title0); end
   if (exist('yrange','var')); ylim(yrange); else; yrange=ylim; end
   dy=(max(yrange)-min(yrange)).*0.01./2; 
   yp1=yrange(1)+dy; yp2=-dy; 
   xrange=xlim; dx=(max(xrange)-min(xrange)).*0.01./2;
   xp1=xrange(1)+dx; xp2=xrange(2)-dx; 
   hold on
   ptch=patch([xp1 xp2 xp2 xp1 xp1],[yp1 yp1 yp2 yp2 yp1],[1.0 0.9 0.9],'EdgeColor','none');
   uistack(ptch,'bottom');

   if (png); saveas(gcf,filename); disp([filename ' written']);
   else; disp([filename ' NOT written']); end
end % if (showboxes) % 4 March 2024

   if (anxhist); %%%%%%%%%% Figure showing plagioclase anorthite content
      filename=strrep(filename,'boxplots','Anxhist');
      Anxhist(out.plag(:,2),strrep(title0,'CIPW norms','Anx')); %,'text',[title1 ' samples']); 
      title(strrep(title0,'CIPW norms for ',''));
      if (png); saveas(gcf,filename); disp([filename ' written']);
      else; disp([filename ' NOT written']); end
   end % if (anxhist); 

   if (showmap) %%%%%%%%%% Map showing locations for desired samples (USA)
% 14 November 2023 sampstr
      mapname=[strrep(title0,' ','') sampstr '_map_' date '.png'];
%      mapname=[strrep(title0,' ','') '_map_' date '.png'];
      getfig(mapname); hold off; clf; i=0; lab={}; p=[];
      states=shaperead('usastatelo','UseGeoCoords',true,'Selector',{@(name) ~any(strcmp(name,{'Alaska','Hawaii'})), 'Name'});
      ax=worldmap([25 60],[-130 -60]);
      geoshow('landareas.shp'); % North American coastlines
      geoshow(ax,states,'DisplayType','polygon'); % US states
      plotm(out.coord(:,1),out.coord(:,2),'.','Color',[0 0.5 0.2]); 
      if (png); saveas(gcf,mapname); disp([mapname ' written']);
      else; disp([mapname ' NOT written']); end
%      legend(title0,'Location','NorthEast'); %,'NumColumns',2);
   end %if (showmap)

   if (~euripides); return; end

   if (totplag); % 20 December 2023
      CO2=out.CO2; wnan=find(isnan(out.CO2)); 
      if (numel(wnan)>0); CO2(wnan,1)=-99; end
   end % if (totplag); 
%%%%%%%%%%% Write .csv file for cluster analysis %%%%%%%%%%%%%%%%%%%%%
% NB: Cluster analysis done by Euripides Kantzas in python
   sz=size(out.weatherable);
   weatherable=out.weatherable;
   w=find(isnan(weatherable)); if (numel(w)>0); weatherable(w)=-9999; end
% 14 November 2023 sampstr, 5 November 2023 SiO2str
% 20 December 2023 make sure filename reflects what plagioclases are written
   ename=['euripides_weatherable_sixplag_' SiO2str strrep(title1,' ','') '_' date '.csv'];
   if (totplag); ename=strrep(ename,'sixplag','totplag'); end
%   ename=['euripides_weatherable_' SiO2str strrep(title1,' ','') '_' date '.csv'];
%   ename=['euripides_weatherable_' strrep(title1,' ','') '_' date '.csv'];
   fid=fopen(ename,'w');
   fprintf(fid,'lat,lon');
   if (withrco2); for jj=1:nrco2 % 26 September 2022
      fprintf(fid,',RCO2_%s',rco2fld{jj}); % 26 sep 2022
   end; end % if (withrco2); for jj=1:nrco2 % 26 September 2022
   if (CrNippm); fprintf(fid,',Cr_ppm,Ni_ppm'); end % 10 January 2024 
   if (totplag); fprintf(fid,',CO2oxpct,Anxmolpct'); end % 20 December 2023
   for i=1:nwfld; fprintf(fid,',%s',wfld{i}); end; fprintf(fid,'\n');
   for j=1:sz(1)
      fprintf(fid,'%f,%f',out.coord(j,1),out.coord(j,2));
      if (withrco2); for jj=1:nrco2 % 26 September 2022
         fprintf(fid,',%f',out.rco2(j,jj));
      end; end % if (withrco2); for jj=1:nrco2 % 26 September 2022
% 20 December 2023 Write CO2, Anx (percent not fraction) with total plagioclase
      if (CrNippm); fprintf(fid,',%f,%f',out.Cr(j,1),out.Ni(j,1)); end
      if (totplag); fprintf(fid,',%f,%f',CO2(j,1),out.Anx(j,1).*100); end
      for i=1:nwfld; fprintf(fid,',%f',weatherable(j,i)); end;
      fprintf(fid,'\n');
   end % for j=1:sz(1)
   disp([ename ' written']);
   fclose(fid);
return

%%%%%%%%% old stuff
   sz=size(out.nmatrix);
   nmatrix=out.nmatrix; 
   w=find(isnan(nmatrix)); if (numel(w)>0); nmatrix(w)=-9999; end
   ename=['euripides_normdata_' strrep(title1,' ','') '_' date '.csv'];
   fid=fopen(ename,'w');
   fprintf(fid,'lat,lon');
   for i=1:nmin; fprintf(fid,',%s',normin{i}); end; fprintf(fid,',plag,Anx,Mgx\n');
   for j=1:sz(1)
      fprintf(fid,'%f,%f',out.coord(j,1),out.coord(j,2));
      for i=1:nmin; fprintf(fid,',%f',nmatrix(j,i)); end;
      for i=1:3; fprintf(fid,',%f',out.plag(j,i)); end;
      fprintf(fid,'\n');
   end % for j=1:sz(1)
   disp([ename ' written']);
   fclose(fid);

   return
end % cipwbox
