# Supplementary material for: Transforming US agriculture for carbon removal with enhanced weathering
Source: Nature. 2025 Feb 5;638(8050):425–34. doi: 10.1038/s41586-024-08429-2 (PMC11821523; doi:10.1038/s41586-024-08429-2)
Supplement: Supplementary file 2 — geochemistrydata_normcode. [file 41586_2024_8429_MOESM2_ESM.gz › tarballfiles/cipwnorm3.m]

function [cipw]=cipwnorm3(varargin) 
%%%%%%%%%%%%%%%%%%%%%%%%%%%%%%%%%%%%%%%%%%%%%%%%%%%%%%%%%%%%%%%%%%%%%%%%%%
% This function calculates CIPW normative mineralogy from oxide data given as
% a structure with a field for each oxide as read from a spreadsheet.

% This norm recipe is based on Johannsen (1931) a descriptive petrography of
% the igneous rocks:  the intermediate rocks. 1:88-92 U of Chicago Press
% and on a spreadsheet written by Professor Kurt Hollocher (Union College).

% This version is from Hollocher's (Union College) norm4.xlsx spreadsheet 
% and is significantly more complex as it includes a number of elements rather
% than just the 11 oxides used in Hollocher's written recipe (cipwnorm.m, 
% cipwnorm2.m). Note that cipwnorm2.m does not produce the same answers as the
% spreadsheet, and appears to have one or more bugs... cipwnorm.m had been 
% successfully tested with Nockolds' (1954) basalt data.

% Arguments (all optional except for data structure, given in any order)
%  One or more data structures containing rock analyses with oxides in weight%
%  Keyword-value pairs (keyword in quotes specifying what the next argument is)
%    'wox' Vector of predetermined sample numbers to be included (default: all)
%    'maxCIA' Maximum CIA value as given in the data structure to be included
%    'Ferat' Fe/totalFe ratio (default: 0 and FeO and Fe2O3 both given)
%    'wdebug' Index of a dataset sample for which to print intermediate steps
% Keywords
%    'rescale' Recalculate oxide data on an anhydrous basis (=100%)
%    'verbose' Display final results (true for debug, otherwise false)
%    'debug' Print out intermediate steps for first sample (or given by wdebug)
%    'totplag' Weatherable plagioclase rather than albite, oligoclase etc
%    'nototplag' albite, oligoclase, andesine, labradorite, bytownite, anorthite
%    'removeco2' Assign CO2 to calcite and remove CaO needed for CaCO3

% Output: structure with normative mineralogy and, if rescaled, the anhydrous
%   oxide data.

% Written by LLT 19 September 2021 with subsequent tweaks/edits
% 20 December 2023 LLT weatherable plagioclase option "totplag"
% 4 March 2024 LLT removecalcite option
%%%%%%%%%%%%%%%%%%%%%%%%%%%%%%%%%%%%%%%%%%%%%%%%%%%%%%%%%%%%%%%%%%%%%%%%%%

% Molecular masses for each oxide and element
% pctflag contains a multiplier to go with cells O63-O67 of the spreadsheet
   ox.molwgt.SiO2=60.0843; pctflag.SiO2=1;
   ox.molwgt.TiO2=79.8988; pctflag.TiO2=1;
   ox.molwgt.Al2O3=101.9613; pctflag.Al2O3=1;
   ox.molwgt.Fe2O3=159.6922; pctflag.Fe2O3=1;
   ox.molwgt.FeO=71.8464; pctflag.FeO=1;
   ox.molwgt.MnO=70.9374; pctflag.MnO=1;
   ox.molwgt.MgO=40.3044; pctflag.MgO=1;
   ox.molwgt.CaO=56.0794; pctflag.CaO=1;
   ox.molwgt.Na2O=61.9789; pctflag.Na2O=1;
   ox.molwgt.K2O=94.196; pctflag.K2O=1;
   ox.molwgt.P2O5=141.9445; pctflag.P2O5=1;
   ox.molwgt.CO2=44.0098; pctflag.CO2=1;
   ox.molwgt.SO3=80.0582; pctflag.SO3=1;
   ox.molwgt.S=32.06; pctflag.S=1;
   ox.molwgt.F=18.9984; pctflag.F=1;
   ox.molwgt.Cl=35.453; pctflag.Cl=1;
   ox.molwgt.Sr=103.6194; pctflag.Sr=1./8456; % O63 of spreadsheet
   ox.molwgt.Ba=153.3294; pctflag.Ba=1./8957; % O64 of spreadsheet
   ox.molwgt.Ni=74.6994; pctflag.Ni=1./7858;  % O65 of spreadsheet
   ox.molwgt.Cr=151.9902; pctflag.Cr=1./6842; % O66 of spreadsheet
   ox.molwgt.Zr=123.2188; pctflag.Zr=1./7403; % O67 of spreadsheet

   oxname=fieldnames(ox.molwgt); nox=numel(oxname);
   
% Iron and weight correction factor (part of the spreadsheet)
% Assume we've already made sure FeO and Fe2O3 both exist
% if Ferat>0.00001 and FeOt is a field in the rock analysis, get Fe2O3 and FeO
% using the ratio of oxidised Fe to total Fe
   corrfac=1.0;  
   Ferat=0; % Fe3+/total Fe

% 20 December 2023 Flag to include total plagioclase in the "weatherable"
% substructure rather than albite, oligoclase, andesine, labradorite, 
% bytownite, anorthite
   totplag=0; % default: six plagioclase categories instead of total plagioclase
   removecalcite=0; % 4 March 2024
   
   show=0; verbose=0; debug=0; title0='cipw norm'; maxCIA=100; rescale=0;
   wdbg=1; % index of analysis to debug (default: first analysis)
   for i=1:nargin
      if (isstruct(varargin{i})>0); rockanal=varargin{i}; continue; end
      if (strcmpi(varargin{i},'show')); show=1; end
      if (strcmpi(varargin{i},'title')); show=1; title0=varargin{i+1}; end
      if (strcmpi(varargin{i},'debug')); debug=1; end
      if (strcmpi(varargin{i},'wdebug')); wdbg=varargin{i+1}; debug=1; end
      if (strcmpi(varargin{i},'verbose')); verbose=1; end
      if (strcmpi(varargin{i},'wox')); wox=varargin{i+1}; end
      if (strcmpi(varargin{i},'maxCIA')); maxCIA=varargin{i+1}; end
      if (strcmpi(varargin{i},'Ferat')); Ferat=varargin{i+1}; end
% Recalculate such that the oxides (anhydrous) add to 100%
      if (strcmpi(varargin{i},'rescale')); rescale=1; end
      if (strcmpi(varargin{i},'totplag')); totplag=1; end % 20 December 2023
      if (strcmpi(varargin{i},'nototplag')); totplag=0; end % 20 December 2023
      if (strcmpi(varargin{i},'removecalcite')); removecalcite=1; end % 1 March 2024
   end % nargin 

   if (~exist('wox','var')); wox=1:numel(rockanal.SiO2); end

% 4 March 2024 remove calcite if CO2 data are present
   if (removecalcite & isfield(rockanal,'CaO') & isfield(rockanal,'CO2')); 
      wco2=find(rockanal.CO2>0); nwco2=numel(wco2);
      fprintf(1,'Assigning calcite in %d samples\n',nwco2);
      if (nwco2>0); 
         rockanal.CaO(wco2)=rockanal.CaO(wco2)-max(0,rockanal.CO2(wco2))./ox.molwgt.CO2.*ox.molwgt.CaO;
         cipw.Calcite=rockanal.CO2./ox.molwgt.CO2;
      end % if (nwco2>0); 
   end % if (removecalcite)
% Make sure all fields exist and are not NaN
% however, don't convert SiO2 as without this we need to ignore the results
   for i=2:nox; 
      if (~isfield(rockanal,oxname{i})); rockanal.(oxname{i})=rockanal.SiO2.*0; end;
      w=find(isnan(rockanal.(oxname{i})));
      if (numel(w)>0); rockanal.(oxname{i})(w)=0; end
      w=find(rockanal.(oxname{i})<0); % below detection limit
      if (numel(w)>0); rockanal.(oxname{i})(w)=0; end
   end % for i=1:nox; 

   if (Ferat>0.00001 & isfield(rockanal,'FeOt')); 
      rockanal.Fe2O3=rockanal.FeOt.*Ferat.*1.11134;
      rockanal.FeO=rockanal.FeOt.*(1-Ferat);
   end % if (Ferat>0 & isfield(rockanal,'FeOt')); 

   if (debug); for i=1:nox; fprintf(1,'%7s ',oxname{i}); end; fprintf(1,'\n'); end
   if (debug); for i=1:nox; fprintf(1,'%7.4f ',rockanal.(oxname{i})(wox(wdbg))); end; fprintf(1,'inputs\n'); end
% we will resize to only process the analyses given by wox
   zer=zeros(size(rockanal.(oxname{1})(wox))); 
% Get totals, and convert any elemental ppm data to percent
   tot=zer;
   for i=1:nox; 
      rockanal.(oxname{i})=rockanal.(oxname{i})(wox).*pctflag.(oxname{i});
      cipw.oxide0.(oxname{i})=rockanal.(oxname{i}); % 26 September 2022 
      tot=tot+rockanal.(oxname{i}); 
   end % for i=1:nox; 
   if (debug); for i=1:nox; fprintf(1,'%7.4f ',rockanal.(oxname{i})(wdbg)); end; fprintf(1,'weight percents\n'); end
% Rescale so they equal 100% as needed
   if (rescale)
      disp('RESCALING to 100 percent'); 
      for i=1:nox; 
%         if (~pctflag.(oxname{i})); continue; end
         if (debug); fprintf(1,'%s old=%f tot=%f ',oxname{i},rockanal.(oxname{i})(wdbg),tot(wdbg)); end
         rockanal.(oxname{i})=rockanal.(oxname{i})./tot.*100.*corrfac; 
         if (debug); fprintf(1,'new=%f\n',rockanal.(oxname{i})(wdbg)); end
      end % for i=1:nox; 
      tot=tot.*0;
      for i=1:nox; tot=tot+rockanal.(oxname{i}).*pctflag.(oxname{i}); end
      if (debug); for i=1:nox; fprintf(1,'%7.4f ',rockanal.(oxname{i})(wdbg)); end; fprintf(1,'rescaled\n'); end
      for i=1:nox; cipw.oxiderescaled.(oxname{i})=rockanal.(oxname{i}); end
   end % if (rescale)

   wbad=find(isnan(tot)); fprintf(1,'%d points will be NaN\n',numel(wbad));

   if (isfield(rockanal,'CIA')); 
      wbad=find(~isnan(rockanal.CIA(wox)) & rockanal.CIA(wox)>maxCIA);
      if (numel(wbad)>0); 
         fprintf(1,'Removing %d values with CIA greater than %f\n',numel(wbad),maxCIA);
         for i=1:nox;
            if (~isfield(rockanal,oxname{i})); continue; end
            rockanal.(oxname{i})(wbad)=NaN;
         end % for i=1:noxides;
      end % if (numel(wbad)>0); 
   end % if (isfield(rockanal,'CIA')); 

% Calculation steps after Johannsen 1931 (trusting the spreadsheet here, as we
% don't have access to the 1931 reference)

%%%%%%%%%%%%%%%%%%%%%%%%%%%%%%%%%%%%%%%%%%%%%%%%%%%%%%%%%%%%%%%%%%%%
% Step 1: divide by molecular weights
   for i=1:nox; 
      cipw.oxide.(oxname{i})=rockanal.(oxname{i})./ox.molwgt.(oxname{i}); 
   end % for i=1:nox; 
   if (debug); for i=1:nox; fprintf(1,'%7.5f ',cipw.oxide.(oxname{i})(wdbg)); end; fprintf(1,'Step 1\n'); end
%%%%%%%%%%%%%%%%%%%%%%%%%%%%%%%%%%%%%%%%%%%%%%%%%%%%%%%%%%%%%%%%%%%%
% Step 2:
   cipw.oxide.FeO=cipw.oxide.FeO+cipw.oxide.MnO+cipw.oxide.Ni; 
   cipw.oxide.MnO=cipw.oxide.MnO.*0;
   cipw.oxide.CaO=cipw.oxide.CaO+cipw.oxide.Sr;
% Ba substitutes in Ksp better than plagioclase
   cipw.oxide.K2O=cipw.oxide.K2O+cipw.oxide.Ba; 
   if (debug); for i=1:nox; fprintf(1,'%7.5f ',cipw.oxide.(oxname{i})(wdbg)); end; fprintf(1,'Step 2\n'); end
%%%%%%%%%%%%%%%%%%%%%%%%%%%%%%%%%%%%%%%%%%%%%%%%%%%%%%%%%%%%%%%%%%%%
% Step 3a: Apatite
   q19=cipw.oxide.F; q12=cipw.oxide.CaO; q15=cipw.oxide.P2O5;
   cipw.oxide.CaO=max(0,q12-3.333.*q15);
   cipw.oxide.P2O5=q15./1.5; % Apatite
   cipw.oxide.F=max(0,q19-q15);
   cipw.norm.Ap=cipw.oxide.P2O5;
   r27=502.31142; % hydroxyapatite molecular weight
   r28=504.30248; % fluorapatite molecular weight
   mwap=zer+r28; % fluorapatite
   fap=zer+1; hap=fap;
   wAp=find(q19<=cipw.oxide.P2O5./3 & cipw.oxide.P2O5>0);
   if (numel(wAp)>0); 
      fap(wAp)=q19(wAp)./(cipw.oxide.P2O5(wAp)./3);
      hap(wAp)=(1-q19(wAp)./(cipw.oxide.P2O5(wAp)./3));
      mwap(wAp)=fap(wAp).*r28+hap(wAp).*r27; 
%      mwap(wAp)=q19(wAp)./(cipw.oxide.P2O5(wAp)./3).*r28+(1-q19(wAp)./(cipw.oxide.P2O5(wAp)./3)).*r27; 
   end % if (numel(wAp)>0); 
   if (debug); fprintf(1,'MWAp=%f\n',mwap(wdbg)); end
   if (debug); for i=1:nox; fprintf(1,'%7.5f ',cipw.oxide.(oxname{i})(wdbg)); end; fprintf(1,'Step 3a\n'); end
%%%%%%%%%%%%%%%%%%%%%%%%%%%%%%%%%%%%%%%%%%%%%%%%%%%%%%%%%%%%%%%%%%%%
% Step 3b Halite
   cipw.oxide.Na2O=max(0,cipw.oxide.Na2O-cipw.oxide.Cl); 
   cipw.norm.Hl=cipw.oxide.Cl;
   if (debug); for i=1:nox; fprintf(1,'%7.5f ',cipw.oxide.(oxname{i})(wdbg)); end; fprintf(1,'Step 3b\n'); end
%%%%%%%%%%%%%%%%%%%%%%%%%%%%%%%%%%%%%%%%%%%%%%%%%%%%%%%%%%%%%%%%%%%%
% Step 3g (yes, 3g comes after 3b in the spreadsheet) Fluorite
   s12=cipw.oxide.CaO; s19=cipw.oxide.F;
   cipw.oxide.CaO=max(0,s12-s19./2);
   cipw.oxide.F=s19./2; % Fluorite
   t17=cipw.oxide.SO3;
   cipw.norm.Fr=cipw.oxide.F; % Fluorite
   if (debug); for i=1:nox; fprintf(1,'%7.5f ',cipw.oxide.(oxname{i})(wdbg)); end; fprintf(1,'Step 3g\n'); end
%%%%%%%%%%%%%%%%%%%%%%%%%%%%%%%%%%%%%%%%%%%%%%%%%%%%%%%%%%%%%%%%%%%%
% Step 3c
   t17=cipw.oxide.SO3;
   wNone=find(cipw.oxide.SO3<=0);
   wThenardite=find(cipw.oxide.SO3>0 & cipw.oxide.Na2O>=cipw.oxide.SO3);
   wBoth=find(cipw.oxide.SO3>0 & cipw.oxide.Na2O<cipw.oxide.SO3 & cipw.oxide.Na2O>0);
   wAnhydrite=find(cipw.oxide.SO3>0 & cipw.oxide.Na2O<cipw.oxide.SO3 & cipw.oxide.Na2O<=0);
   if (numel(wNone)>0);
      cipw.oxide.Sr(wNone)=0;
      cipw.oxide.SO3(wNone)=0;
   end % if (numel(wNone)>0);
   if (numel(wAnhydrite)>0); 
      cipw.oxide.Sr(wAnhydrite)=0;
%      cipw.oxide.SO3(wAnhydrite)=t17(wAnhydrite); 
   end % if (numel(wAnhydrite)>0); 
   if (numel(wBoth)>0); 
      cipw.oxide.SO3(wBoth)=cipw.oxide.CaO(wBoth); 
      cipw.oxide.Sr(wBoth)=t17(wBoth)-cipw.oxide.SO3(wBoth); 
   end % if (numel(wBoth)>0); 
   if (numel(wThenardite)>0); 
      cipw.oxide.Sr(wThenardite)=t17(wThenardite); 
      cipw.oxide.SO3(wNone)=0;
   end % if (numel(wThenardite)>0); 
   cipw.oxide.CaO=cipw.oxide.CaO-cipw.oxide.SO3;
   cipw.oxide.Na2O=cipw.oxide.Na2O-cipw.oxide.Sr;
   cipw.norm.Th=cipw.oxide.Sr;
   cipw.norm.Ah=cipw.oxide.SO3;
   if (debug); for i=1:nox; fprintf(1,'%7.5f ',cipw.oxide.(oxname{i})(wdbg)); end; fprintf(1,'Step 3c\n'); end
%%%%%%%%%%%%%%%%%%%%%%%%%%%%%%%%%%%%%%%%%%%%%%%%%%%%%%%%%%%%%%%%%%%%
% Step 3d Pyrite
   u9=cipw.oxide.FeO; u18=cipw.oxide.S;
   cipw.oxide.FeO=max(0,u9-u18.*0.5);
   cipw.oxide.S=u18.*0.5;
   cipw.norm.Py=cipw.oxide.S;
   if (debug); for i=1:nox; fprintf(1,'%7.5f ',cipw.oxide.(oxname{i})(wdbg)); end; fprintf(1,'Step 3d\n'); end
%%%%%%%%%%%%%%%%%%%%%%%%%%%%%%%%%%%%%%%%%%%%%%%%%%%%%%%%%%%%%%%%%%%%
% Step 3e Magnesiochromite and Chromite
   v24=cipw.oxide.Cr; v9=cipw.oxide.FeO; v11=cipw.oxide.MgO;
   wNone=find(cipw.oxide.Cr<=0);  
   wChromite=find(cipw.oxide.Cr>0 & cipw.oxide.FeO>=cipw.oxide.Cr);
   wBoth=find(cipw.oxide.Cr>0 & cipw.oxide.FeO<cipw.oxide.Cr & cipw.oxide.FeO>0);
   wMgCr=find(cipw.oxide.Cr>0 & cipw.oxide.FeO<cipw.oxide.Cr & cipw.oxide.FeO<=0);
   if (numel(wNone)>0); 
      cipw.oxide.Cr(wNone)=0; 
      cipw.oxide.Ni(wNone)=0; 
   end % if (numel(wNone)>0); 
   if (numel(wMgCr)>0); 
      cipw.oxide.Cr(wMgCr)=0; cipw.oxide.Ni(wMgCr)=v24(wMgCr); 
   end % if (numel(wMgCr)>0); 
   if (numel(wChromite)>0); 
      cipw.oxide.Ni(wChromite)=0;
%     cipw.oxide.Cr(wChromite)=cipw.oxide.Cr(wChromite); 
   end % if (numel(wChromite)>0); 
   if (numel(wBoth)>0)
      cipw.oxide.Cr(wBoth)=v9(wBoth);
      cipw.oxide.Ni(wBoth)=v24(wBoth)-cipw.oxide.Cr(wBoth);
   end % if (numel(wBoth)>0)
   cipw.oxide.FeO=max(0,v9-cipw.oxide.Cr);
   cipw.oxide.MgO=v11-cipw.oxide.Ni;
   cipw.norm.Mc=cipw.oxide.Ni; % Magnesiochromite
   cipw.norm.Cm=cipw.oxide.Cr; % Chromite
   if (debug); for i=1:nox; fprintf(1,'%7.5f ',cipw.oxide.(oxname{i})(wdbg)); end; fprintf(1,'Step 3e\n'); end

%%%%%%%%%%%%%%%%%%%%%%%%%%%%%%%%%%%%%%%%%%%%%%%%%%%%%%%%%%%%%%%%%%%%
% Step 3f Ilmenite, provisional Sphene
   w6=cipw.oxide.TiO2; w9=cipw.oxide.FeO; 
   wNone=find(find(cipw.oxide.TiO2<=0));
   wIl=find(cipw.oxide.TiO2>0 & cipw.oxide.FeO>=cipw.oxide.TiO2);
   wBoth=find(cipw.oxide.TiO2>0 & cipw.oxide.FeO<cipw.oxide.TiO2 & cipw.oxide.FeO>0);
   wSphene=find(cipw.oxide.TiO2>0 & cipw.oxide.FeO<cipw.oxide.TiO2 & cipw.oxide.FeO<=0);
   if (numel(wNone)>0);
      cipw.oxide.MnO(wNone)=0;
      cipw.oxide.TiO2(wNone)=0;
   end % if (numel(wNone)>0);
   if (numel(wSphene)>0);
      cipw.oxide.MnO(wSphene)=w6(wSphene);
      cipw.oxide.TiO2(wSphene)=0;
   end % if (numel(wSphene)>0);
   if (numel(wIl)>0); 
      cipw.oxide.MnO(wNone)=0;
      cipw.oxide.TiO2(wIl)=w6(wIl); 
   end % if (numel(wIl)>0); 
   if (numel(wBoth)>0); 
      cipw.oxide.TiO2(wBoth)=w9(wBoth); 
      cipw.oxide.MnO(wBoth)=w6(wBoth)-cipw.oxide.TiO2(wBoth);
   end % if (numel(wBoth)>0); 
   cipw.oxide.FeO=w9-cipw.oxide.TiO2;
   cipw.norm.Il=cipw.oxide.TiO2;
   if (debug); for i=1:nox; fprintf(1,'%7.5f ',cipw.oxide.(oxname{i})(wdbg)); end; fprintf(1,'Step 3f\n'); end
%%%%%%%%%%%%%%%%%%%%%%%%%%%%%%%%%%%%%%%%%%%%%%%%%%%%%%%%%%%%%%%%%%%%
% Step 3h: Calcite & Na2CO3
   x16=cipw.oxide.CO2; x12=cipw.oxide.CaO; x16=cipw.oxide.CO2; x13=cipw.oxide.Na2O;
   wNone=find(cipw.oxide.CO2<=0);
   wCalcite=find(cipw.oxide.CO2>0 & cipw.oxide.CaO>=cipw.oxide.CO2);
   wBoth=find(cipw.oxide.CO2>0 & cipw.oxide.CaO<cipw.oxide.CO2 & cipw.oxide.CaO>0);
   wNa2CO3=find(cipw.oxide.CO2>0 & cipw.oxide.CaO<cipw.oxide.CO2 & cipw.oxide.CaO<=0);
   if (numel(wNone)>0); 
      cipw.oxide.SO3(wNone)=0;
      cipw.oxide.CO2(wNone)=0;
   end % if (numel(wNone)>0); 
   if (numel(wCalcite>0)); 
      cipw.oxide.CO2(wCalcite)=x16(wCalcite); 
      cipw.oxide.SO3(wCalcite)=0;
   end % if (numel(wCalcite>0)); 
   if (numel(wNa2CO3>0)); 
      cipw.oxide.SO3(wNa2CO3)=x16(wNa2CO3); 
      cipw.oxide.CO2(wNa2CO3)=0;
   end % if (numel(wNa2CO3>0)); 
   if (numel(wBoth)>0); 
      cipw.oxide.CO2(wBoth)=x12(wBoth);
      cipw.oxide.SO3(wBoth)=x16(wBoth)-cipw.oxide.CO2(wBoth);
   end % if (numel(wBoth)>0)
% 13 November 2023 correct Na2O not NaO2
%   cipw.oxide.NaO2=max(0,x13-cipw.oxide.SO3);
   cipw.oxide.Na2O=max(0,x13-cipw.oxide.SO3);
   cipw.oxide.CaO=x12-cipw.oxide.CO2;
   cipw.norm.Cc=cipw.oxide.CO2;
   cipw.norm.Nc=cipw.oxide.SO3;
  if (debug); for i=1:nox; fprintf(1,'%7.5f ',cipw.oxide.(oxname{i})(wdbg)); end; fprintf(1,'Step 3h\n'); end
%%%%%%%%%%%%%%%%%%%%%%%%%%%%%%%%%%%%%%%%%%%%%%%%%%%%%%%%%%%%%%%%%%%%
% step 3i: Zircon
   cipw.oxide.SiO2=cipw.oxide.SiO2-cipw.oxide.Zr;
%   cipw.oxide.Zr=cipw.oxice.Zr;
   zircon=cipw.oxide.Zr; % see step 8a
   cipw.norm.Z=zircon;
   if (debug); for i=1:nox; fprintf(1,'%7.5f ',cipw.oxide.(oxname{i})(wdbg)); end; fprintf(1,'Step 3i\n'); end
%%%%%%%%%%%%%%%%%%%%%%%%%%%%%%%%%%%%%%%%%%%%%%%%%%%%%%%%%%%%%%%%%%%%
% step 4a 4b Orthoclase Leucite or Kalsilite
   z14=cipw.oxide.K2O; z7=cipw.oxide.Al2O3;
   wNone=find(cipw.oxide.K2O<=0);
   wOr=find(cipw.oxide.K2O>0 & cipw.oxide.Al2O3>=cipw.oxide.K2O);
   wK2SiO3=find(cipw.oxide.K2O>0 & cipw.oxide.Al2O3<cipw.oxide.K2O & cipw.oxide.Al2O3<=0);
   wBoth=find(cipw.oxide.K2O>0 & cipw.oxide.Al2O3<cipw.oxide.K2O & cipw.oxide.Al2O3>0);
   cipw.oxide.Al2O3=cipw.oxide.Al2O3-cipw.oxide.K2O;
   if (numel(wNone)>0)
      cipw.oxide.P2O5(wNone)=0;
      cipw.oxide.K2O(wNone)=0;
   end % if (numel(wNone)>0)
   if (numel(wOr)>0); 
      cipw.oxide.K2O(wOr)=z14(wOr); 
      cipw.oxide.P2O5(wOr)=0;
   end % if (numel(wOr)>0); 
   if (numel(wK2SiO3)>0); 
      cipw.oxide.P2O5(wK2SiO3)=z14(wK2SiO3); 
      cipw.oxide.K2O(wK2SiO3)=0;
   end % if (numel(wK2SiO3)>0); 
   if (numel(wBoth)>0); 
      cipw.oxide.K2O(wBoth)=z7(wBoth); 
      cipw.oxide.P2O5(wBoth)=z14(wBoth)-z7(wBoth);
   end % if (numel(wBoth)>0); 
   cipw.oxide.Al2O3=z7-cipw.oxide.K2O;
   K2SiO3=cipw.oxide.P2O5; % see step 8a
   cipw.norm.Ks=K2SiO3;
   if (debug); for i=1:nox; fprintf(1,'%7.5f ',cipw.oxide.(oxname{i})(wdbg)); end; fprintf(1,'Step 4a 4b\n'); end
%%%%%%%%%%%%%%%%%%%%%%%%%%%%%%%%%%%%%%%%%%%%%%%%%%%%%%%%%%%%%%%%%%%%
% step 4c 4g Albite    
   aa13=cipw.oxide.Na2O;
   aa7=cipw.oxide.Al2O3;
   wNone=find(cipw.oxide.Na2O<=0);
   wAlbite=find(cipw.oxide.Na2O>0 & cipw.oxide.Al2O3>=cipw.oxide.Na2O);
   wNa2SiO3=find(cipw.oxide.Na2O>0 & cipw.oxide.Al2O3<cipw.oxide.Na2O & cipw.oxide.Al2O3<=0);
   wBoth=find(cipw.oxide.Na2O>0 & cipw.oxide.Al2O3<cipw.oxide.Na2O & cipw.oxide.Al2O3>0);
   if (numel(wNone)>0);
      cipw.oxide.Cl(wNone)=0;
      cipw.oxide.Na2O(wNone)=0;
   end % if (numel(wNone)>0);
   if (numel(wAlbite)>0); 
      cipw.oxide.Cl(wAlbite)=0;
      cipw.oxide.Na2O(wAlbite)=aa13(wAlbite); 
   end % if (numel(wAlbite)>0); 
   if (numel(wNa2SiO3)>0); 
      cipw.oxide.Na2O(wNa2SiO3)=0;
      cipw.oxide.Cl(wNa2SiO3)=aa13(wNa2SiO3); 
   end % if (numel(wNa2SiO3)>0); 
   if (numel(wBoth)>0); 
      cipw.oxide.Na2O(wBoth)=aa7(wBoth); 
      cipw.oxide.Cl(wBoth)=aa13(wBoth)-cipw.oxide.Na2O(wBoth);
   end % if (numel(wBoth)>0); 
   cipw.oxide.Al2O3=zer;
   wand=find(aa7>=aa13 & aa7>0);
   if (numel(wand)>0); cipw.oxide.Al2O3(wand)=aa7(wand)-aa13(wand); end
   cipw.norm.Ab=cipw.oxide.Na2O; % provisional albite
   if (debug); for i=1:nox; fprintf(1,'%7.5f ',cipw.oxide.(oxname{i})(wdbg)); end; fprintf(1,'Step 4c 4g\n'); end
%%%%%%%%%%%%%%%%%%%%%%%%%%%%%%%%%%%%%%%%%%%%%%%%%%%%%%%%%%%%%%%%%%%%
% step 4d 4e 4f Corundum and Anorthite
   ab7=cipw.oxide.Al2O3;
   ab12=cipw.oxide.CaO;
   wNone=find(cipw.oxide.Al2O3<=0 | cipw.oxide.CaO<=0);
% Strontium
   wAn1=find(cipw.oxide.Al2O3>0 & cipw.oxide.CaO>0 & cipw.oxide.Al2O3>cipw.oxide.CaO);
   wAn2=find(cipw.oxide.Al2O3>0 & cipw.oxide.CaO>0 & cipw.oxide.Al2O3<=cipw.oxide.CaO);
   wAn3=find(cipw.oxide.Al2O3>0 & cipw.oxide.CaO>0 & cipw.oxide.CaO>cipw.oxide.Al2O3);
   wAn4=find(cipw.oxide.Al2O3>0 & cipw.oxide.CaO>0 & cipw.oxide.CaO<=cipw.oxide.Al2O3);
   if (numel(wNone)>0)
      cipw.oxide.Sr(wNone)=0;
%      cipw.oxide.CaO(wNone)=cipw.oxide.CaO(wNone);
   end % if (numel(wNone)>0)
   if (numel(wAn1)>0)
      cipw.oxide.Sr(wAn1)=ab12(wAn1);
      cipw.oxide.CaO(wAn1)=0;
   end % if (numel(wAn1)>0)
   if (numel(wAn2)>0)
      cipw.oxide.Sr(wAn2)=ab7(wAn2);
      cipw.oxide.CaO(wAn2)=ab12(wAn2)-ab7(wAn2);
   end % if (numel(wAn2>0)
   if (numel(wAn3)>0); cipw.oxide.Al2O3(wAn3)=0; end
   if (numel(wAn4)>0); cipw.oxide.Al2O3(wAn4)=ab7(wAn4)-ab12(wAn4); end
   cipw.norm.An=cipw.oxide.Sr; % Anorthite
% CaO
   CaO=cipw.oxide.CaO; 
   cipw.norm.C=cipw.oxide.Al2O3; % Corundum
   if (debug); for i=1:nox; fprintf(1,'%7.5f ',cipw.oxide.(oxname{i})(wdbg)); end; fprintf(1,'Step 4d 4e 4f\n'); end
%%%%%%%%%%%%%%%%%%%%%%%%%%%%%%%%%%%%%%%%%%%%%%%%%%%%%%%%%%%%%%%%%%%%
% step 3f cont provisional Sphene and Rutile
   ac10=cipw.oxide.MnO; ac12=cipw.oxide.CaO;
   wNone=find(cipw.oxide.MnO<=0);
   wSphene=find(cipw.oxide.MnO>0 & cipw.oxide.CaO>=cipw.oxide.MnO);
   wBoth=find(cipw.oxide.MnO>0 & cipw.oxide.CaO<cipw.oxide.MnO & cipw.oxide.CaO>0);
   wRutile=find(cipw.oxide.MnO>0 & cipw.oxide.CaO<cipw.oxide.MnO & cipw.oxide.CaO<=0);
   if (numel(wNone)>0)
      cipw.oxide.S(wNone)=0;
      cipw.oxide.MnO(wNone)=0;
   end % if (numel(wNone)>0)
   if (numel(wSphene)>0); 
      cipw.oxide.MnO(wSphene)=ac10(wSphene); 
      cipw.oxide.S(wSphene)=0;
   end % if (numel(wSphene)>0); 
   if (numel(wRutile)>0); 
      cipw.oxide.S(wRutile)=ac10(wRutile); 
      cipw.oxide.MnO(wRutile)=0;
   end % if (numel(wRutile)>0); 
   if (numel(wBoth)>0);
      cipw.oxide.MnO(wBoth)=ac12(wBoth);
      cipw.oxide.S(wBoth)=ac10(wBoth)-ac12(wBoth);
   end % if (numel(wBoth)>0);
   cipw.oxide.CaO=ac12-cipw.oxide.MnO;
   cipw.norm.Ru=cipw.oxide.S;
   cipw.norm.Sp=cipw.oxide.MnO; % provisional Sphene
   if (debug); for i=1:nox; fprintf(1,'%7.5f ',cipw.oxide.(oxname{i})(wdbg)); end; fprintf(1,'Step  3f cont\n'); end
%%%%%%%%%%%%%%%%%%%%%%%%%%%%%%%%%%%%%%%%%%%%%%%%%%%%%%%%%%%%%%%%%%%%
% step 5a 5b % Na2SiO3 and Acmite
   ad20=cipw.oxide.Cl; ad8=cipw.oxide.Fe2O3;
   wNone=find(cipw.oxide.Cl<=0);
   wAegirine=find(cipw.oxide.Cl>0 & cipw.oxide.Fe2O3>=cipw.oxide.Cl);
   wBoth=find(cipw.oxide.Cl>0 & cipw.oxide.Fe2O3<cipw.oxide.Cl & cipw.oxide.Fe2O3>0);
   wNa2SiO3=find(cipw.oxide.Cl>0 & cipw.oxide.Fe2O3<cipw.oxide.Cl & cipw.oxide.Fe2O3<=0);
   if (numel(wNone)>0);
      cipw.oxide.Cl(wNone)=0;
      cipw.oxide.F(wNone)=0;
   end % if (numel(wNone)>0);
   if (numel(wAegirine)>0); 
      cipw.oxide.F(wAegirine)=ad20(wAegirine); 
      cipw.oxide.Cl(wAegirine)=0;
   end % if (numel(wAegirine)>0); 
   if (numel(wNa2SiO3)>0); 
      cipw.oxide.Cl(wNa2SiO3)=ad20(wNa2SiO3); 
      cipw.oxide.F(wNa2SiO3)=0;
   end % if (numel(wNa2SiO3)>0); 
   if (numel(wBoth)>0); 
      cipw.oxide.F(wBoth)=ad8(wBoth);  % Na2SiO3
      cipw.oxide.Cl(wBoth)=ad20(wBoth)-cipw.oxide.F(wBoth); 
   end % if (numel(wBoth)>0); 
   cipw.oxide.Fe2O3=ad8-cipw.oxide.F;
   sphene=cipw.oxide.MnO; % see step 8a
   aegirine=cipw.oxide.F; % see step 8a
   Na2SiO3=cipw.oxide.Cl; % see step 8a
   cipw.norm.Ns=cipw.oxide.Cl; % Na2SiO3
   cipw.norm.Ae=cipw.oxide.F; % Aegirine
%   cipw.norm.Ac=cipw.oxide.Cl; % Acmite
   if (debug); for i=1:nox; fprintf(1,'%7.5f ',cipw.oxide.(oxname{i})(wdbg)); end; fprintf(1,'Step 5a 5b \n'); end
%%%%%%%%%%%%%%%%%%%%%%%%%%%%%%%%%%%%%%%%%%%%%%%%%%%%%%%%%%%%%%%%%%%%
% step 5c 5d Hematite
   ae9=cipw.oxide.FeO; ae8=cipw.oxide.Fe2O3;
   wNone=find(cipw.oxide.Fe2O3<=0);
   wMt=find(cipw.oxide.Fe2O3>0 & cipw.oxide.FeO>=cipw.oxide.Fe2O3);
   wBoth=find(cipw.oxide.Fe2O3>0 & cipw.oxide.FeO<cipw.oxide.Fe2O3 & cipw.oxide.FeO>0);
   wHm=find(cipw.oxide.Fe2O3>0 & cipw.oxide.FeO<cipw.oxide.Fe2O3 & cipw.oxide.FeO<=0);
   if (numel(wNone)>0);
      cipw.oxide.Ba(wNone)=0;
      cipw.oxide.Fe2O3(wNone)=0;
   end % if (numel(wNone)>0);
   if (numel(wHm)>0);
      cipw.oxide.Ba(wHm)=ae8(wHm);
      cipw.oxide.Fe2O3(wHm)=0;
   end % if (numel(wHm)>0);
   if (numel(wMt)>0); 
      cipw.oxide.Ba(wMt)=0;
      cipw.oxide.Fe2O3(wMt)=ae8(wMt); 
   end % if (numel(wMt)>0); 
   if (numel(wBoth)>0); 
      cipw.oxide.Fe2O3(wBoth)=ae9(wBoth); 
      cipw.oxide.Ba(wBoth)=ae8(wBoth)-ae9(wBoth);
   end % if (numel(wBoth)>0); 
   cipw.oxide.FeO=ae9-cipw.oxide.Fe2O3;
   cipw.norm.Mt=cipw.oxide.Fe2O3; % Magnetite
   cipw.norm.Hm=cipw.oxide.Ba; % Hematite
   if (debug); for i=1:nox; fprintf(1,'%7.5f ',cipw.oxide.(oxname{i})(wdbg)); end; fprintf(1,'Step 5c 5d \n'); end
%%%%%%%%%%%%%%%%%%%%%%%%%%%%%%%%%%%%%%%%%%%%%%%%%%%%%%%%%%%%%%%%%%%%
% step 6
   MgO=cipw.oxide.MgO; FeO=cipw.oxide.FeO;
   xMg=cipw.oxide.MgO.*0; mwfmo=xMg;
   wMgO=find(MgO>0);
   if (numel(wMgO)>0); xMg(wMgO)=MgO(wMgO)./(MgO(wMgO)+FeO(wMgO)); end
   mwfmo=xMg.*ox.molwgt.MgO+(1-xMg).*ox.molwgt.FeO;
   if (debug); fprintf(1,'xMg=%f MWFMO=%f\n',xMg(wdbg),mwfmo(wdbg)); end
   cipw.oxide.FeO=cipw.oxide.FeO+cipw.oxide.MgO;
   cipw.oxide.MgO=zer;
   if (debug); for i=1:nox; fprintf(1,'%7.5f ',cipw.oxide.(oxname{i})(wdbg)); end; fprintf(1,'Step 6 \n'); end
%%%%%%%%%%%%%%%%%%%%%%%%%%%%%%%%%%%%%%%%%%%%%%%%%%%%%%%%%%%%%%%%%%%%
% step 7a 7b 7c provisional hypersthene, diopside, provisional wollastonite
   ag12=cipw.oxide.CaO; ag9=cipw.oxide.FeO;
   wNone=find(cipw.oxide.CaO<=0);
   wDi=find(cipw.oxide.CaO>0 & cipw.oxide.FeO>=cipw.oxide.CaO);
   wBoth=find(cipw.oxide.CaO>0 & cipw.oxide.FeO<cipw.oxide.CaO & cipw.oxide.FeO>0);
   wWo=find(cipw.oxide.CaO>0 & cipw.oxide.FeO<cipw.oxide.CaO & cipw.oxide.FeO<=0);
   if (numel(wNone)>0);
     cipw.oxide.S(wNone)=0;
   end % if (numel(wNone)>0);
   if (numel(wDi)>0); 
     cipw.oxide.S(wDi)=0;
%     cipw.oxide.CaO(wDi)=ag12(wDi); 
   end % if (numel(wDi)>0); 
   if (numel(wWo)>0); cipw.oxide.S(wWo)=ag12(wWo); end
   if (numel(wBoth)>0); 
     cipw.oxide.CaO(wBoth)=ag9(wBoth); 
     cipw.oxide.S(wBoth)=ag12(wBoth)-ag9(wBoth); 
   end % if (numel(wBoth)>0); 
   cipw.oxide.FeO=cipw.oxide.FeO-cipw.oxide.CaO;
   if (debug); for i=1:nox; fprintf(1,'%7.5f ',cipw.oxide.(oxname{i})(wdbg)); end; fprintf(1,'Step 7a 7b 7c \n'); end
%%%%%%%%%%%%%%%%%%%%%%%%%%%%%%%%%%%%%%%%%%%%%%%%%%%%%%%%%%%%%%%%%%%%
% step 8a silica proportioning
   cipw.norm.label.Z='Zircon'; % step 3i
   cipw.norm.label.Ks='K2SiO3'; % step 4a 4b
   cipw.norm.label.An='Anorthite'; % step 4d 4e 4f
   cipw.norm.label.Ns='Na2SiO3'; % step 5a 5b
   cipw.norm.label.Ae='Aegirine'; % step 5a 5b
   cipw.norm.label.Di='Diopside'; cipw.norm.Di=cipw.oxide.CaO; 
   cipw.norm.label.Sp='Sphene'; % step 3f cont
   cipw.norm.label.Hy='Hypersthene'; cipw.norm.Hy=cipw.oxide.FeO; 
   cipw.norm.label.Ab='Albite'; cipw.norm.Ab=cipw.oxide.Na2O; 
   cipw.norm.label.Or='Orthoclase'; cipw.norm.Or=cipw.oxide.K2O; 
   cipw.norm.label.Wo='Wollastonite'; cipw.norm.Wo=cipw.oxide.S;
   cipw.norm.label.Ol='Olivine'; cipw.norm.Ol=cipw.oxide.S.*0;
   cipw.norm.label.Pf='Perovskite'; cipw.norm.Pf=cipw.norm.Ol;
   cipw.norm.label.Ne='Nepheline'; cipw.norm.Ne=cipw.norm.Ol;
   cipw.norm.label.Lc='Leucite'; cipw.norm.Lc=cipw.norm.Ol;
   cipw.norm.label.Cs='Larnite'; cipw.norm.Cs=cipw.norm.Ol;
   cipw.norm.label.Ka='Kalsilite'; cipw.norm.Ka=cipw.norm.Ol;
   step8a=cipw.oxide.SiO2-K2SiO3-2.*cipw.norm.An-cipw.norm.Sp-cipw.norm.Ns-4.*cipw.norm.Ae-2.*cipw.norm.Di-cipw.norm.Hy-cipw.norm.Ab.*6-cipw.norm.Or.*6-cipw.norm.Wo; 
   normin=fieldnames(cipw.norm.label); nmin=numel(normin);
   if (debug); for i=1:nmin; fprintf(1,'%7s ',normin{i}); end; fprintf(1,'\n'); end
   if (debug); for i=1:nmin; fprintf(1,'%7.5f ',cipw.norm.(normin{i})(wdbg)); end; fprintf(1,'%f Step 8a \n',step8a(wdbg)); end
%%%%%%%%%%%%%%%%%%%%%%%%%%%%%%%%%%%%%%%%%%%%%%%%%%%%%%%%%%%%%%%%%%%%
% step 8b % Quartz
   step8b=max(0,step8a);
   cipw.norm.label.Q='Quartz'; cipw.norm.Q=step8b;
   if (debug); for i=1:nmin; fprintf(1,'%7.5f ',cipw.norm.(normin{i})(wdbg)); end; fprintf(1,'%f Step 8b \n',step8b(wdbg)); end
%%%%%%%%%%%%%%%%%%%%%%%%%%%%%%%%%%%%%%%%%%%%%%%%%%%%%%%%%%%%%%%%%%%%
% step 8c Silica remaining after removing olivine from hypersthene
   hy=cipw.norm.Hy;
   wNone=find(cipw.norm.Hy<=0);
   wHy=find(cipw.norm.Hy>0 & step8a>=0);
   wBoth=find(cipw.norm.Hy>0 & step8a<0 & (hy+2.*step8a)>0);
   wOl=find(cipw.norm.Hy>0 & step8a<0 & (hy+2.*step8a)<=0);
%   if (numel(wHy)>0); cipw.norm.Hy(wHy)=cipw.norm.Hy(wHy); end
   if (numel(wOl)>0); cipw.norm.Ol(wOl)=hy(wOl).*0.5; cipw.norm.Hy(wOl)=0; end
   if (numel(wBoth)>0); 
      cipw.norm.Hy(wBoth)=hy(wBoth)+2.*step8a(wBoth); 
      cipw.norm.Ol(wBoth)=abs(step8a(wBoth)); 
   end % if (numel(wBoth)>0); 
   if (numel(wNone)>0); cipw.norm.Hy(wNone)=0; cipw.norm.Ol(wNone)=0; end
   step8c=step8a+hy-(cipw.norm.Hy+cipw.norm.Ol);
   if (debug); for i=1:nmin; fprintf(1,'%7.5f ',cipw.norm.(normin{i})(wdbg)); end; fprintf(1,'%f Step 8c \n',step8c(wdbg)); end
%%%%%%%%%%%%%%%%%%%%%%%%%%%%%%%%%%%%%%%%%%%%%%%%%%%%%%%%%%%%%%%%%%%%
% step 8d Silica remaining after removing perovskite from sphene
   wNone=find(cipw.norm.Sp<=0);
   wSp=find(cipw.norm.Sp>0 & step8c>=0);
   wBoth=find(cipw.norm.Sp>0 & step8c<0 & cipw.norm.Sp+step8c>0);
   wPf=find(cipw.norm.Sp>0 & step8c<0 & cipw.norm.Sp+step8c<=0);
%   if (numel(wSp)>0); cipw.norm.Sp(wSp)=cipw.norm.Sp(wSp); end
   if (numel(wPf)>0); cipw.norm.Pf(wPf)=cipw.norm.Sp(wPf); end
   if (numel(wBoth)>0);
      cipw.norm.Sp(wBoth)=cipw.norm.Sp(wBoth)+step8c(wBoth);
      cipw.norm.Pf(wBoth)=cipw.norm.Sp(wBoth)-sphene(wBoth);
   end % if (numel(wBoth)>0);
   cipw.norm.Tn=cipw.norm.Sp;
   step8d=step8c+sphene-cipw.norm.Sp;
   if (debug); for i=1:nmin; fprintf(1,'%7.5f ',cipw.norm.(normin{i})(wdbg)); end; fprintf(1,'%f Step 8d \n',step8d(wdbg)); end
%%%%%%%%%%%%%%%%%%%%%%%%%%%%%%%%%%%%%%%%%%%%%%%%%%%%%%%%%%%%%%%%%%%%
% step 8e Silica remaining after removing nepheline from albite
   ab=cipw.norm.Ab;
   wNone=find(cipw.oxide.Na2O<=0);
   wAb=find(cipw.oxide.Na2O>0 & step8d>=0);
   wBoth=find(cipw.norm.Ab>0 & step8d<0 & cipw.oxide.Na2O+step8d./4>0);
   wNe=find(cipw.norm.Ab>0 & step8d<0 & cipw.oxide.Na2O+step8d./4<=0);
   if (numel(wNone)>0); cipw.norm.Ne(wNone)=0; cipw.norm.Ab(wNone)=0; end
   if (numel(wNe)>0); cipw.norm.Ab(wNe)=0; cipw.norm.Ne(wNe)=ab(wNe); end
   if (numel(wAb)>0); cipw.norm.Ab(wAb)=ab(wAb); cipw.norm.Ne(wAb)=0; end
   if (numel(wBoth)>0);
      cipw.norm.Ab(wBoth)=cipw.oxide.Na2O(wBoth)+step8d(wBoth)./4;
      cipw.norm.Ne(wBoth)=ab(wBoth)-cipw.norm.Ab(wBoth);
   end % if (numel(wBoth)>0);
   step8e=step8d+6.*cipw.oxide.Na2O-6.*cipw.norm.Ab-2.*cipw.norm.Ne;
   if (debug); for i=1:nmin; fprintf(1,'%7.5f ',cipw.norm.(normin{i})(wdbg)); end; fprintf(1,'%f Step 8e \n',step8e(wdbg)); end

%%%%%%%%%%%%%%%%%%%%%%%%%%%%%%%%%%%%%%%%%%%%%%%%%%%%%%%%%%%%%%%%%%%%
% step 8f Silica remaining after removing leucite from orthoclase
   orth=cipw.norm.Or;
   wNone=find(cipw.oxide.K2O<=0);
   wOr=find(cipw.oxide.K2O>0 & step8e>=0);
   wBoth=find(cipw.oxide.K2O>0 & step8e<0 & (cipw.oxide.K2O+step8e./2)>0);
   wLc=find(cipw.oxide.K2O>0 & step8e<0 & (cipw.oxide.K2O+step8e./2)<=0);
   if (numel(wOr)>0); cipw.norm.Lc(wOr)=0; cipw.norm.Or(wOr)=cipw.oxide.K2O(wOr); end
   if (numel(wLc)>0); cipw.norm.Lc(wLc)=cipw.oxide.K2O(wLc); cipw.norm.Or(wLc)=0; end
   if (numel(wBoth)>0);
      cipw.norm.Lc(wBoth)=cipw.oxide.K2O(wBoth)-cipw.norm.Or(wBoth);
      cipw.norm.Or(wBoth)=cipw.oxide.K2O(wBoth)-step8e(wBoth)./2;
   end % if (numel(wBoth)>0);
   step8f=step8e+6.*orth-6.*cipw.norm.Or-4.*cipw.norm.Lc;
   if (debug); for i=1:nmin; fprintf(1,'%7.5f ',cipw.norm.(normin{i})(wdbg)); end; fprintf(1,'%f Step 8f \n',step8f(wdbg)); end

%%%%%%%%%%%%%%%%%%%%%%%%%%%%%%%%%%%%%%%%%%%%%%%%%%%%%%%%%%%%%%%%%%%%
% Step 8g2 silicate after removing wollastonite to form larnite
   wNone=find(cipw.oxide.S<=0);
   wWo=find(cipw.oxide.S>0 & step8f>=0);
   wBoth=find(cipw.oxide.S>0 & step8f<0 & (cipw.oxide.S+2.*step8f)>0);
   wLa=find(cipw.oxide.S>0 & step8f<0 & (cipw.oxide.S+2.*step8f)<=0);
   if (numel(wLa)>0); cipw.norm.Cs(wLa)=cipw.oxide.S(wLa)./2; cipw.norm.Wo(wLa)=0; end
   if (numel(wWo)>0); cipw.norm.Cs(wWo)=0; cipw.norm.Wo(wWo)=cipw.oxide.S(wWo); end
   if (numel(wBoth)>0)
      cipw.norm.Cs(wBoth)=(cipw.oxide.S(wBoth)-cipw.norm.Cs(wBoth))./2;
      cipw.norm.Wo(wBoth)=cipw.oxide.S(wBoth)+2.*step8f(wBoth);
   end % if (numel(wBoth)>0)
   step8g2=step8f+cipw.oxide.S-cipw.norm.Wo-cipw.norm.Cs;
   if (debug); for i=1:nmin; fprintf(1,'%7.5f ',cipw.norm.(normin{i})(wdbg)); end; fprintf(1,'%f Step 8g2 \n',step8g2(wdbg)); end
%%%%%%%%%%%%%%%%%%%%%%%%%%%%%%%%%%%%%%%%%%%%%%%%%%%%%%%%%%%%%%%%%%%%
% step 8g1 after removing diopside to form larnite and more olivine
   olivine=cipw.norm.Ol;
   larnite=cipw.norm.Cs;
   diopside=cipw.norm.Di;
   wNone=find(cipw.norm.Di<=0);
   wDi=find(cipw.norm.Di>0 & step8g2>=0);
   wBoth=find(cipw.norm.Di>0 & step8g2<0 & (cipw.norm.Di+step8g2)>0);
   wLaOl=find(cipw.norm.Di>0 & step8g2<0 & (cipw.norm.Di+step8g2)<=0);
   if (numel(wNone)>0) % AQ26 is None
%      cipw.norm.Cs(wNone)=cipw.norm.Cs(wNone);
%      cipw.norm.Ol(wNone)=cipw.norm.Ol(wNone);
      cipw.norm.Di(wNone)=0;
   end % if (numel(wNone)>0)
%   if (numel(wDi)>0);  % AQ26 is Diopside
%      cipw.norm.Cs(wDi)=cipw.norm.Cs(wDi);
%      cipw.norm.Ol(wDi)=cipw.norm.Ol(wDi);
%      cipw.norm.Di(wDi)=cipw.norm.Di(wDi);
%   end % if (numel(wDi)>0); 
   if (numel(wLaOl)>0);  % AQ26 is LarniteOlivine
      cipw.norm.Cs(wLaOl)=cipw.oxide.CaO(wLaOl)./2+larnite(wLaOl); 
      cipw.norm.Ol(wLaOl)=cipw.oxide.CaO(wLaOl)./2+olivine(wLaOl); 
      cipw.norm.Di(wLaOl)=0;
   end % if (numel(wLaOl)>0); 
   if (numel(wBoth)>0); % AQ26 is Both
      cipw.norm.Cs(wBoth)=(cipw.oxide.CaO(wBoth)-cipw.norm.Di(wBoth))./2+larnite(wBoth);
      cipw.norm.Ol(wBoth)=(cipw.oxide.CaO(wBoth)-cipw.norm.Di(wBoth))./2+olivine(wBoth);
      cipw.norm.Di(wBoth)=diopside(wBoth)+step8g2(wBoth);
   end % if (numel(wBoth)>0); 
%   cipw.norm.Cs=cipw.norm.Cs+larnite;
%   cipw.norm.Ol=cipw.norm.Ol+olivine;
   step8g1=step8g2+2.*cipw.oxide.CaO+olivine+larnite-cipw.norm.Cs-cipw.norm.Di.*2-cipw.norm.Ol;
   if (debug); for i=1:nmin; fprintf(1,'%7.5f ',cipw.norm.(normin{i})(wdbg)); end; fprintf(1,'%f Step 8g1 \n',step8g1(wdbg)); end
%%%%%%%%%%%%%%%%%%%%%%%%%%%%%%%%%%%%%%%%%%%%%%%%%%%%%%%%%%%%%%%%%%%%
% step 8h silica after removal of kalsilite from leucite
   leucite=cipw.norm.Lc;
   wNone=find(cipw.norm.Lc<=0);
   wLc=find(cipw.norm.Lc>0 & step8g1>=0);
   wBoth=find(cipw.norm.Lc>0 & step8g1<0 & (cipw.norm.Lc+step8g1./2)>0);
   wKa=find(cipw.norm.Lc>0 & step8g1<0 & (cipw.norm.Lc+step8g1./2)<=0);
   if (numel(wLc)>0); cipw.norm.Ka(wLc)=0; cipw.norm.Lc(wLc)=leucite(wLc); end
   if (numel(wKa)>0); cipw.norm.Ka(wKa)=leucite(wKa); cipw.norm.Lc(wKa)=0; end
   if (numel(wBoth)>0);
      cipw.norm.Ka(wBoth)=leucite(wBoth)-cipw.norm.Lc(wBoth);
      cipw.norm.Lc(wBoth)=leucite(wBoth)+step8g1(wBoth);
   end % if (numel(wBoth)>0);
   step8h=step8g1+4.*leucite-4.*cipw.norm.Lc-cipw.norm.Ka.*2;
   if (debug); for i=1:nmin; fprintf(1,'%7.5f ',cipw.norm.(normin{i})(wdbg)); end; fprintf(1,'%f Step 8h \n',step8h(wdbg)); end
%%%%%%%%%%%%%%%%%%%%%%%%%%%%%%%%%%%%%%%%%%%%%%%%%%%%%%%%%%%%%%%%%%%%
% Molar masses, densities, labels 
   cipw.norm.molwgt.Q=zer+ox.molwgt.SiO2; cipw.norm.den.Q=2.65; cipw.norm.label.Q='Quartz'; % step 8b
   cipw.norm.molwgt.Z=zer+ox.molwgt.SiO2+ox.molwgt.Zr; cipw.norm.den.Z=4.56; cipw.norm.label.Z='Zircon'; % step 3i
   cipw.norm.molwgt.Ks=zer+ox.molwgt.K2O+ox.molwgt.SiO2; cipw.norm.den.Ks=2.50; cipw.norm.label.Ks='K2SiO3'; % step 4a 4b
   cipw.norm.molwgt.An=zer+ox.molwgt.CaO+ox.molwgt.Al2O3+ox.molwgt.SiO2.*2; cipw.norm.den.An=2.76; cipw.norm.label.An='Anorthite'; % step 8b
   cipw.norm.molwgt.Ns=zer+ox.molwgt.Na2O+ox.molwgt.SiO2; cipw.norm.den.Ns=2.40; cipw.norm.label.Ns='Na2SiO3'; % step 5a 5b
   cipw.norm.molwgt.Ae=zer+ox.molwgt.Na2O+ox.molwgt.Fe2O3+ox.molwgt.SiO2.*4; cipw.norm.den.Ae=3.60; cipw.norm.label.Ae='Aegirine';
   cipw.norm.molwgt.Di=zer+ox.molwgt.CaO+mwfmo+2.*ox.molwgt.SiO2; cipw.norm.den.Di=3.28; cipw.norm.label.Di='Diopside';
   cipw.norm.molwgt.Tn=zer+ox.molwgt.CaO+ox.molwgt.TiO2+ox.molwgt.SiO2; cipw.norm.den.Tn=3.50; cipw.norm.label.Tn='Titanite';
   cipw.norm.molwgt.Hy=zer+ox.molwgt.SiO2+mwfmo; cipw.norm.den.Hy=3.35; cipw.norm.label.Hy='Hypersthene';
   cipw.norm.molwgt.Ab=zer+ox.molwgt.Na2O+ox.molwgt.Al2O3+6.*ox.molwgt.SiO2; cipw.norm.den.Ab=2.62; cipw.norm.label.Ab='Albite';
   cipw.norm.molwgt.Or=zer+ox.molwgt.K2O+ox.molwgt.Al2O3+ox.molwgt.SiO2.*6; cipw.norm.den.Or=2.56; cipw.norm.label.Or='Orthoclase';
   cipw.norm.molwgt.Wo=zer+ox.molwgt.CaO+ox.molwgt.SiO2; cipw.norm.den.Wo=2.86; cipw.norm.label.Wo='Wollastonite';
   cipw.norm.molwgt.Ol=zer+2.*mwfmo+ox.molwgt.SiO2; cipw.norm.den.Ol=3.44; cipw.norm.label.Ol='Olivine';
   cipw.norm.molwgt.Pf=zer+ox.molwgt.CaO+ox.molwgt.TiO2; cipw.norm.den.Pf=4.00; cipw.norm.label.Pf='Perovskite';
   cipw.norm.molwgt.Ne=zer+ox.molwgt.Na2O+ox.molwgt.Al2O3+ox.molwgt.SiO2.*2; cipw.norm.den.Ne=2.56; cipw.norm.label.Ne='Nepheline';
   cipw.norm.molwgt.Lc=zer+ox.molwgt.K2O+ox.molwgt.Al2O3+4.*ox.molwgt.SiO2; cipw.norm.den.Lc=2.49; cipw.norm.label.Lc='Leucite';
   cipw.norm.molwgt.Cs=zer+ox.molwgt.CaO.*2+ox.molwgt.SiO2; cipw.norm.den.Cs=3.27; cipw.norm.label.Cs='Larnite'; % dicalcium silicate
   cipw.norm.molwgt.Ka=zer+ox.molwgt.K2O+ox.molwgt.Al2O3+2.*ox.molwgt.SiO2; cipw.norm.den.Ka=2.60; cipw.norm.label.Ka='Kalsilite';
   cipw.norm.molwgt.Ap=zer+mwap; cipw.den.Ap=3.20; cipw.norm.label.Ap='Apatite'; % step 3a
   cipw.norm.molwgt.Hl=zer+(ox.molwgt.Na2O+ox.molwgt.Cl.*2)./2; cipw.norm.den.Hl=2.17; cipw.norm.label.Hl='Halite'; % step 3b
   cipw.norm.molwgt.Fr=zer+ox.molwgt.CaO+2.*ox.molwgt.F; cipw.norm.den.Fr=3.18; cipw.norm.label.Fr='Fluorite';  % step 3g
   cipw.norm.molwgt.Ah=zer+ox.molwgt.CaO+ox.molwgt.SO3; cipw.norm.den.Ah=2.96; cipw.norm.label.Ah='Anhydrite'; % step 3c
   cipw.norm.molwgt.Th=zer+ox.molwgt.Na2O+ox.molwgt.SO3; cipw.norm.den.Th=2.68; cipw.norm.label.Th='Thenardite'; % step 3c
   cipw.norm.molwgt.Pr=zer+ox.molwgt.S.*2+ox.molwgt.FeO; cipw.norm.den.Pr=4.99; cipw.norm.label.Pr='Pyrite'; % step 3d
   cipw.norm.molwgt.Mc=zer+ox.molwgt.MgO+ox.molwgt.Cr; cipw.norm.den.Mc=4.43; cipw.norm.label.Mc='Magnesiochromite'; % step 3e
   cipw.norm.molwgt.Cm=zer+ox.molwgt.FeO+ox.molwgt.Cr; cipw.norm.den.Cm=5.09; cipw.norm.label.Cm='Chromite'; % step 3e
   cipw.norm.molwgt.Il=zer+ox.molwgt.FeO+ox.molwgt.TiO2; cipw.norm.den.Il=4.75; cipw.norm.label.Il='Ilmenite'; % step 3f
   cipw.norm.molwgt.Cc=zer+ox.molwgt.CaO+ox.molwgt.CO2; cipw.norm.den.Cc=2.71; cipw.norm.label.Cc='Calcite'; % step 3h
   cipw.norm.molwgt.Nc=zer+ox.molwgt.Na2O+ox.molwgt.CO2; cipw.norm.den.Nc=2.53; cipw.norm.label.Nc='Na2CO3'; % step 3h
   cipw.norm.molwgt.C=zer+ox.molwgt.Al2O3; cipw.norm.den.C=3.98; cipw.norm.label.C='Corundum'; % step 4d 4e 4f
   cipw.norm.molwgt.Ru=zer+ox.molwgt.TiO2; cipw.norm.den.Ru=4.20; cipw.norm.label.Ru='Rutile'; % step 3f cont
   cipw.norm.molwgt.Mt=zer+ox.molwgt.FeO+ox.molwgt.Fe2O3; cipw.norm.den.Mt=5.20; cipw.norm.label.Mt='Magnetite'; % step 5c 5d
   cipw.norm.molwgt.Hm=zer+ox.molwgt.Fe2O3; cipw.norm.den.Hm=5.25; cipw.norm.label.Hm='Hematite'; % step 5c 5d
%   cipw.norm.label.Ac='Acmite'; % step 5a 5b
   normin=fieldnames(cipw.norm.molwgt); nmin=numel(normin);
   for i=1:nmin; 
      if (~isfield(cipw.norm,normin{i})); cipw.norm.(normin{i})=zer; end; 
%      fprintf(1,'%s %d %d\n',normin{i},size(cipw.norm.(normin{i})));
   end % for i=1:nmin; 
   if (debug); for i=1:nmin; fprintf(1,'%8s ',normin{i}); end; fprintf(1,'\n'); end
   if (debug); for i=1:nmin; fprintf(1,'%8.4f ',cipw.norm.molwgt.(normin{i})(wdbg)); end; fprintf(1,'molecular mass\n'); end
   if (debug); for i=1:nmin; fprintf(1,'%8.5f ',cipw.norm.(normin{i})(wdbg)); end; fprintf(1,'mol props\n'); end

%%%%%%%%%%%%%%%%%%%%%%%%%%%%%%%%%%%%%%%%%%%%%%%%%%%%%%%%%%%%%%%%%%%%
% weight norms
   totwgt=zer;
   for i=1:nmin; 
      cipw.wgtnorm.(normin{i})=cipw.norm.(normin{i}).*cipw.norm.molwgt.(normin{i}); 
      totwgt=totwgt+cipw.wgtnorm.(normin{i});
   end % for i=1:nmin; 
   if (debug); for i=1:nmin; fprintf(1,'%8.5f ',cipw.wgtnorm.(normin{i})(wdbg)); end; fprintf(1,'weight norm\n'); end

   corr=tot./totwgt;
if (debug); fprintf(1,'correction factor: %f =  H27/AV38: %f / %f\n',corr(wdbg),tot(wdbg),totwgt(wdbg)); end
   for i=1:nmin; cipw.wgtnorm.(normin{i})=cipw.wgtnorm.(normin{i}).*corr; end
   if (debug); 
      for i=1:nmin; fprintf(1,'%8.5f ',cipw.wgtnorm.(normin{i})(wdbg)); end; 
      fprintf(1,'weight norm corr (column K)\n'); 
   end % if (debug); 

   if (debug); verbose=1; end
   cipw.wgtnorm.plag=cipw.wgtnorm.An+cipw.wgtnorm.Ab; 
   cipw.norm.label.plag='Plagioclase';
% Get fractions for formulae (not part of the spreadsheet)
   cipw.norm.Anx=cipw.norm.An./(cipw.norm.An+cipw.norm.Ab);
   cipw.norm.Abx=cipw.norm.Ab./(cipw.norm.An+cipw.norm.Ab);
   w=find(isnan(cipw.norm.Anx)); 
   if (numel(w)>0); cipw.norm.Anx(w)=0; cipw.norm.Abx(w)=0; end
   cipw.norm.Mgx=xMg; % for all normative Fe/Mg minerals eg olivine, pyroxenes 
   cipw.norm.Fex=1-xMg;
  
   nwox=numel(wox);
   for i=1:nwox
% 11 December 2023: correct stoichiometry of Si in plagioclase
      cipw.formula.plag{i}=sprintf('Ca%0.3gNa%0.3gAl%0.3gSi%0.3gO8',cipw.norm.Anx(i),cipw.norm.Abx(i),1+cipw.norm.Anx(i),3-cipw.norm.Anx(i));
%      cipw.formula.plag{i}=sprintf('Ca%dNa%dAl%dSi3O8',cipw.norm.Anx(i),cipw.norm.Abx(i),1+cipw.norm.Anx(i));
% 11 December 2023: avoid using %d which will produce exponential notation
      cipw.formula.Ol{i}=sprintf('Mg%0.3gFe%0.3gSiO4',xMg(i),1-xMg(i));
      cipw.formula.Di{i}=sprintf('CaMg%0.3gFe%0.3gSi2O6',xMg(i),1-xMg(i));
      cipw.formula.Hy{i}=sprintf('Mg%0.3gFe%0.3gSiO3',xMg(i),1-xMg(i));
%      cipw.formula.Ol{i}=sprintf('Mg%dFe%dSiO4',xMg(i),1-xMg(i));
%      cipw.formula.Di{i}=sprintf('CaMg%dFe%dSi2O6',xMg(i),1-xMg(i));
%      cipw.formula.Hy{i}=sprintf('Mg%dFe%dSiO3',xMg(i),1-xMg(i));
      cipw.formula.Ne{i}='NaAlSiO4'; % Nepheline
      cipw.formula.Q{i}='SiO2'; % Quartz
      cipw.formula.Or{i}='KAlSi3O8'; % Orthoclase
      cipw.formula.Lc{i}='KAlSi2O6'; % Leucite
      cipw.formula.Ns{i}='Na2SiO3';
      cipw.formula.Ks{i}='K2SiO3';
      cipw.formula.Cs{i}='Ca2SiO4'; % Larnite
      cipw.formula.Tn{i}='CaTiSiO5'; % Titanite
      cipw.formula.Z{i}='ZrSiO4'; % Zircon
      cipw.formula.C{i}='Al2O3'; % Corundum
      cipw.formula.Hl{i}='NaCl'; % Halite
      cipw.formula.Th{i}='Na2SO4'; % Thenardite
      cipw.formula.Nc{i}='Na2CO3'; 
      cipw.formula.Mt{i}='FeOFe2O3'; % Magnetite
      cipw.formula.Cm{i}='FeOCr2O3'; % Chromite
      cipw.formula.Il{i}='FeTiO3'; % Ilmenite
      cipw.formula.Hm{i}='Fe2O3'; % Hematite
      cipw.formula.Pf{i}='CaTiO3'; % Perovskite
      cipw.formula.Ru{i}='TiO2'; % Rutile
      cipw.formula.Ap{i}=sprintf('CaF%d(OH)%dP2O6',fap(i),hap(i)); % Apatite
      cipw.formula.Fr{i}='CaF2'; % Fluorite
      cipw.formula.Pr{i}='FeS2'; % Pyrite
      cipw.formula.Cc{i}='CaCO3'; % Calcite
   end % for i=1:nwox
   cipw.normin=normin;
   for i=1:nmin; cipw.norm.(normin{i})=cipw.wgtnorm.(normin{i}); end 

   if (verbose); 
      if (nwox>20 & debug); wox=wdbg; nwox=numel(wox); end
      fprintf(1,'%12s','Mineral');
      if (isfield(rockanal,'sample'));
         rockanal.sample=rockanal.sample(wox);
      elseif (isfield(rockanal,'SAMPLEID'));
         rockanal.sample=rockanal.SAMPLEID(wox);
      elseif (isfield(rockanal,'SAMPLENAME'));
         rockanal.sample=rockanal.SAMPLENAME(wox);
      else
         for i=1:nwox; rockanal.sample{i}=sprintf('Sample %d',wox(i)); end
      end; % fieldname is SAMPLEID rather than sample
      for i=1:nwox; fprintf(1,' %9s',strtrim(rockanal.sample{i})); end
      fprintf(1,'\n');
      totcorr=zer;
      fprintf(1,'%12s','Plagioclase'); 
      for i=1:nwox; j=wox(i); fprintf(1,' %9f',cipw.wgtnorm.plag(j));  end; fprintf(1,'\n');
      for i=1:nmin; 
         if (cipw.wgtnorm.(normin{i})<=0); continue; end
         fprintf(1,'%12s',cipw.norm.label.(normin{i}));
         for k=1:nwox; j=wox(k); fprintf(1,' %9f',cipw.wgtnorm.(normin{i})(j));  end
         fprintf(1,'\n');
%         fprintf(1,'%12s %f\n',cipw.norm.label.(normin{i}),cipw.wgtnorm.(normin{i})); 
         totcorr=totcorr+cipw.wgtnorm.(normin{i}); 
      end % for i=1:nmin; 
      fprintf('%12s','Total');
      for j=1:nwox; fprintf(1,' %9f',totcorr(j));  end; fprintf(1,'\n');
   end % if (debug); 

%%%%%%%%%%%%%%%%%%%%%%%%%%%%%%%%%%%%%%%%%%%%%%%%%%%%%%%%%%%%%%%%%%%%%
% get weatherable minerals from norms

   cipw.weatherable.quartz=cipw.wgtnorm.Q;
   cipw.weatherable.diopside=cipw.wgtnorm.Di;
   cipw.weatherable.wollastonite=cipw.wgtnorm.Wo;
   cipw.weatherable.enstatite=cipw.wgtnorm.Hy;
   cipw.weatherable.Kfeldspar=cipw.wgtnorm.Or;
% 20 December 2023 lowercase mineral names
   cipw.weatherable.ilmenite=cipw.wgtnorm.Il;
   cipw.weatherable.olivine=cipw.wgtnorm.Ol;
   cipw.weatherable.magnetite=cipw.wgtnorm.Mt;
   cipw.weatherable.apatite=cipw.wgtnorm.Ap;
%   cipw.weatherable.Nepheline=cipw.wgtnorm.Ne;
%   cipw.weatherable.Leucite=cipw.wgtnorm.Lc;
% Plagioclases
   if (totplag); % 20 December 2023
      cipw.weatherable.plagioclase=cipw.wgtnorm.plag; % 20 December 2023
   else % include six plagioclase categories instead of total plagioclase
      w=find(cipw.norm.Anx<=0.1);
      cipw.weatherable.Albite=cipw.wgtnorm.plag.*0;
      cipw.weatherable.Albite(w)=cipw.wgtnorm.plag(w);
      w=find(cipw.norm.Anx>0.1 & cipw.norm.Anx<=0.3);
      cipw.weatherable.Oligoclase=cipw.wgtnorm.plag.*0;
      cipw.weatherable.Oligoclase(w)=cipw.wgtnorm.plag(w);
      w=find(cipw.norm.Anx>0.3 & cipw.norm.Anx<=0.5);
      cipw.weatherable.Andesine=cipw.wgtnorm.plag.*0;
      cipw.weatherable.Andesine(w)=cipw.wgtnorm.plag(w);
      w=find(cipw.norm.Anx>0.5 & cipw.norm.Anx<=0.7);
      cipw.weatherable.Labradorite=cipw.wgtnorm.plag.*0;
      cipw.weatherable.Labradorite(w)=cipw.wgtnorm.plag(w);
      w=find(cipw.norm.Anx>0.7 & cipw.norm.Anx<=0.9);
      cipw.weatherable.Bytownite=cipw.wgtnorm.plag.*0;
      cipw.weatherable.Bytownite(w)=cipw.wgtnorm.plag(w);
      w=find(cipw.norm.Anx>0.9);
      cipw.weatherable.Anorthite=cipw.wgtnorm.plag.*0;
      cipw.weatherable.Anorthite(w)=cipw.wgtnorm.plag(w);
   end % total plagioclase or six plagioclase categories
return

% We will not complete the volume norms for the present
%%%%%%%%%%%%%%%%%%%%%%%%%%%%%%%%%%%%%%%%%%%%%%%%%%%%%%%%%%%%%%%%%%%%
% volume prop of minerals
   totv=zer;
   for i=1:nmin; 
      cipw.volprop.(normin{i})=cipw.wgtnorm.(normin{i})./cipw.norm.den.(normin{i}); 
      totv=totv+cipw.volprop.(normin{i});
   end % for i=1:nmin; 
   if (debug); for i=1:nmin; fprintf(1,'%7.5f ',cipw.volprop.(normin{i})); end; fprintf(1,'volume prop\n'); end

%%%%%%%%%%%%%%%%%%%%%%%%%%%%%%%%%%%%%%%%%%%%%%%%%%%%%%%%%%%%%%%%%%%%
% volume norms
   dentot=zer;
   for i=1:nmin; 
      cipw.volnorm.(normin{i})=cipw.volprop.(normin{i}).*tot./totv; 
      cipw.denfrac.(normin{i})=cipw.volnorm.(normin{i}).*cipw.volprop.(normin{i})./100;
      dentot=dentot+cipw.denfrac.(normin{i});
   end % for i=1:nmin; 
   if (debug); for i=1:nmin; fprintf(1,'%7.5f ',cipw.volnorm.(normin{i})); end; fprintf(1,'volume norm\n'); end
   if (debug); for i=1:nmin; fprintf(1,'%7.5f ',cipw.denfrac.(normin{i})); end; fprintf(1,'density fraction\n'); end
   if (debug); fprintf(1,'Rock density: %f\n',dentot); end

   for i=1:nmin; cipw.wgtnorm.(normin{i})=cipw.wgtnorm.(normin{i})./totwgt; end 
   cipw.wgtnorm.plag=(cipw.wgtnorm.An+cipw.wgtnorm.Ab)./totwgt;
   cipw.wgtnorm.Cr=(cipw.wgtnorm.Cr+cipw.wgtnorm.Mc)./totwgt;
   if (debug); for i=1:nmin; fprintf(1,'%7.5f ',cipw.norm.(normin{i})); end; fprintf(1,'weight norm\n'); end

   return
end % cipwnorm3
