# Supplementary material for: Transforming US agriculture for carbon removal with enhanced weathering
Source: Nature. 2025 Feb 5;638(8050):425–34. doi: 10.1038/s41586-024-08429-2 (PMC11821523; doi:10.1038/s41586-024-08429-2)
Supplement: Supplementary file 2 — geochemistrydata_normcode. [file 41586_2024_8429_MOESM2_ESM.gz › tarballfiles/datamap.m]

%%%%%%%%%%%%%%%%%%%%%%%%%%%%%%%%%%%%%%%%%%%%%%%%%%%%%%%%%%%%%%%%%%%%%%%%%%%
% This scripts reads in and processes geochemical data for the USA study.
% Processing steps include calculation of separate FeO and Fe2O3 prior to
% CIPW normative mineralogies.  Optionally, it can create a sample map.

% Geochemical data are read into the following structures:
%  pet: from PetDB via the EarthChem portal (access date in filename below)
%  ox: from the literature, by hand

% These datasets have slightly different formats and the structures have
% slightly different field names, but they both contain coordinates, original 
% references and rock type designations as well as oxide data (weight percent)
% and some elemental data (ppm). 

% After reading in, we use fixFeoxides to make sure we have separate FeO and
% Fe2O3. the outputs of fixFeoxides (petfixed and oxfixed) can then be passed
% to the function cipwnorm3 to calculate norms. I've created both anhydrous and
% non-rescaled versions used in CentralOregonBasaltProducts.m and BlueRidge.m
% (these create figures for the two case studies in the supp info).
  
% There are various options for map creation here, all enclosed in if blocks.
% Make sure the desired option will be executed eg "if (1)" rather than 
% skipped eg "if (0)". If no map is desired put a return before that code.
% The place to do this is clearly marked below.

% Written by LLT 10 September 2021
% Include GEOROC data LLT 30 June 2022
%%%%%%%%%%%%%%%%%%%%%%%%%%%%%%%%%%%%%%%%%%%%%%%%%%%%%%%%%%%%%%%%%%%%%%%%%%%

if (~exist('pgeo','var'))
   pgeo=getGEOROCdata('fname','/fastdata/bo1llt/GEOROC_USA_Plutonics_F7017490345527186292022101641_29-Jun-2022.csv');
end % if (~exist('geop','var'))
if (~exist('pgeofixed','var')); pgeofixed=fixFeoxides(pgeo); end
pgeofixed.rco2=getrco2(pgeofixed); % 26 September 2022

if (~exist('vgeo','var'))
   vgeo=getGEOROCdata('fname','/fastdata/bo1llt/GEOROC_USA_Volcanics_F573732869035446292022101340_29-Jun-2022.csv');
end %if (~exist('geov','var'))
if (~exist('vgeofixed','var')); vgeofixed=fixFeoxides(vgeo); end
vgeofixed.rco2=getrco2(vgeofixed); % 26 September 2022

if (~exist('pet','var')); 
   pet=getPetDBdata('fname','NAm_wholerocks_earthchem_download_16036_21-Sep-2021.xlsx'); 
%   pet=getPetDBdata('fname','NAm_wholerocks_earthchem_download_95307_12-Sep-2021.xlsx'); 
end % if (~exist('pet','var')); 
if (~exist('petfixed','var')); petfixed=fixFeoxides(pet); end
petfixed.rco2=getrco2(petfixed); % 26 September 2022
%if (~exist('petcipw','var')); petcipw=cipwnorm2(petfixed); end %,'title','CIPW norms for PetDB samples'); end

if (~exist('ox','var')); ox=getcsvdata5('basaltoxidedata.csv','nulltoNaN'); end
if (~exist('oxfixed','var')); oxfixed=fixFeoxides(ox); end
oxfixed.rco2=getrco2(oxfixed); % 26 September 2022

% Oxide data ought to be recalculated to 100%; the following is done in cipwbox:
if (~exist('pgeocipwr','var')); pgeocipwr=cipwnorm3(pgeofixed,'maxCIA',40,'rescale'); end %,'title','CIPW norms for GEOROC plutonic samples'); end
if (~exist('vgeocipwr','var')); vgeocipwr=cipwnorm3(vgeofixed,'maxCIA',40,'rescale'); end %,'title','CIPW norms for GEOROC volcanic samples'); end
if (~exist('petcipwr','var')); petcipwr=cipwnorm3(petfixed,'maxCIA',40,'rescale'); end %,'title','CIPW norms for PetDB samples'); end
if (~exist('oxcipwr','var')); oxcipwr=cipwnorm3(oxfixed,'maxCIA',40,'rescale'); end 

% but we will compare some modal data to norms for the weathered samples too:
% 4 March 2024 make sure cipwnorm3 is called as it is within cipwbox.m, with
% maxCIA 40 and rescale 
if (~exist('pgeocipw','var')); pgeocipw=cipwnorm3(pgeofixed,'maxCIA',40,'rescale'); end %,'title','CIPW norms for plutonic GEOROC samples'); end
if (~exist('vgeocipw','var')); vgeocipw=cipwnorm3(vgeofixed,'maxCIA',40,'rescale'); end %,'title','CIPW norms for volcanic GEOROC samples'); end
if (~exist('petcipw','var')); petcipw=cipwnorm3(petfixed,'maxCIA',40,'rescale'); end %,'title','CIPW norms for PetDB samples'); end
if (~exist('oxcipw','var')); oxcipw=cipwnorm3(oxfixed,'maxCIA',40,'rescale'); end  
%if (~exist('oxcipw','var')); oxcipw=cipwnorm2(oxfixed); end %,'title','CIPW norms for other studies','maxCIA',40); end

%%%%%%%%%%%%%%%%%%%%%%% Map creation %%%%%%%%%%%%%%%%%%%%%%%%%%%%%%

if (~exist('states','var'));
   states=shaperead('usastatelo','UseGeoCoords',true,'Selector',{@(name) ~any(strcmp(name,{'Alaska','Hawaii'})), 'Name'});
end % if (~exist('states','var'));

if (0) % show all points for which we have oxide data
   figname='NAm_map_oxides_all';
   tit='Geochemistry data (all data)';
   fld='SiO2'; oxflag=(~isnan(oxfixed.(fld))); petflag=(~isnan(petfixed.(fld)));
elseif (0) % show points for specific rock type with oxide data 
   rocktype1='metamorphic'; rocktype2=''; rocktype3='felsic'; 
   figname=['NAm_map_oxides_' rocktype1];
   tit=['Geochemistry data for ' rocktype1 ' rocks'];
   oxflag=contains(oxfixed.rocktype,rocktype1); 
   petflag=contains(petfixed.ROCKTYPE,upper(rocktype1));
   pgeoflag=contains(pgeofixed.rocktype,rocktype1); 
   vgeoflag=contains(vgeofixed.rocktype,rocktype1); 
elseif (0) % show points for specific rock type with oxide data 
   rocktype1='igneous:'; rocktype2=''; rocktype3='ultramafic'; 
   figname=['NAm_map_oxides_' rocktype3];
   tit=['Geochemistry data for ' rocktype3 ' rocks'];
   oxflag=contains(oxfixed.rocktype,[':' rocktype3]); 
   pgeoflag=contains(pgeofixed.rocktype,[':' rocktype3]); 
   vgeoflag=contains(vgeofixed.rocktype,[':' rocktype3]); 
   petflag=contains(petfixed.ROCKTYPE,[':' upper(rocktype3)]);
elseif (0) % show points for specific rock type with oxide data 
   rocktype1='igneous:'; rocktype2=''; rocktype3='felsic'; 
   figname=['NAm_map_oxides_' rocktype3];
   tit=['Geochemistry data for ' rocktype3 ' rocks'];
   oxflag=contains(oxfixed.rocktype,[':' rocktype3]); 
   pgeoflag=contains(pgeofixed.rocktype,[':' rocktype3]); 
   vgeoflag=contains(vgeofixed.rocktype,[':' rocktype3]); 
   petflag=contains(petfixed.ROCKTYPE,[':' upper(rocktype3)]);
elseif (0) % show points for specific rock type with oxide data 
   rocktype1='igneous:'; rocktype2=''; rocktype3='intermediate'; 
   figname=['NAm_map_oxides_' rocktype3];
   tit=['Geochemistry data for ' rocktype3 ' rocks'];
   oxflag=contains(oxfixed.rocktype,[':' rocktype3]); 
   pgeoflag=contains(pgeofixed.rocktype,[':' rocktype3]); 
   vgeoflag=contains(vgeofixed.rocktype,[':' rocktype3]); 
   petflag=contains(petfixed.ROCKTYPE,[':' upper(rocktype3)]);
elseif (1) % show points for specific rock type with oxide data 
   rocktype1='igneous:'; rocktype2=''; rocktype3='mafic'; 
   figname=['NAm_map_oxides_' rocktype3];
   tit=['Geochemistry data for ' rocktype3 ' rocks'];
   oxflag=contains(oxfixed.rocktype,[':' rocktype3]) & (oxfixed.latitude<=49); 
   pgeoflag=contains(pgeofixed.rocktype,[':' rocktype3]) & (pgeofixed.latitude<=49); 
   vgeoflag=contains(vgeofixed.rocktype,[':' rocktype3]) & (vgeofixed.latitude<=49); 
   petflag=contains(petfixed.ROCKTYPE,[':' upper(rocktype3)]) & (petfixed.LATITUDE<=49);
end % which data should we show

png=1; % save the figure (1) or not (0)
filename=[figname '_' date '.png'];

if (0) % 4 March 2024: the following only excludes by rocktype, FeO/Fe2O3 oxides
wox=find(~isnan(oxfixed.leMaitreoxrat) & oxflag);
wpgeo=find(~isnan(pgeofixed.leMaitreoxrat) & pgeoflag);
wvgeo=find(~isnan(vgeofixed.leMaitreoxrat) & vgeoflag);
wpet=find(~isnan(petfixed.leMaitreoxrat) & petflag);

getfig(figname); hold off; clf; i=0; lab={}; p=[];
%ax=axesm('MapProjection','mollweid','MapLatLimit',[25 60],'MapLonLimit',[-130 -60]);
%framem; gridm; mlabel; plabel; box off;
%ax=worldmap([30 50],[-110 -80]); % look at CO/MO/MN/OK
ax=worldmap([25 60],[-130 -60]); 
%ax=worldmap('north america'); 
%getfig('map'); ax=usamap('conus')
geoshow('landareas.shp'); % North American coastlines
geoshow(ax,states,'DisplayType','polygon'); % US states
i=i+1; lab{i}=sprintf('GEOROC (%d points)',numel(wpgeo)+numel(wvgeo));
p(i)=plotm(pgeo.latitude(wpgeo),pgeo.longitude(wpgeo),'g.'); % GEOROC plutonic
plotm(vgeo.latitude(wvgeo),vgeo.longitude(wvgeo),'g.'); % GEOROC volcanic
i=i+1; lab{i}=sprintf('PetDB (%d points)',numel(wpet));
p(i)=plotm(pet.LATITUDE(wpet),pet.LONGITUDE(wpet),'r.');
i=i+1; lab{i}=sprintf('Other (%d points)',numel(wox));
p(i)=plotm(ox.latitude(wox),ox.longitude(wox),'b.'); % Oxide data I collected

%title(tit); % for mafic volcanic rocks')
legend(p,lab,'Location','NorthOutside'); %,'NumColumns',2);
%legend(p,lab,'Location','NorthEast'); %,'NumColumns',2);
%legend(p,lab,'Location','SouthOutside','NumColumns',2);

else % 4 March 2024: only plot points that we end up keeping
% This screening includes those done by cipwnorm3, cipwbox and Euripides
   if (png)
      outrco2=cipwbox(oxfixed,petfixed,vgeofixed,pgeofixed,'rocktype','mafic','SiO2max',57,'fullsamponly','applyRCO2scaling','nobox','Anxhist','euripides','png','noTAS');
   else % don't save figures/csv file
      outrco2=cipwbox(oxfixed,petfixed,vgeofixed,pgeofixed,'rocktype','mafic','SiO2max',57,'fullsamponly','applyRCO2scaling','nobox','Anxhist','euripides','noTAS');
   end % png
   wox=find(outrco2.dataset==1); %wox=outrco2.datasetw(wox);
   wpet=find(outrco2.dataset==2); %wpet=outrco2.datasetw(wpet);
   wgeo=find(outrco2.dataset==3); %wgeo=outrco2.datasetw(
   getfig(figname); hold off; clf; i=0; lab={}; p=[];
   ax=worldmap([25 60],[-130 -60]); 
   geoshow('landareas.shp'); % North American coastlines
   geoshow(ax,states,'DisplayType','polygon'); % US states
   i=i+1; lab{i}=sprintf('GEOROC (%d points)',numel(wgeo));
   p(i)=plotm(outrco2.coord(wgeo,1),outrco2.coord(wgeo,2),'g.'); % GEOROC 
   i=i+1; lab{i}=sprintf('PetDB (%d points)',numel(wpet));
   p(i)=plotm(outrco2.coord(wpet,1),outrco2.coord(wpet,2),'r.'); % PetDB
   i=i+1; lab{i}=sprintf('Other (%d points)',numel(wox));
   p(i)=plotm(outrco2.coord(wox,1),outrco2.coord(wox,2),'b.'); % collected by me
   legend(p,lab,'Location','NorthOutside'); %,'NumColumns',2);
end % if (0) % 4 March 2024: only plot points that we end up keeping

if (png); saveas(gcf,filename); disp([filename ' saved']); 
else; disp([filename ' NOT saved']); 
end

%return
% 4 March 2024 TAS diagram
east=cipwbox(oxfixed,petfixed,vgeofixed,pgeofixed,'rocktype','mafic','SiO2max',57,'fullsamponly','applyRCO2scaling','east','TASsym','s','nobox');
west=cipwbox(oxfixed,petfixed,vgeofixed,pgeofixed,'rocktype','mafic','SiO2max',57,'fullsamponly','applyRCO2scaling','west','TASsym','.','TASholdon','nobox');
midwest=cipwbox(oxfixed,petfixed,vgeofixed,pgeofixed,'rocktype','mafic','SiO2max',57,'fullsamponly','applyRCO2scaling','midwest','TASsym','d','TASholdon','nobox');
cookmo=cipwbox(oxfixed,petfixed,vgeofixed,pgeofixed,'rocktype','mafic','SiO2max',57,'fullsamponly','applyRCO2scaling','COOKMO','TASsym','o','TASholdon','nobox'); 
legend([east.TASplt,west.TASplt,midwest.TASplt,cookmo.TASplt],{'east','west','midwest','CO-NM-NE-MO-OK-AR'},'Location','NorthOutside','NumColumns',2)

filename=['TAS_maficrocks_' date '.png'];
if (png); saveas(gcf,filename); else; disp([filename ' NOT saved']); end 
