# Supplementary material for: Transforming US agriculture for carbon removal with enhanced weathering
Source: Nature. 2025 Feb 5;638(8050):425–34. doi: 10.1038/s41586-024-08429-2 (PMC11821523; doi:10.1038/s41586-024-08429-2)
Supplement: Supplementary file 2 — geochemistrydata_normcode. [file 41586_2024_8429_MOESM2_ESM.gz › tarballfiles/basaltoxidedata.csv]

field	SiO2	TiO2	Al2O3	Fe2O3t	FeOt	Fe2O3	FeO	MnO	MgO	CaO	Na2O	K2O	P2O5	CO2	LOI	Tot	CIA	SO3	Cl	F	Cr	Co	Ni	Cu	Zn	Ba	Rb	Sr	Srrat	mineralogy	Nanal	avgflag	sample	formation	province	lithology	rocktype	location	latitude	longitude	comment	reference	datasource
label	SiO_2	TiO_2	Al_2O_3	Total Fe as Fe_2O_3	Total Fe as FeO	Fe_2O_3	FeO	MnO	MgO	CaO	Na_2O	K_2O	P_2O_5	CO_2	Loss on ignition	Total	Chemical index of alteration	SO_3	Cl	F	Cr	Co	Ni	Cu	Zn	Ba	Rb	Sr	^{87}Sr/^{86}Sr	Mineralogy from publication	Number of analyses	Average of other samples in this database	Sample	Formation flow or larger unit	Geological province	Lithology	Rocktype as in PetDB	Location	Latitude	Longitude	Comment	Reference	Data source given in reference
units	weight percent	weight percent	weight percent	weight percent	weight percent	weight percent	weight percent	weight percent	weight percent	weight percent	weight percent	weight percent	weight percent	weight percent		weight percent		weight percent	weight percent	weight percent	ppm	ppm	ppm	ppm	ppm	ppm	ppm	ppm				0=no 1=yes 2=regional average							^{\circ}N	^{\circ}E
null	-9999	-9999	-9999	-9999	-9999	-9999	-9999	-9999	-9999	-9999	-9999	-9999	-9999	-9999	-9999	-9999	-9999	-9999	-9999	-9999	-9999	-9999	-9999	-9999	-9999	-9999	-9999	-9999	-9999		-9999	-9999							-9999	-9999
format	%f	%f	%f	%f	%f	%f	%f	%f	%f	%f	%f	%f	%f	%f	%f	%f	%f	%f	%f	%f	%f	%f	%f	%f	%f	%f	%f	%f	%f	%s	%d	%d	%s	%s	%s	%s	%s	%s	%f	%f	%s	%s	%s
data	51.1	1.29	13.55	15.07	-9999	-9999	-9999	0.23	5.93	10.07	2.28	0.49	0.13	-9999	-0.064564134607929	100.14	-9999	-9999	-9999	-9999	91.88	47.24	51.53	106.5	125.07	-9999	-9999	-9999	-9999		1	0	CS1	CAMP	CAMP	basaltic dyke	igneous:volcanic:mafic	GA	33.1946111111111	-83.2889722222222		Callegaro etal 2013 EPSL 376:186-199 MMC2
data	51.25	1.28	13.55	15.4	-9999	-9999	-9999	0.22	6.02	10.15	2.27	0.48	0.13	-9999	0.006499453890302	100.75	-9999	-9999	-9999	-9999	87.54	45.1	53.53	90.24	124.63	135.373213559361	15.1480048821457	117.651177357174	0.706510640524097		1	0	CS2	CAMP	CAMP	basaltic dyke	igneous:volcanic:mafic	GA	33.1946111111111	-83.2889722222222		Callegaro etal 2013 EPSL 376:186-199 MMC2
data	51.41	1.19	13.75	14.85	-9999	-9999	-9999	0.24	6.39	10.29	2.32	0.53	0.12	-9999	0.314479490116998	101.09	-9999	-9999	-9999	-9999	103.77	45.04	72.66	72.03	116.91	-9999	-9999	-9999	-9999		1	0	CS3	CAMP	CAMP	basaltic dyke	igneous:volcanic:mafic	GA	33.2356388888889	-83.2846666666667		Callegaro etal 2013 EPSL 376:186-199 MMC2
data	51.37	1.22	13.63	15.08	-9999	-9999	-9999	0.23	6.28	9.8	2.34	0.75	0.12	-9999	0.096610546600727	100.82	-9999	-9999	-9999	-9999	95.25	47.03	54.23	81.77	118.68	134.301489874253	31.0474943694837	127.100559524315	-9999		1	0	CS4	CAMP	CAMP	basaltic dyke	igneous:volcanic:mafic	GA	33.2356388888889	-83.2846666666667		Callegaro etal 2013 EPSL 376:186-199 MMC2
data	54.33	1.04	14.06	12.81	-9999	-9999	-9999	0.23	5.46	8.99	2.4	0.77	0.15	-9999	1.43773108770145	100.24	-9999	-9999	-9999	-9999	41.41	45.83	29.61	50.77	110.77	192.265919086184	17.7440390522255	209.847420806833	0.705657442926632		1	0	CS46	CAMP	CAMP	basaltic dyke	igneous:volcanic:mafic	NC	35.1133055555556	-78.1958055555556		Callegaro etal 2013 EPSL 376:186-199 MMC2
data	52.06	1.35	13.84	14.58	-9999	-9999	-9999	0.23	5.19	9.48	2.79	0.68	0.16	-9999	0.980721681714238	100.36	-9999	-9999	-9999	-9999	26.42	42.26	35.87	141.92	125.55	-9999	-9999	-9999	-9999		1	0	CS50	CAMP	CAMP	basaltic dyke	igneous:volcanic:mafic	NC	36.1129444444444	-77.2326666666667		Callegaro etal 2013 EPSL 376:186-199 MMC2
data	53.94	1.28	13.88	13.95	-9999	-9999	-9999	0.24	4.76	7.66	3.21	1.17	0.25	-9999	1.75148475122185	100.34	-9999	-9999	-9999	-9999	22.68	37.88	11.3	10.44	121.42	-9999	-9999	-9999	-9999		1	0	CS66	CAMP	CAMP	basaltic dyke	igneous:volcanic:mafic	VA	36.82025	-78.5810833333333		Callegaro etal 2013 EPSL 376:186-199 MMC2
data	53.58	1.3	14.08	14.07	-9999	-9999	-9999	0.22	4.74	8.64	2.89	0.89	0.27	-9999	1.4214399475991	100.68	-9999	-9999	-9999	-9999	21.93	34.77	9.84	11.4	124.29	-9999	-9999	-9999	-9999		1	0	CS67	CAMP	CAMP	basaltic dyke	igneous:volcanic:mafic	VA	36.9383611111111	-78.5455		Callegaro etal 2013 EPSL 376:186-199 MMC2
data	54.28	1.25	13.63	14.01	-9999	-9999	-9999	0.21	4.8	9.06	2.39	0.64	0.13	-9999	0.746278005321653	100.4	-9999	-9999	-9999	-9999	35.76	44.52	22.98	36.38	124.38	164.556203680175	20.6673377977827	143.378731893077	-9999		1	0	CS69	CAMP	CAMP	basaltic dyke	igneous:volcanic:mafic	VA	37.2915277777778	-77.5617222222222		Callegaro etal 2013 EPSL 376:186-199 MMC2
data	51.24	0.76	11.81	13.83	-9999	-9999	-9999	0.24	8.12	10.2	1.84	0.69	0.1	-9999	0.47	98.83	-9999	-9999	-9999	-9999	300.865236931413	58.8755031367208	124.925304300278	123.826783561318	89.6918085225899	187.295928064673	21.487896439863	103.490241447627	0.707004565032333		1	0	GDFT2	CAMP	CAMP	basaltic dyke	igneous:volcanic:mafic	SC	34.65	-79.5275833333333		Callegaro etal 2013 EPSL 376:186-199 MMC2
data	51.53	0.55	18.13	9.38	-9999	-9999	-9999	0.16	6.07	11.74	2.23	0.57	0.1	-9999	0.874021343593272	100.46	-9999	-9999	-9999	-9999	310.49	36.59	101.3	68.13	82.43	146.624231845663	13.7539125671767	138.868201538218	0.705737782700401		1	0	CS23	CAMP	CAMP	basaltic dyke	igneous:volcanic:mafic	SC	34.6480277777778	-79.4828611111111		Callegaro etal 2013 EPSL 376:186-199 MMC2
data	51.49	0.59	17.9	9.84	-9999	-9999	-9999	0.15	5.53	11.26	2.33	0.68	0.1	-9999	0.704744105195084	99.87	-9999	-9999	-9999	-9999	241.26	37.93	83.98	74.97	84.37	-9999	-9999	-9999	-9999		1	0	CS24	CAMP	CAMP	basaltic dyke	igneous:volcanic:mafic	SC	34.6480277777778	-79.4828611111111		Callegaro etal 2013 EPSL 376:186-199 MMC2
data	50.99	0.49	16.57	10.38	-9999	-9999	-9999	0.17	8.14	11.58	2.09	0.49	0.07	-9999	0.427419977190707	100.97	-9999	-9999	-9999	-9999	405.89	49.97	139.34	56.42	84.82	-9999	-9999	-9999	-9999		1	0	CS30	CAMP	CAMP	basaltic dyke	igneous:volcanic:mafic	SC	34.7364444444444	-79.4163055555556		Callegaro etal 2013 EPSL 376:186-199 MMC2
data	50.18	0.79	16.13	11.01	-9999	-9999	-9999	0.17	8.25	11.07	2.1	0.59	0.16	-9999	0.529192704171075	100.45	-9999	-9999	-9999	-9999	364.42	50.33	145.37	74.22	96.83	286.75848199074	10.2210415094329	195.985318585767	0.707596759409392		1	0	CS44	CAMP	CAMP	basaltic dyke	igneous:volcanic:mafic	NC	35.0732222222222	-78.0822222222222		Callegaro etal 2013 EPSL 376:186-199 MMC2
data	51.37	0.73	15.72	11.02	-9999	-9999	-9999	0.19	6.77	11.71	2.24	0.46	0.12	-9999	0.72201404102659	100.33	-9999	-9999	-9999	-9999	299	39.42	74.87	84.06	92.43	-9999	-9999	-9999	-9999		1	0	CS52	CAMP	CAMP	basaltic dyke	igneous:volcanic:mafic	NC	36.1119444444444	-77.2318333333333		Callegaro etal 2013 EPSL 376:186-199 MMC2
data	50.6	0.65	16.26	10.58	-9999	-9999	-9999	0.17	8	11.36	2.18	0.38	0.1	-9999	1.62627648322864	100.28	-9999	-9999	-9999	-9999	334.28	43.37	120.42	69.08	87.38	-9999	-9999	-9999	-9999		1	0	CS53	CAMP	CAMP	basaltic dyke	igneous:volcanic:mafic	NC	36.1119722222222	-77.2318055555556		Callegaro etal 2013 EPSL 376:186-199 MMC2
data	50.55	0.43	16.95	10.8	-9999	-9999	-9999	0.17	7.64	11.28	2	0.61	0.08	-9999	1.67258487501337	100.51	-9999	-9999	-9999	-9999	344.01	44.4	165.04	75.75	93.78	209.959700812087	19.7192572255804	108.041932173652	0.709192282972812		1	0	CS77	CAMP	CAMP	basaltic dyke	igneous:volcanic:mafic	VA	37.8316388888889	-76.5354722222222		Callegaro etal 2013 EPSL 376:186-199 MMC2
data	47.28	1	15.11	14.1	-9999	-9999	-9999	0.19	9.82	9.49	2.47	0.62	0.13	-9999	0.40179383386975	100.21	-9999	-9999	-9999	-9999	319.24	65.89	307.18	133.79	116.22	-9999	-9999	-9999	-9999		1	0	CS5	CAMP	CAMP	basaltic dyke	igneous:volcanic:mafic	GA	33.9463611111111	-82.29875		Callegaro etal 2013 EPSL 376:186-199 MMC2
data	47.53	1	16.23	13.78	-9999	-9999	-9999	0.18	8.9	9.61	2.65	0.58	0.15	-9999	-0.000372838337178	100.61	-9999	-9999	-9999	-9999	257.86	52.99	226.14	95.78	108.23	-9999	-9999	-9999	-9999		1	0	CS6	CAMP	CAMP	basaltic dyke	igneous:volcanic:mafic	GA	33.9636666666667	-82.281		Callegaro etal 2013 EPSL 376:186-199 MMC2
data	46.88	1	15.57	14.36	-9999	-9999	-9999	0.19	9.02	9.9	2.53	0.46	0.12	-9999	0.140545584732131	100.03	-9999	-9999	-9999	-9999	299.31	65.59	295.39	150.06	113.63	163.201752614988	11.8446633646394	108.155348994207	0.707041419029469		1	0	CS7	CAMP	CAMP	basaltic dyke	igneous:volcanic:mafic	GA	33.9136388888889	-82.3547222222222		Callegaro etal 2013 EPSL 376:186-199 MMC2
data	46.76	0.86	15.57	13.73	-9999	-9999	-9999	0.18	11.11	9.37	2.4	0.44	0.11	-9999	0.195337483190007	100.53	-9999	-9999	-9999	-9999	308.45	67.77	399.32	135.94	106.26	-9999	-9999	-9999	-9999		1	0	CS8	CAMP	CAMP	basaltic dyke	igneous:volcanic:mafic	GA	33.9136388888889	-82.3547222222222		Callegaro etal 2013 EPSL 376:186-199 MMC2
data	46.52	0.87	14.37	14.89	-9999	-9999	-9999	0.19	12.59	8.72	2.35	0.47	0.12	-9999	0.226192668787578	101.09	-9999	-9999	-9999	-9999	298.62	73.76	478.92	137.95	112.41	137.014539344567	20.4080333097593	119.106624817991	0.706818409657445		1	0	CS9	CAMP	CAMP	basaltic dyke	igneous:volcanic:mafic	GA	34.7557222222222	-82.5075		Callegaro etal 2013 EPSL 376:186-199 MMC2
data	46.29	0.92	14.41	14.8	-9999	-9999	-9999	0.19	11.52	8.79	2.38	0.45	0.12	-9999	0.886969065162838	99.87	-9999	-9999	-9999	-9999	360.61	74.79	746.61	146.11	110.32	-9999	-9999	-9999	-9999		1	0	CS10	CAMP	CAMP	basaltic dyke	igneous:volcanic:mafic	GA	34.6999722222222	-82.5836666666667		Callegaro etal 2013 EPSL 376:186-199 MMC2
data	46.71	1.17	17.19	16.31	-9999	-9999	-9999	0.19	6.13	8.35	3.18	0.56	0.2	-9999	1.9170236411728	99.99	-9999	-9999	-9999	-9999	24.45	60.7	98.96	57.06	127.59	205.533454858545	18.08940564877	217.892916148389	-9999		1	0	CS11	CAMP	CAMP	basaltic dyke	igneous:volcanic:mafic	SC	34.61425	-80.2760833333333		Callegaro etal 2013 EPSL 376:186-199 MMC2
data	47.27	1.21	16.87	14.83	-9999	-9999	-9999	0.2	7.56	9.19	2.74	0.44	0.17	-9999	0.405175253899468	100.48	-9999	-9999	-9999	-9999	144.97	59.72	140.67	62.01	123.65	238.737793347949	9.92692838260845	194.634419382421	0.707214598541809		1	0	CS17	CAMP	CAMP	basaltic dyke	igneous:volcanic:mafic	SC	34.1666388888889	-80.8992222222222		Callegaro etal 2013 EPSL 376:186-199 MMC2
data	46.76	0.97	16.01	14.26	-9999	-9999	-9999	0.2	9.82	10.03	2.22	0.27	0.14	-9999	1.21580726129045	100.68	-9999	-9999	-9999	-9999	370.17	66.34	266.25	95.72	110.77	-9999	-9999	-9999	-9999		1	0	CS20	CAMP	CAMP	basaltic dyke	igneous:volcanic:mafic	SC	34.2117777777778	-80.8991388888889		Callegaro etal 2013 EPSL 376:186-199 MMC2
data	47.12	1.11	16.87	14.67	-9999	-9999	-9999	0.2	7.95	9.21	2.66	0.4	0.16	-9999	0.160787306363801	100.35	-9999	-9999	-9999	-9999	169.67	61.59	172.1	63.29	120.09	160.570677290447	6.54655446252588	169.870585829504	-9999		1	0	CS21	CAMP	CAMP	basaltic dyke	igneous:volcanic:mafic	SC	34.2115	-80.9050555555556		Callegaro etal 2013 EPSL 376:186-199 MMC2
data	46.7	1.07	16.29	14.61	-9999	-9999	-9999	0.19	8.88	9.35	2.56	0.36	0.17	-9999	0.219277948345262	100.18	-9999	-9999	-9999	-9999	304.17	67.22	225.79	71.68	116.36	151.727445483853	6.78073099489313	173.990295376276	0.705905342228568		1	0	CS22	CAMP	CAMP	basaltic dyke	igneous:volcanic:mafic	SC	34.2074444444444	-80.9464444444444		Callegaro etal 2013 EPSL 376:186-199 MMC2
data	46.9	0.77	15.41	13.69	-9999	-9999	-9999	0.19	11.36	9.88	2.09	0.35	0.15	-9999	0.859955102070375	100.79	-9999	-9999	-9999	-9999	325.24	64.86	371.76	108.73	105.42	161.243251384276	6.8384003054565	109.525112784075	0.707096918873186		1	0	CS26	CAMP	CAMP	basaltic dyke	igneous:volcanic:mafic	SC	34.2074722222222	-80.9463333333333		Callegaro etal 2013 EPSL 376:186-199 MMC2
data	48.43	1.35	16.76	14.86	-9999	-9999	-9999	0.2	6.84	9.01	2.6	0.72	0.23	-9999	0.170423353988929	101	-9999	-9999	-9999	-9999	43.4	51.42	74.66	36.66	126.18	314.021851237282	12.8024267597945	265.145754408488	0.706211841365491		1	0	CS32	CAMP	CAMP	basaltic dyke	igneous:volcanic:mafic	SC	34.3983055555555	-79.1484722222222		Callegaro etal 2013 EPSL 376:186-199 MMC2
data	47.43	0.82	15.83	13.7	-9999	-9999	-9999	0.2	10.05	9.44	2.22	0.28	0.1	-9999	1.22864617536712	100.07	-9999	-9999	-9999	-9999	436.9	67.38	270.18	102.55	109.08	-9999	-9999	-9999	-9999		1	0	CS54	CAMP	CAMP	basaltic dyke	igneous:volcanic:mafic	NC	35.7650277777778	-78.94775		Callegaro etal 2013 EPSL 376:186-199 MMC2
data	49.61	0.72	15.89	10.97	-9999	-9999	-9999	0.17	9.15	10.84	2.02	0.65	0.14	-9999	0.820085226652827	100.16	-9999	-9999	-9999	-9999	523.05	47.94	220.42	84.23	94.74	177.041241013027	18.672671789584	120.840487665519	-9999		1	0	CS13	CAMP	CAMP	basaltic dyke	igneous:volcanic:mafic	SC	34.6838333333333	-81.9318055555556		Callegaro etal 2013 EPSL 376:186-199 MMC2
data	47.34	0.66	14.09	12.1	-9999	-9999	-9999	0.18	13.07	10.12	1.7	0.42	0.12	-9999	0.475533236422438	99.8	-9999	-9999	-9999	-9999	1105.07	62.83	484.02	87	100.82	124.088843654195	13.7525185137447	86.9132755619399	0.708040496216149		1	0	CS14	CAMP	CAMP	basaltic dyke	igneous:volcanic:mafic	SC	34.6576111111111	-81.9678333333333		Callegaro etal 2013 EPSL 376:186-199 MMC2
data	49.26	0.56	15.08	10.84	-9999	-9999	-9999	0.17	11.81	10.47	1.82	0.43	0.09	-9999	1.89401753498275	100.53	-9999	-9999	-9999	-9999	940.72	58.15	368.69	74.43	87.66	-9999	-9999	-9999	-9999		1	0	CS15	CAMP	CAMP	basaltic dyke	igneous:volcanic:mafic	SC	34.1403055555556	-80.8806944444445		Callegaro etal 2013 EPSL 376:186-199 MMC2
data	48.48	0.58	15.48	10.71	-9999	-9999	-9999	0.17	12.6	10.38	1.79	0.41	0.1	-9999	0.805608314476375	100.7	-9999	-9999	-9999	-9999	983.55	57.24	456.8	67.99	82.92	98.8228085685672	11.7876566781315	118.111442359096	-9999		1	0	CS16	CAMP	CAMP	basaltic dyke	igneous:volcanic:mafic	SC	34.1624166666667	-80.8848888888889		Callegaro etal 2013 EPSL 376:186-199 MMC2
data	47.3	0.58	14	11.61	-9999	-9999	-9999	0.18	14.83	9.53	1.64	0.3	0.07	-9999	1.12107985759753	100.04	-9999	-9999	-9999	-9999	1215.05	70.22	598.61	74.72	92.21	-9999	-9999	-9999	-9999		1	0	CS18	CAMP	CAMP	basaltic dyke	igneous:volcanic:mafic	SC	34.1878055555556	-80.8926944444444		Callegaro etal 2013 EPSL 376:186-199 MMC2
data	48.39	0.65	15.34	11.53	-9999	-9999	-9999	0.18	11.47	10.62	1.84	0.37	0.1	-9999	1.34934951313875	100.49	-9999	-9999	-9999	-9999	783.63	55.83	389.87	88.03	89.5	-9999	-9999	-9999	-9999		1	0	CS19	CAMP	CAMP	basaltic dyke	igneous:volcanic:mafic	SC	34.1938888888889	-80.88675		Callegaro etal 2013 EPSL 376:186-199 MMC2
data	50.18	0.49	14.15	10.31	-9999	-9999	-9999	0.17	12.49	9.95	1.84	0.55	0.07	-9999	0.635035990453051	100.2	-9999	-9999	-9999	-9999	1327.99	52.72	424.95	59.05	85.77	117.605171557685	14.948517389515	85.4799196798219	-9999		1	0	CS25	CAMP	CAMP	basaltic dyke	igneous:volcanic:mafic	SC	34.7508611111111	-79.4951666666667		Callegaro etal 2013 EPSL 376:186-199 MMC2
data	49.74	0.5	14.56	10.74	-9999	-9999	-9999	0.17	12.15	10.52	1.72	0.35	0.06	-9999	1.92465418718128	100.51	-9999	-9999	-9999	-9999	1390.09	57.51	399.25	67.7	84.09	-9999	-9999	-9999	-9999		1	0	CS27	CAMP	CAMP	basaltic dyke	igneous:volcanic:mafic	SC	34.5445277777778	-79.5498611111111		Callegaro etal 2013 EPSL 376:186-199 MMC2
data	48.05	0.62	14.35	11.93	-9999	-9999	-9999	0.17	12.76	9.7	1.98	0.39	0.11	-9999	-0.199308104695628	100.06	-9999	-9999	-9999	-9999	990.23	58.99	442.61	71.66	98.99	172.393297305222	7.45989388924299	128.324404632826	0.705912672207927		1	0	CS28	CAMP	CAMP	basaltic dyke	igneous:volcanic:mafic	SC	34.6522222222222	-79.4831111111111		Callegaro etal 2013 EPSL 376:186-199 MMC2
data	48.06	0.5	15.99	12.36	-9999	-9999	-9999	0.18	10.61	10.62	1.91	0.29	0.07	-9999	0.966042932559115	100.59	-9999	-9999	-9999	-9999	508.95	62.77	325.1	89.07	100.04	-9999	-9999	-9999	-9999		1	0	CS29	CAMP	CAMP	basaltic dyke	igneous:volcanic:mafic	SC	34.6606944444444	-79.4980277777778		Callegaro etal 2013 EPSL 376:186-199 MMC2
data	49.64	0.61	15.44	10.81	-9999	-9999	-9999	0.17	10.4	11.13	1.95	0.35	0.09	-9999	0.646996482517269	100.59	-9999	-9999	-9999	-9999	751.89	49.14	278.74	78.45	87.17	97.7834619201912	8.45729841656676	108.141496315158	0.705130754409743		1	0	CS31	CAMP	CAMP	basaltic dyke	igneous:volcanic:mafic	SC	34.73925	-79.4166666666667		Callegaro etal 2013 EPSL 376:186-199 MMC2
data	48	0.54	15.47	11.93	-9999	-9999	-9999	0.18	10.76	11.41	1.78	0.13	0.07	-9999	1.18480552572396	100.27	-9999	-9999	-9999	-9999	637.86	61	292.16	94.7	92.52	46.9203111450963	6.27912252435039	104.22812359762	-9999		1	0	CS33	CAMP	CAMP	basaltic dyke	igneous:volcanic:mafic	SC	34.3904444444444	-79.1738055555556		Callegaro etal 2013 EPSL 376:186-199 MMC2
data	47.89	0.58	15.07	11.04	-9999	-9999	-9999	0.17	11.96	10.95	1.62	0.21	0.1	-9999	1.26393047720973	99.59	-9999	-9999	-9999	-9999	1248.52	60.48	378.59	68.81	88.68	-9999	-9999	-9999	-9999		1	0	CS35	CAMP	CAMP	basaltic dyke	igneous:volcanic:mafic	SC	34.4877777777778	-79.0646388888889		Callegaro etal 2013 EPSL 376:186-199 MMC2
data	48.06	0.5	14.73	11.3	-9999	-9999	-9999	0.18	12.62	11.67	1.48	0.13	0.07	-9999	0.995453890023718	100.74	-9999	-9999	-9999	-9999	1356.21	60.59	382.29	87.69	87.33	-9999	-9999	-9999	-9999		1	0	CS36	CAMP	CAMP	basaltic dyke	igneous:volcanic:mafic	SC	34.5217777777778	-79.0753333333333		Callegaro etal 2013 EPSL 376:186-199 MMC2
data	48.53	0.42	15.05	10.71	-9999	-9999	-9999	0.17	13.43	10.11	1.6	0.29	0.06	-9999	1.23582576357533	100.37	-9999	-9999	-9999	-9999	1295.67	62.81	478.81	56.23	85.39	106.021334086376	7.38335712627893	86.5136514551754	-9999		1	0	CS37	CAMP	CAMP	basaltic dyke	igneous:volcanic:mafic	SC	34.8005555555556	-79.6890833333333		Callegaro etal 2013 EPSL 376:186-199 MMC2
data	49.3	0.62	18.68	10.74	-9999	-9999	-9999	0.17	6.09	12.12	2.32	0.38	0.1	-9999	0.948530545810416	100.52	-9999	-9999	-9999	-9999	243.27	40.19	98.94	92.2	92.16	-9999	-9999	-9999	-9999		1	0	CS38	CAMP	CAMP	basaltic dyke	igneous:volcanic:mafic	SC	34.7740555555556	-79.9218333333333		Callegaro etal 2013 EPSL 376:186-199 MMC2
data	46.98	0.56	15.36	12.62	-9999	-9999	-9999	0.19	11.99	10.02	1.91	0.35	0.1	-9999	1.0381385631512	100.08	-9999	-9999	-9999	-9999	542.35	67.58	441.01	101.69	99.97	-9999	-9999	-9999	-9999		1	0	CS39	CAMP	CAMP	basaltic dyke	igneous:volcanic:mafic	SC	34.7740555555556	-79.9218333333333		Callegaro etal 2013 EPSL 376:186-199 MMC2
data	47.44	0.58	14.82	11.68	-9999	-9999	-9999	0.17	12.95	10.92	1.73	0.12	0.09	-9999	1.77587060924448	100.5	-9999	-9999	-9999	-9999	1087.4	56.77	423.61	75.1	92.19	84.5238489780113	4.84954308963167	96.9951877323699	0.705935142144654		1	0	CS41	CAMP	CAMP	basaltic dyke	igneous:volcanic:mafic	NC	34.9373333333333	-78.1791666666667		Callegaro etal 2013 EPSL 376:186-199 MMC2
data	46.91	0.63	15.22	12.34	-9999	-9999	-9999	0.18	12.32	10.57	1.83	0.16	0.13	-9999	1.08438806778644	100.29	-9999	-9999	-9999	-9999	801.28	62.82	404.27	81.27	97.85	89.3805908552258	2.50754979122051	113.950257222443	-9999		1	0	CS42	CAMP	CAMP	basaltic dyke	igneous:volcanic:mafic	NC	35.0778333333333	-78.0527222222222		Callegaro etal 2013 EPSL 376:186-199 MMC2
data	49.11	0.87	16.48	11.95	-9999	-9999	-9999	0.18	8.28	10.2	2.29	0.48	0.15	-9999	1.03000346742251	99.99	-9999	-9999	-9999	-9999	263.49	55.46	159.26	65.06	105.22	-9999	-9999	-9999	-9999		1	0	CS43	CAMP	CAMP	basaltic dyke	igneous:volcanic:mafic	NC	35.0823611111111	-78.0432222222222		Callegaro etal 2013 EPSL 376:186-199 MMC2
data	48.21	0.58	15.48	11.49	-9999	-9999	-9999	0.18	10.94	11.22	1.83	0.3	0.08	-9999	0.490963280986512	100.31	-9999	-9999	-9999	-9999	918.43	60.45	322.37	79.51	92.8	-9999	-9999	-9999	-9999		1	0	CS45	CAMP	CAMP	basaltic dyke	igneous:volcanic:mafic	NC	35.2271111111111	-78.1591388888889		Callegaro etal 2013 EPSL 376:186-199 MMC2
data	48.83	0.49	16.62	10.09	-9999	-9999	-9999	0.16	10.94	10.66	1.88	0.41	0.09	-9999	0.905199637745338	100.17	-9999	-9999	-9999	-9999	799.1	53.89	309.35	49.68	84.51	-9999	-9999	-9999	-9999		1	0	CS47	CAMP	CAMP	basaltic dyke	igneous:volcanic:mafic	NC	35.0755555555556	-78.1621388888889		Callegaro etal 2013 EPSL 376:186-199 MMC2
data	49.21	0.7	18.49	9.72	-9999	-9999	-9999	0.15	8.03	11.37	2.11	0.42	0.14	-9999	0.47406710780233	100.34	-9999	-9999	-9999	-9999	555.68	48.29	186.36	74.78	84.99	193.85463369888	7.94125644593531	182.29982818469	0.705925722171179		1	0	CS48	CAMP	CAMP	basaltic dyke	igneous:volcanic:mafic	NC	35.0708055555556	-78.1561944444444		Callegaro etal 2013 EPSL 376:186-199 MMC2
data	50.23	0.53	16.6	9.34	-9999	-9999	-9999	0.16	9.12	11.79	2.04	0.36	0.08	-9999	0.578972953230678	100.25	-9999	-9999	-9999	-9999	545.73	45.1	153.51	56.49	76.23	102.981868773071	6.08122703303658	148.033554266703	0.704719215568603		1	0	CS49	CAMP	CAMP	basaltic dyke	igneous:volcanic:mafic	NC	36.1129444444444	-77.2326666666667		Callegaro etal 2013 EPSL 376:186-199 MMC2
data	48.09	0.72	16.65	11.75	-9999	-9999	-9999	0.18	9.17	11.05	2.12	0.32	0.09	-9999	0.924670182197358	100.14	-9999	-9999	-9999	-9999	356.67	55.58	229.63	92.15	94.74	130.780186194031	5.68485057761204	138.739399871209	0.705826682450067		1	0	CS51	CAMP	CAMP	basaltic dyke	igneous:volcanic:mafic	NC	36.1129444444444	-77.2326666666667		Callegaro etal 2013 EPSL 376:186-199 MMC2
data	48.98	0.72	16.83	12.1	-9999	-9999	-9999	0.19	8.3	10.46	2.62	0.32	0.1	-9999	0.755685570669897	100.62	-9999	-9999	-9999	-9999	234.95	48.09	205.29	98.59	101.04	129.088858363359	4.54104485874322	147.615695720574	0.705527863291517		1	0	CS55	CAMP	CAMP	basaltic dyke	igneous:volcanic:mafic	NC	35.7633611111111	-78.9535277777778		Callegaro etal 2013 EPSL 376:186-199 MMC2
data	46.67	0.61	15.31	12.43	-9999	-9999	-9999	0.18	12.69	10.51	1.78	0.15	0.07	-9999	0.845327133842733	100.4	-9999	-9999	-9999	-9999	624.35	64.95	449.06	101.05	95.13	-9999	-9999	-9999	-9999		1	0	CS56	CAMP	CAMP	basaltic dyke	igneous:volcanic:mafic	NC	35.8472666666667	-78.9639		Callegaro etal 2013 EPSL 376:186-199 MMC2
data	47.79	0.57	14.87	11.9	-9999	-9999	-9999	0.18	12.27	10.27	1.95	0.26	0.1	-9999	0.539333106912494	100.16	-9999	-9999	-9999	-9999	902.41	64.32	392.8	61.18	97.36	154.574508230905	4.3643164502411	139.688578808339	0.705141124380542		1	0	CS57	CAMP	CAMP	basaltic dyke	igneous:volcanic:mafic	NC	35.8363888888889	-78.9866944444444		Callegaro etal 2013 EPSL 376:186-199 MMC2
data	47.88	0.65	16.07	12.09	-9999	-9999	-9999	0.18	10.64	10.84	1.89	0.26	0.11	-9999	0.976323657537653	100.61	-9999	-9999	-9999	-9999	510.62	61.55	323.88	95.77	97.85	65.6381957487528	12.2939112403468	95.1758146866469	-9999		1	0	CS59	CAMP	CAMP	basaltic dyke	igneous:volcanic:mafic	NC	36.12325	-79.4909722222222		Callegaro etal 2013 EPSL 376:186-199 MMC2
data	47.52	0.62	15.42	12.28	-9999	-9999	-9999	0.18	12	10.41	1.85	0.23	0.1	-9999	0.549781744291107	100.61	-9999	-9999	-9999	-9999	595.21	65.78	416.06	78.94	100.19	70.9005203189326	8.35897474534224	87.5554246487464	0.705932602151806		1	0	CS60	CAMP	CAMP	basaltic dyke	igneous:volcanic:mafic	NC	36.12325	-79.4909722222222		Callegaro etal 2013 EPSL 376:186-199 MMC2
data	48.35	0.52	14.13	11.04	-9999	-9999	-9999	0.17	13.84	10.08	1.65	0.35	0.09	-9999	0.642653499717282	100.22	-9999	-9999	-9999	-9999	1429.17	65.26	494.34	67.13	91.61	124.834166134634	9.23527702450522	100.460986023575	-9999		1	0	CS61	CAMP	CAMP	basaltic dyke	igneous:volcanic:mafic	NC	36.1552222222222	-79.6036388888889		Callegaro etal 2013 EPSL 376:186-199 MMC2
data	48.01	0.66	16.61	11.92	-9999	-9999	-9999	0.18	9.28	11.04	2.08	0.28	0.11	-9999	0.268422692732179	100.17	-9999	-9999	-9999	-9999	402.2	55.54	236.84	92.59	98.99	92.0069870864941	6.6539728269101	94.8307034519535	0.705600663086519		1	0	CS62	CAMP	CAMP	basaltic dyke	igneous:volcanic:mafic	NC	36.1574166666667	-79.6055277777778		Callegaro etal 2013 EPSL 376:186-199 MMC2
data	49.04	0.64	16.88	10.99	-9999	-9999	-9999	0.17	9.43	10.77	2.32	0.29	0.08	-9999	0.9611909684718	100.61	-9999	-9999	-9999	-9999	319.09	52.49	251.94	94.29	88.48	86.1973382726581	6.34478918874119	128.681223765814	-9999		1	0	CS63	CAMP	CAMP	basaltic dyke	igneous:volcanic:mafic	VA	36.6618888888889	-78.4055		Callegaro etal 2013 EPSL 376:186-199 MMC2
data	48.56	0.63	16.74	11.19	-9999	-9999	-9999	0.17	9.49	10.86	2.28	0.28	0.08	-9999	1.1707292099313	100.28	-9999	-9999	-9999	-9999	320.84	48.22	251.61	90.45	89.71	82.1331467794508	7.61388890225585	127.838622877188	0.705603443078691		1	0	CS64	CAMP	CAMP	basaltic dyke	igneous:volcanic:mafic	VA	36.6603888888889	-78.42375		Callegaro etal 2013 EPSL 376:186-199 MMC2
data	49.63	0.5	15.05	10.54	-9999	-9999	-9999	0.17	11.5	10.74	1.68	0.34	0.08	-9999	1.73645643636323	100.23	-9999	-9999	-9999	-9999	1046.3	57.36	339.72	36.77	88.67	126.562106392357	7.70592069433166	105.090271628036	-9999		1	0	CS68	CAMP	CAMP	basaltic dyke	igneous:volcanic:mafic	VA	36.9010277777778	-77.2685555555556		Callegaro etal 2013 EPSL 376:186-199 MMC2
data	48.53	0.41	17.02	10.16	-9999	-9999	-9999	0.16	10.14	11.49	1.68	0.37	0.1	-9999	1.29300662369359	100.06	-9999	-9999	-9999	-9999	828.38	49.98	280.33	46.31	87.69	161.766189789522	8.28436876438179	103.162594286156	-9999		1	0	CS70	CAMP	CAMP	basaltic dyke	igneous:volcanic:mafic	VA	37.3371388888889	-77.57825		Callegaro etal 2013 EPSL 376:186-199 MMC2
data	48.57	0.43	15.83	11.33	-9999	-9999	-9999	0.17	10.94	10.85	1.73	0.41	0.09	-9999	0.773857277336984	100.35	-9999	-9999	-9999	-9999	724.58	58.16	324.01	72.58	97.27	160.349945807255	12.1625071705839	84.4462592794827	-9999		1	0	CS71	CAMP	CAMP	basaltic dyke	igneous:volcanic:mafic	VA	37.2985277777778	-77.5486388888889		Callegaro etal 2013 EPSL 376:186-199 MMC2
data	47.47	0.4	15.22	11.46	-9999	-9999	-9999	0.17	12.87	10.25	1.46	0.29	0.09	-9999	2.52494466913576	99.68	-9999	-9999	-9999	-9999	920.2	64.77	437.03	64.36	94.57	-9999	-9999	-9999	-9999		1	0	CS72	CAMP	CAMP	basaltic dyke	igneous:volcanic:mafic	VA	37.3020555555556	-77.5489166666667		Callegaro etal 2013 EPSL 376:186-199 MMC2
data	47.76	0.45	14.7	11.5	-9999	-9999	-9999	0.17	12.46	10.12	1.53	0.45	0.1	-9999	1.40787244546769	99.24	-9999	-9999	-9999	-9999	913.32	59.08	402	50.3	98.34	166.809458052357	13.8897659359318	87.7133928344643	0.710105290401859		1	0	CS73	CAMP	CAMP	basaltic dyke	igneous:volcanic:mafic	VA	37.2954444444444	-77.5393333333333		Callegaro etal 2013 EPSL 376:186-199 MMC2
data	48.97	0.83	16.98	10.81	-9999	-9999	-9999	0.19	8.89	10.94	2.06	0.6	0.1	-9999	2.59347061405334	100.37	-9999	-9999	-9999	-9999	121.77	52.21	157.83	81.3	92.59	-9999	-9999	-9999	-9999		1	0	CS75	CAMP	CAMP	basaltic dyke	igneous:volcanic:mafic	VA	36.8848888888889	-76.4126388888889		Callegaro etal 2013 EPSL 376:186-199 MMC2
data	47.79	1.01	16.9	12.76	-9999	-9999	-9999	0.2	8.21	10.57	1.92	0.23	0.1	-9999	2.33071994592239	99.69	-9999	-9999	-9999	-9999	124.39	55.29	139.52	94.94	108.3	-9999	-9999	-9999	-9999		1	0	CS76	CAMP	CAMP	basaltic dyke	igneous:volcanic:mafic	VA	36.8690277777778	-76.377		Callegaro etal 2013 EPSL 376:186-199 MMC2
data	47.91	0.64	15.77	11.55	-9999	-9999	-9999	0.18	11.31	10.8	1.88	0.45	0.1	-9999	1.4043363358419	100.59	-9999	-9999	-9999	-9999	637.16	56.24	338.42	80.05	93.84	159.635507067541	10.8078101155796	117.697926153849	-9999		1	0	CS79	CAMP	CAMP	basaltic dyke	igneous:volcanic:mafic	VA	38.2231388888889	-77.1745555555556		Callegaro etal 2013 EPSL 376:186-199 MMC2
data	47.6	0.57	15	11.53	-9999	-9999	-9999	0.18	12.17	10.16	1.71	0.32	0.1	-9999	0.65	99.99	-9999	-9999	-9999	-9999	795.95673422959	63.2161150234724	412.664001085891	92.1558940703916	73.7279453005136	211.193343976688	8.29637301121097	111.225283440137	0.706808261389244		1	0	FTNC4	CAMP	CAMP	basaltic dyke	igneous:volcanic:mafic	NC	35.0222777777778	-78.1583333333333		Callegaro etal 2013 EPSL 376:186-199 MMC2
data	50.15	0.61	15.64	10.6	-9999	-9999	-9999	0.18	8.55	11.03	1.81	0.6	0.11	-9999	0.54	99.82	-9999	-9999	-9999	-9999	518.57083074321	48.154796640889	161.622868059416	76.6887050719139	70.1914568371548	273.366505721363	13.6198607137686	170.306064417623	0.708214675845248		1	0	FTNC13	CAMP	CAMP	basaltic dyke	igneous:volcanic:mafic	NC	35.0491666666667	-79.9125		Callegaro etal 2013 EPSL 376:186-199 MMC2
data	46.76	0.59	15.41	12.19	-9999	-9999	-9999	0.19	10.48	11.07	1.82	0.08	0.11	-9999	0.87	99.57	-9999	-9999	-9999	-9999	607.603948748735	59.552851159479	294.51179967337	105.247786123258	66.4494071081697	68.6035297286135	1.75348410111402	96.5368434205097	0.705051198288315		1	0	NC2B	CAMP	CAMP	basaltic dyke	igneous:volcanic:mafic	NC	35.0902777777778	-78.0588888888889		Callegaro etal 2013 EPSL 376:186-199 MMC2
data	44	2.79	15	13.5	-9999	-9999	-9999	0.2	8.03	7.9	3.34	2.27	0.75	-9999	3	97	-9999	-9999	-9999	-9999	-9999	-9999	-9999	-9999	-9999	-9999	-9999	-9999	-9999	CIPW and modal	1	0	SanC-A	Peridot Canyon	San Carlos	alkaline basalt	igneous:volcanic:mafic	AZ	33.303884	-110.455046	San Carlos Peridot Canyon coordinates	Hadnott etal 2017 AmMiner 102:284-301 Table 3
data	43.6	2.67	14.7	12.5	-9999	-9999	-9999	0.19	7.8	7.74	4.86	1.16	0.73	-9999	4.8	95.2	-9999	-9999	-9999	-9999	-9999	-9999	-9999	-9999	-9999	-9999	-9999	-9999	-9999	CIPW and modal	1	0	SanC-B	Peridot Canyon	San Carlos	alkaline basalt	igneous:volcanic:mafic	AZ	33.303884	-110.455046	San Carlos Peridot Canyon coordinates	Hadnott etal 2017 AmMiner 102:284-301 Table 3
data	44.8	2.73	14.6	13.4	-9999	-9999	-9999	0.2	9.04	7.66	3.92	2.55	0.77	-9999	1.1	98.9	-9999	-9999	-9999	-9999	-9999	-9999	-9999	-9999	-9999	-9999	-9999	-9999	-9999	CIPW and modal	1	0	SanC-C	Peridot Canyon	San Carlos	alkaline basalt	igneous:volcanic:mafic	AZ	33.303884	-110.455046	San Carlos Peridot Canyon coordinates	Hadnott etal 2017 AmMiner 102:284-301 Table 3
data	45.3	2.72	14.8	13.1	-9999	-9999	-9999	0.2	8.35	7.64	5.27	1.48	0.79	-9999	1.2	98.8	-9999	-9999	-9999	-9999	-9999	-9999	-9999	-9999	-9999	-9999	-9999	-9999	-9999	CIPW	1	0	SanC-F	Peridot Canyon	San Carlos	alkaline basalt	igneous:volcanic:mafic	AZ	33.303884	-110.455046	San Carlos Peridot Canyon coordinates	Hadnott etal 2017 AmMiner 102:284-301 Table 3
data	44.1	2.68	14.7	13.1	-9999	-9999	-9999	0.2	7.79	7.73	4.3	1.28	0.85	-9999	4.2	95.8	-9999	-9999	-9999	-9999	-9999	-9999	-9999	-9999	-9999	-9999	-9999	-9999	-9999	CIPW	1	0	SanC-I	Peridot Canyon	San Carlos	alkaline basalt	igneous:volcanic:mafic	AZ	33.303884	-110.455046	San Carlos Peridot Canyon coordinates	Hadnott etal 2017 AmMiner 102:284-301 Table 3
data	45	2.66	15.1	13.3	-9999	-9999	-9999	0.2	7.4	7.38	4.62	2.84	0.86	-9999	1.6	98.4	-9999	-9999	-9999	-9999	-9999	-9999	-9999	-9999	-9999	-9999	-9999	-9999	-9999	CIPW and modal	1	0	SanC-J	Peridot Canyon	San Carlos	alkaline basalt	igneous:volcanic:mafic	AZ	33.303884	-110.455046	San Carlos Peridot Canyon coordinates	Hadnott etal 2017 AmMiner 102:284-301 Table 3
data	45.5	2.7	14.6	12.9	-9999	-9999	-9999	0.2	8.08	7.58	5.27	1.28	0.85	-9999	1.9	98.1	-9999	-9999	-9999	-9999	-9999	-9999	-9999	-9999	-9999	-9999	-9999	-9999	-9999	CIPW	1	0	SanC-K	Peridot Canyon	San Carlos	alkaline basalt	igneous:volcanic:mafic	AZ	33.303884	-110.455046	San Carlos Peridot Canyon coordinates	Hadnott etal 2017 AmMiner 102:284-301 Table 3
data	49.01	2.78	15.65	14.27	-9999	4.4	8.91	0.16	5.83	9.35	2.85	0.91	0.38	-9999	-9999	-9999	-9999	-9999	-9999	-9999	-9999	-9999	-9999	-9999	-9999	-9999	-9999	-9999	-9999	modal from individual samples	12	0	S anhydrous	Rock Creek flow Salmon River	Columbia River	basalt	igneous:volcanic:mafic	ID	45.9	-116.36	coordinates based on Fig 1	Hooper 1974 GeolSocAmBull 85:15-26 Table 3
data	48.45	2.39	16.24	13.91	-9999	4	8.93	0.14	5.63	9.33	2.85	0.93	0.38	-9999	-9999	-9999	-9999	-9999	-9999	-9999	-9999	-9999	-9999	-9999	-9999	-9999	-9999	-9999	-9999	modal from individual samples	9	0	R anhydrous	Rock Creek flow Rice Creek	Columbia River	basalt	igneous:volcanic:mafic	ID	45.88	-116.41	coordinates based on Fig 1	Hooper 1974 GeolSocAmBull 85:15-26 Table 3
data	49.61	2.69	15.04	14.01	-9999	4.63	8.45	0.17	5.13	9.17	2.85	1.01	0.38	-9999	-9999	-9999	-9999	-9999	-9999	-9999	-9999	-9999	-9999	-9999	-9999	-9999	-9999	-9999	-9999		13	0	SK anhydrous	Rock Creek flow Skookumchuck Creek	Columbia River	basalt	igneous:volcanic:mafic	ID	45.7	-116.3	coordinates based on Fig 1	Hooper 1974 GeolSocAmBull 85:15-26 Table 3
data	50.87	2.71	14.66	13.76	-9999	4.47	8.35	0.17	5.3	9.12	2.85	1.05	0.38	-9999	-9999	-9999	-9999	-9999	-9999	-9999	-9999	-9999	-9999	-9999	-9999	-9999	-9999	-9999	-9999		10	0	SKC anhydrous	Rock Creek flow Skookumchuck Creek	Columbia River	basalt	igneous:volcanic:mafic	ID	45.7	-116.31	coordinates based on Fig 1	Hooper 1974 GeolSocAmBull 85:15-26 Table 3
data	49.64	2.64	15.2	14.12	-9999	5.1	8.12	0.15	5.5	8.85	3.19	1.18	0.43	-9999	-9999	-9999	-9999	-9999	-9999	-9999	-9999	-9999	-9999	-9999	-9999	-9999	-9999	-9999	-9999	modal from individual samples	11	0	W anhydrous	Rock Creek flow Whitebird Creek	Columbia River	basalt	igneous:volcanic:mafic	ID	45.79	-116.28	coordinates based on Fig 1	Hooper 1974 GeolSocAmBull 85:15-26 Table 3
data	49.52	2.74	15.36	14.01	-9999	4.52	8.55	0.16	5.44	9.16	3.19	1.02	0.43	-9999	-9999	-9999	-9999	-9999	-9999	-9999	-9999	-9999	-9999	-9999	-9999	-9999	-9999	-9999	-9999	norm + normFeO	55	1	A AVERAGE S+R+SK+SKC+W anhydrous	Rock Creek flow	Columbia River	basalt	igneous:volcanic:mafic	ID	45.794	-116.332	coordinates based on Fig 1	Hooper 1974 GeolSocAmBull 85:15-26 Table 3
data	49.61	2.7	16.4	-9999	-9999	6.77	6.28	0.16	5.02	8.48	2.64	1.59	0.36	-9999	-9999	-9999	-9999	-9999	-9999	-9999	-9999	-9999	-9999	-9999	-9999	-9999	-9999	-9999	-9999	norm + normFeO	-9999	1	B weighted average anhydrous	Rock Creek flow Whitebird	Columbia River	basalt	igneous:volcanic:mafic	ID	45.79	-116.28	coordinates based on Fig 1	Hooper 1974 GeolSocAmBull 85:15-26 Table 4	Waters 1961
data	50.57	1.71	15.48	13.07	-9999	4.28	7.92	0.2	5.8	10.04	3.08	0.65	0.26	-9999	-9999	-9999	-9999	-9999	-9999	-9999	-9999	-9999	-9999	-9999	-9999	-9999	-9999	-9999	-9999		1	0		Picture Gorge basalt	Columbia River	basalt	igneous:volcanic:mafic	OR	44.5	-119.6	coordinates based on Fig 1	Hooper 1974 GeolSocAmBull 85:15-26 Table 4	Waters 1961
data	50.84	1.76	16.11	12.07	-9999	3.51	7.62	0.16	5.28	10.76	3.04	0.63	0.28	-9999	-9999	-9999	-9999	-9999	-9999	-9999	-9999	-9999	-9999	-9999	-9999	-9999	-9999	-9999	-9999		2	0	W2O	Whitebird Creek	Columbia River	basalt	igneous:volcanic:mafic	ID	45.79	-116.28	coordinates based on Fig 1	Hooper 1974 GeolSocAmBull 85:15-26 Table 4
data	49.52	2.74	15.36	14.01	-9999	4.52	8.86	0.16	5.44	9.16	3.19	1.02	0.43	-9999	-9999	-9999	-9999	-9999	-9999	-9999	-9999	-9999	-9999	-9999	-9999	-9999	-9999	-9999	-9999		55	0		Rock Creek flow	Columbia River	basalt	igneous:volcanic:mafic	ID	45.9	-116.4	coordinates based on Fig 1	Hooper 1974 GeolSocAmBull 85:15-26 Table 4
data	52.87	2.33	14.32	12.93	-9999	4.24	7.82	0.15	4.37	8.04	3.13	1.46	0.4	-9999	-9999	-9999	-9999	-9999	-9999	-9999	-9999	-9999	-9999	-9999	-9999	-9999	-9999	-9999	-9999		11	0	Yakima basalt	Yakima basalt	Columbia River	basalt	igneous:volcanic:mafic	WA/OR	46.4	-120.5	coordinates based on Fig 1	Hooper 1974 GeolSocAmBull 85:15-26 Table 4
data	54.4	2.02	14.05	12.95	-9999	2.63	9.3	0.2	4.15	7.99	3.03	1.52	0.4	-9999	-9999	-9999	-9999	-9999	-9999	-9999	-9999	-9999	-9999	-9999	-9999	-9999	-9999	-9999	-9999		8	1	average	Average Yakima basalt	Columbia River	basalt	igneous:volcanic:mafic	WA/OR	46.4	-120.5	coordinates based on Fig 1	Hooper 1974 GeolSocAmBull 85:15-26 Table 4	Waters 1961
data	50.48	3.23	13.63	15.93	-9999	1.92	12.62	0.25	4.44	8.38	2.93	1.41	0.71	-9999	-9999	-9999	-9999	-9999	-9999	-9999	-9999	-9999	-9999	-9999	-9999	-9999	-9999	-9999	-9999	46	4	1	average	Average late Yakima variant and Ellensberg flows	Columbia River	basalt	igneous:volcanic:mafic	WA/OR	46.9	-120	coordinates based on Fig 1	Hooper 1974 GeolSocAmBull 85:15-26 Table 4	Waters 1961
data	20.14	4.59	39.7	34.6	-9999	-9999	-9999	0.04	0.19	0.06	0.07	0.15	0.23	-9999	17.15	99.77	99	-9999	-9999	-9999	365	39	42	69	51	60	18.1	14	-9999	XRD Qz+secondary	-9999	0	9/3-1	Cowlitz core Pomona Member Columbia River basalt	Columbia River	weathered basalt	alteration	OR	46.17463	-122.77471		Liu etal 2013 GCA 115:73-91
data	14.21	5.67	49.81	29.4	-9999	-9999	-9999	0.04	0.18	0.06	0.07	0.08	0.27	-9999	20.34	99.79	99.4	-9999	-9999	-9999	281	31	30	62	36	30	11.6	11	-9999	XRD Qz+secondary	-9999	0	9/3-2	Cowlitz core Pomona Member Columbia River basalt	Columbia River	weathered basalt	alteration	OR	46.17463	-122.77471		Liu etal 2013 GCA 115:73-91
data	7.74	4.28	35.34	31.24	-9999	-9999	-9999	0.17	0.15	-9999	0.006	0.05	0.34	-9999	20.11	99.43	99.6	-9999	-9999	-9999	260	-9999	-9999	-9999	-9999	-9999	-9999	-9999	-9999		-9999	0	9/3-3*	Cowlitz core Pomona Member Columbia River basalt	Columbia River	weathered basalt	alteration	OR	46.17463	-122.77471		Liu etal 2013 GCA 115:73-91
data	3.66	3.5	63.02	28.85	-9999	-9999	-9999	0.02	0.14	0.04	0.06	0.007	0.49	-9999	25.24	99.787	99.7	-9999	-9999	-9999	300	33	26	41	34	9	5.4	4	-9999	XRD secondary	-9999	0	9/3-5	Cowlitz core Pomona Member Columbia River basalt	Columbia River	weathered basalt	alteration	OR	46.17463	-122.77471		Liu etal 2013 GCA 115:73-91
data	3.33	4.27	63.96	27.68	-9999	-9999	-9999	0.05	0.15	0.04	0.05	0.004	0.33	-9999	25.13	99.864	99.8	-9999	-9999	-9999	281	34	24	41	66	-3	4.4	5	-9999	XRD secondary	-9999	0	9/3-9	Cowlitz core Pomona Member Columbia River basalt	Columbia River	weathered basalt	alteration	OR	46.17463	-122.77471		Liu etal 2013 GCA 115:73-91
data	2.04	5.75	57.09	34.13	-9999	-9999	-9999	0.07	0.15	0.04	0.07	0.003	0.44	-9999	23.62	99.783	99.7	-9999	-9999	-9999	293	27	24	50	81	-3	3.4	5	-9999	XRD secondary	-9999	0	9/3-10	Cowlitz core Pomona Member Columbia River basalt	Columbia River	weathered basalt	alteration	OR	46.17463	-122.77471		Liu etal 2013 GCA 115:73-91
data	3.77	4.65	61.82	28.91	-9999	-9999	-9999	0.05	0.15	0.04	0.06	0.008	0.39	-9999	24.43	99.848	99.7	-9999	-9999	-9999	303	30	27	52	74	-3	3.1	4	-9999	XRD secondary	-9999	0	9/3-19	Cowlitz core Pomona Member Columbia River basalt	Columbia River	weathered basalt	alteration	OR	46.17463	-122.77471		Liu etal 2013 GCA 115:73-91
data	5.96	5.01	56.71	31.47	-9999	-9999	-9999	0.05	0.15	0.04	0.06	0.009	0.4	-9999	23.6	99.859	99.7	-9999	-9999	-9999	326	35	33	66	81	-3	4.9	4	-9999	XRD secondary	-9999	0	9/3-21	Cowlitz core Pomona Member Columbia River basalt	Columbia River	weathered basalt	alteration	OR	46.17463	-122.77471		Liu etal 2013 GCA 115:73-91
data	6	5.04	56.04	31.98	-9999	-9999	-9999	0.05	0.16	0.05	0.07	0.03	0.45	-9999	23.78	99.87	99.6	-9999	-9999	-9999	306	31	28	65	81	3	4.8	5.6	-9999	XRD secondary	-9999	0	9/3-22	Cowlitz core Pomona Member Columbia River basalt	Columbia River	weathered basalt	alteration	OR	46.17463	-122.77471		Liu etal 2013 GCA 115:73-91
data	7.85	4.68	57.31	29.29	-9999	-9999	-9999	0.05	0.16	0.04	0.06	0.02	0.41	-9999	23.32	99.87	99.7	-9999	-9999	-9999	288	33	29	66	80	-3	4.8	6	-9999	XRD secondary	-9999	0	9/3-23	Cowlitz core Pomona Member Columbia River basalt	Columbia River	weathered basalt	alteration	OR	46.17463	-122.77471		Liu etal 2013 GCA 115:73-91
data	51.51	1.73	14.89	11.87	-9999	-9999	-9999	0.21	6.1	11	2.28	0.42	0.28	-9999	1.95	100.29	38	-9999	-9999	-9999	115	43	42	49	87	238	10.8	256	-9999		-9999	0	WC-6	Pomona basalt	Columbia River	basalt	igneous:volcanic:mafic	OR+WA	46.58776	-119.39644		Liu etal 2013 GCA 115:73-91
data	50.85	1.61	14.91	11.52	-9999	-9999	-9999	0.16	6.37	11.13	2.35	0.4	0.25	-9999	2.23	99.55	38	-9999	-9999	-9999	129	44	51	56	86	192	9.2	244	-9999		-9999	0	WC-7	Pomona basalt	Columbia River	basalt	igneous:volcanic:mafic	OR+WA	46.58776	-119.39644		Liu etal 2013 GCA 115:73-91
data	50.56	1.61	14.78	12.16	-9999	-9999	-9999	0.17	6.76	11.23	2.36	0.41	0.25	-9999	1.86	100.29	37	-9999	-9999	-9999	121	47	54	52	81	201	12.5	229	-9999		-9999	0	WC-8	Pomona basalt	Columbia River	basalt	igneous:volcanic:mafic	OR+WA	46.58776	-119.39644		Liu etal 2013 GCA 115:73-91
data	51.14	1.85	14.47	12.46	-9999	-9999	-9999	0.21	6.02	10.95	2.3	0.64	0.3	-9999	1.97	100.34	37	-9999	-9999	-9999	96	43	42	59	88	266	14.9	239	-9999		-9999	0	WC-9	Pomona basalt	Columbia River	basalt	igneous:volcanic:mafic	OR+WA	46.58776	-119.39644		Liu etal 2013 GCA 115:73-91
data	50.49	1.8	15.17	12.64	-9999	-9999	-9999	0.17	6.35	10.84	2.15	0.39	0.27	-9999	2.71	100.27	39	-9999	-9999	-9999	131	43	46	39	84	170	8.7	248	-9999		-9999	0	WC-10	Pomona basalt	Columbia River	basalt	igneous:volcanic:mafic	OR+WA	46.58776	-119.39644		Liu etal 2013 GCA 115:73-91
data	51.08	1.75	14.78	12.4	-9999	-9999	-9999	0.17	6.36	10.86	2.36	0.4	0.27	-9999	2.79	100.43	38	-9999	-9999	-9999	130	45	47	58	90	231	6.8	247	-9999		-9999	0	WC-12	Pomona basalt	Columbia River	basalt	igneous:volcanic:mafic	OR+WA	46.58776	-119.39644		Liu etal 2013 GCA 115:73-91
data	50.56	1.69	15.3	12.01	-9999	-9999	-9999	0.18	6.5	11.12	2.3	0.33	0.27	-9999	3.01	100.26	39	-9999	-9999	-9999	119	42	51	60	87	219	5.8	247	-9999		-9999	0	WC-13	Pomona basalt	Columbia River	basalt	igneous:volcanic:mafic	OR+WA	46.58776	-119.39644		Liu etal 2013 GCA 115:73-91
data	51.55	1.75	14.87	12.76	-9999	-9999	-9999	0.16	5.62	10.44	2.39	0.49	0.29	-9999	3.4	100.32	39	-9999	-9999	-9999	120	45	46	59	86	245	6.5	245	-9999		-9999	0	WC-14	Pomona basalt	Columbia River	basalt	igneous:volcanic:mafic	OR+WA	46.58776	-119.39644		Liu etal 2013 GCA 115:73-91
data	51.01	1.65	14.9	12.32	-9999	-9999	-9999	0.17	6.53	10.87	2.29	0.37	0.24	-9999	1.54	100.35	38	-9999	-9999	-9999	118	43	46	53	85	243	6.4	244	-9999		-9999	0	WC-15	Pomona basalt	Columbia River	basalt	igneous:volcanic:mafic	OR+WA	46.58776	-119.39644		Liu etal 2013 GCA 115:73-91
data	49.7	1.68	15.04	12.49	-9999	-9999	-9999	0.18	6.89	11.04	2.33	0.39	0.25	-9999	1.34	99.99	38	-9999	-9999	-9999	122	48	51	46	84	243	11	240	-9999		-9999	0	WC-16	Pomona basalt	Columbia River	basalt	igneous:volcanic:mafic	OR+WA	46.58776	-119.39644		Liu etal 2013 GCA 115:73-91
data	51.26	1.72	14.79	12.06	-9999	-9999	-9999	0.18	6.57	10.71	2.27	0.53	0.26	-9999	2.68	100.35	38	-9999	-9999	-9999	101	44	46	56	90	224	12.1	244	-9999		-9999	0	WC-17	Pomona basalt	Columbia River	basalt	igneous:volcanic:mafic	OR+WA	46.58776	-119.39644		Liu etal 2013 GCA 115:73-91
data	51.3	1.65	14.76	11.5	-9999	-9999	-9999	0.16	6.63	10.86	2.25	0.5	0.24	-9999	2.2	99.85	38	-9999	-9999	-9999	109	42	45	54	86	200	11.9	248	-9999		-9999	0	WC-18	Pomona basalt	Columbia River	basalt	igneous:volcanic:mafic	OR+WA	46.58776	-119.39644		Liu etal 2013 GCA 115:73-91
data	51.18	1.65	14.92	11.87	-9999	-9999	-9999	0.17	6.47	10.94	2.28	0.44	0.25	-9999	2.58	100.17	38	-9999	-9999	-9999	117	41	45	50	84	100	11	246	-9999		-9999	0	WC-19	Pomona basalt	Columbia River	basalt	igneous:volcanic:mafic	OR+WA	46.58776	-119.39644		Liu etal 2013 GCA 115:73-91
data	51.21	1.62	14.51	11.83	-9999	-9999	-9999	0.17	6.5	10.73	2.25	0.47	0.23	-9999	2.33	99.52	38	-9999	-9999	-9999	105	45	49	59	97	214	11.1	237	-9999		-9999	0	WC-20	Pomona basalt	Columbia River	basalt	igneous:volcanic:mafic	OR+WA	46.58776	-119.39644		Liu etal 2013 GCA 115:73-91
data	51.4	1.69	15.06	11.46	-9999	-9999	-9999	0.16	6.54	11	2.32	0.46	0.25	-9999	2.04	100.34	38	-9999	-9999	-9999	115	42	44	59	92	197	11.3	246	-9999		-9999	0	WC-21	Pomona basalt	Columbia River	basalt	igneous:volcanic:mafic	OR+WA	46.58776	-119.39644		Liu etal 2013 GCA 115:73-91
data	50.61	1.62	14.72	12.17	-9999	-9999	-9999	0.17	6.59	11.34	2.33	0.47	0.23	-9999	2.77	100.25	37	-9999	-9999	-9999	120	48	57	57	83	512	12.3	250	-9999		-9999	0	WC-22	Pomona basalt	Columbia River	basalt	igneous:volcanic:mafic	OR+WA	46.58776	-119.39644		Liu etal 2013 GCA 115:73-91
data	51.71	1.64	14.7	11.68	-9999	-9999	-9999	0.18	6.74	10.54	2.45	0.57	0.23	-9999	0.97	100.44	38	-9999	-9999	-9999	98	42	47	55	87	251	11.3	228	-9999		-9999	0	Pomona-1	Pomona basalt	Columbia River	basalt	igneous:volcanic:mafic	OR+WA	46.1847666666667	-123.233516666667		Liu etal 2013 GCA 115:73-91
data	51.0070588235294	1.68882352941176	14.8570588235294	12.0705882352941	-9999	-9999	-9999	0.174705882352941	6.44352941176471	10.9176470588235	2.30941176470588	0.451764705882353	0.256470588235294	-9999	-9999	-9999	-9999	-9999	-9999	-9999	115.647058823529	43.9411764705882	47.5882352941177	54.1764705882353	86.8823529411765	232.117647058824	10.2117647058824	243.411764705882	-9999		-9999	1	average	Pomona basalt	Columbia River	basalt	igneous:volcanic:mafic	OR+WA	-9999	-9999		Liu etal 2013 GCA 115:73-91
data	33.88	3.35	42.92	18.9	-9999	-9999	-9999	0.06	0.25	0.12	0.06	0.29	0.26	-9999	17.34	100.09	98.5	-9999	-9999	-9999	168	29	52	78	55	237	52.4	24	-9999	XRD Qz+secondary	-9999	0	5/1-4	Columbia drill core Grande Ronde Basalt	Columbia River	weathered basalt	alteration	WA	45.75444	-122.87639		Liu etal 2013 GCA 115:73-91
data	22.1	3.23	33.82	23.86	-9999	-9999	-9999	0.17	0.21	0.04	0.008	0.2	0.35	-9999	16.67	100.66	99.2720441470001	-9999	-9999	-9999	-9999	-9999	-9999	-9999	-9999	-9999	-9999	-9999	-9999	XRD Qz+secondary	-9999	0	5/1-6*	Columbia drill core Grande Ronde Basalt	Columbia River	weathered basalt	alteration	WA	45.75444	-122.87639		Liu etal 2013 GCA 115:73-91
data	19.8	6.46	38.58	33.83	-9999	-9999	-9999	0.03	0.19	0.07	0.07	0.16	0.61	-9999	15.91	99.8	98.9	-9999	-9999	-9999	174	38	34	64	44	39	18	17	-9999	XRD Qz+secondary	-9999	0	5/1-8	Columbia drill core Grande Ronde Basalt	Columbia River	weathered basalt	alteration	WA	45.75444	-122.87639		Liu etal 2013 GCA 115:73-91
data	3.98	10.78	31.48	52.71	-9999	-9999	-9999	0.03	0.12	0.05	0.09	0.02	0.77	-9999	13.82	100.03	99.2	-9999	-9999	-9999	234	12	18	58	33	-3	4.1	9	-9999	XRD secondary	-9999	0	5/1-10	Columbia drill core Grande Ronde Basalt	Columbia River	weathered basalt	alteration	WA	45.75444	-122.87639		Liu etal 2013 GCA 115:73-91
data	4.57	8.54	36.17	49.45	-9999	-9999	-9999	0.03	0.12	0.05	0.08	0.01	0.76	-9999	17.34	99.78	99.3	-9999	-9999	-9999	234	9	17	62	42	-3	3.7	7	-9999	XRD secondary	-9999	0	5/1-12	Columbia drill core Grande Ronde Basalt	Columbia River	weathered basalt	alteration	WA	45.75444	-122.87639		Liu etal 2013 GCA 115:73-91
data	1.94	10.02	50.55	36.62	-9999	-9999	-9999	0.09	0.2	0.04	0.07	0.003	0.63	-9999	21.31	100.163	99.6	-9999	-9999	-9999	116	27	19	39	112	-3	3.6	4	-9999	XRD secondary	-9999	0	5/1-14	Columbia drill core Grande Ronde Basalt	Columbia River	weathered basalt	alteration	WA	45.75444	-122.87639		Liu etal 2013 GCA 115:73-91
data	9.89	7.02	28.62	36.89	-9999	-9999	-9999	0.19	0.2	-9999	-9999	0.02	0.51	-9999	15.77	99.11	99.9301675977654	-9999	-9999	-9999	-9999	-9999	-9999	-9999	-9999	-9999	-9999	-9999	-9999		-9999	0	5/1-15*	Columbia drill core Grande Ronde Basalt	Columbia River	weathered basalt	alteration	WA	45.75444	-122.87639		Liu etal 2013 GCA 115:73-91
data	53.17	1.82	14.39	12.7	-9999	-9999	-9999	0.2	4.91	9.05	2.81	1.05	0.28	-9999	1.17	100.38	39	-9999	-9999	-9999	63	40	23	42	98	400	20.9	320	-9999		-9999	0	SB-1	Sentinel Bluffs basalt	Columbia River	basalt	igneous:volcanic:mafic	OR+WA	44.8381333333333	-123.08005		Liu etal 2013 GCA 115:73-91
data	53.37	1.97	14.12	12.92	-9999	-9999	-9999	0.2	4.66	8.62	3.03	1.18	0.33	-9999	0.12	100.4	39	-9999	-9999	-9999	45	42	21	48	104	504	24.2	316	-9999		-9999	0	SB-2	Sentinel Bluffs basalt	Columbia River	basalt	igneous:volcanic:mafic	OR+WA	44.8381333333333	-123.08005		Liu etal 2013 GCA 115:73-91
data	53.61	1.747	14.73	11.09	-9999	-9999	-9999	0.193	4.87	9.09	2.9	0.88	0.288	-9999	-9999	99.398	40	-9999	-9999	-9999	56	-9999	13	21	113	407	21	318	-9999		-9999	0	2170	Sentinel Bluffs basalt	Columbia River	basalt	igneous:volcanic:mafic	OR+WA	46.5877666666667	-119.39645		Liu etal 2013 GCA 115:73-91
data	54.98	1.697	14.19	10.95	-9999	-9999	-9999	0.195	5.19	8.43	3.24	1.19	0.291	-9999	-9999	100.353	39	-9999	-9999	-9999	51	-9999	11	30	116	426	20	307	-9999		-9999	0	2242	Sentinel Bluffs basalt	Columbia River	basalt	igneous:volcanic:mafic	OR+WA	46.5877666666667	-119.39645		Liu etal 2013 GCA 115:73-91
data	54.11	1.636	14.13	11.024	-9999	-9999	-9999	0.197	4.93	8.73	3.01	1.06	0.273	-9999	-9999	99.1	39	-9999	-9999	-9999	53	-9999	12	26	106	515	29	302	-9999		-9999	0	2256.5	Sentinel Bluffs basalt	Columbia River	basalt	igneous:volcanic:mafic	OR+WA	46.5877666666667	-119.39645		Liu etal 2013 GCA 115:73-91
data	54.18	1.814	13.99	11.351	-9999	-9999	-9999	0.184	4.33	8.3	3.08	1.22	0.365	-9999	-9999	98.814	39	-9999	-9999	-9999	43	-9999	8	25	117	706	33	309	-9999		-9999	0	2340	Sentinel Bluffs basalt	Columbia River	basalt	igneous:volcanic:mafic	OR+WA	46.5877666666667	-119.39645		Liu etal 2013 GCA 115:73-91
data	54.84	1.72	14.19	11.27	-9999	-9999	-9999	0.191	4.91	8.44	3.2	1.09	0.318	-9999	-9999	100.169	39	-9999	-9999	-9999	50	-9999	8	21	115	521	24	306	-9999		-9999	0	2370	Sentinel Bluffs basalt	Columbia River	basalt	igneous:volcanic:mafic	OR+WA	46.5877666666667	-119.39645		Liu etal 2013 GCA 115:73-91
data	53.7	1.749	14.03	11.347	-9999	-9999	-9999	0.196	4.8	8.6	3.03	1.18	0.317	-9999	-9999	98.949	39	-9999	-9999	-9999	49	-9999	10	24	109	539	33	309	-9999		-9999	0	2380	Sentinel Bluffs basalt	Columbia River	basalt	igneous:volcanic:mafic	OR+WA	46.5877666666667	-119.39645		Liu etal 2013 GCA 115:73-91
data	51.26	1.915	14.62	11.793	-9999	-9999	-9999	0.214	5.14	9.38	2.88	1.11	0.296	-9999	-9999	98.608	39	-9999	-9999	-9999	56	-9999	18	29	114	316	18	322	-9999		-9999	0	2430	Sentinel Bluffs basalt	Columbia River	basalt	igneous:volcanic:mafic	OR+WA	46.5877666666667	-119.39645		Liu etal 2013 GCA 115:73-91
data	53.3	1.783	13.99	11.666	-9999	-9999	-9999	0.189	4.94	8.92	2.91	0.97	0.278	-9999	-9999	98.946	39	-9999	-9999	-9999	57	-9999	14	31	109	454	31	309	-9999		-9999	0	2450	Sentinel Bluffs basalt	Columbia River	basalt	igneous:volcanic:mafic	OR+WA	46.5877666666667	-119.39645		Liu etal 2013 GCA 115:73-91
data	53.652	1.7851	14.238	11.6111	-9999	-9999	-9999	0.1959	4.868	8.756	3.009	1.093	0.3036	-9999	-9999	-9999	-9999	-9999	-9999	-9999	52.3	-9999	13.8	29.7	110.1	478.8	25.41	311.8	-9999		-9999	1	average	Sentinel Bluffs basalt	Columbia River	basalt	igneous:volcanic:mafic	OR+WA	46.5877666666667	-119.39645		Liu etal 2013 GCA 115:73-91
data	54.74	1.8	14.42	-9999	10.99	-9999	-9999	0.16	4.6	8.4	2.77	1.3	0.36	-9999	-9999	-9999	-9999	-9999	-9999	-9999	41.3	35.5	13.1	30.4	123	541	30.1	330	-9999	-9999	27	0	average chemical type 1	Grande Ronde basalt flows	Columbia River	basalt	igneous:volcanic:mafic	WA	47	-119	approximate middle of Fig 4	Mangan etal 1986 GeolSocAmBull 97:1300-1318 Table 2
data	55.07	2.26	13.95	-9999	12.12	-9999	-9999	0.2	3.6	7.17	3.13	1.82	0.4	-9999	-9999	-9999	-9999	-9999	-9999	-9999	11.1	37.4	10.6	33.8	142	716	48.7	326	-9999	-9999	79	0	average chemical type 2	Grande Ronde basalt flows	Columbia River	basalt	igneous:volcanic:mafic	WA	47	-119	approximate middle of Fig 4	Mangan etal 1986 GeolSocAmBull 97:1300-1318 Table 2
data	53.83	1.71	14.45	-9999	11.24	-9999	-9999	0.19	5.07	8.94	2.91	1.07	0.28	-9999	-9999	-9999	-9999	-9999	-9999	-9999	52.3	39.5	15.6	35.8	129	491	29	331	-9999	-9999	81	0	average chemical type 3	Grande Ronde basalt flows	Columbia River	basalt	igneous:volcanic:mafic	WA	47	-119	approximate middle of Fig 4	Mangan etal 1986 GeolSocAmBull 97:1300-1318 Table 2
data	53.8	1.96	14.17	-9999	11.84	-9999	-9999	0.17	4.8	8.54	2.9	1.12	0.35	-9999	-9999	-9999	-9999	-9999	-9999	-9999	26.7	38.8	13.7	30.7	121	461	29	332	-9999	-9999	49	0	average chemical type 4	Grande Ronde basalt flows	Columbia River	basalt	igneous:volcanic:mafic	WA	47	-119	approximate middle of Fig 4	Mangan etal 1986 GeolSocAmBull 97:1300-1318 Table 2
data	55.73	1.96	14.11	-9999	11.32	-9999	-9999	0.18	3.88	7.38	3.1	1.76	0.31	-9999	-9999	-9999	-9999	-9999	-9999	-9999	12.1	38.5	7.6	18.3	133	662	47.8	331	-9999	-9999	84	0	average chemical type 5	Grande Ronde basalt flows	Columbia River	basalt	igneous:volcanic:mafic	WA	47	-119	approximate middle of Fig 4	Mangan etal 1986 GeolSocAmBull 97:1300-1318 Table 2
data	54.28	1.14	15.38	-9999	9.43	-9999	-9999	0.14	5.76	9.66	2.89	0.76	0.29	-9999	-9999	-9999	-9999	-9999	-9999	-9999	74.6	32.2	-9999	-9999	124	326	19.9	-9999	-9999	-9999	5	0	LH2	Grande Ronde basalt flows	Columbia River	basalt	igneous:volcanic:mafic	WA	47	-117.5	approximate from Fig 4	Mangan etal 1986 GeolSocAmBull 97:1300-1318 Table 3
data	52.05	1.62	14.8	-9999	11.6	-9999	-9999	0.18	5.68	9.73	2.88	0.71	0.3	-9999	-9999	-9999	-9999	-9999	-9999	-9999	104	39.3	20	49.5	124	427	24.5	381	-9999	-9999	7	0	MG6	Grande Ronde basalt flows	Columbia River	basalt	igneous:volcanic:mafic	WA	46.6	-117.5	approximate from Fig 4	Mangan etal 1986 GeolSocAmBull 97:1300-1318 Table 3
data	54.35	2.03	14.1	-9999	12.16	-9999	-9999	0.2	4.23	7.83	3.1	1.42	0.32	-9999	-9999	-9999	-9999	-9999	-9999	-9999	17.5	39.5	10	32.7	138	563	38.7	322	-9999	-9999	19	0	KB5	Grande Ronde basalt flows	Columbia River	basalt	igneous:volcanic:mafic	WA	46.5	-117	approximate from Fig 4	Mangan etal 1986 GeolSocAmBull 97:1300-1318 Table 6
data	53.63	2.23	13.84	-9999	12.81	-9999	-9999	0.21	4.13	7.81	3.14	1.5	0.42	-9999	-9999	-9999	-9999	-9999	-9999	-9999	22.7	39.7	11	27	147	541	25	337	-9999	-9999	5	0	AS16	Grande Ronde basalt flows	Columbia River	basalt	igneous:volcanic:mafic	WA	47.3	-120	approximate from Fig 4	Mangan etal 1986 GeolSocAmBull 97:1300-1318 Table 6
data	54.6	1.82	14.32	-9999	11.3	-9999	-9999	0.18	4.71	8.35	3	1.36	0.36	-9999	-9999	-9999	-9999	-9999	-9999	-9999	21	36	21	50	120	487	32	346	-9999	-9999	11	0	average chemical type 1	Grande Ronde feeder dykes	Columbia River	dykes	igneous:volcanic:mafic	WA	45.5	-117	approximate from Fig 13	Mangan etal 1986 GeolSocAmBull 97:1300-1318 Table 6
data	54.99	2.34	13.8	-9999	12.67	-9999	-9999	0.18	3.64	7.04	3.2	1.67	0.46	-9999	-9999	-9999	-9999	-9999	-9999	-9999	-9999	-9999	-9999	-9999	-9999	-9999	-9999	-9999	-9999	-9999	33	0	average chemical type 2	Grande Ronde feeder dykes	Columbia River	dykes	igneous:volcanic:mafic	WA	45.5	-117	approximate from Fig 13	Mangan etal 1986 GeolSocAmBull 97:1300-1318 Table 6
data	53.63	1.74	14.59	-9999	11.53	-9999	-9999	0.18	5.24	8.85	2.82	1.1	0.33	-9999	-9999	-9999	-9999	-9999	-9999	-9999	83.6	38.7	23.5	55	105	401	27.5	343	-9999	-9999	16	0	average chemical type 3	Grande Ronde feeder dykes	Columbia River	dykes	igneous:volcanic:mafic	WA	45.5	-117	approximate from Fig 13	Mangan etal 1986 GeolSocAmBull 97:1300-1318 Table 6
data	54.02	1.95	14.32	-9999	11.84	-9999	-9999	0.18	4.87	8.29	2.9	1.25	0.39	-9999	-9999	-9999	-9999	-9999	-9999	-9999	26.6	35.3	12	35.5	118	524	41	329	-9999	-9999	13	0	average chemical type 4	Grande Ronde feeder dykes	Columbia River	dykes	igneous:volcanic:mafic	WA	45.5	-117	approximate from Fig 13	Mangan etal 1986 GeolSocAmBull 97:1300-1318 Table 6
data	55.6	2.08	13.84	-9999	11.91	-9999	-9999	0.16	4.09	7.24	3.13	1.58	0.36	-9999	-9999	-9999	-9999	-9999	-9999	-9999	-9999	-9999	-9999	-9999	-9999	-9999	-9999	392	-9999	-9999	13	0	average chemical type 5	Grande Ronde feeder dykes	Columbia River	dykes	igneous:volcanic:mafic	WA	45.5	-117	approximate from Fig 13	Mangan etal 1986 GeolSocAmBull 97:1300-1318 Table 6
data	54.44	1.18	15.17	-9999	9.27	-9999	-9999	0.16	6.17	9.68	2.7	0.92	0.3	-9999	-9999	-9999	-9999	-9999	-9999	-9999	86.3	32	23.5	67	90	390	20.5	386	-9999	-9999	10	0	LH2	Grande Ronde feeder dykes	Columbia River	dykes	igneous:volcanic:mafic	WA	45.5	-117	approximate from Fig 13	Mangan etal 1986 GeolSocAmBull 97:1300-1318 Table 7
data	52.53	1.72	14.53	-9999	11.68	-9999	-9999	0.18	5.79	9.49	2.81	0.94	0.33	-9999	-9999	-9999	-9999	-9999	-9999	-9999	112.1	38.7	20.3	54.7	114	419	31.8	-9999	-9999	-9999	11	0	MG6	Grande Ronde feeder dykes	Columbia River	dykes	igneous:volcanic:mafic	WA	45.5	-117	approximate from Fig 13	Mangan etal 1986 GeolSocAmBull 97:1300-1318 Table 7
data	54.06	2.31	13.75	-9999	12.83	-9999	-9999	0.19	4.16	7.61	3.13	1.49	0.47	-9999	-9999	-9999	-9999	-9999	-9999	-9999	-9999	-9999	-9999	-9999	-9999	-9999	-9999	-9999	-9999	-9999	4	0	KB5	Grande Ronde feeder dykes	Columbia River	dykes	igneous:volcanic:mafic	WA	45.5	-117	approximate from Fig 13	Mangan etal 1986 GeolSocAmBull 97:1300-1318 Table 7
data	54.09	2.14	13.15	-9999	12.2	-9999	-9999	0.17	4.39	7.96	3.13	1.37	0.41	-9999	-9999	-9999	-9999	-9999	-9999	-9999	-9999	-9999	-9999	-9999	-9999	-9999	-9999	-9999	-9999	-9999	3	0	AS16	Grande Ronde feeder dykes	Columbia River	dykes	igneous:volcanic:mafic	WA	45.5	-117	approximate from Fig 13	Mangan etal 1986 GeolSocAmBull 97:1300-1318 Table 7
data	50.6	1.94	15.04	-9999	-9999	5.34	8.01	0.22	4.64	8.85	3.23	0.74	0.31	0	-9999	99.94	-9999	-9999	0	0.02	70	34	32	200	-9999	600	14	202	0.7039	norm An46	1	0	CR-38	Picture Gorge	Columbia River	basalt	igneous:volcanic:mafic	OR	44.75	-119.5	coords estimated from Fig 1	McDougall 1976 GeolSocAmBull 87:777-792 Tables 1+2
data	49.61	2.05	14.14	-9999	-9999	5.22	8.9	0.25	5.16	9.63	3.12	0.65	0.28	0	-9999	99.94	-9999	-9999	0	0.02	50	40	38	170	-9999	400	11	184	0.7039	norm An45	1	0	CR-45	Picture Gorge	Columbia River	basalt	igneous:volcanic:mafic	OR	44.75	-119.5	coords estimated from Fig 1	McDougall 1976 GeolSocAmBull 87:777-792 Tables 1+2
data	52.57	1.54	14.92	-9999	-9999	3.04	8.06	0.21	5.14	8.9	2.96	1.23	0.25	0.02	-9999	99.9	-9999	-9999	0.01	0.02	50	38	40	150	-9999	550	21.7	279	0.7037	norm An47	1	0	CR-50	Picture Gorge	Columbia River	basalt	igneous:volcanic:mafic	OR	44.75	-119.5	coords estimated from Fig 1	McDougall 1976 GeolSocAmBull 87:777-792 Tables 1+2
data	50.08	1.49	15.34	-9999	-9999	3.74	7.52	0.21	6.49	10.43	2.88	0.7	0.22	0.01	-9999	99.85	-9999	-9999	0.01	0.02	85	34	50	140	-9999	360	12.5	254	0.7036	norm An51	1	0	CR-54	Picture Gorge	Columbia River	basalt	igneous:volcanic:mafic	OR	44.75	-119.5	coords estimated from Fig 1	McDougall 1976 GeolSocAmBull 87:777-792 Tables 1+2
data	49.48	1.6	15.54	-9999	-9999	4.62	6.73	0.19	6.26	10.14	2.95	0.46	0.24	0.01	-9999	99.96	-9999	-9999	0	0.02	140	42	60	150	-9999	300	6.8	284	0.7038	norm An51	1	0	CR-59	Picture Gorge	Columbia River	basalt	igneous:volcanic:mafic	OR	44.75	-119.5	coords estimated from Fig 1	McDougall 1976 GeolSocAmBull 87:777-792 Tables 1+2
data	50.47	1.72	15	-9999	-9999	4.39	7.84	0.22	5.54	9.59	3.03	0.76	0.26	0.01	-9999	99.92	-9999	-9999	0	0.02	79	37	44	160	-9999	440	10.8	241	0.7037	norm An48	5	1	average CR-38/45/50/54/59	Picture Gorge	Columbia River	basalt	igneous:volcanic:mafic	OR	44.75	-119.5	coords estimated from Fig 1	McDougall 1976 GeolSocAmBull 87:777-792 Tables 1+2
data	55.49	1.87	13.98	-9999	-9999	2.26	9.26	0.19	3.53	7.03	3.27	1.68	0.3	0.01	-9999	99.82	-9999	-9999	0.01	0.05	10	32	14	28	-9999	500	24.9	301	0.7059	norm An39	1	0	CR-7	Lower Yakima basalt Crescent Bar	Columbia River	basalt	igneous:volcanic:mafic	WA	47.2	-119.8	coords estimated from Fig 1	McDougall 1976 GeolSocAmBull 87:777-792 Tables 3+4
data	53.14	1.79	14.18	-9999	-9999	1.91	9.69	0.2	4.93	8.6	2.83	1.17	0.31	0.01	-9999	99.98	-9999	-9999	0.01	0.05	50	34	20	42	-9999	450	29.3	282	0.7052	norm An47	1	0	CR-11	Lower Yakima basalt Crescent Bar	Columbia River	basalt	igneous:volcanic:mafic	WA	47.2	-119.8	coords estimated from Fig 1	McDougall 1976 GeolSocAmBull 87:777-792 Tables 3+4
data	52.69	1.77	14.06	-9999	-9999	2.64	9.09	0.2	4.99	8.62	2.83	1.06	0.3	0.02	-9999	100.08	-9999	-9999	0.01	0.04	50	32	20	42	-9999	370	28.1	294	0.705	norm An47	1	0	CR-13	Lower Yakima basalt Crescent Bar	Columbia River	basalt	igneous:volcanic:mafic	WA	47.2	-119.8	coords estimated from Fig 1	McDougall 1976 GeolSocAmBull 87:777-792 Tables 3+4
data	53.71	1.77	14.27	-9999	-9999	1.67	9.72	0.2	4.71	8.28	3	1.27	0.32	0.01	-9999	100.09	-9999	-9999	0.03	0.05	50	30	17	42	-9999	450	34.9	296	0.7055	norm An45	1	0	CR-15	Lower Yakima basalt Crescent Bar	Columbia River	basalt	igneous:volcanic:mafic	WA	47.2	-119.8	coords estimated from Fig 1	McDougall 1976 GeolSocAmBull 87:777-792 Tables 3+4
data	53.76	1.8	14.12	-9999	-9999	2.12	9.44	0.2	4.54	8.13	2.98	1.3	0.31	0.01	-9999	99.99	-9999	-9999	0.01	0.05	40	32	18	38	-9999	440	32.5	290	0.7052	norm An44	4	1	avg CR-7 -11 -13 -15	Lower Yakima basalt Crescent Bar	Columbia River	basalt	igneous:volcanic:mafic	WA	47.2	-119.8	coords estimated from Fig 1	McDougall 1976 GeolSocAmBull 87:777-792 Tables 3+4
data	50.11	3.09	13.04	-9999	-9999	3.87	10.94	0.23	4.08	7.93	2.88	1.22	0.6	0.02	-9999	99.99	-9999	-9999	0	0.07	22	36	20	40	-9999	450	30.1	282	0.7053	norm An42	1	0	CR-19	Middle Yakima basalt Vantage area Ginkgo flow	Columbia River	basalt	igneous:volcanic:mafic	WA	47.9	-119.9	coords estimated from Fig 1	McDougall 1976 GeolSocAmBull 87:777-792 Tables 3+4
data	50.72	2.93	13.31	-9999	-9999	2.36	11.92	0.22	4.45	8.19	2.76	1.36	0.53	0.01	-9999	99.92	-9999	-9999	0.01	0.07	60	34	20	38	-9999	500	33.9	278	0.7053	norm An45	1	0	CR-20	Middle Yakima basalt Vantage area Sand Hollow flow	Columbia River	basalt	igneous:volcanic:mafic	WA	47.9	-119.9	coords estimated from Fig 1	McDougall 1976 GeolSocAmBull 87:777-792 Tables 3+4
data	50.49	3.03	13.11	-9999	-9999	2.79	11.95	0.24	4.16	7.97	2.69	1.47	0.59	0.15	-9999	99.92	-9999	-9999	0.01	0.07	26	36	20	38	-9999	500	36.8	271	0.7054	norm An45	1	0	CR-31	Middle Yakima basalt Vantage area Sentinel Gap flow	Columbia River	basalt	igneous:volcanic:mafic	WA	47.9	-119.9	coords estimated from Fig 1	McDougall 1976 GeolSocAmBull 87:777-792 Tables 3+4
data	49.97	3.21	13.31	-9999	-9999	2.24	12.41	0.22	4.79	8.51	2.61	1.2	0.43	-9999	-9999	-9999	-9999	-9999	-9999	-9999	-9999	-9999	-9999	-9999	-9999	-9999	-9999	271	0.7054	norm An47	1	0	MG-2R* and CR-24	Middle Yakima basalt Vantage area Roza member	Columbia River	basalt	igneous:volcanic:mafic	WA	47.9	-119.9	coords estimated from Fig 1	McDougall 1976 GeolSocAmBull 87:777-792 Tables 3+4
data	49.32	3.78	12.41	-9999	-9999	3.73	11.64	0.24	4.49	7.98	2.55	1.12	0.49	-9999	-9999	-9999	-9999	-9999	-9999	-9999	-9999	-9999	-9999	-9999	-9999	-9999	-9999	254	0.7053	norm An45	1	0	MG-1-PR and CR-125	Middle Yakima basalt Vantage area Priest Rapids member	Columbia River	basalt	igneous:volcanic:mafic	WA	47.9	-119.9	coords estimated from Fig 1	McDougall 1976 GeolSocAmBull 87:777-792 Tables 3+4
data	50.12	3.21	13.04	-9999	-9999	3	11.77	0.23	4.39	8.12	2.7	1.27	0.53	0.06	-9999	99.9	-9999	-9999	0.01	0.07	36	36	20	39	-9999	480	33	271	0.7053	norm An45	5	1	avg CR-19 -20 -30 MG-2R -1-PR	Middle Yakima basalt Vantage area average	Columbia River	basalt	igneous:volcanic:mafic	WA	47.9	-119.9	coords estimated from Fig 1	McDougall 1976 GeolSocAmBull 87:777-792 Tables 3+4
data	52.8	2.96	13.06	-9999	-9999	5.53	7.75	0.18	2.95	6.38	3.34	2.55	0.89	-9999	-9999	-9999	-9999	-9999	-9999	-9999	-9999	-9999	-9999	-9999	-9999	-9999	-9999	-9999	-9999	norm An30	1	0	UM4	Upper Yakima basalt Umatilla member	Columbia River	basalt	igneous:volcanic:mafic	WA	45.9	-119.3	coords estimated from Fig 1	McDougall 1976 GeolSocAmBull 87:777-792 Tables 3+4
data	50.8	1.68	14.98	-9999	-9999	1.7	9.31	0.17	7.02	10.78	2.18	0.65	0.15	-9999	-9999	-9999	-9999	-9999	-9999	-9999	-9999	-9999	-9999	-9999	-9999	-9999	-9999	-9999	-9999	norm An60	1	0	171419 US Hwy 97	Upper Yakima basalt Pomona member	Columbia River	basalt	igneous:volcanic:mafic	WA	46.7	-120.5	coords estimated from Fig 1	McDougall 1976 GeolSocAmBull 87:777-792 Tables 3+4
data	51.28	1.69	14.27	-9999	-9999	1.68	9.16	0.17	7	10.6	2.43	0.73	0.28	-9999	-9999	-9999	-9999	-9999	-9999	-9999	-9999	-9999	-9999	-9999	-9999	-9999	-9999	-9999	-9999	norm An54	1	0	Po10	Upper Yakima basalt Pomona member	Columbia River	basalt	igneous:volcanic:mafic	WA	46.7	-120.5	coords estimated from Fig 1	McDougall 1976 GeolSocAmBull 87:777-792 Tables 3+4
data	50.96	3.66	12.42	-9999	-9999	2.06	12.48	0.19	4.08	8.52	2.42	1.26	0.71	-9999	-9999	-9999	-9999	-9999	-9999	-9999	-9999	-9999	-9999	-9999	-9999	-9999	-9999	-9999	-9999	norm An47	1	0	EM2	Upper Yakima basalt Elephant Mountain member	Columbia River	basalt	igneous:volcanic:mafic	WA	46.5	-120.3	coords estimated from Fig 1	McDougall 1976 GeolSocAmBull 87:777-792 Tables 3+4
data	54.38	2.34	13.95	-9999	-9999	3.32	8.37	0.23	3.53	7.3	3.07	1.99	0.44	0	-9999	-9999	-9999	-9999	0.01	0.06	10	32	22	50	-9999	700	46.8	305	0.7047	norm An40	1	0	CR-87	Grande Ronde lower Yakima basalt	Columbia River	basalt	igneous:volcanic:mafic	WA	46.2	-117.2	coords estimated from Fig 3	McDougall 1976 GeolSocAmBull 87:777-792 Tables 5+6
data	53.33	2.56	13.82	-9999	-9999	3.04	9.91	0.22	3.67	7.31	3.21	1.61	0.41	0.03	-9999	-9999	-9999	-9999	0.01	0.05	14	30	22	46	-9999	500	38.8	294	0.7045	norm An39	1	0	CR-89	Grande Ronde lower Yakima basalt	Columbia River	basalt	igneous:volcanic:mafic	WA	46.2	-117.2	coords estimated from Fig 3	McDougall 1976 GeolSocAmBull 87:777-792 Tables 5+6
data	54.87	2.15	13.82	-9999	-9999	2.59	9.54	0.19	3.42	6.99	3	2.09	0.32	0.01	-9999	-9999	-9999	-9999	0.01	0.05	10	32	13	31	-9999	700	51.5	300	0.7046	norm An40	1	0	CR-94	Grande Ronde lower Yakima basalt	Columbia River	basalt	igneous:volcanic:mafic	WA	46.2	-117.2	coords estimated from Fig 3	McDougall 1976 GeolSocAmBull 87:777-792 Tables 5+6
data	53.89	2.3	13.76	-9999	-9999	3.85	8.79	0.19	3.64	6.48	3.31	1.65	0.42	0.03	-9999	-9999	-9999	-9999	0.01	0.06	8	30	16	28	-9999	550	46.4	290	0.7048	norm An38	1	0	CR-96	Grande Ronde lower Yakima basalt	Columbia River	basalt	igneous:volcanic:mafic	WA	46.2	-117.2	coords estimated from Fig 3	McDougall 1976 GeolSocAmBull 87:777-792 Tables 5+6
data	53.71	2.08	13.77	-9999	-9999	2.68	9.96	0.21	4.24	7.85	3.19	1.17	0.32	0	-9999	-9999	-9999	-9999	0	0.04	20	36	17	50	-9999	500	25.6	304	0.7049	norm An41	1	0	CR-101	Grande Ronde lower Yakima basalt	Columbia River	basalt	igneous:volcanic:mafic	WA	46.2	-117.2	coords estimated from Fig 3	McDougall 1976 GeolSocAmBull 87:777-792 Tables 5+6
data	53.39	1.75	14.08	-9999	-9999	4.4	7.29	0.19	4.81	7.78	3.11	1.17	0.28	0	-9999	-9999	-9999	-9999	0	0.04	20	34	12	55	-9999	420	30.5	300	0.7048	norm An43	1	0	CR-104	Grande Ronde lower Yakima basalt	Columbia River	basalt	igneous:volcanic:mafic	WA	46.2	-117.2	coords estimated from Fig 3	McDougall 1976 GeolSocAmBull 87:777-792 Tables 5+6
data	53.93	2.2	13.87	-9999	-9999	3.31	8.98	0.2	3.89	7.28	3.15	1.61	0.37	0.01	-9999	-9999	-9999	-9999	0.01	0.05	14	32	17	43	-9999	560	39.3	298	0.7047	norm An40	9	1	avg Grande Ronde	Grande Ronde lower Yakima basalt	Columbia River	basalt	igneous:volcanic:mafic	WA	46.2	-117.2	coords estimated from Fig 3	McDougall 1976 GeolSocAmBull 87:777-792 Tables 5+6
data	54.45	1.73	14.35	-9999	-9999	2.58	8.79	0.21	4.62	8.23	3.11	1.16	0.26	0.01	-9999	-9999	-9999	-9999	0.01	0.04	34	34	8	48	-9999	500	29.4	310	0.7049	norm An44	1	0	CR-66	Imnaha Valley lower Yakima basalt	Columbia River	basalt	igneous:volcanic:mafic	OR	45.6	-116.9	coords estimated from Fig 4	McDougall 1976 GeolSocAmBull 87:777-792 Tables 5+6
data	54.16	2.04	14.01	-9999	-9999	3.99	7.7	0.18	4.26	7.24	3.4	1.41	0.32	0.02	-9999	-9999	-9999	-9999	0	0.05	24	40	18	48	-9999	700	43.3	336	0.7044	norm An38	1	0	CR-68	Imnaha Valley lower Yakima basalt	Columbia River	basalt	igneous:volcanic:mafic	OR	45.6	-116.9	coords estimated from Fig 4	McDougall 1976 GeolSocAmBull 87:777-792 Tables 5+6
data	52.6	2.46	13.79	-9999	-9999	3.85	8.64	0.2	4.28	7.4	3.15	1.43	0.36	0.01	-9999	-9999	-9999	-9999	0	0.05	24	38	12	45	-9999	500	39.7	315	0.7043	norm An41	1	0	CR-73	Imnaha Valley lower Yakima basalt	Columbia River	basalt	igneous:volcanic:mafic	OR	45.6	-116.9	coords estimated from Fig 4	McDougall 1976 GeolSocAmBull 87:777-792 Tables 5+6
data	51.27	2.35	14.05	-9999	-9999	3.66	8.73	0.22	4.92	8.79	2.85	1.14	0.31	0.01	-9999	-9999	-9999	-9999	0.01	0.04	85	48	40	80	-9999	600	34.5	312	0.7045	norm An47	1	0	CR-75	Imnaha Valley lower Yakima basalt	Columbia River	basalt	igneous:volcanic:mafic	OR	45.6	-116.9	coords estimated from Fig 4	McDougall 1976 GeolSocAmBull 87:777-792 Tables 5+6
data	52.37	2.55	13.63	-9999	-9999	4.21	8.47	0.2	4.09	7.91	3	1.37	0.38	0.01	-9999	-9999	-9999	-9999	0.01	0.05	50	32	20	65	-9999	700	38.7	306	0.7045	norm An42	1	0	CR-77	Imnaha Valley lower Yakima basalt	Columbia River	basalt	igneous:volcanic:mafic	OR	45.6	-116.9	coords estimated from Fig 4	McDougall 1976 GeolSocAmBull 87:777-792 Tables 5+6
data	49.56	2.97	13.49	-9999	-9999	6	8.44	0.23	4.33	8.64	3.18	1.04	0.41	0.01	-9999	-9999	-9999	-9999	0.01	0.05	85	44	36	140	-9999	500	26.4	254	0.7044	norm An41	1	0	CR-80	Imnaha Valley Imnaha basalt	Columbia River	basalt	igneous:volcanic:mafic	OR	45.6	-116.9	coords estimated from Fig 4	McDougall 1976 GeolSocAmBull 87:777-792 Tables 5+6
data	52.4	2.35	13.89	-9999	-9999	4.05	8.46	0.21	4.42	8.03	3.12	1.26	0.34	0.01	-9999	-9999	-9999	-9999	0.01	0.05	50	39	22	71	-9999	580	35.5	313	0.7045	norm An42	9	1	avg Imnaha	Imnaha Valley lower Yakima basalt	Columbia River	basalt	igneous:volcanic:mafic	OR	45.6	-116.9	coords estimated from Fig 4	McDougall 1976 GeolSocAmBull 87:777-792 Tables 5+6
data	50.85	1.13	13.76	11.15	-9999	-9999	-9999	0.18	7.38	6.37	4.65	0.72	0.13	-9999	3.78	100.1	-9999	-9999	-9999	-9999	261.2	45.8	90.9	90.9	-9999	-9999	-9999	-9999	-9999		-9999	0	HB49	HARTFORD Talcott flow	CAMP	tholeiite	igneous:volcanic:mafic	CT/MA	41.9108333333333	-71.2388888888889		Merle etal 2014 JPetrol 55:133-180 Tables A1+A2
data	49.22	1.13	14.09	11.65	-9999	-9999	-9999	0.18	8.36	10.9	1.87	0.2	0.13	-9999	3.01	100.74	-9999	-9999	-9999	-9999	274.8	45.9	91.9	94.6	-9999	-9999	-9999	-9999	-9999		-9999	0	HB59	HARTFORD Talcott flow	CAMP	tholeiite	igneous:volcanic:mafic	CT/MA	41.5525	-71.1836111111111		Merle etal 2014 JPetrol 55:133-180 Tables A1+A2
data	49.93	1.09	13.92	11.01	-9999	-9999	-9999	0.17	7.88	11.71	1.72	0.46	0.12	-9999	2.47	100.48	-9999	-9999	-9999	-9999	400.7	46	103.3	88.3	-9999	111.276366812227	9.42060611353712	179.976087336245	-9999		-9999	0	HB64	HARTFORD Talcott flow	CAMP	tholeiite	igneous:volcanic:mafic	CT/MA	41.5519444444444	-71.1875		Merle etal 2014 JPetrol 55:133-180 Tables A1+A2
data	50.65	1.12	13.89	11.39	-9999	-9999	-9999	0.18	7.86	10.86	1.65	0.46	0.13	-9999	2.19	100.38	-9999	-9999	-9999	-9999	294.8	43.9	89	96.3	-9999	94.4087313432836	11.1425074626866	182.173134328358	-9999		-9999	0	HB69	HARTFORD Talcott flow	CAMP	tholeiite	igneous:volcanic:mafic	CT/MA	41.5858333333333	-71.2383333333333		Merle etal 2014 JPetrol 55:133-180 Tables A1+A2
data	47.31	1.13	14.04	11.11	-9999	-9999	-9999	0.18	7.01	12.26	2.12	0.28	0.11	-9999	4.55	100.1	-9999	-9999	-9999	-9999	285.6	45.4	94.6	98.7	-9999	-9999	-9999	-9999	-9999		-9999	0	HB109	HARTFORD Talcott flow	CAMP	tholeiite	igneous:volcanic:mafic	CT/MA	41.2991666666667	-71.1363888888889		Merle etal 2014 JPetrol 55:133-180 Tables A1+A2
data	49.79	1.12	14.01	11.18	-9999	-9999	-9999	0.17	6.98	11.34	2.12	0.26	0.14	-9999	3.41	100.52	-9999	-9999	-9999	-9999	296.9	44.4	90.6	96.9	-9999	-9999	-9999	-9999	-9999		-9999	0	HB110	HARTFORD Talcott flow	CAMP	tholeiite	igneous:volcanic:mafic	CT/MA	41.2991666666667	-71.1363888888889		Merle etal 2014 JPetrol 55:133-180 Tables A1+A2
data	51.64	1.25	14.81	11.45	-9999	-9999	-9999	0.18	6.62	10.76	2.07	0.58	0.13	-9999	0.97	100.46	-9999	-9999	-9999	-9999	215.2	42.7	71.5	108.9	-9999	-9999	-9999	-9999	-9999		-9999	0	HB65	HARTFORD West rock sill (gabbro)	CAMP	gabbro sill	igneous:volcanic:mafic	CT/MA	41.5155555555556	-71.0736111111111		Merle etal 2014 JPetrol 55:133-180 Tables A1+A2
data	51.82	1.12	13.85	11.57	-9999	-9999	-9999	0.18	7.76	10.79	1.91	0.6	0.12	-9999	0.48	100.2	-9999	-9999	-9999	-9999	296.6	45.1	84.1	100.2	-9999	150.6008113879	13.5072384341637	160.858120996441	-9999		-9999	0	HB87	HARTFORD Higganum Dike (gabbro)	CAMP	gabbro dike	igneous:volcanic:mafic	CT/MA	41.4708333333333	-71.4425		Merle etal 2014 JPetrol 55:133-180 Tables A1+A2
data	52.28	1.2	13.99	11.72	-9999	-9999	-9999	0.18	7.55	10.55	1.97	0.63	0.14	-9999	0.46	100.67	-9999	-9999	-9999	-9999	274.7	44.4	82.2	106.5	-9999	170.779730740464	19.6609573672401	171.309573672401	-9999		-9999	0	HB88	HARTFORD Higganum Dike (gabbro)	CAMP	gabbro dike	igneous:volcanic:mafic	CT/MA	-9999	-9999		Merle etal 2014 JPetrol 55:133-180 Tables A1+A2
data	49.66	1.12	13.99	10.79	-9999	-9999	-9999	0.17	6.96	11.1	2.72	0.35	0.12	-9999	3.85	100.83	-9999	-9999	-9999	-9999	263.8	40.5	77.5	95.8	-9999	-9999	-9999	-9999	-9999		-9999	0	HB103	HARTFORD Fairhaven Dike	CAMP	dike	igneous:volcanic:mafic	CT/MA	41.3547222222222	-71.1766666666667		Merle etal 2014 JPetrol 55:133-180 Tables A1+A2
data	49.87	1.03	13.73	13.67	-9999	-9999	-9999	0.3	6.5	5.78	4.84	0.67	0.12	-9999	3.44	99.95	-9999	-9999	-9999	-9999	20	44.4	33.9	69.3	-9999	-9999	-9999	-9999	-9999		-9999	0	HB1	DEERFIELD flow	CAMP	tholeiite	igneous:volcanic:mafic	CT/MA	42.6141666666667	-71.4483333333333		Merle etal 2014 JPetrol 55:133-180 Tables A1+A2
data	52.81	1.06	13.86	12.2	-9999	-9999	-9999	0.22	5.37	6.39	4.89	0.39	0.12	-9999	2.53	99.84	-9999	-9999	-9999	-9999	17.9	44.6	33.7	61.7	-9999	-9999	-9999	-9999	-9999		-9999	0	HB7	DEERFIELD flow	CAMP	tholeiite	igneous:volcanic:mafic	CT/MA	42.6161111111111	-71.4477777777778		Merle etal 2014 JPetrol 55:133-180 Tables A1+A2
data	51.28	1.04	13.73	13.93	-9999	-9999	-9999	0.23	5.68	7.66	4.32	0.69	0.13	-9999	1.67	100.36	-9999	-9999	-9999	-9999	18.7	45	31.4	62.6	-9999	-9999	-9999	-9999	-9999		-9999	0	HB26	DEERFIELD flow	CAMP	tholeiite	igneous:volcanic:mafic	CT/MA	42.5636111111111	-71.4158333333333		Merle etal 2014 JPetrol 55:133-180 Tables A1+A2
data	51.54	0.95	13.25	14.01	-9999	-9999	-9999	0.22	6.64	9.68	2.29	0.62	0.11	-9999	1.34	100.65	-9999	-9999	-9999	-9999	38.9	49.2	40	59.5	-9999	147.196357414449	17.8061634980989	158.903224334601	-9999		-9999	0	HB44	HARTFORD Holyhoke flow	CAMP	tholeiite	igneous:volcanic:mafic	CT/MA	41.9047222222222	-71.2394444444444		Merle etal 2014 JPetrol 55:133-180 Tables A1+A2
data	51.38	0.97	12.47	14.5	-9999	-9999	-9999	0.23	7.14	9.86	2.11	0.52	0.11	-9999	1.19	100.48	-9999	-9999	-9999	-9999	33.1	50.5	41.4	61.5	-9999	146.924307692308	15.6771619433198	138.990072874494	-9999		-9999	0	HB45	HARTFORD Holyhoke flow	CAMP	tholeiite	igneous:volcanic:mafic	CT/MA	41.9047222222222	-71.2394444444444		Merle etal 2014 JPetrol 55:133-180 Tables A1+A2
data	51.88	1.01	13.8	13.13	-9999	-9999	-9999	0.21	5.14	9.92	2.97	0.59	0.12	-9999	1.9	100.67	-9999	-9999	-9999	-9999	17.2	43.8	30.6	69.3	-9999	-9999	-9999	-9999	-9999		-9999	0	HB47	HARTFORD Holyhoke flow	CAMP	tholeiite	igneous:volcanic:mafic	CT/MA	41.9025	-71.2413888888889		Merle etal 2014 JPetrol 55:133-180 Tables A1+A2
data	54.79	1.3	11.46	14.36	-9999	-9999	-9999	0.2	5.01	6.94	2.77	0.75	0.19	-9999	3.03	100.8	-9999	-9999	-9999	-9999	1.4	40	21.5	60	-9999	-9999	-9999	-9999	-9999		-9999	0	HB48	HARTFORD Holyhoke flow	CAMP	gabbro	igneous:volcanic:mafic	CT/MA	41.9025	-71.2413888888889		Merle etal 2014 JPetrol 55:133-180 Tables A1+A2
data	52.12	1.07	13.86	13.88	-9999	-9999	-9999	0.22	5.64	9.81	2.35	0.57	0.12	-9999	0.73	100.37	-9999	-9999	-9999	-9999	18.6	44.5	32.7	62.8	-9999	135.549585062241	16.3756082987552	134.310854771784	-9999		-9999	0	HB56	HARTFORD Holyhoke flow	CAMP	tholeiite	igneous:volcanic:mafic	CT/MA	41.5258333333333	-71.2588888888889		Merle etal 2014 JPetrol 55:133-180 Tables A1+A2
data	51.82	1.06	13.73	13.7	-9999	-9999	-9999	0.22	5.65	8.53	3.34	0.75	0.13	-9999	1.56	100.49	-9999	-9999	-9999	-9999	18.5	44.1	28.8	59.8	-9999	-9999	-9999	-9999	-9999		-9999	0	HB96	HARTFORD Holyhoke flow	CAMP	tholeiite	igneous:volcanic:mafic	CT/MA	41.4733333333333	-72.7561111111111		Merle etal 2014 JPetrol 55:133-180 Tables A1+A2
data	50.84	0.78	14.75	11.69	-9999	-9999	-9999	0.2	7.59	10.96	1.89	0.29	0.09	-9999	1.47	100.55	-9999	-9999	-9999	-9999	201.6	45.4	62	60.5	-9999	-9999	-9999	-9999	-9999		-9999	0	HB99	HARTFORD Butress dike	CAMP	tholeiite	igneous:volcanic:mafic	CT/MA	41.3463888888889	-71.0325		Merle etal 2014 JPetrol 55:133-180 Tables A1+A2
data	51.14	0.78	14.99	11.6	-9999	-9999	-9999	0.21	7.64	11.16	1.92	0.29	0.09	-9999	0.95	100.77	-9999	-9999	-9999	-9999	212.1	44	63.3	85.3	-9999	-9999	-9999	-9999	-9999		-9999	0	HB100	HARTFORD Butress dike	CAMP	tholeiite	igneous:volcanic:mafic	CT/MA	41.3463888888889	-71.0325		Merle etal 2014 JPetrol 55:133-180 Tables A1+A2
data	51.36	0.81	14.93	11.85	-9999	-9999	-9999	0.2	7.6	10.98	1.95	0.34	0.1	-9999	0.73	100.85	-9999	-9999	-9999	-9999	194.8	44.4	59.9	61.8	-9999	108.43152159013	9.82666141192598	126.009801233722	-9999		-9999	0	HB101	HARTFORD Butress dike	CAMP	tholeiite	igneous:volcanic:mafic	CT/MA	41.3463888888889	-71.0325		Merle etal 2014 JPetrol 55:133-180 Tables A1+A2
data	51.68	0.82	14.8	11.8	-9999	-9999	-9999	0.2	7.52	10.83	2.05	0.35	0.1	-9999	0.49	100.64	-9999	-9999	-9999	-9999	188.4	45.9	56.2	60.2	-9999	127.956763434219	9.07699197035207	141.769919703521	-9999		-9999	0	HB102	HARTFORD Butress dike	CAMP	gabbro	igneous:volcanic:mafic	CT/MA	41.3463888888889	-71.0325		Merle etal 2014 JPetrol 55:133-180 Tables A1+A2
data	48.44	1.38	13.46	16.54	-9999	-9999	-9999	0.19	5.55	5.91	3.62	1.49	0.16	-9999	3.03	99.77	-9999	-9999	-9999	-9999	56.9	49.9	63.3	153.9	-9999	1231.96368515206	32.0257513416816	301.691860465116	-9999		-9999	0	HB29	HARTFORD Hampden flow	CAMP	tholeiite	igneous:volcanic:mafic	CT/MA	42.2741666666667	-71.3955555555556		Merle etal 2014 JPetrol 55:133-180 Tables A1+A2
data	49.18	1.34	13.01	16.09	-9999	-9999	-9999	0.23	5.9	7.09	4.07	0.96	0.16	-9999	2.53	100.56	-9999	-9999	-9999	-9999	62.9	50.1	61.1	96.2	-9999	-9999	-9999	-9999	-9999		-9999	0	HB50	HARTFORD Hampden flow	CAMP	tholeiite	igneous:volcanic:mafic	CT/MA	41.6505555555556	-71.3322222222222		Merle etal 2014 JPetrol 55:133-180 Tables A1+A2
data	48.74	1.4	12.76	16.3	-9999	-9999	-9999	0.23	5.21	9.02	2.88	1.3	0.18	-9999	1.66	99.68	-9999	-9999	-9999	-9999	50.1	48.8	67.5	171.8	-9999	-9999	-9999	-9999	-9999		-9999	0	HB86	HARTFORD Hampden flow	CAMP	tholeiite	igneous:volcanic:mafic	CT/MA	41.6230555555556	-71.2644444444445		Merle etal 2014 JPetrol 55:133-180 Tables A1+A2
data	49.69	1.37	13.12	16.47	-9999	-9999	-9999	0.24	5.84	10	2.12	0.5	0.15	-9999	0.73	100.23	-9999	-9999	-9999	-9999	59.7	50.7	59.4	173.6	-9999	109.811122661123	18.0926403326403	100.422453222453	-9999		-9999	0	HB27	DEERFIELD Fr.King Sill	CAMP	sill	igneous:volcanic:mafic	CT/MA	42.5805555555556	-71.5033333333333		Merle etal 2014 JPetrol 55:133-180 Tables A1+A2
data	50.07	1.29	13.45	15.8	-9999	-9999	-9999	0.23	6.05	9.93	2.21	0.59	0.14	-9999	1.12	100.88	-9999	-9999	-9999	-9999	61.2	48.9	62.5	160.3	-9999	-9999	-9999	-9999	-9999		-9999	0	HB97	HARTFORD Bridgeport Dike	CAMP	dike	igneous:volcanic:mafic	CT/MA	41.3347222222222	-72.8938888888889		Merle etal 2014 JPetrol 55:133-180 Tables A1+A2
data	49.96	1.32	13.49	15.96	-9999	-9999	-9999	0.23	5.86	10.21	2.13	0.5	0.14	-9999	0.34	100.14	-9999	-9999	-9999	-9999	75.3	50.3	61	165.6	-9999	93.3082779456194	14.0891042296073	100.347258308157	-9999		-9999	0	HB98	HARTFORD Bridgeport Dike	CAMP	gabbro dike	igneous:volcanic:mafic	CT/MA	41.3347222222222	-72.8938888888889		Merle etal 2014 JPetrol 55:133-180 Tables A1+A2
data	52.2	1.21	14.34	11.06	-9999	-9999	-9999	0.26	6.77	10.18	1.79	1.1	0.14	-9999	1.58	100.63	-9999	-9999	-9999	-9999	171.1	43.6	69.9	138.2	-9999	184.75859688196	29.818285077951	187.164365256125	-9999		-9999	0	NS 1	FUNDY North Mountain lower flow	CAMP	tholeiite	igneous:volcanic:mafic	Nova Scotia	45.3691666666667	-63.6636111111111		Merle etal 2014 JPetrol 55:133-180 Tables A1+A2
data	51.62	1.16	14.34	10.91	-9999	-9999	-9999	0.16	7.12	10.02	2	0.66	0.13	-9999	2.14	100.26	-9999	-9999	-9999	-9999	157.7	43.3	68.9	105.2	-9999	-9999	-9999	-9999	-9999		-9999	0	NS 2	FUNDY North Mountain lower flow	CAMP	tholeiite	igneous:volcanic:mafic	Nova Scotia	45.3952777777778	-63.8027777777778		Merle etal 2014 JPetrol 55:133-180 Tables A1+A2
data	52.91	1.48	13.64	12.34	-9999	-9999	-9999	0.2	5.12	9.24	2.2	0.9	0.19	-9999	2.61	100.83	-9999	-9999	-9999	-9999	12.7	42.7	43.3	150.7	-9999	-9999	-9999	-9999	-9999		-9999	0	NS 3	FUNDY North Mountain lower flow	CAMP	tholeiite	igneous:volcanic:mafic	Nova Scotia	45.3952777777778	-63.8027777777778		Merle etal 2014 JPetrol 55:133-180 Tables A1+A2
data	51.92	1.13	14.14	11.18	-9999	-9999	-9999	0.16	7.24	10.31	1.82	0.83	0.14	-9999	1.13	100	-9999	-9999	-9999	-9999	205.3	41.5	74.6	112	-9999	-9999	-9999	-9999	-9999		-9999	0	NS 5	FUNDY North Mountain lower flow	CAMP	tholeiite	igneous:volcanic:mafic	Nova Scotia	45.1983333333333	-63.5802777777778		Merle etal 2014 JPetrol 55:133-180 Tables A1+A2
data	52.55	1.22	14.06	11.74	-9999	-9999	-9999	0.17	6.64	9.96	1.93	0.89	0.15	-9999	1.09	100.4	-9999	-9999	-9999	-9999	137.8	41.3	60.9	122.1	-9999	191.820545454545	23.4555454545455	180.244818181818	-9999		-9999	0	NS 6	FUNDY North Mountain lower flow	CAMP	tholeiite	igneous:volcanic:mafic	Nova Scotia	45.2302777777778	-63.6072222222222		Merle etal 2014 JPetrol 55:133-180 Tables A1+A2
data	52.23	1.12	14.13	10.83	-9999	-9999	-9999	0.17	7.56	10.24	1.72	1.09	0.13	-9999	1.08	100.3	-9999	-9999	-9999	-9999	210.4	43.1	74.9	148.4	-9999	-9999	-9999	-9999	-9999		-9999	0	NS 10	FUNDY North Mountain lower flow	CAMP	tholeiite	igneous:volcanic:mafic	Nova Scotia	45.1819444444445	-63.5088888888889		Merle etal 2014 JPetrol 55:133-180 Tables A1+A2
data	51.24	1.26	15.57	10.11	-9999	-9999	-9999	0.14	5.71	9.57	1.99	0.96	0.16	-9999	4.12	100.83	-9999	-9999	-9999	-9999	68.3	40.1	43.3	354.3	-9999	-9999	-9999	-9999	-9999		-9999	0	NS 11	FUNDY North Mountain lower flow	CAMP	tholeiite	igneous:volcanic:mafic	Nova Scotia	45.1838888888889	-63.5066666666667		Merle etal 2014 JPetrol 55:133-180 Tables A1+A2
data	52.12	0.99	14.17	10.5	-9999	-9999	-9999	0.16	7.57	10.55	1.77	0.76	0.12	-9999	1.22	99.93	-9999	-9999	-9999	-9999	271.5	43.3	75	102	-9999	-9999	-9999	-9999	-9999		-9999	0	NS 14	FUNDY North Mountain lower flow	CAMP	tholeiite	igneous:volcanic:mafic	Nova Scotia	45.0847222222222	-63.2030555555556		Merle etal 2014 JPetrol 55:133-180 Tables A1+A2
data	52.67	1.3	14.13	11.96	-9999	-9999	-9999	0.17	5.77	9.87	2.07	0.88	0.16	-9999	0.67	99.65	-9999	-9999	-9999	-9999	96.7	41.9	50.2	128.5	-9999	-9999	-9999	-9999	-9999		-9999	0	NS 18	FUNDY North Mountain lower flow	CAMP	tholeiite	igneous:volcanic:mafic	Nova Scotia	44.6625	-64.2338888888889		Merle etal 2014 JPetrol 55:133-180 Tables A1+A2
data	52.94	1.34	14.08	12.11	-9999	-9999	-9999	0.18	5.61	9.72	2.08	0.89	0.17	-9999	1.04	100.16	-9999	-9999	-9999	-9999	69.5	43.3	46	133.6	-9999	-9999	-9999	-9999	-9999		-9999	0	NS 22	FUNDY North Mountain lower flow	CAMP	tholeiite	igneous:volcanic:mafic	Nova Scotia	44.6525	-64.2027777777778		Merle etal 2014 JPetrol 55:133-180 Tables A1+A2
data	53.56	1.98	12.41	14.68	-9999	-9999	-9999	0.21	3.63	8.07	2.41	1.2	0.25	-9999	1.46	99.86	-9999	-9999	-9999	-9999	0	39.4	22.8	206.1	-9999	297.128401486989	35.9655836431227	179.483278810409	-9999		-9999	0	NS 19	FUNDY North Mountain lower flow	CAMP	granophyre	igneous:volcanic:felsic	Nova Scotia	44.6625	-64.2338888888889		Merle etal 2014 JPetrol 55:133-180 Tables A1+A2
data	53.43	1.77	13.01	13.97	-9999	-9999	-9999	0.19	3.86	8.45	2.48	1.11	0.23	-9999	1.19	99.69	-9999	-9999	-9999	-9999	0	43.3	26.4	213	-9999	252.083972392638	33.791986196319	195.536042944785	-9999		-9999	0	NS 23	FUNDY North Mountain lower flow	CAMP	granophyre	igneous:volcanic:felsic	Nova Scotia	44.6525	-64.2027777777778		Merle etal 2014 JPetrol 55:133-180 Tables A1+A2
data	53.55	2.78	10.45	16.73	-9999	-9999	-9999	0.17	3.24	6.61	2.17	1.72	0.31	-9999	2.37	100.1	-9999	-9999	-9999	-9999	0	45.2	19.6	373.6	-9999	-9999	-9999	-9999	-9999		-9999	0	NS 24	FUNDY North Mountain lower flow	CAMP	pyroxenite	igneous:plutonic:ultramafic	Nova Scotia	44.6525	-64.2027777777778		Merle etal 2014 JPetrol 55:133-180 Tables A1+A2
data	52.15	1.29	14.17	11.57	-9999	-9999	-9999	0.18	6.28	9.32	2.46	1.02	0.16	-9999	1.49	100.09	-9999	-9999	-9999	-9999	90.4	44.8	54.9	511.3	-9999	-9999	-9999	-9999	-9999		-9999	0	NS 25	FUNDY North Mountain lower flow	CAMP	tholeiite	igneous:volcanic:mafic	Nova Scotia	44.385	-65.7961111111111		Merle etal 2014 JPetrol 55:133-180 Tables A1+A2
data	51.32	1.19	14.89	11.62	-9999	-9999	-9999	0.15	6.25	8.98	2.65	0.62	0.15	-9999	2.89	100.71	-9999	-9999	-9999	-9999	65.3	37.7	60.8	99.1	-9999	142.009126671912	11.5016459480724	247.331549960661	-9999		-9999	0	NS 7	FUNDY North Montain Middle flow	CAMP	tholeiite	igneous:volcanic:mafic	Nova Scotia	45.3144444444444	-63.5741666666667		Merle etal 2014 JPetrol 55:133-180 Tables A1+A2
data	52.84	1.24	14.75	11.62	-9999	-9999	-9999	0.17	5.63	9.9	2.35	0.55	0.15	-9999	1.12	100.32	-9999	-9999	-9999	-9999	79.4	40.8	60.1	122.6	-9999	186.500034782609	18.2271130434783	194.208417391304	-9999		-9999	0	NS 12	FUNDY North Montain Middle flow	CAMP	tholeiite	igneous:volcanic:mafic	Nova Scotia	45.2455555555556	-63.5436111111111		Merle etal 2014 JPetrol 55:133-180 Tables A1+A2
data	50.22	1.25	13.94	11.5	-9999	-9999	-9999	0.18	6.16	9.09	2.72	0.58	0.15	-9999	4.84	100.63	-9999	-9999	-9999	-9999	106.6	41.9	53.6	62.3	-9999	-9999	-9999	-9999	-9999		-9999	0	NS 16	FUNDY North Montain Middle flow	CAMP	tholeiite	igneous:volcanic:mafic	Nova Scotia	45.0480555555556	-64.9330555555556		Merle etal 2014 JPetrol 55:133-180 Tables A1+A2
data	51.78	1.19	14.88	10.77	-9999	-9999	-9999	0.17	6.36	10.24	2.12	0.39	0.15	-9999	1.95	100	-9999	-9999	-9999	-9999	113.1	38.8	62.7	95.5	-9999	195.895498392283	5.50530546623794	199.932073954984	-9999		-9999	0	NS 8	FUNDY North Montain Upper flow	CAMP	tholeiite	igneous:volcanic:mafic	Nova Scotia	45.3144444444444	-63.5741666666667		Merle etal 2014 JPetrol 55:133-180 Tables A1+A2
data	52.1	1.24	14.85	11.41	-9999	-9999	-9999	0.23	5.89	9.96	2.27	0.39	0.15	-9999	2.15	100.64	-9999	-9999	-9999	-9999	64.7	39.9	59.1	184.6	-9999	141.089441920831	8.41924983776768	210.875405580792	-9999		-9999	0	NS 9	FUNDY North Montain Upper flow	CAMP	tholeiite	igneous:volcanic:mafic	Nova Scotia	45.3144444444444	-63.5741666666667		Merle etal 2014 JPetrol 55:133-180 Tables A1+A2
data	52.86	1.27	14.67	11.57	-9999	-9999	-9999	0.19	5.51	9.93	2.31	0.55	0.16	-9999	1.28	100.3	-9999	-9999	-9999	-9999	74.2	39.5	55	183	-9999	168.332727272727	15.525	202.671818181818	-9999		-9999	0	NS 13	FUNDY North Montain Upper flow	CAMP	tholeiite	igneous:volcanic:mafic	Nova Scotia	45.2311111111111	-63.4861111111111		Merle etal 2014 JPetrol 55:133-180 Tables A1+A2
data	52.4	1.2	14.91	11.3	-9999	-9999	-9999	0.16	5.76	10.16	2.33	0.46	0.14	-9999	1.11	99.93	-9999	-9999	-9999	-9999	89.7	40.7	58.3	138.4	-9999	197.822434782609	12.1386885245902	204.259275237274	-9999		-9999	0	NS 15	FUNDY North Montain Upper flow	CAMP	tholeiite	igneous:volcanic:mafic	Nova Scotia	45.1038888888889	-63.0508333333333		Merle etal 2014 JPetrol 55:133-180 Tables A1+A2
data	51.89	0.93	13.07	10.26	-9999	-9999	-9999	0.17	8.9	10.65	1.68	0.59	0.11	-9999	1.6	99.8500000000001	-9999	-9999	-9999	-9999	415.2	48.1	106.3	91.6	-9999	140.8	14.1770965806839	173.7	-9999		-9999	0	NS 21	FUNDY North Montain Upper flow	CAMP	tholeiite	igneous:volcanic:mafic	Nova Scotia	44.6652777777778	-64.1675		Merle etal 2014 JPetrol 55:133-180 Tables A1+A2
data	51.35	1.24	14.47	11.72	-9999	-9999	-9999	0.16	6.25	9.67	2.73	1.3	0.15	-9999	1.29	100.33	-9999	-9999	-9999	-9999	116.6	43.6	63.3	69.9	-9999	-9999	-9999	-9999	-9999		-9999	0	GAV 18	FUNDY GAV-77-3 drill Middle flow	CAMP	tholeiite	igneous:volcanic:mafic	Nova Scotia	45.0938888888889	-63.0236111111111		Merle etal 2014 JPetrol 55:133-180 Tables A1+A2
data	48.68	1.22	14.19	11.49	-9999	-9999	-9999	0.16	6.31	9.42	2.6	0.91	0.15	-9999	4.37	99.5	-9999	-9999	-9999	-9999	118.3	43.5	64.1	100.6	-9999	-9999	-9999	-9999	-9999		-9999	0	GAV 23	FUNDY GAV-77-3 drill Middle flow	CAMP	tholeiite	igneous:volcanic:mafic	Nova Scotia	45.0938888888889	-63.0236111111111		Merle etal 2014 JPetrol 55:133-180 Tables A1+A2
data	50.45	1.21	13.83	11.59	-9999	-9999	-9999	0.16	5.86	9.15	2.83	1.15	0.15	-9999	3.79	100.17	-9999	-9999	-9999	-9999	134.3	41.4	58	53.9	-9999	-9999	-9999	-9999	-9999		-9999	0	GAV 40	FUNDY GAV-77-3 drill Middle flow	CAMP	tholeiite	igneous:volcanic:mafic	Nova Scotia	45.0938888888889	-63.0236111111111		Merle etal 2014 JPetrol 55:133-180 Tables A1+A2
data	50.13	1.21	13.87	11.51	-9999	-9999	-9999	0.17	6.08	9.46	2.47	1.08	0.15	-9999	3.53	99.66	-9999	-9999	-9999	-9999	129.9	41.4	55.6	21.2	-9999	-9999	-9999	-9999	-9999		-9999	0	GAV 51	FUNDY GAV-77-3 drill Middle flow	CAMP	tholeiite	igneous:volcanic:mafic	Nova Scotia	45.0938888888889	-63.0236111111111		Merle etal 2014 JPetrol 55:133-180 Tables A1+A2
data	46.98	1.3	13.64	11.98	-9999	-9999	-9999	0.17	6.72	9.9	2.32	0.34	0.16	-9999	6.64	100.15	-9999	-9999	-9999	-9999	96.3	42.2	58.7	55.6	-9999	-9999	-9999	-9999	-9999		-9999	0	GAV 59	FUNDY GAV-77-3 drill Middle flow	CAMP	tholeiite	igneous:volcanic:mafic	Nova Scotia	45.0938888888889	-63.0236111111111		Merle etal 2014 JPetrol 55:133-180 Tables A1+A2
data	49.96	1.22	13.92	11.66	-9999	-9999	-9999	0.17	6.39	8.8	3.46	0.5	0.15	-9999	3.73	99.96	-9999	-9999	-9999	-9999	141.1	42.4	59.8	29.2	-9999	-9999	-9999	-9999	-9999		-9999	0	GAV 68	FUNDY GAV-77-3 drill Middle flow	CAMP	tholeiite	igneous:volcanic:mafic	Nova Scotia	45.0938888888889	-63.0236111111111		Merle etal 2014 JPetrol 55:133-180 Tables A1+A2
data	50.7	1.23	13.82	11.36	-9999	-9999	-9999	0.18	6.49	10.41	1.93	0.85	0.16	-9999	3.42	100.55	-9999	-9999	-9999	-9999	142.2	43.1	59.7	264	-9999	169.680199115044	17.4948163716814	170.385730088496	-9999		-9999	0	GAV 81	FUNDY GAV-77-3 drill Middle flow	CAMP	tholeiite	igneous:volcanic:mafic	Nova Scotia	45.0938888888889	-63.0236111111111		Merle etal 2014 JPetrol 55:133-180 Tables A1+A2
data	49.85	1.23	13.59	11.32	-9999	-9999	-9999	0.17	6.89	9.36	2.54	0.78	0.15	-9999	4.64	100.52	-9999	-9999	-9999	-9999	135.7	40.6	59.9	60.3	-9999	-9999	-9999	-9999	-9999		-9999	0	GAV 94	FUNDY GAV-77-3 drill Middle flow	CAMP	tholeiite	igneous:volcanic:mafic	Nova Scotia	45.0938888888889	-63.0236111111111		Merle etal 2014 JPetrol 55:133-180 Tables A1+A2
data	48.78	1.23	14.36	11.58	-9999	-9999	-9999	0.18	6.37	10.16	2.44	0.64	0.15	-9999	4.52	100.41	-9999	-9999	-9999	-9999	150.1	39.6	58.7	12.8	-9999	-9999	-9999	-9999	-9999		-9999	0	GAV 108	FUNDY GAV-77-3 drill Middle flow	CAMP	tholeiite	igneous:volcanic:mafic	Nova Scotia	45.0938888888889	-63.0236111111111		Merle etal 2014 JPetrol 55:133-180 Tables A1+A2
data	50.47	1.27	13.47	11.91	-9999	-9999	-9999	0.17	6.67	8.59	3.13	1.01	0.15	-9999	2.81	99.65	-9999	-9999	-9999	-9999	114.4	44.8	59.2	72.2	-9999	-9999	-9999	-9999	-9999		-9999	0	GAV 121	FUNDY GAV-77-3 drill Middle flow	CAMP	tholeiite	igneous:volcanic:mafic	Nova Scotia	45.0938888888889	-63.0236111111111		Merle etal 2014 JPetrol 55:133-180 Tables A1+A2
data	48.09	1.2	14.95	11.47	-9999	-9999	-9999	0.15	5.96	9.05	3.53	0.58	0.15	-9999	4.88	100.01	-9999	-9999	-9999	-9999	117.2	43.1	61.7	48.1	-9999	-9999	-9999	-9999	-9999		-9999	0	GAV 126	FUNDY GAV-77-3 drill Middle flow	CAMP	tholeiite	igneous:volcanic:mafic	Nova Scotia	45.0938888888889	-63.0236111111111		Merle etal 2014 JPetrol 55:133-180 Tables A1+A2
data	47.28	1.18	14	11.59	-9999	-9999	-9999	0.15	6.76	9.6	2.48	0.42	0.14	-9999	6.6	100.2	-9999	-9999	-9999	-9999	129.4	42.4	69	32.5	-9999	-9999	-9999	-9999	-9999		-9999	0	GAV 129	FUNDY GAV-77-3 drill Middle flow	CAMP	tholeiite	igneous:volcanic:mafic	Nova Scotia	45.0938888888889	-63.0236111111111		Merle etal 2014 JPetrol 55:133-180 Tables A1+A2
data	49.12	1.22	13.82	11.11	-9999	-9999	-9999	0.24	6.99	8.93	2.99	0.57	0.15	-9999	4.49	99.63	-9999	-9999	-9999	-9999	128.5	43.7	61.5	277.9	-9999	-9999	-9999	-9999	-9999		-9999	0	GAV 138	FUNDY GAV-77-3 drill Middle flow	CAMP	tholeiite	igneous:volcanic:mafic	Nova Scotia	45.0938888888889	-63.0236111111111		Merle etal 2014 JPetrol 55:133-180 Tables A1+A2
data	47.94	1.19	14.63	10.53	-9999	-9999	-9999	0.14	5.9	8.9	3.41	0.95	0.15	-9999	6.18	99.92	-9999	-9999	-9999	-9999	129.6	44.2	59.8	14.4	-9999	-9999	-9999	-9999	-9999		-9999	0	GAV 144	FUNDY GAV-77-3 drill Middle flow	CAMP	tholeiite	igneous:volcanic:mafic	Nova Scotia	45.0938888888889	-63.0236111111111		Merle etal 2014 JPetrol 55:133-180 Tables A1+A2
data	50.79	1.2	14	10.68	-9999	-9999	-9999	0.24	6.69	9.2	2.71	0.98	0.15	-9999	3.99	100.63	-9999	-9999	-9999	-9999	130.1	44.2	64.5	81.7	-9999	-9999	-9999	-9999	-9999		-9999	0	GAV 152	FUNDY GAV-77-3 drill Middle flow	CAMP	tholeiite	igneous:volcanic:mafic	Nova Scotia	45.0938888888889	-63.0236111111111		Merle etal 2014 JPetrol 55:133-180 Tables A1+A2
data	49.76	1.27	14.53	11.64	-9999	-9999	-9999	0.17	6.69	10.6	2.03	0.78	0.15	-9999	1.97	99.59	-9999	-9999	-9999	-9999	115.7	40.4	64	128.5	-9999	165.4488	14.5992	188.9976	-9999		-9999	0	GAV 162	FUNDY GAV-77-3 drill Lower flow	CAMP	tholeiite	igneous:volcanic:mafic	Nova Scotia	45.0938888888889	-63.0236111111111		Merle etal 2014 JPetrol 55:133-180 Tables A1+A2
data	49.92	1.25	14.53	11.57	-9999	-9999	-9999	0.18	6.96	10.24	2.09	0.99	0.15	-9999	1.96	99.84	-9999	-9999	-9999	-9999	121.2	43.8	65.7	144.5	-9999	-9999	-9999	-9999	-9999		-9999	0	GAV 163	FUNDY GAV-77-3 drill Lower flow	CAMP	tholeiite	igneous:volcanic:mafic	Nova Scotia	45.0938888888889	-63.0236111111111		Merle etal 2014 JPetrol 55:133-180 Tables A1+A2
data	51.52	1.25	14.17	11.68	-9999	-9999	-9999	0.21	5.88	10.15	2.14	0.53	0.18	-9999	1.5	99.21	-9999	-9999	-9999	-9999	90	39.9	49.9	142.5	-9999	183.818425435276	9.73122558667676	189.278947766843	-9999		-9999	0	GAV 174	FUNDY GAV-77-3 drill Lower flow	CAMP	tholeiite	igneous:volcanic:mafic	Nova Scotia	45.0938888888889	-63.0236111111111		Merle etal 2014 JPetrol 55:133-180 Tables A1+A2
data	52.67	1.25	14.27	11.71	-9999	-9999	-9999	0.17	6.13	10.34	2.15	0.44	0.16	-9999	0.98	100.27	-9999	-9999	-9999	-9999	97.3	40.9	53.5	126.8	-9999	-9999	-9999	-9999	-9999		-9999	0	GAV 176	FUNDY GAV-77-3 drill Lower flow	CAMP	tholeiite	igneous:volcanic:mafic	Nova Scotia	45.0938888888889	-63.0236111111111		Merle etal 2014 JPetrol 55:133-180 Tables A1+A2
data	52.42	1.26	14.21	11.82	-9999	-9999	-9999	0.17	6.18	10.28	2.16	0.58	0.16	-9999	0.65	99.89	-9999	-9999	-9999	-9999	95.6	43.3	56.5	131	-9999	171.890884244373	10.3538368167203	183.806093247588	-9999		-9999	0	GAV 181	FUNDY GAV-77-3 drill Lower flow	CAMP	tholeiite	igneous:volcanic:mafic	Nova Scotia	45.0938888888889	-63.0236111111111		Merle etal 2014 JPetrol 55:133-180 Tables A1+A2
data	52.12	1.04	13.62	10.19	-9999	-9999	-9999	0.18	7.9	11.16	1.77	0.84	0.12	-9999	0.88	99.82	-9999	-9999	-9999	-9999	464	42.5	84.6	133.6	-9999	-9999	-9999	-9999	-9999		-9999	0	GAV 188	FUNDY GAV-77-3 drill Lower flow	CAMP	tholeiite	igneous:volcanic:mafic	Nova Scotia	45.0938888888889	-63.0236111111111		Merle etal 2014 JPetrol 55:133-180 Tables A1+A2
data	51.15	1.04	13.47	10.86	-9999	-9999	-9999	0.18	8.39	10.93	1.77	0.7	0.12	-9999	1.54	100.15	-9999	-9999	-9999	-9999	329.1	47.7	97.1	139.6	-9999	153.078108395324	11.660132837407	192.637619553666	-9999		-9999	0	GAV 193	FUNDY GAV-77-3 drill Lower flow	CAMP	tholeiite	igneous:volcanic:mafic	Nova Scotia	45.0938888888889	-63.0236111111111		Merle etal 2014 JPetrol 55:133-180 Tables A1+A2
data	49.78	1.13	13.91	10.88	-9999	-9999	-9999	0.14	7.65	10.47	1.89	0.86	0.12	-9999	3.07	99.9	-9999	-9999	-9999	-9999	304.5	42	85.5	171.6	-9999	-9999	-9999	-9999	-9999		-9999	0	GAV 200	FUNDY GAV-77-3 drill Lower flow	CAMP	tholeiite	igneous:volcanic:mafic	Nova Scotia	45.0938888888889	-63.0236111111111		Merle etal 2014 JPetrol 55:133-180 Tables A1+A2
data	51.65	1.18	13.99	11	-9999	-9999	-9999	0.19	7.26	10.48	1.91	0.8	0.13	-9999	1.65	100.24	-9999	-9999	-9999	-9999	200.6	43.4	71.7	198.3	-9999	-9999	-9999	-9999	-9999		-9999	0	GAV 205	FUNDY GAV-77-3 drill Lower flow	CAMP	tholeiite	igneous:volcanic:mafic	Nova Scotia	45.0938888888889	-63.0236111111111		Merle etal 2014 JPetrol 55:133-180 Tables A1+A2
data	50.74	1.17	14.56	10.75	-9999	-9999	-9999	0.14	7.49	10.01	2.04	0.62	0.14	-9999	3.04	100.7	-9999	-9999	-9999	-9999	150.5	43.8	67.4	149.5	-9999	-9999	-9999	-9999	-9999		-9999	0	GAV 211	FUNDY GAV-77-3 drill Lower flow	CAMP	tholeiite	igneous:volcanic:mafic	Nova Scotia	45.0938888888889	-63.0236111111111		Merle etal 2014 JPetrol 55:133-180 Tables A1+A2
data	51.78	1.11	14.24	11.58	-9999	-9999	-9999	0.17	6.57	9.74	2.12	0.72	0.13	-9999	1.27	99.43	-9999	-9999	-9999	-9999	205.8	41.9	77	105.5	-9999	-9999	-9999	-9999	-9999		-9999	0	NS26	FUNDY Shelburne dyke	CAMP	tholeiite	igneous:volcanic:mafic	Nova Scotia	44.6394444444444	-64.1983333333333		Merle etal 2014 JPetrol 55:133-180 Tables A1+A2
data	51.86	0.86	13.94	10.74	-9999	-9999	-9999	0.17	8.46	11.2	1.79	0.49	0.08	-9999	0.53	100.12	-9999	-9999	-9999	-9999	373.9	43.4	102.4	83.1	-9999	144.252711323764	14.1359223817119	184.659755449229	-9999		-9999	0	NS27	FUNDY Shelburne dyke (gabbro)	CAMP	gabbro	igneous:plutonic:mafic	Nova Scotia	44.6394444444444	-64.1983333333333		Merle etal 2014 JPetrol 55:133-180 Tables A1+A2
data	52.1	1.06	14.44	11.12	-9999	-9999	-9999	0.17	6.8	10.31	2.01	0.69	0.13	-9999	0.73	99.56	-9999	-9999	-9999	-9999	217.2	41.1	82	101.9	-9999	194.934843492587	20.9796457990115	168.951787479407	-9999		-9999	0	NS28	FUNDY Shelburne dyke	CAMP	tholeiite	igneous:volcanic:mafic	Nova Scotia	44.1572222222222	-63.5161111111111		Merle etal 2014 JPetrol 55:133-180 Tables A1+A2
data	52.75	1.08	15.79	10.79	-9999	-9999	-9999	0.16	5.76	10.1	2.18	1.04	0.13	-9999	0.8	100.58	-9999	-9999	-9999	-9999	135	38.3	62.8	101.6	-9999	-9999	-9999	-9999	-9999		-9999	0	NS29	FUNDY Shelburne dyke (gabbro)	CAMP	gabbro	igneous:plutonic:mafic	Nova Scotia	44.1572222222222	-63.5161111111111		Merle etal 2014 JPetrol 55:133-180 Tables A1+A2
data	52.81	1.17	14.3	11.12	-9999	-9999	-9999	0.17	6.86	10.29	2.17	0.89	0.16	-9999	0.44	100.38	-9999	-9999	-9999	-9999	267.83	49.53	89.63	77.02	-9999	219.956466354344	25.0738752129472	183.474019165247	-9999		-9999	0	NEW3	NEWARK Palisades sill	CAMP	sill	igneous:volcanic:mafic	NJ	40.74	-74.17		Merle etal 2014 JPetrol 55:133-180 Tables A1+A2
data	52.39	1.16	14.24	11.42	-9999	-9999	-9999	0.17	7.44	10.22	2.27	1.23	0.13	-9999	0.79	101.46	-9999	-9999	-9999	-9999	457.49	40.05	172.55	71.88	-9999	-9999	-9999	-9999	-9999		-9999	0	NEW15	NEWARK Palisades	CAMP	tholeiite	igneous:volcanic:mafic	NJ	40.74	-74.17		Merle etal 2014 JPetrol 55:133-180 Tables A1+A2
data	48.87	0.91	10.24	14.16	-9999	-9999	-9999	0.21	15.77	7.81	1.3	0.65	0.15	-9999	0.62	100.69	-9999	-9999	-9999	-9999	416.03	86.71	420.15	59.22	-9999	-9999	-9999	-9999	-9999		-9999	0	NEW135	NEWARK Palisades	CAMP	tholeiite	igneous:volcanic:mafic	NJ	40.8463888888889	-72.0352777777778		Merle etal 2014 JPetrol 55:133-180 Tables A1+A2
data	50.87	0.92	11.93	12.34	-9999	-9999	-9999	0.19	11.42	10.4	1.74	0.64	0.13	-9999	0.83	101.41	-9999	-9999	-9999	-9999	787.64	56.5	233.9	58.51	-9999	-9999	-9999	-9999	-9999		-9999	0	NEW136A	NEWARK Palisades	CAMP	tholeiite	igneous:volcanic:mafic	NJ	40.74	-74.17		Merle etal 2014 JPetrol 55:133-180 Tables A1+A2
data	47.8	0.78	9.06	15.48	-9999	-9999	-9999	0.21	18.31	7.31	1.17	0.48	0.11	-9999	0.38	101.09	-9999	-9999	-9999	-9999	403.96	96.86	505.39	74.26	-9999	117.501586483932	21.48	138.425870037807	-9999		-9999	0	NEW136B	NEWARK Palisades	CAMP	tholeiite	igneous:volcanic:mafic	NJ	40.74	-74.17		Merle etal 2014 JPetrol 55:133-180 Tables A1+A2
data	48.43	0.7	9.36	15.32	-9999	-9999	-9999	0.21	16.82	8.28	1.28	0.3	0.1	-9999	0.27	101.07	-9999	-9999	-9999	-9999	633.95	90.15	555.97	63.77	-9999	85.5034255444379	10.9144202472042	143.94015891701	-9999		-9999	0	NEW136C	NEWARK Palisades sill	CAMP	sill	igneous:volcanic:mafic	NJ	40.74	-74.17		Merle etal 2014 JPetrol 55:133-180 Tables A1+A2
data	47.22	0.76	9.22	15.27	-9999	-9999	-9999	0.21	18.38	7.39	1.24	0.36	0.09	-9999	0.34	100.48	-9999	-9999	-9999	-9999	398.45	95.25	503.47	66.1	-9999	-9999	-9999	-9999	-9999		-9999	0	NEW136D	NEWARK Palisades	CAMP	tholeiite	igneous:volcanic:mafic	NJ	40.74	-74.17		Merle etal 2014 JPetrol 55:133-180 Tables A1+A2
data	52.87	0.91	12.81	10.71	-9999	-9999	-9999	0.17	10.01	10.29	1.86	0.62	0.13	-9999	0.66	101.04	-9999	-9999	-9999	-9999	594.55	46.32	132.63	59.11	-9999	147.788069533394	20.6093000914913	176.337296431839	-9999		-9999	0	NEW16	NEWARK Palisades sill	CAMP	sill	igneous:volcanic:mafic	NJ	40.8588888888889	-72.0408333333333		Merle etal 2014 JPetrol 55:133-180 Tables A1+A2
data	50.44	0.9	11.37	12.11	-9999	-9999	-9999	0.18	12.91	10.06	1.62	0.58	0.13	-9999	0.46	100.76	-9999	-9999	-9999	-9999	795.07	61.35	287.93	61.43	-9999	125.902838668446	18.6134544298441	140	-9999		-9999	0	NEW17	NEWARK Palisades sill	CAMP	sill	igneous:volcanic:mafic	NJ	40.74	-74.17		Merle etal 2014 JPetrol 55:133-180 Tables A1+A2
data	52.36	0.97	13.81	10.51	-9999	-9999	-9999	0.17	8.52	11.2	1.9	0.58	0.13	-9999	0.37	100.52	-9999	-9999	-9999	-9999	497.92	44.62	135.32	59.28	-9999	148.54839703154	20.6182820037106	185.331365491651	-9999		-9999	0	NEW18	NEWARK Palisades sill	CAMP	sill	igneous:volcanic:mafic	NJ	40.8916666666667	-72.0588888888889		Merle etal 2014 JPetrol 55:133-180 Tables A1+A2
data	52.44	0.95	13.89	10.42	-9999	-9999	-9999	0.17	8.52	11.23	1.83	0.58	0.13	-9999	0.48	100.64	-9999	-9999	-9999	-9999	472.6	42.57	130.97	69.31	-9999	144.644995108937	13.5352427745665	144.066261894175	-9999		-9999	0	NEW19	NEWARK Palisades	CAMP	sill	igneous:volcanic:mafic	NJ	40.9327777777778	-72.0744444444444		Merle etal 2014 JPetrol 55:133-180 Tables A1+A2
data	52.24	1.13	14.2	11.49	-9999	-9999	-9999	0.17	7.65	10.87	2.14	0.66	0.15	-9999	0.25	100.95	-9999	-9999	-9999	-9999	459.37	42.24	160.05	65.96	-9999	-9999	-9999	-9999	-9999		-9999	0	NEW37	NEWARK Gratton sill	CAMP	sill	igneous:volcanic:mafic	NJ	40.74	-74.17		Merle etal 2014 JPetrol 55:133-180 Tables A1+A2
data	51.24	1.19	14.49	12.15	-9999	-9999	-9999	0.18	7.44	11.77	1.88	0.14	0.13	-9999	2.72	103.33	-9999	-9999	-9999	-9999	318.32	42.9	96.36	83.67	-9999	-9999	-9999	-9999	-9999		-9999	0	NEW132	NEWARK Jacksonwald	CAMP	tholeiite	igneous:volcanic:mafic	NJ	40.74	-74.17		Merle etal 2014 JPetrol 55:133-180 Tables A1+A2
data	52.19	1.12	14.12	11.36	-9999	-9999	-9999	0.17	7.85	11.14	2.02	0.32	0.15	-9999	1.32	101.76	-9999	-9999	-9999	-9999	408.32	42.93	120.68	79.52	-9999	-9999	-9999	-9999	-9999		-9999	0	NEW31	NEWARK Orange	CAMP	tholeiite	igneous:volcanic:mafic	NJ	40.74	-74.17		Merle etal 2014 JPetrol 55:133-180 Tables A1+A2
data	52.18	1.07	14.17	10.97	-9999	-9999	-9999	0.17	7.91	11.25	1.94	0.28	0.15	-9999	0.99	101.08	-9999	-9999	-9999	-9999	405.87	42.65	117.61	80.84	-9999	116.168684210526	8.06244035087719	172.856894736842	-9999		-9999	0	NEW69	NEWARK Orange	CAMP	tholeiite	igneous:volcanic:mafic	NJ	40.7930555555556	-73.7519444444444		Merle etal 2014 JPetrol 55:133-180 Tables A1+A2
data	52.1	1.17	14.35	11.56	-9999	-9999	-9999	0.21	7.63	11.13	1.95	0.42	0.16	-9999	1.7	102.38	-9999	-9999	-9999	-9999	325.17	41.76	105.55	69.48	-9999	-9999	-9999	-9999	-9999		-9999	0	NEW70	NEWARK Orange	CAMP	tholeiite	igneous:volcanic:mafic	NJ	40.7944444444444	-73.7513888888889		Merle etal 2014 JPetrol 55:133-180 Tables A1+A2
data	53.34	1.15	13.72	11.46	-9999	-9999	-9999	0.18	8.28	6.61	5.32	0.12	0.15	-9999	3.53	103.86	-9999	-9999	-9999	-9999	376.12	46.74	106.3	72.43	-9999	-9999	-9999	-9999	-9999		-9999	0	NEW75	NEWARK Orange	CAMP	tholeiite	igneous:volcanic:mafic	NJ	40.74	-74.17		Merle etal 2014 JPetrol 55:133-180 Tables A1+A2
data	51.31	1.14	14.43	11.63	-9999	-9999	-9999	0.19	8.2	11.48	1.76	0.3	0.16	-9999	1.82	102.42	-9999	-9999	-9999	-9999	357.89	44.97	157.37	83.23	-9999	113.639505461768	3.03847269116187	298.458250248262	-9999		-9999	0	NEW133	NEWARK Orange	CAMP	tholeiite	igneous:volcanic:mafic	NJ	40.3147222222222	-74.1519444444444		Merle etal 2014 JPetrol 55:133-180 Tables A1+A2
data	52.41	0.93	13.41	13.72	-9999	-9999	-9999	0.22	6.74	9.6	2.59	0.48	0.13	-9999	0.55	100.78	-9999	-9999	-9999	-9999	113.13	43.81	101.37	26.05	-9999	118.405983606557	10.053775313404	121.085445998071	-9999		-9999	0	NEW50	NEWARK Preakness	CAMP	tholeiite	igneous:volcanic:mafic	NJ	40.6744444444445	-73.5919444444445		Merle etal 2014 JPetrol 55:133-180 Tables A1+A2
data	52.45	1	12.53	13.93	-9999	-9999	-9999	0.22	6.2	8.64	3.01	1.08	0.13	-9999	0.96	100.15	-9999	-9999	-9999	-9999	119.7	46.2	38.6	73.7	-9999	-9999	-9999	-9999	-9999		-9999	0	NEW51	NEWARK Preakness	CAMP	tholeiite	igneous:volcanic:mafic	NJ	40.6758333333333	-73.5911111111111		Merle etal 2014 JPetrol 55:133-180 Tables A1+A2
data	52.93	0.98	14.41	12.97	-9999	-9999	-9999	0.21	5.53	10.23	2.35	0.55	0.13	-9999	0.74	101.03	-9999	-9999	-9999	-9999	41.82	44.25	26.32	31.67	-9999	134.823287809813	15.4557218007081	152.191838138594	-9999		-9999	0	NEW52	NEWARK Preakness	CAMP	tholeiite	igneous:volcanic:mafic	NJ	40.74	-74.17		Merle etal 2014 JPetrol 55:133-180 Tables A1+A2
data	51.79	0.8	14.94	11.69	-9999	-9999	-9999	0.19	7.33	10.71	2.19	0.24	0.13	-9999	1.33	101.34	-9999	-9999	-9999	-9999	276.89	47.1	191.18	40.62	-9999	107.35779066107	12.109758656873	152.267467995803	-9999		-9999	0	NEW68	NEWARK Preakness	CAMP	tholeiite	igneous:volcanic:mafic	NJ	40.6472222222222	-73.4269444444444		Merle etal 2014 JPetrol 55:133-180 Tables A1+A2
data	52.21	1	14.38	13.5	-9999	-9999	-9999	0.21	6.09	10.02	2.46	0.63	0.14	-9999	0.77	101.41	-9999	-9999	-9999	-9999	60.34	44.36	45.1	44.29	-9999	-9999	-9999	-9999	-9999		-9999	0	NEW71	NEWARK Preakness	CAMP	tholeiite	igneous:volcanic:mafic	NJ	40.8005555555556	-73.7241666666667		Merle etal 2014 JPetrol 55:133-180 Tables A1+A2
data	52.89	0.9	13.66	12.92	-9999	-9999	-9999	0.22	6.45	10.22	2.26	0.47	0.13	-9999	0.76	100.88	-9999	-9999	-9999	-9999	74.52	46.69	42.1	40.69	-9999	-9999	-9999	-9999	-9999		-9999	0	NEW72	NEWARK Preakness	CAMP	tholeiite	igneous:volcanic:mafic	NJ	40.74	-74.17		Merle etal 2014 JPetrol 55:133-180 Tables A1+A2
data	51.89	1.03	14.03	13.53	-9999	-9999	-9999	0.24	5.57	7.72	3.97	1.73	0.15	-9999	2.66	102.52	-9999	-9999	-9999	-9999	55.3	43.53	43.76	41.41	-9999	-9999	-9999	-9999	-9999		-9999	0	NEW95	NEWARK Preakness	CAMP	tholeiite	igneous:volcanic:mafic	NJ	40.9516666666667	-73.8077777777778		Merle etal 2014 JPetrol 55:133-180 Tables A1+A2
data	52.97	1.04	13.82	13.91	-9999	-9999	-9999	0.22	5.67	9.81	2.38	0.63	0.15	-9999	1.12	101.72	-9999	-9999	-9999	-9999	54.84	40.25	34.5	40.53	-9999	-9999	-9999	-9999	-9999		-9999	0	NEW102	NEWARK Preakness	CAMP	tholeiite	igneous:volcanic:mafic	NJ	40.74	-74.17		Merle etal 2014 JPetrol 55:133-180 Tables A1+A2
data	50.23	1.44	13.12	16.73	-9999	-9999	-9999	0.24	5.6	9.96	2.3	0.32	0.21	-9999	1.69	101.84	-9999	-9999	-9999	-9999	117.43	45.45	77.98	131.95	-9999	156.259792352629	20.6876718003186	128.484015932023	-9999		-9999	0	NEW73	NEWARK Hook Mt	CAMP	tholeiite	igneous:volcanic:mafic	NJ	40.8177777777778	-73.6708333333333		Merle etal 2014 JPetrol 55:133-180 Tables A1+A2
data	50.23	1.43	13.16	16.69	-9999	-9999	-9999	0.23	5.66	9.94	2.25	0.56	0.2	-9999	0.75	101.1	-9999	-9999	-9999	-9999	139.01	47.22	126.59	110.09	-9999	144.249939592909	21.8193361785949	123.006063033487	-9999		-9999	0	NEW74	NEWARK Hook Mt	CAMP	tholeiite	igneous:volcanic:mafic	NJ	40.74	-74.17		Merle etal 2014 JPetrol 55:133-180 Tables A1+A2
data	50.38	1.4	13.35	16.52	-9999	-9999	-9999	0.23	5.73	10.02	2.24	0.59	0.19	-9999	1.02	101.67	-9999	-9999	-9999	-9999	97.19	44.15	66.06	90.15	-9999	111.526230647704	22.4820591532631	100.613988646747	-9999		-9999	0	NEW134	NEWARK Hook Mt	CAMP	tholeiite	igneous:volcanic:mafic	NJ	40.86	-73.6591666666667		Merle etal 2014 JPetrol 55:133-180 Tables A1+A2
data	52.11	1.14	14.19	11.41	-9999	-9999	-9999	0.18	7.65	11.27	1.99	0.19	0.15	-9999	1.77	102.05	-9999	-9999	-9999	-9999	361.15	40.3	107.2	65.45	-9999	166.188812887237	2.63689219330855	187.268649318463	-9999		-9999	0	CUL6	CULPEPPER M Zion	CAMP	tholeiite	igneous:volcanic:mafic	VA	38.2352777777778	-76.3458333333333		Merle etal 2014 JPetrol 55:133-180 Tables A1+A2
data	51.67	1.2	13.82	11.75	-9999	-9999	-9999	0.18	7.56	10.03	2.77	0.16	0.15	-9999	2.43	101.72	-9999	-9999	-9999	-9999	379.1	37.2	72.5	99.9	-9999	-9999	-9999	-9999	-9999		-9999	0	CUL19	CULPEPPER M Zion	CAMP	tholeiite	igneous:volcanic:mafic	VA	38.5	-78		Merle etal 2014 JPetrol 55:133-180 Tables A1+A2
data	51.99	1.14	14.4	11.34	-9999	-9999	-9999	0.17	7.66	10.31	3	0.18	0.15	-9999	1.74	102.08	-9999	-9999	-9999	-9999	346.5	45.89	105.22	96.92	-9999	78.0265038167939	2.2243358778626	271.982076335878	-9999		-9999	0	CUL45	CULPEPPER M Zion	CAMP	tholeiite	igneous:volcanic:mafic	VA	38.5	-78		Merle etal 2014 JPetrol 55:133-180 Tables A1+A2
data	52.46	1.16	14.24	11.74	-9999	-9999	-9999	0.18	7.1	10.89	2.08	0.63	0.16	-9999	0.33	100.97	-9999	-9999	-9999	-9999	199.29	41.58	96.93	77.74	-9999	165.122416261293	13.791701876303	157.000808200139	-9999		-9999	0	CUL17	CULPEPPER M Zion	CAMP	tholeiite	igneous:volcanic:mafic	VA	38.8422222222222	-76.3358333333333		Merle etal 2014 JPetrol 55:133-180 Tables A1+A2
data	53.25	1.08	13.98	13.38	-9999	-9999	-9999	0.21	5.28	8.94	2.65	0.81	0.2	-9999	1.31	101.09	-9999	-9999	-9999	-9999	46.27	40.42	26.9	6.81	-9999	217.942762967094	17.7638839933073	253.675994422755	-9999		-9999	0	CUL1	CULPEPPER Hickory	CAMP	tholeiite	igneous:volcanic:mafic	VA	38.6569444444444	-76.2847222222222		Merle etal 2014 JPetrol 55:133-180 Tables A1+A2
data	53.3	1.24	13.86	14.6	-9999	-9999	-9999	0.23	4.98	7.43	3.28	1.27	0.23	-9999	2.49	102.91	-9999	-9999	-9999	-9999	48.95	40.93	20.87	41.64	-9999	-9999	-9999	-9999	-9999		-9999	0	CUL12	CULPEPPER Hickory	CAMP	tholeiite	igneous:volcanic:mafic	VA	38.9683333333333	-76.3791666666667		Merle etal 2014 JPetrol 55:133-180 Tables A1+A2
data	51.66	0.73	15.18	11.52	-9999	-9999	-9999	0.19	7.78	11.01	2.13	0.4	0.12	-9999	0.37	101.09	-9999	-9999	-9999	-9999	260.53	39.45	88.88	33.66	-9999	93.7477781753131	7.39060465116279	120.351552772809	-9999		-9999	0	CUL13	CULPEPPER Hickory	CAMP	tholeiite	igneous:volcanic:mafic	VA	38.9130555555556	-76.3705555555556		Merle etal 2014 JPetrol 55:133-180 Tables A1+A2
data	51.71	0.84	14.99	12.09	-9999	-9999	-9999	0.19	6.71	11.06	2.1	0.49	0.13	-9999	1.31	101.62	-9999	-9999	-9999	-9999	198.73	41.03	54.74	58.67	-9999	-9999	-9999	-9999	-9999		-9999	0	CUL49	CULPEPPER Hickory	CAMP	tholeiite	igneous:volcanic:mafic	VA	38.7819444444444	-76.3322222222222		Merle etal 2014 JPetrol 55:133-180 Tables A1+A2
data	52.24	0.91	13.65	13.82	-9999	-9999	-9999	0.22	5.62	10.2	2.19	0.51	0.11	-9999	0.87	100.34	-9999	-9999	-9999	-9999	106.7	45.3	33	70	-9999	126.938294337857	10.547033224146	135.367547964436	-9999		-9999	0	CUL25	CULPEPPER Sander	CAMP	tholeiite	igneous:volcanic:mafic	VA	38.5	-78		Merle etal 2014 JPetrol 55:133-180 Tables A1+A2
data	52.49	0.96	14.46	13.21	-9999	-9999	-9999	0.21	5.96	10.43	2.43	0.54	0.14	-9999	0.97	101.8	-9999	-9999	-9999	-9999	64.72	41.77	47.04	43.07	-9999	-9999	-9999	-9999	-9999		-9999	0	CUL26	CULPEPPER Sander	CAMP	tholeiite	igneous:volcanic:mafic	VA	38.5	-78		Merle etal 2014 JPetrol 55:133-180 Tables A1+A2
data	52.49	1.09	13.95	14.13	-9999	-9999	-9999	0.22	5.56	9.89	2.43	0.61	0.16	-9999	0.82	101.35	-9999	-9999	-9999	-9999	53.33	42.04	40.87	68.27	-9999	-9999	-9999	-9999	-9999		-9999	0	CUL27	CULPEPPER Sander	CAMP	tholeiite	igneous:volcanic:mafic	VA	38.5	-78		Merle etal 2014 JPetrol 55:133-180 Tables A1+A2
data	52.44	1.07	13.95	14.01	-9999	-9999	-9999	0.21	5.59	9.93	2.41	0.61	0.15	-9999	0.74	101.11	-9999	-9999	-9999	-9999	68.38	42.34	43.81	43.11	-9999	164.983801295896	19.0870950323974	174.855615550756	-9999		-9999	0	CUL28	CULPEPPER Sander	CAMP	tholeiite	igneous:volcanic:mafic	VA	38.5	-78		Merle etal 2014 JPetrol 55:133-180 Tables A1+A2
data	51.4	0.82	12.5	11.02	-9999	-9999	-9999	0.17	11.75	10.61	1.62	0.47	0.12	-9999	0.19	100.67	-9999	-9999	-9999	-9999	850.41	53.16	213.35	37.91	-9999	128.011019637462	18.2919516616314	171.317619335347	-9999		-9999	0	CUL8	CULPEPPER Rapidan sill	CAMP	sill	igneous:volcanic:mafic	VA	38.3575	-76.0130555555556		Merle etal 2014 JPetrol 55:133-180 Tables A1+A2
data	51.79	0.54	13.79	9.16	-9999	-9999	-9999	0.16	10.6	12.6	1.48	0.28	0.08	-9999	0.16	100.64	-9999	-9999	-9999	-9999	546.46	42.86	152.37	18.42	-9999	80.5826858054227	8.78953375863902	188.406751727804	-9999		-9999	0	CUL9	CULPEPPER Rapidan sill	CAMP	sill	igneous:volcanic:mafic	VA	38.3469444444444	-77.9688888888889		Merle etal 2014 JPetrol 55:133-180 Tables A1+A2
data	52.29	1.23	15.38	11.7	-9999	-9999	-9999	0.17	5.67	10.52	2.26	0.86	0.17	-9999	0.61	100.86	-9999	-9999	-9999	-9999	107.26	38.61	76.29	81.25	-9999	-9999	-9999	-9999	-9999		-9999	0	CUL11	CULPEPPER Gainsville Sill	CAMP	sill	igneous:volcanic:mafic	VA	38.8033333333333	-78.4158333333333		Merle etal 2014 JPetrol 55:133-180 Tables A1+A2
data	50.48	1.08	14.31	14.43	-9999	-9999	-9999	0.21	5.95	9.76	2.67	0.9	0.16	-9999	2.2	102.15	-9999	-9999	-9999	-9999	46.46	44.65	35.13	55.34	-9999	-9999	-9999	-9999	-9999		-9999	0	CUL18	CULPEPPER	CAMP	tholeiite	igneous:volcanic:mafic	VA	38.7994444444444	-76.2908333333333		Merle etal 2014 JPetrol 55:133-180 Tables A1+A2
data	51.53	0.82	15.19	11.48	-9999	-9999	-9999	0.18	7.39	10.74	2.2	0.47	0.14	-9999	0.3	100.44	-9999	-9999	-9999	-9999	232.04	43.86	72.99	46.51	-9999	-9999	-9999	-9999	-9999		-9999	0	CUL59	CULPEPPER Asburn dike	CAMP	dike	igneous:volcanic:mafic	VA	38.7725	-76.4294444444444		Merle etal 2014 JPetrol 55:133-180 Tables A1+A2
data	51.71	0.82	14.91	11.89	-9999	-9999	-9999	0.21	7.35	10.67	2.13	0.53	0.12	-9999	0.45	100.79	-9999	-9999	-9999	-9999	249.65	45.25	82.73	42.94	-9999	-9999	-9999	-9999	-9999		-9999	0	CUL60	CULPEPPER Asburn dike	CAMP	dike	igneous:volcanic:mafic	VA	38.7936111111111	-76.4394444444445		Merle etal 2014 JPetrol 55:133-180 Tables A1+A2
data	52.8	1.26	13.6	12.44	-9999	-9999	-9999	0.18	6.66	10.28	2.17	0.75	0.16	-9999	0.22	100.52	-9999	-9999	-9999	-9999	221.02	42.17	97.22	98.48	-9999	198.566845978323	23.9401705647461	193.930709070165	-9999		-9999	0	CUL67	CULPEPPER Sill	CAMP	sill	igneous:volcanic:mafic	VA	38.9905555555555	-76.5377777777778		Merle etal 2014 JPetrol 55:133-180 Tables A1+A2
data	54.02	1.71	13.47	13.21	-9999	-9999	-9999	0.18	4.89	9.21	2.23	1.08	0.24	-9999	0.65	100.89	-9999	-9999	-9999	-9999	144.3	37.35	69.62	102.7	-9999	-9999	-9999	-9999	-9999		-9999	0	CUL67A D	CULPEPPER Sill	CAMP	sill	igneous:volcanic:mafic	VA	38.5	-78		Merle etal 2014 JPetrol 55:133-180 Tables A1+A2
data	56.05	2.53	12.69	14.24	-9999	-9999	-9999	0.16	3.13	6.87	2.28	1.76	0.37	-9999	0.22	100.3	-9999	-9999	-9999	-9999	67.11	37.18	54.37	138.39	-9999	-9999	-9999	-9999	-9999		-9999	0	CUL67A M	CULPEPPER Sill	CAMP	sill	igneous:volcanic:mafic	VA	38.5	-78		Merle etal 2014 JPetrol 55:133-180 Tables A1+A2
data	52.94	1.2	14.36	12.43	-9999	-9999	-9999	0.19	5.94	10.39	2.29	0.69	0.12	-9999	0.27	100.82	-9999	-9999	-9999	-9999	180.57	41.53	75.01	96.29	-9999	-9999	-9999	-9999	-9999		-9999	0	CUL67A WR	CULPEPPER Sill	CAMP	sill	igneous:volcanic:mafic	VA	38.5	-78		Merle etal 2014 JPetrol 55:133-180 Tables A1+A2
data	52.58	1.7	15.53	-9999	10.78	-9999	-9999	0.16	5.64	9.26	2.35	1.38	0.36	-9999	-9999	99.74	-9999	-9999	-9999	-9999	111	-9999	-9999	-9999	-9999	698	44	281	-9999		-9999	0	Lapwai	Wilbur Creek member	Columbia River	basalt	igneous:volcanic:mafic	WA	46.725	-117.29	coords estimated	Reidel and Fecht 1987 GeolSocAmBull 98:664-677 Table 1
data	52.55	1.75	15.82	-9999	10.99	-9999	-9999	0.23	5.58	9.33	2.11	1.04	0.39	-9999	-9999	99.79	-9999	-9999	-9999	-9999	102	-9999	-9999	-9999	-9999	643	30	280	-9999		-9999	0	DC14-290.5 Lapwai	Huntzinger Flow	Columbia River	basalt	igneous:volcanic:mafic	WA	46.7	-119.5	coords estimated	Reidel and Fecht 1987 GeolSocAmBull 98:664-677 Table 1
data	50.69	1.4	16.41	-9999	9.67	-9999	-9999	0.16	7.73	10.99	2.1	0.41	0.19	-9999	-9999	99.75	-9999	-9999	-9999	-9999	219	-9999	-9999	-9999	-9999	157	20	258	-9999		-9999	0	Asotin member	Asotin member	Columbia River	basalt	igneous:volcanic:mafic	WA	46.17	-117.13	coords estimated	Reidel and Fecht 1987 GeolSocAmBull 98:664-677 Table 1
data	50.59	1.42	16.45	-9999	9.93	-9999	-9999	0.18	8.05	10.93	1.73	0.3	0.2	-9999	-9999	99.78	-9999	-9999	-9999	-9999	263	-9999	-9999	-9999	-9999	114	17	257	-9999		-9999	0	DC14-260.1 Asotin	Huntzinger Flow	Columbia River	basalt	igneous:volcanic:mafic	WA	46.7	-119.5	coords estimated	Reidel and Fecht 1987 GeolSocAmBull 98:664-677 Table 1
data	50.14	1.55	15.47	-9999	11.2	-9999	-9999	0.2	6.65	10.62	2.94	0.57	0.22	-9999	-9999	99.56	-9999	-9999	-9999	-9999	-9999	-9999	-9999	-9999	-9999	-9999	-9999	-9999	-9999		-9999	0	High-Mg A	Picture Gorge	Columbia River	basalt	igneous:volcanic:mafic	OR	44.5	-119.5	coords estimated	Wright etal 1973 GeolSockAmBull 84:371-386 Table 2A
data	51.19	1.78	15.31	-9999	12.4	-9999	-9999	0.23	4.83	9.4	3.27	0.74	0.33	-9999	-9999	99.48	-9999	-9999	-9999	-9999	-9999	-9999	-9999	-9999	-9999	-9999	-9999	-9999	-9999		-9999	0	Low-Mg B	Picture Gorge	Columbia River	basalt	igneous:volcanic:mafic	OR	44.5	-119.5	coords estimated	Wright etal 1973 GeolSockAmBull 84:371-386 Table 2A
data	51.17	2.4	14.82	-9999	11.84	-9999	-9999	0.21	5.39	9.32	3.2	0.96	0.34	-9999	-9999	99.65	-9999	-9999	-9999	-9999	-9999	-9999	-9999	-9999	-9999	-9999	-9999	-9999	-9999		-9999	0	High-Ti C	Picture Gorge	Columbia River	basalt	igneous:volcanic:mafic	OR	44.5	-119.5	coords estimated	Wright etal 1973 GeolSockAmBull 84:371-386 Table 2A
data	48.76	2.49	16.17	-9999	12.25	-9999	-9999	0.19	6.24	8.94	2.92	1.27	0.35	-9999	-9999	99.58	-9999	-9999	-9999	-9999	-9999	-9999	-9999	-9999	-9999	-9999	-9999	-9999	-9999		-9999	0	D	Little Salmon	Columbia River	basalt	igneous:volcanic:mafic	ID	46.5	-118	coords estimated	Wright etal 1973 GeolSockAmBull 84:371-386 Table 2A
data	49.36	2.25	16.41	-9999	11.82	-9999	-9999	0.18	5.95	9.69	3.11	0.71	0.28	-9999	-9999	99.76	-9999	-9999	-9999	-9999	-9999	-9999	-9999	-9999	-9999	-9999	-9999	-9999	-9999		-9999	0	E	Rock Creek	Columbia River	basalt	igneous:volcanic:mafic	ID	45.9	-116.4	coords estimated	Wright etal 1973 GeolSockAmBull 84:371-386 Table 2A
data	54.09	1.78	14.33	-9999	11.42	-9999	-9999	0.2	4.9	8.72	2.84	1.17	0.31	-9999	-9999	99.76	-9999	-9999	-9999	-9999	-9999	-9999	-9999	-9999	-9999	-9999	-9999	-9999	-9999		-9999	0	High-Mg G	Yakima	Columbia River	basalt	igneous:volcanic:mafic	WA	47.5	-119.5	coords estimated	Wright etal 1973 GeolSockAmBull 84:371-386 Table 2A
data	54.98	2.2	13.76	-9999	12.3	-9999	-9999	0.21	3.38	7.11	3.27	1.78	0.39	-9999	-9999	99.38	-9999	-9999	-9999	-9999	-9999	-9999	-9999	-9999	-9999	-9999	-9999	-9999	-9999		-9999	0	Low-Mg H	Yakima	Columbia River	basalt	igneous:volcanic:mafic	WA	46.5	-120.5	coords estimated	Wright etal 1973 GeolSockAmBull 84:371-386 Table 2A
data	53.5	2.35	14.06	-9999	12.13	-9999	-9999	0.21	4.28	8.11	3.17	1.44	0.36	-9999	-9999	99.61	-9999	-9999	-9999	-9999	-9999	-9999	-9999	-9999	-9999	-9999	-9999	-9999	-9999		-9999	0	High-Ti I	Yakima	Columbia River	basalt	igneous:volcanic:mafic	WA	46.5	-120.5	coords estimated	Wright etal 1973 GeolSockAmBull 84:371-386 Table 2A
data	49.18	3.23	13.87	-9999	14.06	-9999	-9999	0.25	5.26	9.1	2.81	1.24	0.76	-9999	-9999	99.76	-9999	-9999	-9999	-9999	-9999	-9999	-9999	-9999	-9999	-9999	-9999	-9999	-9999		-9999	0	P	Lolo	Columbia River	basalt	igneous:volcanic:mafic	WA	46.5	-117	coords estimated	Wright etal 1973 GeolSockAmBull 84:371-386 Table 2A
data	50.23	3.12	13.84	-9999	14.22	-9999	-9999	0.23	4.44	8.88	2.8	1.29	0.59	-9999	-9999	99.64	-9999	-9999	-9999	-9999	-9999	-9999	-9999	-9999	-9999	-9999	-9999	-9999	-9999		-9999	0	Q	Roza	Columbia River	basalt	igneous:volcanic:mafic	WA	46.78	-120.45	coords estimated	Wright etal 1973 GeolSockAmBull 84:371-386 Table 2A
data	51.14	3	13.71	-9999	14.16	-9999	-9999	0.24	4.19	8.46	2.86	1.33	0.56	-9999	-9999	99.65	-9999	-9999	-9999	-9999	-9999	-9999	-9999	-9999	-9999	-9999	-9999	-9999	-9999		-9999	0	R	Frenchman Springs	Columbia River	basalt	igneous:volcanic:mafic	WA	47.02	-119.97	coords estimated	Wright etal 1973 GeolSockAmBull 84:371-386 Table 2A
data	54.66	2.63	13.81	-9999	12.51	-9999	-9999	0.22	2.69	6.24	3.22	2.59	1.01	-9999	-9999	99.58	-9999	-9999	-9999	-9999	-9999	-9999	-9999	-9999	-9999	-9999	-9999	-9999	-9999		-9999	0	S	Umatilla	Columbia River	basalt	igneous:volcanic:mafic	WA	46	-119	coords estimated	Wright etal 1973 GeolSockAmBull 84:371-386 Table 2A
data	51.69	1.62	14.8	-9999	10.54	-9999	-9999	0.19	6.82	10.82	2.42	0.65	0.24	-9999	-9999	99.79	-9999	-9999	-9999	-9999	-9999	-9999	-9999	-9999	-9999	-9999	-9999	-9999	-9999		-9999	0	W	Pomona	Columbia River	basalt	igneous:volcanic:mafic	WA	47	-117.7	coords estimated	Wright etal 1973 GeolSockAmBull 84:371-386 Table 2A
data	50.73	3.47	13.27	-9999	14.84	-9999	-9999	0.22	4.22	8.5	2.64	1.25	0.54	-9999	-9999	99.68	-9999	-9999	-9999	-9999	-9999	-9999	-9999	-9999	-9999	-9999	-9999	-9999	-9999		-9999	0	X	Elephant Mountain	Columbia River	basalt	igneous:volcanic:mafic	WA	46.5	-120	coords estimated	Wright etal 1973 GeolSockAmBull 84:371-386 Table 2A
data	47.93	3.35	13.7	-9999	14.73	-9999	-9999	0.24	5.83	9.86	2.39	0.98	0.73	-9999	-9999	99.74	-9999	-9999	-9999	-9999	-9999	-9999	-9999	-9999	-9999	-9999	-9999	-9999	-9999		-9999	0	1Y	Ice Harbor Dam flow	Columbia River	basalt	igneous:volcanic:mafic	WA	46.8	-119	coords estimated	Wright etal 1973 GeolSockAmBull 84:371-386 Table 2A
data	47.09	3.65	12.35	-9999	17.65	-9999	-9999	0.32	4.38	8.84	2.43	1.39	1.58	-9999	-9999	99.68	-9999	-9999	-9999	-9999	-9999	-9999	-9999	-9999	-9999	-9999	-9999	-9999	-9999		-9999	0	2Z	Ice Harbor Dam flow	Columbia River	basalt	igneous:volcanic:mafic	WA	46.8	-119	coords estimated	Wright etal 1973 GeolSockAmBull 84:371-386 Table 2A
data	52	0.92	12.2	10.4	-9999	-9999	-9999	0.18	7.83	10.7	1.76	0.48	0.12	-9999	1.8	98.39	-9999	-9999	-9999	-9999	470	36	98	117	76	389	15	187	-9999		-9999	0	11392 Freeport Bay of Fundy	North Mountain basalt	CAMP	basalt	igneous:volcanic:mafic	Nova Scotia	44.2796	-66.3177	coords estimated	Shellnutt etal 2018 IntJEarthSci 107:1033-1058 Table 1
data	49.6	1.25	13.4	11.5	-9999	-9999	-9999	0.16	7.55	6.15	4.15	0.97	0.16	-9999	4.9	99.79	-9999	-9999	-9999	-9999	160	36	61	50	80	108	26	436	-9999		-9999	0	11393 Freeport Bay of Fundy	North Mountain basalt	CAMP	basalt	igneous:volcanic:mafic	Nova Scotia	44.2796	-66.3177	coords estimated	Shellnutt etal 2018 IntJEarthSci 107:1033-1058 Table 1
data	51.6	0.98	12.8	11.2	-9999	-9999	-9999	0.2	8.49	10.8	1.84	0.72	0.12	-9999	1.4	100.15	-9999	-9999	-9999	-9999	470	36	101	70	83	140	25	171	-9999		-9999	0	11394 Freeport Bay of Fundy	North Mountain basalt	CAMP	basalt	igneous:volcanic:mafic	Nova Scotia	44.2796	-66.3177	coords estimated	Shellnutt etal 2018 IntJEarthSci 107:1033-1058 Table 1
data	51.4	0.96	12.4	10.6	-9999	-9999	-9999	0.18	8.64	10.6	1.73	0.66	0.12	-9999	1.4	98.69	-9999	-9999	-9999	-9999	460	35	99	36	76	122	24	162	-9999		-9999	0	11395 Freeport Bay of Fundy	North Mountain basalt	CAMP	basalt	igneous:volcanic:mafic	Nova Scotia	44.2796	-66.3177	coords estimated	Shellnutt etal 2018 IntJEarthSci 107:1033-1058 Table 1
data	52.2	0.93	12.6	10.7	-9999	-9999	-9999	0.19	8.47	11	1.95	0.67	0.12	-9999	1.15	99.98	-9999	-9999	-9999	-9999	520	38	107	13	76	113	17	168	-9999		-9999	0	11396 Freeport Bay of Fundy	North Mountain basalt	CAMP	basalt	igneous:volcanic:mafic	Nova Scotia	44.2796	-66.3177	coords estimated	Shellnutt etal 2018 IntJEarthSci 107:1033-1058 Table 1
data	52.1	1.34	13.9	12.1	-9999	-9999	-9999	0.18	5.88	10	2.41	0.85	0.17	-9999	1.3	100.23	-9999	-9999	-9999	-9999	120	39	52	66	95	164	29	193	-9999		-9999	0	11397 Freeport Bay of Fundy	North Mountain basalt	CAMP	basalt	igneous:volcanic:mafic	Nova Scotia	44.2796	-66.3177	coords estimated	Shellnutt etal 2018 IntJEarthSci 107:1033-1058 Table 1
data	51.9	1.19	13	11.3	-9999	-9999	-9999	0.17	6.99	10.5	1.84	0.79	0.15	-9999	1.3	99.13	-9999	-9999	-9999	-9999	220	38	67	176	90	140	28	179	-9999		-9999	0	11398 Freeport Bay of Fundy	North Mountain basalt	CAMP	basalt	igneous:volcanic:mafic	Nova Scotia	44.2796	-66.3177	coords estimated	Shellnutt etal 2018 IntJEarthSci 107:1033-1058 Table 1
data	51.2	0.95	12.6	12.2	-9999	-9999	-9999	0.16	8.9	12.3	1.77	0.57	0.12	-9999	0.9	99.97	-9999	-9999	-9999	-9999	630	36	95	109	69	82	20	155	-9999		-9999	0	11399 Freeport Bay of Fundy	North Mountain basalt	CAMP	basalt	igneous:volcanic:mafic	Nova Scotia	44.2796	-66.3177	coords estimated	Shellnutt etal 2018 IntJEarthSci 107:1033-1058 Table 1
data	51.4	1.28	13.3	11.9	-9999	-9999	-9999	0.21	5.94	8.93	2.59	1.04	0.16	-9999	1.9	98.65	-9999	-9999	-9999	-9999	140	36	51	50	99	156	29	196	-9999		-9999	0	11401 East Ferry Bay of Fundy	North Mountain basalt	CAMP	basalt	igneous:volcanic:mafic	Nova Scotia	44.4	-66.21	coords estimated	Shellnutt etal 2018 IntJEarthSci 107:1033-1058 Table 1
data	51.7	0.94	12.6	10.4	-9999	-9999	-9999	0.18	8.4	10.5	2.18	0.81	0.12	-9999	1.45	99.28	-9999	-9999	-9999	-9999	490	36	102	-9999	73	125	25	163	-9999		-9999	0	11402 East Ferry Bay of Fundy	North Mountain basalt	CAMP	basalt	igneous:volcanic:mafic	Nova Scotia	44.4	-66.21	coords estimated	Shellnutt etal 2018 IntJEarthSci 107:1033-1058 Table 1
data	51.6	0.89	12.3	10.4	-9999	-9999	-9999	0.17	9.18	12.1	1.65	0.69	0.11	-9999	1	100.09	-9999	-9999	-9999	-9999	610	38	103	72	76	92	24	155	-9999		-9999	0	11403 Little River Bay of Fundy	North Mountain basalt	CAMP	basalt	igneous:volcanic:mafic	Nova Scotia	44.47	-66.12	coords estimated	Shellnutt etal 2018 IntJEarthSci 107:1033-1058 Table 1
data	51.1	0.94	12.5	10.7	-9999	-9999	-9999	0.2	8.89	11.2	1.62	0.44	0.12	-9999	2.05	99.76	-9999	-9999	-9999	-9999	460	38	106	47	97	64	12	187	-9999		-9999	0	11404 Centreville Bay of Fundy	North Mountain basalt	CAMP	basalt	igneous:volcanic:mafic	Nova Scotia	45.1314	-64.5289	coords estimated	Shellnutt etal 2018 IntJEarthSci 107:1033-1058 Table 1
data	50.5	1.1	12.2	10.6	-9999	-9999	-9999	0.2	8.21	10.9	1.7	0.99	0.14	-9999	1.95	98.49	-9999	-9999	-9999	-9999	510	41	93	34	112	102	18	175	-9999		-9999	0	11406 Waterford Bay of Fundy	North Mountain basalt	CAMP	basalt	igneous:volcanic:mafic	Nova Scotia	44.56	-66	coords estimated	Shellnutt etal 2018 IntJEarthSci 107:1033-1058 Table 1
data	52.4	1.71	13	13.3	-9999	-9999	-9999	0.18	4.66	8.76	2.27	1.46	0.21	-9999	1.55	99.5	-9999	-9999	-9999	-9999	67	39	38	180	74	223	28	190	-9999		-9999	0	11407 Victoria Beach Bay of Fundy	North Mountain basalt	CAMP	basalt	igneous:volcanic:mafic	Nova Scotia	44.6838	-65.749	coords estimated	Shellnutt etal 2018 IntJEarthSci 107:1033-1058 Table 1
data	51.8	1.01	13	10.8	-9999	-9999	-9999	0.18	8.39	11.6	1.67	0.66	0.13	-9999	0.9	100.14	-9999	-9999	-9999	-9999	470	38	95	93	72	108	20	170	-9999		-9999	0	11408 Victoria Beach Bay of Fundy	North Mountain basalt	CAMP	basalt	igneous:volcanic:mafic	Nova Scotia	44.6838	-65.749	coords estimated	Shellnutt etal 2018 IntJEarthSci 107:1033-1058 Table 1
data	51.7	1.03	13	9.57	-9999	-9999	-9999	0.14	8.49	11.7	1.71	1.1	0.13	-9999	1.2	99.77	-9999	-9999	-9999	-9999	430	34	91	71	80	87	18	175	-9999		-9999	0	11409 Victoria Beach Bay of Fundy	North Mountain basalt	CAMP	basalt	igneous:volcanic:mafic	Nova Scotia	44.6838	-65.749	coords estimated	Shellnutt etal 2018 IntJEarthSci 107:1033-1058 Table 1
data	51.6	1.07	12.8	11.2	-9999	-9999	-9999	0.19	8.31	11	1.66	0.78	0.13	-9999	1.15	99.89	-9999	-9999	-9999	-9999	380	40	96	101	82	129	23	171	-9999		-9999	0	11410 Burlington Bay of Fundy	North Mountain basalt	CAMP	basalt	igneous:volcanic:mafic	Nova Scotia	45.1	-64.8	coords estimated	Shellnutt etal 2018 IntJEarthSci 107:1033-1058 Table 1
data	50.9	1.28	13.6	11.4	-9999	-9999	-9999	0.16	6.53	9.29	2.15	0.92	0.16	-9999	3.5	99.89	-9999	-9999	-9999	-9999	120	37	52	182	91	158	29	184	-9999		-9999	0	11411 Burlington Bay of Fundy	North Mountain basalt	CAMP	basalt	igneous:volcanic:mafic	Nova Scotia	45.1	-64.8	coords estimated	Shellnutt etal 2018 IntJEarthSci 107:1033-1058 Table 1
data	49.9	1.24	14.5	11.7	-9999	-9999	-9999	0.2	5.94	10.7	2.03	0.46	0.16	-9999	2.1	98.93	-9999	-9999	-9999	-9999	110	36	58	183	94	81	13	215	-9999		-9999	0	11412 Morden Bay of Fundy	North Mountain basalt	CAMP	basalt	igneous:volcanic:mafic	Nova Scotia	45.1027	-64.9452	coords estimated	Shellnutt etal 2018 IntJEarthSci 107:1033-1058 Table 1
data	52.4	1.16	13.9	11.9	-9999	-9999	-9999	0.19	5.94	10.3	2.2	1.17	0.15	-9999	0.8	100.11	-9999	-9999	-9999	-9999	160	36	70	39	95	141	33	196	-9999		-9999	0	11413 Margaretsville Bay of Fundy	North Mountain basalt	CAMP	basalt	igneous:volcanic:mafic	Nova Scotia	45.048	-65.0648	coords estimated	Shellnutt etal 2018 IntJEarthSci 107:1033-1058 Table 1
data	53.6	1.97	12.1	14.4	-9999	-9999	-9999	0.23	3.75	8.23	2.34	1.22	0.25	-9999	1.15	99.24	-9999	-9999	-9999	-9999	37	41	26	322	121	250	41	196	-9999		-9999	0	11417 Digby Bay of Fundy	North Mountain basalt	CAMP	basalt	igneous:volcanic:mafic	Nova Scotia	44.6215	-65.7576	coords estimated	Shellnutt etal 2018 IntJEarthSci 107:1033-1058 Table 1
data	51.1	0.83	11.7	9.95	-9999	-9999	-9999	0.17	9.89	12	1.56	0.5	0.1	-9999	0.75	98.55	-9999	-9999	-9999	-9999	690	40	112	80	71	65	16	147	-9999		-9999	0	11418 Brier Island Bay of Fundy	North Mountain basalt	CAMP	basalt	igneous:volcanic:mafic	Nova Scotia	44.2544	-66.3683	coords estimated	Shellnutt etal 2018 IntJEarthSci 107:1033-1058 Table 1
data	51.8	1	12.8	10.7	-9999	-9999	-9999	0.18	8.03	10.9	2	0.72	0.13	-9999	1.1	99.36	-9999	-9999	-9999	-9999	440	36	97	11	84	130	26	171	-9999		-9999	0	11419 Brier Island Bay of Fundy	North Mountain basalt	CAMP	basalt	igneous:volcanic:mafic	Nova Scotia	44.2544	-66.3683	coords estimated	Shellnutt etal 2018 IntJEarthSci 107:1033-1058 Table 1
data	52.6	0.97	12.8	10.8	-9999	-9999	-9999	0.18	8.09	11	1.97	0.61	0.12	-9999	1.05	100.19	-9999	-9999	-9999	-9999	430	37	102	107	91	102	19	176	-9999		-9999	0	11420 Brier Island Bay of Fundy	North Mountain basalt	CAMP	basalt	igneous:volcanic:mafic	Nova Scotia	44.2544	-66.3683	coords estimated	Shellnutt etal 2018 IntJEarthSci 107:1033-1058 Table 1
data	48.5	1.25	13.8	11.7	-9999	-9999	-9999	0.18	5.59	9.69	2.34	0.7	0.16	-9999	5.5	99.41	-9999	-9999	-9999	-9999	97	38	50	81	105	142	39	314	-9999		-9999	0	13 Morden Bay of Fundy	North Mountain basalt	CAMP	basalt	igneous:volcanic:mafic	Nova Scotia	45.14	-64.8	coords estimated	Shellnutt etal 2018 IntJEarthSci 107:1033-1058 Table 1
data	50.4	1.22	13.6	11.6	-9999	-9999	-9999	0.18	5.65	9.13	2.57	1.28	0.16	-9999	2.9	98.69	-9999	-9999	-9999	-9999	91	34	48	253	92	154	63	266	-9999		-9999	0	22.5 Morden Bay of Fundy	North Mountain basalt	CAMP	basalt	igneous:volcanic:mafic	Nova Scotia	45.14	-64.8	coords estimated	Shellnutt etal 2018 IntJEarthSci 107:1033-1058 Table 1
data	49.5	1.26	13.6	11.8	-9999	-9999	-9999	0.17	6.04	10.7	1.95	0.95	0.16	-9999	2.8	98.93	-9999	-9999	-9999	-9999	120	69	100	170	159	128	23	327	-9999		-9999	0	40 Morden Bay of Fundy	North Mountain basalt	CAMP	basalt	igneous:volcanic:mafic	Nova Scotia	45.14	-64.8	coords estimated	Shellnutt etal 2018 IntJEarthSci 107:1033-1058 Table 1
data	50.9	1.27	14	11.9	-9999	-9999	-9999	0.2	6.31	10.7	2.12	0.69	0.16	-9999	1.35	99.6	-9999	-9999	-9999	-9999	120	21	30	16	75	106	37	101	-9999		-9999	0	59 Morden Bay of Fundy	North Mountain basalt	CAMP	basalt	igneous:volcanic:mafic	Nova Scotia	45.14	-64.8	coords estimated	Shellnutt etal 2018 IntJEarthSci 107:1033-1058 Table 1
data	50.2	1.17	13.4	11.2	-9999	-9999	-9999	0.17	5.93	9.45	2.67	0.55	0.15	-9999	5.15	100.04	-9999	-9999	-9999	-9999	110	36	54	104	88	152	28	217	-9999		-9999	0	114 Morden Bay of Fundy	North Mountain basalt	CAMP	basalt	igneous:volcanic:mafic	Nova Scotia	45.14	-64.8	coords estimated	Shellnutt etal 2018 IntJEarthSci 107:1033-1058 Table 1
data	48.9	1.22	13.9	11.5	-9999	-9999	-9999	0.18	6.11	10.2	2.3	0.71	0.16	-9999	4.75	99.93	-9999	-9999	-9999	-9999	120	34	51	23	80	102	33	179	-9999		-9999	0	165 Morden Bay of Fundy	North Mountain basalt	CAMP	basalt	igneous:volcanic:mafic	Nova Scotia	45.14	-64.8	coords estimated	Shellnutt etal 2018 IntJEarthSci 107:1033-1058 Table 1
data	50.2	1.22	13.5	10.8	-9999	-9999	-9999	0.24	6.43	9.27	3.05	0.77	0.16	-9999	2.55	98.19	-9999	-9999	-9999	-9999	140	36	61	91	107	68	31	163	-9999		-9999	0	263 Morden Bay of Fundy	North Mountain basalt	CAMP	basalt	igneous:volcanic:mafic	Nova Scotia	45.14	-64.8	coords estimated	Shellnutt etal 2018 IntJEarthSci 107:1033-1058 Table 1
data	48.3	1.24	13.7	11.4	-9999	-9999	-9999	0.18	6.16	10.2	2.28	0.65	0.16	-9999	4.4	98.67	-9999	-9999	-9999	-9999	150	36	56	21	93	103	38	184	-9999		-9999	0	344 Morden Bay of Fundy	North Mountain basalt	CAMP	basalt	igneous:volcanic:mafic	Nova Scotia	45.14	-64.8	coords estimated	Shellnutt etal 2018 IntJEarthSci 107:1033-1058 Table 1
data	49.5	1.25	13.4	11.5	-9999	-9999	-9999	0.16	5.8	9.33	2.67	0.93	0.16	-9999	4.15	98.85	-9999	-9999	-9999	-9999	120	37	56	79	89	172	20	196	-9999		-9999	0	390 Morden Bay of Fundy	North Mountain basalt	CAMP	basalt	igneous:volcanic:mafic	Nova Scotia	45.14	-64.8	coords estimated	Shellnutt etal 2018 IntJEarthSci 107:1033-1058 Table 1
data	47.3	1.24	13.6	11.7	-9999	-9999	-9999	0.17	6.72	9.89	2.33	0.41	0.16	-9999	6.6	100.12	-9999	-9999	-9999	-9999	120	39	62	38	101	66	33	195	-9999		-9999	0	418 Morden Bay of Fundy	North Mountain basalt	CAMP	basalt	igneous:volcanic:mafic	Nova Scotia	45.14	-64.8	coords estimated	Shellnutt etal 2018 IntJEarthSci 107:1033-1058 Table 1
data	48.6	1.25	14.4	10.8	-9999	-9999	-9999	0.14	6.35	7.52	4.49	0.63	0.16	-9999	5.3	99.64	-9999	-9999	-9999	-9999	75	32	51	29	65	110	29	197	-9999		-9999	0	514 Morden Bay of Fundy	North Mountain basalt	CAMP	basalt	igneous:volcanic:mafic	Nova Scotia	45.14	-64.8	coords estimated	Shellnutt etal 2018 IntJEarthSci 107:1033-1058 Table 1
data	49.8	1.19	14.2	10.4	-9999	-9999	-9999	0.12	6.95	9.87	1.98	0.52	0.15	-9999	4.1	99.28	-9999	-9999	-9999	-9999	89	33	52	227	53	92	14	189	-9999		-9999	0	537.5 Morden Bay of Fundy	North Mountain basalt	CAMP	basalt	igneous:volcanic:mafic	Nova Scotia	45.14	-64.8	coords estimated	Shellnutt etal 2018 IntJEarthSci 107:1033-1058 Table 1
data	51	1.26	13.8	11.8	-9999	-9999	-9999	0.23	6.39	10.7	2.14	0.32	0.16	-9999	1.3	99.1	-9999	-9999	-9999	-9999	110	37	54	138	111	111	16	209	-9999		-9999	0	591.5 Morden Bay of Fundy	North Mountain basalt	CAMP	basalt	igneous:volcanic:mafic	Nova Scotia	45.14	-64.8	coords estimated	Shellnutt etal 2018 IntJEarthSci 107:1033-1058 Table 1
data	51.2	1.09	13.2	11.2	-9999	-9999	-9999	0.2	8.08	10.8	1.76	0.86	0.14	-9999	1.1	99.63	-9999	-9999	-9999	-9999	270	40	89	147	92	138	26	183	-9999		-9999	0	619.5 Morden Bay of Fundy	North Mountain basalt	CAMP	basalt	igneous:volcanic:mafic	Nova Scotia	45.14	-64.8	coords estimated	Shellnutt etal 2018 IntJEarthSci 107:1033-1058 Table 1
data	51	1.18	14.4	8.92	-9999	-9999	-9999	0.11	8.3	9.65	2.14	0.54	0.13	-9999	3.7	100.07	-9999	-9999	-9999	-9999	200	28	65	63	64	129	12	230	-9999		-9999	0	678 Morden Bay of Fundy	North Mountain basalt	CAMP	basalt	igneous:volcanic:mafic	Nova Scotia	45.14	-64.8	coords estimated	Shellnutt etal 2018 IntJEarthSci 107:1033-1058 Table 1
data	47.7	1.32	14.9	9.24	-9999	-9999	-9999	0.08	9.49	7.36	2.53	0.65	0.16	-9999	5.9	99.33	-9999	-9999	-9999	-9999	130	26	54	116	87	292	21	259	-9999		-9999	0	690 Morden Bay of Fundy	North Mountain basalt	CAMP	basalt	igneous:volcanic:mafic	Nova Scotia	45.14	-64.8	coords estimated	Shellnutt etal 2018 IntJEarthSci 107:1033-1058 Table 1
data	51.94	0.64	12.06	-9999	9.83	1.73	8.27	0.17	13.36	11.15	1.48	0.32	0.07	-9999	-9999	-9999	-9999	-9999	-9999	-9999	-9999	-9999	-9999	-9999	-9999	-9999	-9999	-9999	-9999		-9999	2	W-245967	CAMP	CAMP	basalt	igneous:volcanic:mafic	PA-NJ	40.7	-75.1	coords estimated	Shellnutt etal 2018 IntJEarthSci 107:1033-1058 Table S1
data	52.65	0.76	16.28	-9999	8.92	1.57	7.5	0.15	7.54	12.36	2.1	0.43	0.09	-9999	-9999	-9999	-9999	-9999	-9999	-9999	-9999	-9999	-9999	-9999	-9999	-9999	-9999	-9999	-9999		-9999	0	W-241414	CAMP	CAMP	basalt	igneous:volcanic:mafic	PA	40	-77	coords estimated	Shellnutt etal 2018 IntJEarthSci 107:1033-1058 Table S1
data	52.25	0.77	12.01	-9999	9.53	1.68	8.02	0.17	11.15	11.2	1.51	0.38	0.11	-9999	-9999	-9999	-9999	-9999	-9999	-9999	-9999	-9999	-9999	-9999	-9999	-9999	-9999	-9999	-9999		-9999	0	W-241504	CAMP	CAMP	basalt	igneous:volcanic:mafic	PA	40	-77	coords estimated	Shellnutt etal 2018 IntJEarthSci 107:1033-1058 Table S1
data	51.74	0.72	13.66	-9999	8.94	1.58	7.52	0.17	10.65	11.55	1.52	0.33	0.1	-9999	-9999	-9999	-9999	-9999	-9999	-9999	-9999	-9999	-9999	-9999	-9999	-9999	-9999	-9999	-9999		-9999	0	W-241505	CAMP	CAMP	basalt	igneous:volcanic:mafic	PA	40	-77	coords estimated	Shellnutt etal 2018 IntJEarthSci 107:1033-1058 Table S1
data	51.74	0.7	13.06	-9999	8.99	1.59	7.56	0.17	10.85	11.55	1.47	0.36	0.1	-9999	-9999	-9999	-9999	-9999	-9999	-9999	-9999	-9999	-9999	-9999	-9999	-9999	-9999	-9999	-9999		-9999	0	W-241506	CAMP	CAMP	basalt	igneous:volcanic:mafic	PA	40	-77	coords estimated	Shellnutt etal 2018 IntJEarthSci 107:1033-1058 Table S1
data	52.55	0.68	13.66	-9999	8.81	1.55	7.41	0.16	10.4	11.6	1.39	0.28	0.09	-9999	-9999	-9999	-9999	-9999	-9999	-9999	-9999	-9999	-9999	-9999	-9999	-9999	-9999	-9999	-9999		-9999	0	W-241507	CAMP	CAMP	basalt	igneous:volcanic:mafic	PA	40	-77	coords estimated	Shellnutt etal 2018 IntJEarthSci 107:1033-1058 Table S1
data	52.04	0.66	13.71	-9999	8.54	1.51	7.18	0.16	10.15	11.91	1.4	0.27	0.09	-9999	-9999	-9999	-9999	-9999	-9999	-9999	-9999	-9999	-9999	-9999	-9999	-9999	-9999	-9999	-9999		-9999	0	W-241508	CAMP	CAMP	basalt	igneous:volcanic:mafic	PA	40	-77	coords estimated	Shellnutt etal 2018 IntJEarthSci 107:1033-1058 Table S1
data	52.85	0.85	14.07	-9999	9.12	1.61	7.67	0.17	9.34	11.71	1.58	0.39	0.11	-9999	-9999	-9999	-9999	-9999	-9999	-9999	-9999	-9999	-9999	-9999	-9999	-9999	-9999	-9999	-9999		-9999	0	W-241515	CAMP	CAMP	basalt	igneous:volcanic:mafic	PA	40	-77	coords estimated	Shellnutt etal 2018 IntJEarthSci 107:1033-1058 Table S1
data	52.15	0.78	14.07	-9999	9.04	1.6	7.6	0.17	9.49	11.6	1.57	0.35	0.1	-9999	-9999	-9999	-9999	-9999	-9999	-9999	-9999	-9999	-9999	-9999	-9999	-9999	-9999	-9999	-9999		-9999	0	W-241516	CAMP	CAMP	basalt	igneous:volcanic:mafic	PA	40	-77	coords estimated	Shellnutt etal 2018 IntJEarthSci 107:1033-1058 Table S1
data	52.15	0.73	14.52	-9999	8.9	1.57	7.49	0.16	9.75	11.91	1.43	0.3	0.1	-9999	-9999	-9999	-9999	-9999	-9999	-9999	-9999	-9999	-9999	-9999	-9999	-9999	-9999	-9999	-9999		-9999	0	W-241517	CAMP	CAMP	basalt	igneous:volcanic:mafic	PA	40	-77	coords estimated	Shellnutt etal 2018 IntJEarthSci 107:1033-1058 Table S1
data	52.15	0.71	14.12	-9999	8.45	1.49	7.11	0.16	9.95	11.71	1.43	0.28	0.09	-9999	-9999	-9999	-9999	-9999	-9999	-9999	-9999	-9999	-9999	-9999	-9999	-9999	-9999	-9999	-9999		-9999	0	W-241518	CAMP	CAMP	basalt	igneous:volcanic:mafic	PA	40	-77	coords estimated	Shellnutt etal 2018 IntJEarthSci 107:1033-1058 Table S1
data	52.25	0.7	13.11	-9999	8.69	1.53	7.31	0.17	11.15	12.56	1.47	0.32	0.08	-9999	-9999	-9999	-9999	-9999	-9999	-9999	-9999	-9999	-9999	-9999	-9999	-9999	-9999	-9999	-9999		-9999	0	W-241519	CAMP	CAMP	basalt	igneous:volcanic:mafic	PA	40	-77	coords estimated	Shellnutt etal 2018 IntJEarthSci 107:1033-1058 Table S1
data	52.25	0.73	12.96	-9999	9	1.59	7.57	0.17	10.55	12.46	1.61	0.33	0.08	-9999	-9999	-9999	-9999	-9999	-9999	-9999	-9999	-9999	-9999	-9999	-9999	-9999	-9999	-9999	-9999		-9999	0	W-243865	CAMP	CAMP	basalt	igneous:volcanic:mafic	PA	40	-77	coords estimated	Shellnutt etal 2018 IntJEarthSci 107:1033-1058 Table S1
data	52.35	0.81	14.77	-9999	9.09	1.6	7.65	0.17	8.22	12.16	2	0.42	0.1	-9999	-9999	-9999	-9999	-9999	-9999	-9999	-9999	-9999	-9999	-9999	-9999	-9999	-9999	-9999	-9999		-9999	0	W-243867	CAMP	CAMP	basalt	igneous:volcanic:mafic	PA	40	-77	coords estimated	Shellnutt etal 2018 IntJEarthSci 107:1033-1058 Table S1
data	51.9	0.77	16.6	-9999	8.03	1.26	6.9	0.15	7.47	12.2	2.08	0.41	0.09	-9999	-9999	-9999	-9999	-9999	-9999	-9999	-9999	-9999	-9999	-9999	-9999	-9999	-9999	-9999	-9999		-9999	0	W-245381	CAMP	CAMP	basalt	igneous:volcanic:mafic	PA	40	-77	coords estimated	Shellnutt etal 2018 IntJEarthSci 107:1033-1058 Table S1
data	52.75	0.84	13.26	-9999	9.55	1.69	8.03	0.18	9.7	11.65	1.83	0.43	0.1	-9999	-9999	-9999	-9999	-9999	-9999	-9999	-9999	-9999	-9999	-9999	-9999	-9999	-9999	-9999	-9999		-9999	0	W-245383	CAMP	CAMP	basalt	igneous:volcanic:mafic	PA	40	-77	coords estimated	Shellnutt etal 2018 IntJEarthSci 107:1033-1058 Table S1
data	52.45	0.72	13.36	-9999	8.79	1.55	7.39	0.17	10.25	12.16	1.76	0.36	0.08	-9999	-9999	-9999	-9999	-9999	-9999	-9999	-9999	-9999	-9999	-9999	-9999	-9999	-9999	-9999	-9999		-9999	0	W-245386	CAMP	CAMP	basalt	igneous:volcanic:mafic	PA	40	-77	coords estimated	Shellnutt etal 2018 IntJEarthSci 107:1033-1058 Table S1
data	52.75	0.8	12.56	-9999	9.47	1.67	7.97	0.17	10.65	11.76	1.69	0.4	0.1	-9999	-9999	-9999	-9999	-9999	-9999	-9999	-9999	-9999	-9999	-9999	-9999	-9999	-9999	-9999	-9999		-9999	0	W-245387	CAMP	CAMP	basalt	igneous:volcanic:mafic	PA	40	-77	coords estimated	Shellnutt etal 2018 IntJEarthSci 107:1033-1058 Table S1
data	52.65	0.66	12.96	-9999	9.24	1.63	7.77	0.17	10.85	12.36	1.51	0.32	0.07	-9999	-9999	-9999	-9999	-9999	-9999	-9999	-9999	-9999	-9999	-9999	-9999	-9999	-9999	-9999	-9999		-9999	0	W-245388	CAMP	CAMP	basalt	igneous:volcanic:mafic	PA	40	-77	coords estimated	Shellnutt etal 2018 IntJEarthSci 107:1033-1058 Table S1
data	52.65	0.66	12.06	-9999	9.19	1.62	7.73	0.18	11.65	12.26	1.45	0.3	0.07	-9999	-9999	-9999	-9999	-9999	-9999	-9999	-9999	-9999	-9999	-9999	-9999	-9999	-9999	-9999	-9999		-9999	0	W-245389	CAMP	CAMP	basalt	igneous:volcanic:mafic	PA	40	-77	coords estimated	Shellnutt etal 2018 IntJEarthSci 107:1033-1058 Table S1
data	52.5	0.71	11.8	-9999	9.2	1.56	7.8	0.18	11.6	12.3	1.44	0.32	0.08	-9999	-9999	-9999	-9999	-9999	-9999	-9999	-9999	-9999	-9999	-9999	-9999	-9999	-9999	-9999	-9999		-9999	0	W-245390	CAMP	CAMP	basalt	igneous:volcanic:mafic	PA	40	-77	coords estimated	Shellnutt etal 2018 IntJEarthSci 107:1033-1058 Table S1
data	52.55	0.66	11.86	-9999	8.86	1.56	7.45	0.18	11.96	12.26	1.51	0.29	0.07	-9999	-9999	-9999	-9999	-9999	-9999	-9999	-9999	-9999	-9999	-9999	-9999	-9999	-9999	-9999	-9999		-9999	0	W-245392	CAMP	CAMP	basalt	igneous:volcanic:mafic	PA	40	-77	coords estimated	Shellnutt etal 2018 IntJEarthSci 107:1033-1058 Table S1
data	52.55	0.65	13.36	-9999	8.39	1.48	7.06	0.16	10.85	12.46	1.6	0.32	0.07	-9999	-9999	-9999	-9999	-9999	-9999	-9999	-9999	-9999	-9999	-9999	-9999	-9999	-9999	-9999	-9999		-9999	0	W-245394	CAMP	CAMP	basalt	igneous:volcanic:mafic	PA	40	-77	coords estimated	Shellnutt etal 2018 IntJEarthSci 107:1033-1058 Table S1
data	52.55	0.67	13.06	-9999	8.8	1.55	7.4	0.17	10.85	12.46	1.59	0.32	0.07	-9999	-9999	-9999	-9999	-9999	-9999	-9999	-9999	-9999	-9999	-9999	-9999	-9999	-9999	-9999	-9999		-9999	0	W-245395	CAMP	CAMP	basalt	igneous:volcanic:mafic	PA	40	-77	coords estimated	Shellnutt etal 2018 IntJEarthSci 107:1033-1058 Table S1
data	52.65	0.75	11.76	-9999	9.35	1.65	7.87	0.18	11.86	11.96	1.49	0.34	0.08	-9999	-9999	-9999	-9999	-9999	-9999	-9999	-9999	-9999	-9999	-9999	-9999	-9999	-9999	-9999	-9999		-9999	0	W-245396	CAMP	CAMP	basalt	igneous:volcanic:mafic	PA	40	-77	coords estimated	Shellnutt etal 2018 IntJEarthSci 107:1033-1058 Table S1
data	52.45	0.71	12.86	-9999	8.79	1.55	7.39	0.17	11.05	12.16	1.61	0.34	0.08	-9999	-9999	-9999	-9999	-9999	-9999	-9999	-9999	-9999	-9999	-9999	-9999	-9999	-9999	-9999	-9999		-9999	0	W-245397	CAMP	CAMP	basalt	igneous:volcanic:mafic	PA	40	-77	coords estimated	Shellnutt etal 2018 IntJEarthSci 107:1033-1058 Table S1
data	52.75	0.73	12.36	-9999	9.24	1.63	7.77	0.17	11.55	11.55	1.56	0.36	0.09	-9999	-9999	-9999	-9999	-9999	-9999	-9999	-9999	-9999	-9999	-9999	-9999	-9999	-9999	-9999	-9999		-9999	0	W-245398	CAMP	CAMP	basalt	igneous:volcanic:mafic	PA	40	-77	coords estimated	Shellnutt etal 2018 IntJEarthSci 107:1033-1058 Table S1
data	52.75	0.79	12.06	-9999	9.44	1.67	7.94	0.18	11.86	11.15	1.57	0.37	0.09	-9999	-9999	-9999	-9999	-9999	-9999	-9999	-9999	-9999	-9999	-9999	-9999	-9999	-9999	-9999	-9999		-9999	0	W-245399	CAMP	CAMP	basalt	igneous:volcanic:mafic	PA	40	-77	coords estimated	Shellnutt etal 2018 IntJEarthSci 107:1033-1058 Table S1
data	52.45	0.79	12.46	-9999	9.4	1.66	7.91	0.17	11.05	11.76	1.57	0.44	0.09	-9999	-9999	-9999	-9999	-9999	-9999	-9999	-9999	-9999	-9999	-9999	-9999	-9999	-9999	-9999	-9999		-9999	0	W-245403	CAMP	CAMP	basalt	igneous:volcanic:mafic	PA	40	-77	coords estimated	Shellnutt etal 2018 IntJEarthSci 107:1033-1058 Table S1
data	52.65	0.76	12.76	-9999	9.21	1.63	7.75	0.17	10.95	11.76	1.56	0.34	0.09	-9999	-9999	-9999	-9999	-9999	-9999	-9999	-9999	-9999	-9999	-9999	-9999	-9999	-9999	-9999	-9999		-9999	0	W-245404	CAMP	CAMP	basalt	igneous:volcanic:mafic	PA	40	-77	coords estimated	Shellnutt etal 2018 IntJEarthSci 107:1033-1058 Table S1
data	52.55	0.72	13.06	-9999	8.96	1.58	7.54	0.16	10.75	12.06	1.57	0.35	0.08	-9999	-9999	-9999	-9999	-9999	-9999	-9999	-9999	-9999	-9999	-9999	-9999	-9999	-9999	-9999	-9999		-9999	0	W-245405	CAMP	CAMP	basalt	igneous:volcanic:mafic	PA	40	-77	coords estimated	Shellnutt etal 2018 IntJEarthSci 107:1033-1058 Table S1
data	52.75	0.77	13.26	-9999	9.13	1.61	7.68	0.17	10.65	11.86	1.56	0.37	0.09	-9999	-9999	-9999	-9999	-9999	-9999	-9999	-9999	-9999	-9999	-9999	-9999	-9999	-9999	-9999	-9999		-9999	0	W-245406	CAMP	CAMP	basalt	igneous:volcanic:mafic	PA	40	-77	coords estimated	Shellnutt etal 2018 IntJEarthSci 107:1033-1058 Table S1
data	52.45	0.71	13.66	-9999	8.57	1.51	7.21	0.16	10.35	12.16	1.63	0.37	0.09	-9999	-9999	-9999	-9999	-9999	-9999	-9999	-9999	-9999	-9999	-9999	-9999	-9999	-9999	-9999	-9999		-9999	0	W-245407	CAMP	CAMP	basalt	igneous:volcanic:mafic	PA	40	-77	coords estimated	Shellnutt etal 2018 IntJEarthSci 107:1033-1058 Table S1
data	52.55	0.72	12.26	-9999	8.93	1.58	7.51	0.18	11.35	12.06	1.53	0.32	0.07	-9999	-9999	-9999	-9999	-9999	-9999	-9999	-9999	-9999	-9999	-9999	-9999	-9999	-9999	-9999	-9999		-9999	0	W-245408	CAMP	CAMP	basalt	igneous:volcanic:mafic	PA	40	-77	coords estimated	Shellnutt etal 2018 IntJEarthSci 107:1033-1058 Table S1
data	52.55	0.82	13.76	-9999	9.17	1.62	7.71	0.16	9.89	11.76	1.8	0.43	0.1	-9999	-9999	-9999	-9999	-9999	-9999	-9999	-9999	-9999	-9999	-9999	-9999	-9999	-9999	-9999	-9999		-9999	2	W-247390	CAMP	CAMP	basalt	igneous:volcanic:mafic	PA-NJ	40.7	-75.1	coords estimated	Shellnutt etal 2018 IntJEarthSci 107:1033-1058 Table S1
data	52.85	0.81	12.56	-9999	9.15	1.61	7.7	0.17	10.35	11.96	1.75	0.36	0.09	-9999	-9999	-9999	-9999	-9999	-9999	-9999	-9999	-9999	-9999	-9999	-9999	-9999	-9999	-9999	-9999		-9999	2	W-247404	CAMP	CAMP	basalt	igneous:volcanic:mafic	PA-NJ	40.7	-75.1	coords estimated	Shellnutt etal 2018 IntJEarthSci 107:1033-1058 Table S1
data	52.65	0.76	13.87	-9999	9.04	1.6	7.6	0.17	9.36	12.16	1.8	0.41	0.09	-9999	-9999	-9999	-9999	-9999	-9999	-9999	-9999	-9999	-9999	-9999	-9999	-9999	-9999	-9999	-9999		-9999	0	W-250628	CAMP	CAMP	basalt	igneous:volcanic:mafic	PA	40	-77	coords estimated	Shellnutt etal 2018 IntJEarthSci 107:1033-1058 Table S1
data	52.85	0.69	11.65	-9999	9.31	1.64	7.83	0.2	11.65	12.06	1.51	0.34	0.08	-9999	-9999	-9999	-9999	-9999	-9999	-9999	-9999	-9999	-9999	-9999	-9999	-9999	-9999	-9999	-9999		-9999	0	W-250629	CAMP	CAMP	basalt	igneous:volcanic:mafic	PA	40	-77	coords estimated	Shellnutt etal 2018 IntJEarthSci 107:1033-1058 Table S1
data	52.55	0.79	11.65	-9999	9.95	1.76	8.37	0.19	11.05	12.06	1.48	0.37	0.08	-9999	-9999	-9999	-9999	-9999	-9999	-9999	-9999	-9999	-9999	-9999	-9999	-9999	-9999	-9999	-9999		-9999	0	W-250631	CAMP	CAMP	basalt	igneous:volcanic:mafic	PA	40	-77	coords estimated	Shellnutt etal 2018 IntJEarthSci 107:1033-1058 Table S1
data	52.82	0.76	12.56	-9999	9.17	1.62	7.71	0.18	11.12	11.6	1.3	0.39	0.1	-9999	-9999	-9999	-9999	-9999	-9999	-9999	-9999	-9999	-9999	-9999	-9999	-9999	-9999	-9999	-9999		-9999	0	YH-1	CAMP	CAMP	basalt	igneous:volcanic:mafic	PA	40	-77	coords estimated	Shellnutt etal 2018 IntJEarthSci 107:1033-1058 Table S1
data	51.84	0.53	14.67	-9999	8.26	1.46	6.95	0.16	10.15	12.86	1.57	0.18	0.05	-9999	-9999	-9999	-9999	-9999	-9999	-9999	-9999	-9999	-9999	-9999	-9999	-9999	-9999	-9999	-9999		-9999	0	W-243872	CAMP	CAMP	basalt	igneous:volcanic:mafic	PA	40	-77	coords estimated	Shellnutt etal 2018 IntJEarthSci 107:1033-1058 Table S1
data	52.15	0.62	14.57	-9999	8.14	1.44	6.85	0.15	9.99	12.96	1.64	0.3	0.07	-9999	-9999	-9999	-9999	-9999	-9999	-9999	-9999	-9999	-9999	-9999	-9999	-9999	-9999	-9999	-9999		-9999	0	W-245393	CAMP	CAMP	basalt	igneous:volcanic:mafic	PA	40	-77	coords estimated	Shellnutt etal 2018 IntJEarthSci 107:1033-1058 Table S1
data	52.45	0.86	12.26	-9999	9.9	1.75	8.33	0.17	11.45	11.45	1.67	0.43	0.1	-9999	-9999	-9999	-9999	-9999	-9999	-9999	-9999	-9999	-9999	-9999	-9999	-9999	-9999	-9999	-9999		-9999	0	W-245400	CAMP	CAMP	basalt	igneous:volcanic:mafic	PA	40	-77	coords estimated	Shellnutt etal 2018 IntJEarthSci 107:1033-1058 Table S1
data	52.55	0.97	13.66	-9999	9.59	1.69	8.07	0.18	8.89	11.96	1.75	0.47	0.1	-9999	-9999	-9999	-9999	-9999	-9999	-9999	-9999	-9999	-9999	-9999	-9999	-9999	-9999	-9999	-9999		-9999	0	W-250634	CAMP	CAMP	basalt	igneous:volcanic:mafic	PA	40	-77	coords estimated	Shellnutt etal 2018 IntJEarthSci 107:1033-1058 Table S1
data	48.23	0.55	17.68	-9999	9.72	1.72	8.18	0.16	9.65	11.55	1.76	0.24	0.1	-9999	-9999	-9999	-9999	-9999	-9999	-9999	-9999	-9999	-9999	-9999	-9999	-9999	-9999	-9999	-9999		-9999	0	W-228166	CAMP	CAMP	basalt	igneous:volcanic:mafic	NC	36	-80	coords estimated	Shellnutt etal 2018 IntJEarthSci 107:1033-1058 Table S1
data	45.82	0.31	19.19	-9999	8.88	1.57	7.47	0.14	13.06	11.25	1.49	0.03	0.06	-9999	-9999	-9999	-9999	-9999	-9999	-9999	-9999	-9999	-9999	-9999	-9999	-9999	-9999	-9999	-9999		-9999	0	W-228172	CAMP	CAMP	basalt	igneous:volcanic:mafic	NC	36	-80	coords estimated	Shellnutt etal 2018 IntJEarthSci 107:1033-1058 Table S1
data	46.62	0.4	18.39	-9999	8.72	1.54	7.34	0.14	10.75	11.25	1.76	0.16	0.07	-9999	-9999	-9999	-9999	-9999	-9999	-9999	-9999	-9999	-9999	-9999	-9999	-9999	-9999	-9999	-9999		-9999	0	W-228174	CAMP	CAMP	basalt	igneous:volcanic:mafic	NC	36	-80	coords estimated	Shellnutt etal 2018 IntJEarthSci 107:1033-1058 Table S1
data	47.93	0.62	18.19	-9999	9.34	1.65	7.86	0.15	9.95	11.35	2.03	0.28	0.1	-9999	-9999	-9999	-9999	-9999	-9999	-9999	-9999	-9999	-9999	-9999	-9999	-9999	-9999	-9999	-9999		-9999	0	W-232408	CAMP	CAMP	basalt	igneous:volcanic:mafic	NC	36	-80	coords estimated	Shellnutt etal 2018 IntJEarthSci 107:1033-1058 Table S1
data	47.22	0.46	19.39	-9999	8.63	1.52	7.26	0.14	9.95	11.25	2.17	0.19	0.07	-9999	-9999	-9999	-9999	-9999	-9999	-9999	-9999	-9999	-9999	-9999	-9999	-9999	-9999	-9999	-9999		-9999	0	W-232414	CAMP	CAMP	basalt	igneous:volcanic:mafic	NC	36	-80	coords estimated	Shellnutt etal 2018 IntJEarthSci 107:1033-1058 Table S1
data	49.73	0.39	20.3	-9999	6.87	1.21	5.78	0.12	8.06	12.56	2.25	0.32	0.07	-9999	-9999	-9999	-9999	-9999	-9999	-9999	-9999	-9999	-9999	-9999	-9999	-9999	-9999	-9999	-9999		-9999	0	W-241802	CAMP	CAMP	basalt	igneous:volcanic:mafic	NC	36	-80	coords estimated	Shellnutt etal 2018 IntJEarthSci 107:1033-1058 Table S1
data	49.33	0.31	18.19	-9999	7.01	1.24	5.9	0.13	10.05	13.16	1.84	0.2	0.05	-9999	-9999	-9999	-9999	-9999	-9999	-9999	-9999	-9999	-9999	-9999	-9999	-9999	-9999	-9999	-9999		-9999	0	W-241803	CAMP	CAMP	basalt	igneous:volcanic:mafic	NC	36	-80	coords estimated	Shellnutt etal 2018 IntJEarthSci 107:1033-1058 Table S1
data	48.73	0.32	16.98	-9999	7.84	1.38	6.6	0.14	11.45	12.36	1.76	0.2	0.06	-9999	-9999	-9999	-9999	-9999	-9999	-9999	-9999	-9999	-9999	-9999	-9999	-9999	-9999	-9999	-9999		-9999	0	W-241805	CAMP	CAMP	basalt	igneous:volcanic:mafic	NC	36	-80	coords estimated	Shellnutt etal 2018 IntJEarthSci 107:1033-1058 Table S1
data	48.93	0.35	15.98	-9999	8.61	1.52	7.24	0.15	11.96	12.36	1.76	0.21	0.06	-9999	-9999	-9999	-9999	-9999	-9999	-9999	-9999	-9999	-9999	-9999	-9999	-9999	-9999	-9999	-9999		-9999	0	W-241806	CAMP	CAMP	basalt	igneous:volcanic:mafic	NC	36	-80	coords estimated	Shellnutt etal 2018 IntJEarthSci 107:1033-1058 Table S1
data	49.33	0.44	16.88	-9999	8.57	1.51	7.21	0.15	10	12.06	1.99	0.29	0.08	-9999	-9999	-9999	-9999	-9999	-9999	-9999	-9999	-9999	-9999	-9999	-9999	-9999	-9999	-9999	-9999		-9999	0	W-241809	CAMP	CAMP	basalt	igneous:volcanic:mafic	NC	36	-80	coords estimated	Shellnutt etal 2018 IntJEarthSci 107:1033-1058 Table S1
data	49.83	0.51	16.58	-9999	9.02	1.59	7.59	0.16	10.03	12.06	2.09	0.32	0.08	-9999	-9999	-9999	-9999	-9999	-9999	-9999	-9999	-9999	-9999	-9999	-9999	-9999	-9999	-9999	-9999		-9999	0	W-241811	CAMP	CAMP	basalt	igneous:volcanic:mafic	NC	36	-80	coords estimated	Shellnutt etal 2018 IntJEarthSci 107:1033-1058 Table S1
data	49.63	0.49	16.48	-9999	9.05	1.6	7.61	0.16	9.88	11.96	2.03	0.33	0.08	-9999	-9999	-9999	-9999	-9999	-9999	-9999	-9999	-9999	-9999	-9999	-9999	-9999	-9999	-9999	-9999		-9999	0	W-241812	CAMP	CAMP	basalt	igneous:volcanic:mafic	NC	36	-80	coords estimated	Shellnutt etal 2018 IntJEarthSci 107:1033-1058 Table S1
data	46.72	0.45	17.28	-9999	10.27	1.81	8.64	0.16	12.26	11.15	1.8	0.19	0.07	-9999	-9999	-9999	-9999	-9999	-9999	-9999	-9999	-9999	-9999	-9999	-9999	-9999	-9999	-9999	-9999		-9999	0	W-243030	CAMP	CAMP	basalt	igneous:volcanic:mafic	NC	36	-80	coords estimated	Shellnutt etal 2018 IntJEarthSci 107:1033-1058 Table S1
data	46.82	0.46	17.78	-9999	9.98	1.76	8.4	0.15	11.45	11.25	1.94	0.2	0.07	-9999	-9999	-9999	-9999	-9999	-9999	-9999	-9999	-9999	-9999	-9999	-9999	-9999	-9999	-9999	-9999		-9999	0	W-243031	CAMP	CAMP	basalt	igneous:volcanic:mafic	NC	36	-80	coords estimated	Shellnutt etal 2018 IntJEarthSci 107:1033-1058 Table S1
data	46.82	0.46	17.18	-9999	10.28	1.81	8.65	0.16	11.96	11.25	1.92	0.2	0.08	-9999	-9999	-9999	-9999	-9999	-9999	-9999	-9999	-9999	-9999	-9999	-9999	-9999	-9999	-9999	-9999		-9999	0	W-243032	CAMP	CAMP	basalt	igneous:volcanic:mafic	NC	36	-80	coords estimated	Shellnutt etal 2018 IntJEarthSci 107:1033-1058 Table S1
data	47.12	0.52	17.68	-9999	9.81	1.73	8.25	0.15	10.55	11.65	1.98	0.2	0.08	-9999	-9999	-9999	-9999	-9999	-9999	-9999	-9999	-9999	-9999	-9999	-9999	-9999	-9999	-9999	-9999		-9999	0	W-243033	CAMP	CAMP	basalt	igneous:volcanic:mafic	NC	36	-80	coords estimated	Shellnutt etal 2018 IntJEarthSci 107:1033-1058 Table S1
data	47.32	0.55	17.78	-9999	10.14	1.79	8.53	0.16	10.65	11.35	2.02	0.22	0.09	-9999	-9999	-9999	-9999	-9999	-9999	-9999	-9999	-9999	-9999	-9999	-9999	-9999	-9999	-9999	-9999		-9999	0	W-243034	CAMP	CAMP	basalt	igneous:volcanic:mafic	NC	36	-80	coords estimated	Shellnutt etal 2018 IntJEarthSci 107:1033-1058 Table S1
data	47.42	0.54	17.28	-9999	10.08	1.78	8.48	0.16	10.65	11.65	1.99	0.24	0.07	-9999	-9999	-9999	-9999	-9999	-9999	-9999	-9999	-9999	-9999	-9999	-9999	-9999	-9999	-9999	-9999		-9999	0	W-243037	CAMP	CAMP	basalt	igneous:volcanic:mafic	NC	36	-80	coords estimated	Shellnutt etal 2018 IntJEarthSci 107:1033-1058 Table S1
data	46.82	0.44	17.98	-9999	8.74	1.54	7.35	0.14	11.35	11.96	1.75	0.18	0.07	-9999	-9999	-9999	-9999	-9999	-9999	-9999	-9999	-9999	-9999	-9999	-9999	-9999	-9999	-9999	-9999		-9999	0	W-243050	CAMP	CAMP	basalt	igneous:volcanic:mafic	NC	36	-80	coords estimated	Shellnutt etal 2018 IntJEarthSci 107:1033-1058 Table S1
data	46.52	0.44	17.28	-9999	9.64	1.7	8.11	0.15	12.06	11.45	1.78	0.18	0.07	-9999	-9999	-9999	-9999	-9999	-9999	-9999	-9999	-9999	-9999	-9999	-9999	-9999	-9999	-9999	-9999		-9999	0	W-243051	CAMP	CAMP	basalt	igneous:volcanic:mafic	NC	36	-80	coords estimated	Shellnutt etal 2018 IntJEarthSci 107:1033-1058 Table S1
data	49.23	0.41	17.08	-9999	8.25	1.46	6.94	0.15	10.15	12.16	1.94	0.27	0.09	-9999	-9999	-9999	-9999	-9999	-9999	-9999	-9999	-9999	-9999	-9999	-9999	-9999	-9999	-9999	-9999		-9999	0	W-243888	CAMP	CAMP	basalt	igneous:volcanic:mafic	NC	36	-80	coords estimated	Shellnutt etal 2018 IntJEarthSci 107:1033-1058 Table S1
data	50.54	0.96	14.23	-9999	8.85	0	8.85	0.16	8.07	11.7	1.52	0.41	0.1	-9999	-9999	-9999	-9999	-9999	-9999	-9999	-9999	-9999	-9999	-9999	-9999	-9999	-9999	-9999	-9999		-9999	0	Av-79-4	CAMP	CAMP	basalt	igneous:volcanic:mafic	NF	45	-67	coords estimated	Shellnutt etal 2018 IntJEarthSci 107:1033-1058 Table S1
data	50.62	0.96	14.39	-9999	9.03	0	9.03	0.16	7.86	11.73	1.66	0.39	0.1	-9999	-9999	-9999	-9999	-9999	-9999	-9999	-9999	-9999	-9999	-9999	-9999	-9999	-9999	-9999	-9999		-9999	0	Av-79-5	CAMP	CAMP	basalt	igneous:volcanic:mafic	NF	45	-67	coords estimated	Shellnutt etal 2018 IntJEarthSci 107:1033-1058 Table S1
data	50.84	0.58	16.28	-9999	9.04	1.6	7.6	0.18	7.67	12.46	2.17	0.37	0.11	-9999	-9999	-9999	-9999	-9999	-9999	-9999	-9999	-9999	-9999	-9999	-9999	-9999	-9999	-9999	-9999		-9999	0	W-243889	CAMP	CAMP	basalt	igneous:volcanic:mafic	NC	36	-80	coords estimated	Shellnutt etal 2018 IntJEarthSci 107:1033-1058 Table S1
data	50.74	0.58	17.48	-9999	8.53	1.51	7.18	0.16	7.04	12.66	2.21	0.37	0.1	-9999	-9999	-9999	-9999	-9999	-9999	-9999	-9999	-9999	-9999	-9999	-9999	-9999	-9999	-9999	-9999		-9999	0	W-241816	CAMP	CAMP	basalt	igneous:volcanic:mafic	NC	36	-80	coords estimated	Shellnutt etal 2018 IntJEarthSci 107:1033-1058 Table S1
data	48.5	1	15.7	-9999	9.54	10.6	-9999	0.17	9	11.5	2.3	0.46	-9999	-9999	-9999	-9999	-9999	-9999	-9999	-9999	-9999	-9999	-9999	-9999	-9999	-9999	-9999	-9999	-9999		-9999	0	3137(10)	CAMP	CAMP	basalt	igneous:volcanic:mafic	GA	34	-83	coords estimated	Shellnutt etal 2018 IntJEarthSci 107:1033-1058 Table S1
data	47.8	0.93	15.9	-9999	9.09	10.1	-9999	0.16	8	11.7	1.9	0.88	-9999	-9999	-9999	-9999	-9999	-9999	-9999	-9999	-9999	-9999	-9999	-9999	-9999	-9999	-9999	-9999	-9999		-9999	0	3137(14)	CAMP	CAMP	basalt	igneous:volcanic:mafic	GA	34	-83	coords estimated	Shellnutt etal 2018 IntJEarthSci 107:1033-1058 Table S1
data	52.52	0.97	12.85	-9999	9.36	1.65	7.87	0.16	9.08	12.54	1.81	0.58	0.12	-9999	-9999	-9999	-9999	-9999	-9999	-9999	-9999	-9999	-9999	-9999	-9999	-9999	-9999	-9999	-9999		-9999	0	11399	CAMP	CAMP	basalt	igneous:volcanic:mafic	NS	45	-62	coords estimated	Shellnutt etal 2018 IntJEarthSci 107:1033-1058 Table S1
data	52.63	0.91	12.54	-9999	9.54	1.68	8.03	0.17	9.36	12.34	1.68	0.7	0.11	-9999	-9999	-9999	-9999	-9999	-9999	-9999	-9999	-9999	-9999	-9999	-9999	-9999	-9999	-9999	-9999		-9999	0	11403	CAMP	CAMP	basalt	igneous:volcanic:mafic	NS	45	-62	coords estimated	Shellnutt etal 2018 IntJEarthSci 107:1033-1058 Table S1
data	52.97	1.06	13.32	-9999	8.82	1.56	7.42	0.14	8.7	11.99	1.75	1.13	0.13	-9999	-9999	-9999	-9999	-9999	-9999	-9999	-9999	-9999	-9999	-9999	-9999	-9999	-9999	-9999	-9999		-9999	0	11409	CAMP	CAMP	basalt	igneous:volcanic:mafic	NS	45	-62	coords estimated	Shellnutt etal 2018 IntJEarthSci 107:1033-1058 Table S1
data	52.79	0.85	12.09	-9999	9.25	1.63	7.78	0.18	10.22	12.4	1.61	0.52	0.1	-9999	-9999	-9999	-9999	-9999	-9999	-9999	-9999	-9999	-9999	-9999	-9999	-9999	-9999	-9999	-9999		-9999	0	11418	CAMP	CAMP	basalt	igneous:volcanic:mafic	NS	45	-62	coords estimated	Shellnutt etal 2018 IntJEarthSci 107:1033-1058 Table S1
data	53.11	0.78	11.73	-9999	9.11	1.61	7.66	0.17	10.98	12.3	1.31	0.45	0.08	-9999	-9999	-9999	-9999	-9999	-9999	-9999	-9999	-9999	-9999	-9999	-9999	-9999	-9999	-9999	-9999		-9999	0	NMB-8	CAMP	CAMP	basalt	igneous:volcanic:mafic	NS	45	-62	coords estimated	Shellnutt etal 2018 IntJEarthSci 107:1033-1058 Table S1
data	53.09	0.77	12.01	-9999	8.96	1.58	7.54	0.17	10.84	12.15	1.17	0.79	0.07	-9999	-9999	-9999	-9999	-9999	-9999	-9999	-9999	-9999	-9999	-9999	-9999	-9999	-9999	-9999	-9999		-9999	0	NMB-19A		CAMP	basalt	igneous:volcanic:mafic	NS	45	-62	coords estimated	Shellnutt etal 2018 IntJEarthSci 107:1033-1058 Table S1
data	47.5842667171818	1.99861975102848	16.0393010750044	-9999	8.63438182993589	-9999	6.69	0.149015477658547	9.46449655398877	9.61552575431838	3.71531832810836	1.73180149711284	0.704802934871504	-9999	-0.36	-9999	-9999	-9999	-9999	-9999	280	70	198	125	91	820	20	1067	-9999		-9999	0	BP-7	Big Pine Volcanic Field	Big Pine Volcanic Field	basalt	igneous:volcanic:mafic	CA	37.054841	-118.229603		Brehm and Lange 2020 GeochemGeophysGeosys 21:e2020GC009264
data	50.960671985681	1.47301942376193	17.3802291819297	-9999	7.75678364789668	-9999	5.69	0.139001832927976	7.25009560235846	8.94011788759788	3.80005010882237	1.57002070285556	0.460006065804813	-9999	-0.27	-9999	-9999	-9999	-9999	-9999	190	58	107	34	58	827	25	824	-9999		-9999	0	BP-8	Big Pine Volcanic Field	Big Pine Volcanic Field	basalt	igneous:volcanic:mafic	CA	37.007578	-118.199711		Brehm and Lange 2020 GeochemGeophysGeosys 21:e2020GC009264
data	48.7136825848837	1.49593198489013	15.9586266404271	-9999	7.86593262292081	-9999	5.13	0.145353715131025	9.84165779532979	9.78109374735853	3.50262077433789	1.9077675110947	0.726768575655123	-9999	-0.06	-9999	-9999	-9999	-9999	-9999	350	108	212	50	59	1338	27	1382	-9999		-9999	0	BP-11	Big Pine Volcanic Field	Big Pine Volcanic Field	basalt	igneous:volcanic:mafic	CA	36.994711	-118.296361		Brehm and Lange 2020 GeochemGeophysGeosys 21:e2020GC009264
data	48.6008121089798	1.56650563085107	17.5617223189582	-9999	8.61481821407934	-9999	6	0.153539629417178	7.53648769230721	10.2861516439612	3.71304986172259	1.07377387893059	0.49172822493083	-9999	-0.4	-9999	-9999	-9999	-9999	-9999	80	94	88	54	67	788	15	899	-9999		-9999	0	BP-16	Big Pine Volcanic Field	Big Pine Volcanic Field	basalt	igneous:volcanic:mafic	CA	36.937167	-118.284856		Brehm and Lange 2020 GeochemGeophysGeosys 21:e2020GC009264
data	47.6969130453919	1.42879289869983	16.1406273193505	-9999	8.27230142448478	-9999	6.16	0.151035190137403	9.78708032090372	10.5221182462391	3.16166998020964	1.81242228164884	0.795452001390323	-9999	-0.23	-9999	-9999	-9999	-9999	-9999	330	75	168	48	56	1627	27	1612	-9999		-9999	0	BP-19	Big Pine Volcanic Field	Big Pine Volcanic Field	basalt	igneous:volcanic:mafic	CA	36.980675	-118.283672		Brehm and Lange 2020 GeochemGeophysGeosys 21:e2020GC009264
data	51.6063836594429	1.52730106975845	17.1821370347826	-9999	7.27643256726937	-9999	6.01	0.127941450869818	7.06676607538759	9.00587869013327	3.81825267439612	1.62925441342034	0.429803311515794	-9999	-0.33	-9999	-9999	-9999	-9999	-9999	200	77	114	42	58	817	27	795	-9999		-9999	0	BP-20	Big Pine Volcanic Field	Big Pine Volcanic Field	basalt	igneous:volcanic:mafic	CA	37.088536	-118.262017		Brehm and Lange 2020 GeochemGeophysGeosys 21:e2020GC009264
data	47.7780611747011	1.31314545492732	13.7725019109463	-9999	8.14792943726543	-9999	6.33	0.141230746868613	13.0413072640379	10.6874614828944	2.93479495265984	1.26206199329399	0.550900076437853	-9999	-0.37	-9999	-9999	-9999	-9999	-9999	740	75	343	52	54	1031	14	1293	-9999		-9999	0	BP-23	Big Pine Volcanic Field	Big Pine Volcanic Field	basalt	igneous:volcanic:mafic	CA	37.066911	-118.262389		Brehm and Lange 2020 GeochemGeophysGeosys 21:e2020GC009264
data	49.5421041321396	1.42616617807505	16.0090183587036	-9999	7.75270310922649	-9999	5.74	0.140394545858663	9.55490938002121	9.53470872594083	3.32300759622302	1.9190621376364	0.686822238733026	-9999	-0.11	-9999	-9999	-9999	-9999	-9999	330	76	208	48	56	1301	29	1329	-9999		-9999	0	BP-24	Big Pine Volcanic Field	Big Pine Volcanic Field	basalt	igneous:volcanic:mafic	CA	36.987783	-118.250158		Brehm and Lange 2020 GeochemGeophysGeosys 21:e2020GC009264
data	49.450769630085	1.54408323662472	17.4060292128604	-9999	8.51707883579504	-9999	5.97	0.15140036930541	7.30932908765855	10.2771773866255	3.54938614133214	1.03273099592432	0.491299211653318	-9999	-0.27	-9999	-9999	-9999	-9999	-9999	700	90	265	56	54	1159	18	1181	-9999		-9999	0	BP-30	Big Pine Volcanic Field	Big Pine Volcanic Field	basalt	igneous:volcanic:mafic	CA	36.944128	-118.293303		Brehm and Lange 2020 GeochemGeophysGeosys 21:e2020GC009264
data	48.1131042164214	1.34348285181934	14.5961102679031	-9999	8.08955503525944	-9999	6.16	0.147162428627007	11.8430716371258	10.962099275277	2.69297233337856	1.40154693930483	0.580640874854856	-9999	-0.23	-9999	-9999	-9999	-9999	-9999	70	67	88	66	68	773	14	891	-9999		-9999	0	BP-31	Big Pine Volcanic Field	Big Pine Volcanic Field	basalt	igneous:volcanic:mafic	CA	37.017219	-118.213486		Brehm and Lange 2020 GeochemGeophysGeosys 21:e2020GC009264
data	51.6	1.27	15.1	13.5	-9999	4.05	9.45	0.2	5.62	10.42	2.54	0.68	-9999	-9999	-9999	-9999	-9999	-9999	-9999	-9999	135	56	54	142	-9999	-9999	30	180	-9999	Qz-normative	4	0	2	Mesozoic dykes	ENA	dolerite dike	igneous:volcanic:mafic	CT	41.7	-73.2	coords estimated	Weigand and Ragland 1970 ContrMineralPetrol 29:195-214 Table 1
data	53.1	1.09	14	14.2	-9999	4.26	9.94	0.22	5.59	9.69	2.54	0.68	-9999	-9999	-9999	-9999	-9999	-9999	-9999	-9999	85	54	32	62	-9999	-9999	23	147	-9999	Qz-normative	7	0	3	Mesozoic dykes	ENA	dolerite dike	igneous:volcanic:mafic	VA	38	-79	coords estimated	Weigand and Ragland 1970 ContrMineralPetrol 29:195-214 Table 1
data	53	1.08	13.7	13.7	-9999	4.11	9.59	0.22	5.33	9.6	2.42	0.51	-9999	-9999	-9999	-9999	-9999	-9999	-9999	-9999	78	47	23	44	-9999	-9999	14	231	-9999	Qz-normative	4	0	4	Mesozoic dykes	ENA	dolerite dike	igneous:volcanic:mafic	NC	35.5	-80	coords estimated	Weigand and Ragland 1970 ContrMineralPetrol 29:195-214 Table 1
data	52.1	1.13	14.2	11.6	-9999	3.48	8.12	0.2	7.38	10.67	2.12	0.65	-9999	-9999	-9999	-9999	-9999	-9999	-9999	-9999	272	49	81	111	-9999	-9999	20	186	-9999	Qz-normative	17	2	5	Mesozoic dykes	ENA	dolerite dike	igneous:volcanic:mafic	Nova Scotia/CT/PA	41.7	-73.2	coords estimated	Weigand and Ragland 1970 ContrMineralPetrol 29:195-214 Table 1
data	52.5	1.07	14.1	11.5	-9999	3.45	8.05	0.18	7.54	10.59	2.11	0.74	-9999	-9999	-9999	-9999	-9999	-9999	-9999	-9999	309	50	87	106	-9999	-9999	22	182	-9999	Qz-normative	3	0	6	Mesozoic dykes	ENA	dolerite dike	igneous:volcanic:mafic	VA	38	-79	coords estimated	Weigand and Ragland 1970 ContrMineralPetrol 29:195-214 Table 1
data	51.1	0.77	15	12	-9999	3.6	8.4	0.22	7.69	10.85	2.25	0.43	-9999	-9999	-9999	-9999	-9999	-9999	-9999	-9999	237	53	58	70	-9999	-9999	12	131	-9999	Qz-normative	18	2	7	Mesozoic dykes	ENA	dolerite dike	igneous:volcanic:mafic	CN-PA	41	-74	coords estimated	Weigand and Ragland 1970 ContrMineralPetrol 29:195-214 Table 1
data	52.6	0.75	14.9	11.6	-9999	3.48	8.12	0.2	7.27	10.76	2.22	0.53	-9999	-9999	-9999	-9999	-9999	-9999	-9999	-9999	200	53	38	66	-9999	-9999	17	122	-9999	Qz-normative	19	2	8	Mesozoic dykes	ENA	dolerite dike	igneous:volcanic:mafic	GA-AL	33.4	-85.4	coords estimated	Weigand and Ragland 1970 ContrMineralPetrol 29:195-214 Table 1
data	48.2	0.45	15.4	11.5	-9999	3.45	8.05	0.17	9.95	10.57	2.21	0.39	-9999	-9999	-9999	-9999	-9999	-9999	-9999	-9999	807	72	352	103	-9999	-9999	13	78	-9999	olivine-normative	1	0	9	Mesozoic dykes	ENA	dolerite dike	igneous:volcanic:mafic	PA	40	-76	coords estimated	Weigand and Ragland 1970 ContrMineralPetrol 29:195-214 Table 1
data	48	0.47	14.8	11.8	-9999	3.54	8.26	0.17	11.9	10.58	1.76	0.45	-9999	-9999	-9999	-9999	-9999	-9999	-9999	-9999	930	62	390	93	-9999	-9999	12	102	-9999	olivine-normative	10	0	10	Mesozoic dykes	ENA	dolerite dike	igneous:volcanic:mafic	VA	38	-79	coords estimated	Weigand and Ragland 1970 ContrMineralPetrol 29:195-214 Table 1
data	48	0.6	15.2	12.2	-9999	3.66	8.54	0.19	10.34	10.67	2.08	0.31	-9999	-9999	-9999	-9999	-9999	-9999	-9999	-9999	769	65	307	112	-9999	-9999	8	120	-9999	olivine-normative	40	2	11	Mesozoic dykes	ENA	dolerite dike	igneous:volcanic:mafic	NC/SC	35	-81	coords estimated	Weigand and Ragland 1970 ContrMineralPetrol 29:195-214 Table 1
data	47.2	0.69	15.7	11.9	-9999	3.57	8.33	0.19	9.85	11.3	1.87	0.2	-9999	-9999	-9999	-9999	-9999	-9999	-9999	-9999	582	66	223	105	-9999	-9999	7	110	-9999	olivine-normative	9	2	12	Mesozoic dykes	ENA	dolerite dike	igneous:volcanic:mafic	GA-AL	33.4	-85.4	coords estimated	Weigand and Ragland 1970 ContrMineralPetrol 29:195-214 Table 1
data	46.4962356250517	1.5564242574667	12.0377264829983	14.7782741788699	-9999	-9999	-9999	0.207867957309506	12.7616447422851	10.4037395548937	1.47886158682882	0.124100273020601	0.155125341275751	-9999	2.44	100	-9999	-9999	-9999	-9999	1040	76	530	60	200	42	-9999	137	-9999		-9999	0	MG11-003		Lynn Lake greenstone belt	Chlorite-amphibole Schist	metamorphic	Manitoba	56.8865235058413	-100.913961205282	converted eastings and northings zone 14U	Glendenning etal 2015 Lithos 233:46-48 supp data 1
data	47.275926352611	1.2703965145263	8.52516704719214	13.3009363021302	-9999	-9999	-9999	0.292201671519239	17.8253492804927	11.0492029911397	0.282775811147651	0.052365890953269	0.125678138287845	-9999	5.05	100	-9999	-9999	-9999	-9999	1480	85	930	130	380	8	-9999	58	-9999		-9999	0	*MG11-013		Lynn Lake greenstone belt	Chlorite-amphibole Schist	metamorphic	Manitoba	56.8960733639479	-100.954710336217	converted eastings and northings zone 14U	Glendenning etal 2015 Lithos 233:46-48 supp data 1
data	48.1361210420103	1.52326903574099	9.83415113861031	14.0853727245721	-9999	-9999	-9999	0.217170837644311	13.5936651676415	11.5551275878671	0.676097890779459	0.235609871029205	0.143414704104734	-9999	2.08	100	-9999	-9999	-9999	-9999	990	66	530	20	280	52	4	137	-9999		-9999	0	MG11-015		Lynn Lake greenstone belt	Chlorite-amphibole Schist	metamorphic	Manitoba	56.8958355669275	-100.954402362517	converted eastings and northings zone 14U	Glendenning etal 2015 Lithos 233:46-48 supp data 1
data	61.3993678420426	0.894872952670251	5.54164443167358	14.2235540412955	-9999	-9999	-9999	0.166249332950207	10.8677804687821	5.94187430729445	0.246295308074381	0.626000574689052	0.092360740527893	-9999	3.12	100	-9999	-9999	-9999	-9999	1010	59	380	200	2080	111	19	86	-9999		-9999	0	*MG11-028		Lynn Lake greenstone belt	Chlorite-amphibole Schist	metamorphic	Manitoba	56.8935942912689	-100.964957348494	converted eastings and northings zone 14U	Glendenning etal 2015 Lithos 233:46-48 supp data 1
data	45.7669757797122	1.34837847225877	8.69446228013852	14.4837531446375	-9999	-9999	-9999	0.223150847867962	19.6204330389567	9.37865120048841	0.315779501699946	0.042103933559993	0.126311800679979	-9999	4.64	100	-9999	-9999	-9999	-9999	1460	89	770	140	200	3	-9999	41	-9999		-9999	0	*MG11-033		Lynn Lake greenstone belt	Chlorite-amphibole Schist	metamorphic	Manitoba	56.8935942912689	-100.964957348494	converted eastings and northings zone 14U	Glendenning etal 2015 Lithos 233:46-48 supp data 1
data	52.3851889510253	1.17670733773937	8.75910862565667	16.7556346381969	-9999	-9999	-9999	0.344221318420607	13.5464328079986	4.73436705643111	0.16946280291476	2.01237078461278	0.116505677003898	-9999	4.33	100	-9999	-9999	-9999	-9999	920	49	340	1110	920	79	40	79	-9999		-9999	0	*MG11-050		Lynn Lake greenstone belt	Chlorite-amphibole Schist	metamorphic	Manitoba	56.8926488062442	-100.969077911071	converted eastings and northings zone 14U	Glendenning etal 2015 Lithos 233:46-48 supp data 1
data	48.7623789402426	0.983764071320166	6.70400821077227	16.2905215805737	-9999	-9999	-9999	0.42145719370653	14.6199788179545	11.0823588500551	0.240208763252427	0.775219190496468	0.120104381626213	-9999	6.57	100	-9999	-9999	-9999	-9999	1300	68	390	1380	670	115	18	121	-9999		-9999	0	*MG11-051		Lynn Lake greenstone belt	Chlorite-amphibole Schist	metamorphic	Manitoba	56.8926488062442	-100.969077911071	converted eastings and northings zone 14U	Glendenning etal 2015 Lithos 233:46-48 supp data 1
data	46.1870706588386	1.1883186647422	8.17172561233681	13.6303949124768	-9999	-9999	-9999	0.338589427762162	19.8595722052807	10.2662050853527	0.206192279726958	0.043408900995149	0.108522252487873	-9999	6.8	100	-9999	-9999	-9999	-9999	1500	79	890	90	500	3	-9999	91	-9999		-9999	0	*MG11-054		Lynn Lake greenstone belt	Chlorite-amphibole Schist	metamorphic	Manitoba	56.8921894696856	-100.970285088257	converted eastings and northings zone 14U	Glendenning etal 2015 Lithos 233:46-48 supp data 1
data	46.3707290825935	1.14931396287329	8.00645682001614	13.8606403013183	-9999	-9999	-9999	0.330373957492602	18.7140166801184	11.1057304277643	0.247511433952112	0.05380683346785	0.161420500403551	-9999	6.19	100	-9999	-9999	-9999	-9999	1470	74	820	100	310	6	-9999	75	-9999		-9999	0	*MG11-056		Lynn Lake greenstone belt	Chlorite-amphibole Schist	metamorphic	Manitoba	56.8926488062442	-100.969077911071	converted eastings and northings zone 14U	Glendenning etal 2015 Lithos 233:46-48 supp data 1
data	46.6192902186023	1.22551405609458	7.77709273020303	13.553125439422	-9999	-9999	-9999	0.235800586256503	17.5660620220441	12.536370617949	0.237963894387297	0.129798487847617	0.118981947193648	-9999	5.99	100	-9999	-9999	-9999	-9999	1330	82	730	150	240	17	-9999	143	-9999		-9999	0	*MG11-113		Lynn Lake greenstone belt	Chlorite-amphibole Schist	metamorphic	Manitoba	56.8840692822463	-100.992755812786	converted eastings and northings zone 14U	Glendenning etal 2015 Lithos 233:46-48 supp data 1
data	52.8758712617055	0.89533259776092	20.3987112621175	10.2395501360087	-9999	-9999	-9999	0.150729393562444	2.4518648019491	8.31021389840944	4.15008263608597	0.437206376262968	0.090437636137467	-9999	0.56	100	-9999	-9999	-9999	-9999	-9999	24	-9999	60	100	76	4	290	-9999		-9999	0	MG11-006		Lynn Lake greenstone belt	Plagioclase-amphibole Schist	metamorphic	Manitoba	56.8873117327877	-100.991155524199	converted eastings and northings zone 14U	Glendenning etal 2015 Lithos 233:46-48 supp data 1
data	55.6518831985875	1.10061939239244	17.6760075302334	11.0863118050812	-9999	-9999	-9999	0.199293229377702	2.55375746187508	8.42239225661545	2.87422898650254	0.355388258177841	0.080117881156865	-9999	0.72	100	-9999	-9999	-9999	-9999	-9999	19	-9999	30	110	87	3	238	-9999		-9999	0	MG11-007		Lynn Lake greenstone belt	Plagioclase-amphibole Schist	metamorphic	Manitoba	56.8869863352988	-100.990711404047	converted eastings and northings zone 14U	Glendenning etal 2015 Lithos 233:46-48 supp data 1
data	51.0103915831645	0.966478883751522	16.5039915697104	11.4307801533403	-9999	-9999	-9999	0.199075384693005	2.86839801600673	14.459722834422	2.30114019940839	0.174397554129904	0.085623821373335	-9999	4.77	100	-9999	-9999	-9999	-9999	1350	103	1020	1260	480	42	-9999	222	-9999		-9999	0	*MG11-037		Lynn Lake greenstone belt	Plagioclase-amphibole Schist	metamorphic	Manitoba	56.9021919322878	-100.948428288583	converted eastings and northings zone 14U	Glendenning etal 2015 Lithos 233:46-48 supp data 1
data	50.988573715634	1.03189937533756	18.1199063617542	11.9428991448431	-9999	-9999	-9999	0.174723997816121	2.96003008064959	12.5595720783118	1.86029668263047	0.31070915190067	0.051389411122389	-9999	1.23	100	-9999	-9999	-9999	-9999	-9999	29	-9999	130	110	56	5	296	-9999		-9999	0	MG11-038		Lynn Lake greenstone belt	Plagioclase-amphibole Schist	metamorphic	Manitoba	56.9021919322878	-100.948428288583	converted eastings and northings zone 14U	Glendenning etal 2015 Lithos 233:46-48 supp data 1
data	50.3130626127108	0.989060205207136	16.4536205980111	12.8905465668301	-9999	-9999	-9999	0.231395037657156	4.7917202488296	10.36158310217	3.29686735069045	0.600473248530829	0.071671029362836	-9999	1.94	100	-9999	-9999	-9999	-9999	20	40	-9999	150	110	162	10	346	-9999		-9999	0	MG11-039		Lynn Lake greenstone belt	Plagioclase-amphibole Schist	metamorphic	Manitoba	56.9021919322878	-100.948428288583	converted eastings and northings zone 14U	Glendenning etal 2015 Lithos 233:46-48 supp data 1
data	49.7227509381621	0.931542994590058	18.3577691116282	13.4724784885337	-9999	-9999	-9999	0.197232230124931	3.4591498821911	9.76046677284914	3.22651699537707	0.791176799825782	0.08091578671792	-9999	1.74	100	-9999	-9999	-9999	-9999	30	35	-9999	140	140	261	13	247	-9999		-9999	0	MG11-040		Lynn Lake greenstone belt	Plagioclase-amphibole Schist	metamorphic	Manitoba	56.9021919322878	-100.948428288583	converted eastings and northings zone 14U	Glendenning etal 2015 Lithos 233:46-48 supp data 1
data	47.6571952163165	1.05552429157093	17.5009208965128	9.62550649308206	-9999	-9999	-9999	0.214386280982282	2.89859002348494	16.1008472247918	3.41267957482	1.38121694059417	0.153133057844487	-9999	7.57	100	-9999	-9999	-9999	-9999	20	21	-9999	110	80	199	29	172	-9999		-9999	0	*MG11-055		Lynn Lake greenstone belt	Plagioclase-amphibole Schist	metamorphic	Manitoba	56.8921894696856	-100.970285088257	converted eastings and northings zone 14U	Glendenning etal 2015 Lithos 233:46-48 supp data 1
data	48.3449395344257	0.786422261070248	20.4617373825382	10.2888488847797	-9999	-9999	-9999	0.187644989906842	4.10078095920009	11.248157541045	2.41408442071162	2.07250734603266	0.094876680289976	-9999	2.95	100	-9999	-9999	-9999	-9999	40	36	20	130	130	161	37	167	-9999		-9999	0	MG11-057		Lynn Lake greenstone belt	Plagioclase-amphibole Schist	metamorphic	Manitoba	56.8926488062442	-100.969077911071	converted eastings and northings zone 14U	Glendenning etal 2015 Lithos 233:46-48 supp data 1
data	47.282747950467	0.824876714190787	19.2471233311184	13.4526190055065	-9999	-9999	-9999	0.150718214444736	4.41970980196051	10.7844992633092	2.31169153236183	1.46491220781216	0.061101978828947	-9999	2.08	100	-9999	-9999	-9999	-9999	20	39	-9999	160	80	356	32	571	-9999		-9999	0	MG11-074		Lynn Lake greenstone belt	Plagioclase-amphibole Schist	metamorphic	Manitoba	56.8990279430554	-100.958263830057	converted eastings and northings zone 14U	Glendenning etal 2015 Lithos 233:46-48 supp data 1
data	60.6128790243619	0.604872998551125	17.9787510642013	8.03706683195958	-9999	-9999	-9999	0.083719446166246	2.31274970034254	5.61966782390924	4.25922682370775	0.396881909863357	0.094184376937026	-9999	2.58	100	-9999	-9999	-9999	-9999	50	37	40	320	50	98	8	272	-9999		-9999	0	MG11-094		Lynn Lake greenstone belt	Plagioclase-amphibole Schist	metamorphic	Manitoba	56.8922294552237	-100.959172239402	converted eastings and northings zone 14U	Glendenning etal 2015 Lithos 233:46-48 supp data 1
data	50.7847012044461	0.717094013350061	21.2136013157946	9.82264029797494	-9999	-9999	-9999	0.131037323302817	5.37562562525729	5.80897740310913	5.02481704318676	1.01832677885171	0.103178994726628	-9999	1.61	100	-9999	-9999	-9999	-9999	50	27	50	120	100	287	20	290	-9999		-9999	0	MG11-095		Lynn Lake greenstone belt	Plagioclase-amphibole Schist	metamorphic	Manitoba	56.8922294552237	-100.959172239402	converted eastings and northings zone 14U	Glendenning etal 2015 Lithos 233:46-48 supp data 1
data	55.4197623910019	0.788786040641909	18.6528502233763	8.25423643622544	-9999	-9999	-9999	0.126076457315715	1.75644978995398	9.69818902428577	1.67024366529366	3.53642408166251	0.096981890242858	-9999	4.41	100	-9999	-9999	-9999	-9999	-9999	27	-9999	130	80	308	59	159	-9999		-9999	0	*MG11-098		Lynn Lake greenstone belt	Plagioclase-amphibole Schist	metamorphic	Manitoba	56.8922294552237	-100.959172239402	converted eastings and northings zone 14U	Glendenning etal 2015 Lithos 233:46-48 supp data 1
data	52.4785594203025	0.868850321528187	20.4071219268933	7.54813716827613	-9999	-9999	-9999	0.14118817724833	1.70511875599907	11.5774305343631	1.99835573951483	3.18835292372174	0.086885032152819	-9999	4.82	100	-9999	-9999	-9999	-9999	20	31	-9999	150	70	336	54	186	-9999		-9999	0	*MG11-099		Lynn Lake greenstone belt	Plagioclase-amphibole Schist	metamorphic	Manitoba	56.8922294552237	-100.959172239402	converted eastings and northings zone 14U	Glendenning etal 2015 Lithos 233:46-48 supp data 1
data	39.2449992536755	0.762906290220311	21.8676893097684	10.9281171301828	-9999	-9999	-9999	0.407799758736383	7.34268666713543	13.8835198760813	0.767488309981394	4.71460805839953	0.080185345818952	-9999	9.6	100	-9999	-9999	-9999	-9999	70	36	40	-9999	70	313	109	134	-9999		-9999	0	*MG11-105		Lynn Lake greenstone belt	Plagioclase-amphibole Schist	metamorphic	Manitoba	56.8922294552237	-100.959172239402	converted eastings and northings zone 14U	Glendenning etal 2015 Lithos 233:46-48 supp data 1
data	48.429460403492	0.630795262786255	19.0265932684063	9.18454340278359	-9999	-9999	-9999	0.228072554297311	6.65725293624582	10.3557267897157	4.15050954667178	1.2548575277464	0.082188307854887	-9999	3.47	100	-9999	-9999	-9999	-9999	80	35	50	80	100	367	26	224	-9999		-9999	0	*MG11-106		Lynn Lake greenstone belt	Plagioclase-amphibole Schist	metamorphic	Manitoba	56.8922294552237	-100.959172239402	converted eastings and northings zone 14U	Glendenning etal 2015 Lithos 233:46-48 supp data 1
data	48.1278540658178	0.724412044073148	20.1924435039551	9.87933191842272	-9999	-9999	-9999	0.167005171837223	5.33548990544893	11.6144505868614	0.769958909119663	3.1131424527198	0.075911441744192	-9999	5.47	100	-9999	-9999	-9999	-9999	120	43	50	80	90	300	48	109	-9999		-9999	0	*MG11-108		Lynn Lake greenstone belt	Plagioclase-amphibole Schist	metamorphic	Manitoba	56.8922294552237	-100.959172239402	converted eastings and northings zone 14U	Glendenning etal 2015 Lithos 233:46-48 supp data 1
data	53.7781320926926	1.18810977533358	16.9932027390398	12.345834570218	-9999	-9999	-9999	0.174781455044821	3.40470233237599	7.62774558143583	3.69768858649737	0.587743381761081	0.202059485600949	-9999	1.54	100	-9999	-9999	-9999	-9999	30	30	-9999	210	160	172	12	423	-9999		-9999	0	*MG11-110		Lynn Lake greenstone belt	Plagioclase-amphibole Schist	metamorphic	Manitoba	56.8840692822463	-100.992755812786	converted eastings and northings zone 14U	Glendenning etal 2015 Lithos 233:46-48 supp data 1
data	59.9688742043058	1.01564394844364	16.3504077121112	9.77061991469911	-9999	-9999	-9999	0.081334936323002	2.7633023237943	3.62878946671856	4.07717437208896	2.20829489431035	0.135558227205004	-9999	1.4	-9999	-9999	-9999	-9999	-9999	30	22	-9999	310	450	481	36	189	-9999		-9999	0	*MG11-111		Lynn Lake greenstone belt	Plagioclase-amphibole Schist	metamorphic	Manitoba	56.8840692822463	-100.992755812786	converted eastings and northings zone 14U	Glendenning etal 2015 Lithos 233:46-48 supp data 1
data	65.4840529797163	0.659861212939091	13.6787999887218	8.8835352735744	-9999	-9999	-9999	0.082994966223706	2.76649887412352	2.36689348119456	1.37300314493538	4.57115828092825	0.133201797642984	-9999	1.4	-9999	-9999	-9999	-9999	-9999	-9999	29	40	1380	210	1007	77	157	-9999		-9999	0	*MG11-116		Lynn Lake greenstone belt	Plagioclase-amphibole Schist	metamorphic	Manitoba	56.8840692822463	-100.992755812786	converted eastings and northings zone 14U	Glendenning etal 2015 Lithos 233:46-48 supp data 1
data	55.1907124484819	0.920693929755077	18.291662586727	9.35970930801897	-9999	-9999	-9999	0.202674880554491	3.99238960690254	8.84029127242706	2.80078352525051	0.258497098778849	0.142585343103662	-9999	1.19	100	-9999	-9999	-9999	-9999	-9999	44	-9999	50	120	143	2	447	-9999		-9999	0	MG11-001		Lynn Lake greenstone belt	Quartz-plagioclase-biotite Schist	metamorphic	Manitoba	56.8868920626163	-100.91453817497	converted eastings and northings zone 14U	Glendenning etal 2015 Lithos 233:46-48 supp data 1
data	51.7287036978533	0.894862718390397	21.113330415232	9.50204286738928	-9999	-9999	-9999	0.148273635952668	3.01768174579725	8.58316399669669	2.44338245161439	2.44325680688871	0.125301664185353	-9999	2.23	100	-9999	-9999	-9999	-9999	30	27	-9999	140	110	220	41	255	-9999		-9999	0	MG11-053		Lynn Lake greenstone belt	Quartz-plagioclase-biotite Schist	metamorphic	Manitoba	56.8921894696856	-100.970285088257	converted eastings and northings zone 14U	Glendenning etal 2015 Lithos 233:46-48 supp data 1
data	52.3553953353854	0.875543143175866	21.1381130281031	8.1613128703179	-9999	-9999	-9999	0.115696772491097	1.95954893948884	9.54758951367968	3.24159425628208	2.49055168185063	0.114654459225411	-9999	4.34	100	-9999	-9999	-9999	-9999	-9999	28	-9999	150	80	273	51	282	-9999		-9999	0	*MG11-093		Lynn Lake greenstone belt	Quartz-plagioclase-biotite Schist	metamorphic	Manitoba	56.8922294552237	-100.959172239402	converted eastings and northings zone 14U	Glendenning etal 2015 Lithos 233:46-48 supp data 1
data	49.292172575759	0.856573081679326	21.0744170889358	9.8730767900523	-9999	-9999	-9999	0.144330995447798	3.05396019353313	10.1972985914205	1.88257820149302	3.52100480381837	0.104587677860724	-9999	0.78	100	-9999	-9999	-9999	-9999	20	23	-9999	210	110	318	65	156	-9999		-9999	0	MG11-100		Lynn Lake greenstone belt	Quartz-plagioclase-biotite Schist	metamorphic	Manitoba	56.8922294552237	-100.959172239402	converted eastings and northings zone 14U	Glendenning etal 2015 Lithos 233:46-48 supp data 1
data	48.7372523864653	0.682050519958875	16.2043459625991	8.64984599815395	-9999	-9999	-9999	0.402003286598277	6.66241401946584	14.5330963441568	1.24214498668007	2.78521645155701	0.101630044364733	-9999	8.17	100	-9999	-9999	-9999	-9999	70	26	50	70	140	154	61	110	-9999		-9999	0	*MG11-102		Lynn Lake greenstone belt	Quartz-plagioclase-biotite Schist	metamorphic	Manitoba	56.8922294552237	-100.959172239402	converted eastings and northings zone 14U	Glendenning etal 2015 Lithos 233:46-48 supp data 1
data	51.7655107530445	0.611341154598839	16.7296512622131	7.59923142080189	-9999	-9999	-9999	0.347069375338116	5.81851599831548	12.1927966826299	1.12287150844685	3.72227475301961	0.090737091591664	-9999	8.5	100	-9999	-9999	-9999	-9999	50	15	20	-9999	60	281	82	91	-9999		-9999	0	*MG11-104		Lynn Lake greenstone belt	Quartz-plagioclase-biotite Schist	metamorphic	Manitoba	56.8922294552237	-100.959172239402	converted eastings and northings zone 14U	Glendenning etal 2015 Lithos 233:46-48 supp data 1
data	48.6980297607362	0.749526197186984	19.7544616377247	9.61256761364098	-9999	-9999	-9999	0.166208492879035	4.83804339144706	11.8674981221272	0.635191692531342	3.57260780963783	0.105865282088557	-9999	5	100	-9999	-9999	-9999	-9999	90	37	60	70	90	337	56	122	-9999		-9999	0	*MG11-107		Lynn Lake greenstone belt	Quartz-plagioclase-biotite Schist	metamorphic	Manitoba	56.8922294552237	-100.959172239402	converted eastings and northings zone 14U	Glendenning etal 2015 Lithos 233:46-48 supp data 1
data	60.4555608973688	0.787860173544271	14.6664830693389	13.03569722625	-9999	-9999	-9999	0.110130992000812	2.84858046617485	1.74727054616673	0.27532748000203	5.95660444607587	0.116484703077782	-9999	3.6	100	-9999	-9999	-9999	-9999	20	24	-9999	420	1230	776	94	125	-9999		-9999	0	*MG11-117		Lynn Lake greenstone belt	Quartz-plagioclase-biotite Schist	metamorphic	Manitoba	56.8840692822463	-100.992755812786	converted eastings and northings zone 14U	Glendenning etal 2015 Lithos 233:46-48 supp data 1
data	57.0397913684351	0.439332216606145	13.3582158462107	13.5679209615358	-9999	-9999	-9999	0.212850692055006	7.02512136339182	5.70397913684351	1.32114222654831	1.18485260764596	0.14679358072759	-9999	2.5	100	-9999	-9999	-9999	-9999	620	51	170	-9999	220	179	24	86	-9999		-9999	0	MG11-004		Lynn Lake greenstone belt	Amphibole Schist	metamorphic	Manitoba	56.886684618685	-100.914002274145	converted eastings and northings zone 14U	Glendenning etal 2015 Lithos 233:46-48 supp data 1
data	55.6820096446713	0.871152368819632	16.890107103703	9.73640882798412	-9999	-9999	-9999	0.155782541247746	4.95019522517509	8.38356044346422	2.65445251205041	0.512349710518439	0.163981622366048	-9999	0.98	100	-9999	-9999	-9999	-9999	200	27	90	-9999	120	74	7	270	-9999		-9999	0	MG11-035		Lynn Lake greenstone belt	Amphibole Schist	metamorphic	Manitoba	56.9021919322878	-100.948428288583	converted eastings and northings zone 14U	Glendenning etal 2015 Lithos 233:46-48 supp data 1
data	58.6506323937973	0.746745452228718	18.1915489334607	8.06899946991588	-9999	-9999	-9999	0.089194595682875	4.4908441779866	3.45369771655782	1.81500630750036	4.15107262059826	0.342258332271496	-9999	2.12	100	-9999	-9999	-9999	-9999	30	18	-9999	110	180	749	66	139	-9999		-9999	0	MG11-072		Lynn Lake greenstone belt	Amphibole Schist	metamorphic	Manitoba	56.8990279430554	-100.958263830057	converted eastings and northings zone 14U	Glendenning etal 2015 Lithos 233:46-48 supp data 1
data	62.1040462593075	0.635492798824404	13.2223501690884	11.4491202626913	-9999	-9999	-9999	0.128123548150082	4.98144355207517	2.85971759470982	0.409995354080261	4.12771139025699	0.081999070816052	-9999	1.36	100	-9999	-9999	-9999	-9999	100	18	80	350	340	618	85	127	-9999		-9999	0	MG11-115		Lynn Lake greenstone belt	Amphibole Schist	metamorphic	Manitoba	56.8840692822463	-100.992755812786	converted eastings and northings zone 14U	Glendenning etal 2015 Lithos 233:46-48 supp data 1
data	77.1732763877517	0.376706043717219	10.7145079647439	4.2508086353883	-9999	-9999	-9999	0.040140807937081	1.57475477291625	1.36890447580301	0.247020356535882	4.15095540665014	0.102925148556617	-9999	1.52	100	-9999	-9999	-9999	-9999	-9999	10	20	490	250	1056	43	124	-9999		-9999	0	MG11-118		Lynn Lake greenstone belt	Amphibole Schist	metamorphic	Manitoba	56.8840692822463	-100.992755812786	converted eastings and northings zone 14U	Glendenning etal 2015 Lithos 233:46-48 supp data 1
data	57.7127467813839	0.36064257327668	9.50784965911248	24.9270583016857	-9999	-9999	-9999	0.146045339591383	1.96714130878189	4.22239927390053	0.685518940939145	0.361312193062608	0.109285628265661	-9999	-0.51	100	-9999	-9999	-9999	-9999	30	8	-9999	150	140	98	6	21	-9999		-9999	0	MG11-122		Lynn Lake greenstone belt	Amphibole Schist	metamorphic	Manitoba	56.8773423722417	-100.988590312184	converted eastings and northings zone 14U	Glendenning etal 2015 Lithos 233:46-48 supp data 1
data	46.2361221920726	0.333705079112227	7.91651126140083	32.5490800241772	-9999	-9999	-9999	0.236160517525576	2.40267656960803	9.22052803208553	0.34910685199433	0.612359591790738	0.143749880232959	-9999	1.91	100	-9999	-9999	-9999	-9999	30	9	-9999	140	80	319	14	104	-9999		-9999	0	MG11-125		Lynn Lake greenstone belt	Amphibole Schist	metamorphic	Manitoba	56.8773423722417	-100.988590312184	converted eastings and northings zone 14U	Glendenning etal 2015 Lithos 233:46-48 supp data 1
data	49.1776675359716	0.808657630610623	12.9970296185997	10.5522507353583	-9999	-9999	-9999	0.243433111023611	12.1925510971912	12.0985211401434	1.2014938956101	0.279140996263375	0.449254239228124	-9999	2.27	100	-9999	-9999	-9999	-9999	730	31	310	-9999	190	55	4	87	-9999		-9999	0	MG11-002		Lynn Lake greenstone belt	Amphibolite	metamorphic	Manitoba	56.8869733730991	-100.914509503039	converted eastings and northings zone 14U	Glendenning etal 2015 Lithos 233:46-48 supp data 1
data	53.0844451038652	0.675192402554462	13.7084518094391	8.67519935403309	-9999	-9999	-9999	0.154475837554127	11.5805727226008	10.5984746825216	0.675192402554462	0.418327792342525	0.429667892534658	-9999	2.49	100	-9999	-9999	-9999	-9999	960	45	330	-9999	220	95	10	156	-9999		-9999	0	LL13-16		Lynn Lake greenstone belt	Amphibolite	metamorphic	Manitoba	56.8947318979346	-100.962899029927	converted eastings and northings zone 14U	Glendenning etal 2015 Lithos 233:46-48 supp data 1
data	56.7349986605612	1.82046567282559	15.0985060219991	12.5753868398941	-9999	-9999	-9999	0.108564490704121	2.14113301110906	6.02130832701562	4.0309593307734	1.10679600943739	0.361881635680405	-9999	1.3	100	-9999	-9999	-9999	-9999	-9999	24	-9999	10	100	224	33	388	-9999		-9999	0	LL13-18		Lynn Lake greenstone belt	Quartz-amphibole Schist	metamorphic	Manitoba	56.8942020447388	-100.925929073655	converted eastings and northings zone 14U	Glendenning etal 2015 Lithos 233:46-48 supp data 1
data	51.8634297732284	1.45761291969742	18.8363757263613	11.3505139675812	-9999	-9999	-9999	0.109549196469952	2.86045124115987	9.25082103524043	2.09969293234075	1.94839743733379	0.22315577058694	-9999	1	100	-9999	-9999	-9999	-9999	100	26	30	-9999	90	507	49	342	-9999		-9999	0	LL13-20		Lynn Lake greenstone belt	Quartz-amphibole Schist	metamorphic	Manitoba	56.8942638830436	-100.925997931133	converted eastings and northings zone 14U	Glendenning etal 2015 Lithos 233:46-48 supp data 1
data	58.6176484787232	1.56834507974852	15.8036304970827	11.1566821126427	-9999	-9999	-9999	0.081121297228372	0.911362721948371	5.05756235806514	3.72557068752521	2.43711836918192	0.640958397853799	-9999	0.95	100	-9999	-9999	-9999	-9999	-9999	14	-9999	-9999	60	662	62	340	-9999		-9999	0	LL13-21		Lynn Lake greenstone belt	Quartz-amphibole Schist	metamorphic	Manitoba	56.89413388332	-100.926270356906	converted eastings and northings zone 14U	Glendenning etal 2015 Lithos 233:46-48 supp data 1
data	49.2926918685428	1.93642619228541	15.9172205334455	13.0277887805589	-9999	-9999	-9999	0.212905497581119	6.72173070934675	9.24618160923716	3.2239975347998	0.208151776621294	0.212905497581119	-9999	1.12	100	-9999	-9999	-9999	-9999	70	63	100	-9999	190	96	2	204	-9999		-9999	0	LL13-24		Lynn Lake greenstone belt	Quartz-amphibole Schist	metamorphic	Manitoba	56.8927364309696	-100.930647710352	converted eastings and northings zone 14U	Glendenning etal 2015 Lithos 233:46-48 supp data 1
data	47.3225527471443	0.941777724272278	17.352279968253	14.3857309338678	-9999	-9999	-9999	0.215379587427964	7.0811119074194	8.79805295814232	2.69224484284956	1.11943460011158	0.091434730511872	-9999	1.69	100	-9999	-9999	-9999	-9999	60	52	40	40	340	261	28	135	-9999		-9999	0	LL13-19		Lynn Lake greenstone belt	Amphibolite Dykes	metamorphic	Manitoba	56.8938852658698	-100.926076955108	converted eastings and northings zone 14U	Glendenning etal 2015 Lithos 233:46-48 supp data 1
data	51.5768824669908	0.691760948275221	18.6571996931876	12.6449832162662	-9999	-9999	-9999	0.171922941556636	4.42523547793708	7.90438612955657	3.63174497844491	0.245019372176565	0.050864775608472	-9999	1.85	100	-9999	-9999	-9999	-9999	-9999	34	-9999	150	90	151	2	552	-9999		-9999	0	LL13-23		Lynn Lake greenstone belt	Amphibolite Dykes	metamorphic	Manitoba	56.8927334916658	-100.931419206668	converted eastings and northings zone 14U	Glendenning etal 2015 Lithos 233:46-48 supp data 1
data	45.890070108165	0.571067330962446	19.3323689639437	13.0178789423697	-9999	-9999	-9999	0.173981086493935	7.94172488937021	8.86280122963222	2.21058321662882	1.90741659840775	0.092107634026201	-9999	1.98	100	-9999	-9999	-9999	-9999	90	49	70	-9999	250	385	38	115	-9999		-9999	0	LL13-17		Lynn Lake greenstone belt	Amphibolite Dykes	metamorphic	Manitoba	56.8942020447388	-100.925929073655	converted eastings and northings zone 14U	Glendenning etal 2015 Lithos 233:46-48 supp data 1
data	52.2004478612441	23.6420864547671	0.669492727163735	7.80408686440115	-9999	-9999	-9999	0.099924287636378	2.42816018956399	5.42588881865535	5.45586610494626	2.11416783140376	0.159878860218205	-9999	0.1	100	-9999	-9999	-9999	-9999	-9999	22.739717	-9999	64.14733	95.54529	542.9013964	33.196546	345.325929	-9999		-9999	0	a32-76-229		Lynn Lake Greenstone Belt (outcrop)	mafic to intermediate volcanics	igneous:volcanic:mafic:intermediate	Manitoba	56.8357972818874	-101.085698780677	converted eastings and northings zone 14U	Glendenning etal 2015 Lithos 233:46-48 supp data 2	Zwanzig etal 1999
data	58.0178600673059	16.9260888380394	0.677448000088793	7.94737504581778	-9999	-9999	-9999	0.131445134345587	4.28713361250221	7.49237265769844	3.24568370191795	1.06225849449491	0.212334447789025	-9999	0.91	100	-9999	-9999	-9999	-9999	101.0853	54.049116	64.26174	34.11915	95.96997	454.3977735	22.805542	370.605168	-9999		-9999	0	a32-80-996		Lynn Lake Greenstone Belt (outcrop)	mafic to intermediate volcanics	igneous:volcanic:mafic:intermediate	Manitoba	56.9637435095107	-100.259749293061	converted eastings and northings zone 14U	Glendenning etal 2015 Lithos 233:46-48 supp data 2	Zwanzig etal 1999
data	51.4309025858919	18.7986054994755	0.940931265681945	11.6415219360436	-9999	-9999	-9999	0.200198141634456	3.38334859362231	6.49642969603811	4.86481484171729	1.89290069203463	0.350346747860299	-9999	0.5	100	-9999	-9999	-9999	-9999	-9999	22.643867	-9999	27.42718	108.6385	598.0092789	43.749756	296.61035565	-9999		-9999	0	a32-76-975		Lynn Lake Greenstone Belt (outcrop)	mafic to intermediate volcanics	igneous:volcanic:mafic:intermediate	Manitoba	56.8791015659818	-100.872447889052	converted eastings and northings zone 14U	Glendenning etal 2015 Lithos 233:46-48 supp data 2	Zwanzig etal 1999
data	61.4984337281928	16.2460130499317	0.69712369430677	8.67868483202196	-9999	-9999	-9999	0.121238903357699	2.02064838929498	4.50604590812781	4.69800750511084	1.40246184435126	0.131342145304174	-9999	1.13	100	-9999	-9999	-9999	-9999	32.85796	40.751181	32.52371	40.88181	89.01585	369.527829	19.282185	241.119384	-9999		-9999	0	a32-76-459		Lynn Lake Greenstone Belt (outcrop)	mafic to intermediate volcanics	igneous:volcanic:mafic:intermediate	Manitoba	56.8397696760364	-101.070554149773	converted eastings and northings zone 14U	Glendenning etal 2015 Lithos 233:46-48 supp data 2	Zwanzig etal 1999
data	54.9398086843478	15.981937714183	0.748995181032007	12.4090282695303	-9999	-9999	-9999	0.202431130008651	3.75509746166047	8.15797453934862	2.66196935961375	1.0111774257699	0.131580234505623	-9999	1.52	100	-9999	-9999	-9999	-9999	-9999	31.085517	-9999	76.89787	119.8932	340.9146521	20.018215	255.112726	-9999		-9999	0	a32-76-460		Lynn Lake Greenstone Belt (outcrop)	mafic to intermediate volcanics	igneous:volcanic:mafic:intermediate	Manitoba	56.8427981871543	-101.065117315479	converted eastings and northings zone 14U	Glendenning etal 2015 Lithos 233:46-48 supp data 2	Zwanzig etal 1999
data	60.8184738639523	14.9522177610414	0.383649071518955	7.94557419172153	-9999	-9999	-9999	0.131248366572274	4.6239809146232	6.82491506175826	3.5437058974514	0.685370617579845	0.090864253780805	-9999	0.81	100	-9999	-9999	-9999	-9999	114.5102	54.65496	25.24039	49.92952	65.51214	314.20125	8.579236	278.728589	-9999		-9999	0	a12-78-147		Lynn Lake Greenstone Belt (outcrop)	mafic to intermediate volcanics	igneous:volcanic:mafic:intermediate	Manitoba	56.6222707173886	-101.647136560476	converted eastings and northings zone 14U	Glendenning etal 2015 Lithos 233:46-48 supp data 2	Zwanzig etal 1999
data	54.7985062413702	16.1517786517648	0.962621688781466	12.2100961577018	-9999	-9999	-9999	0.182391477874383	3.30331232150271	8.74465807808847	3.04999082445496	0.475050239878365	0.121594318582922	-9999	1.17	100	-9999	-9999	-9999	-9999	-9999	47.312078	25.41805	100.9801	90.50126	140.1370795	6.50773	403.479552	-9999		-9999	0	a12-78-147		Lynn Lake Greenstone Belt (outcrop)	mafic to intermediate volcanics	igneous:volcanic:mafic:intermediate	Manitoba	56.6222707173886	-101.647136560476	converted eastings and northings zone 14U	Glendenning etal 2015 Lithos 233:46-48 supp data 2	Zwanzig etal 1999
data	49.8735363710778	18.9010524573656	0.386774363694073	9.87292454692765	-9999	-9999	-9999	0.203565454575828	6.58534245552803	10.198629274249	3.46061272778907	0.436136166962581	0.081426181830331	-9999	1.31	100	-9999	-9999	-9999	-9999	107.1055	55.038815	34.05329	58.53237	68.40719	110.9454907	4.881701	187.991656	-9999		-9999	0	a12-78-146		Lynn Lake Greenstone Belt (outcrop)	mafic to intermediate volcanics	igneous:volcanic:mafic:intermediate	Manitoba	56.624049144459	-101.647402253252	converted eastings and northings zone 14U	Glendenning etal 2015 Lithos 233:46-48 supp data 2	Zwanzig etal 1999
data	54.0370457763448	16.4517727316828	0.819049533660916	10.6173087696785	-9999	-9999	-9999	0.232569620669149	4.57049863228066	8.53429390629398	4.40871107007604	0.207409287659569	0.121340671653469	-9999	1.17	100	-9999	-9999	-9999	-9999	39.51079	49.231097	-9999	27.86823	75.35978	93.0581333	-9999	145.315818	-9999		-9999	0	a12-78-146		Lynn Lake Greenstone Belt (outcrop)	mafic to intermediate volcanics	igneous:volcanic:mafic:intermediate	Manitoba	56.624049144459	-101.647402253252	converted eastings and northings zone 14U	Glendenning etal 2015 Lithos 233:46-48 supp data 2	Zwanzig etal 1999
data	47.3884869695807	16.6275392875722	0.760405760102386	10.0474947768195	-9999	-9999	-9999	0.141942408552445	8.87140053452783	12.3084345701906	2.04802618054243	1.58321715581525	0.2230523562967	-9999	1.83	100	-9999	-9999	-9999	-9999	290.1902	46.313226	58.76921	70.3469	90.5467	695.4784309	27.966796	824.555021	-9999		-9999	0	a52-76-876		Lynn Lake Greenstone Belt (outcrop)	mafic to intermediate volcanics	igneous:volcanic:mafic:intermediate	Manitoba	56.775548823758	-101.014694725086	converted eastings and northings zone 14U	Glendenning etal 2015 Lithos 233:46-48 supp data 2	Zwanzig etal 1999
data	52.9095146638821	14.5964224243967	0.956317331253576	10.026232230827	-9999	-9999	-9999	0.201329964474437	6.04996543245683	9.77456977523392	4.77152015804416	0.442332567390868	0.27179545204049	-9999	1.19	100	-9999	-9999	-9999	-9999	199.5054	49.097398	53.86996	138.8818	67.23772	211.4856689	4.430911	338.731759	-9999		-9999	0	a52-76-126		Lynn Lake Greenstone Belt (outcrop)	mafic to intermediate volcanics	igneous:volcanic:mafic:intermediate	Manitoba	56.7586566981367	-101.010697319292	converted eastings and northings zone 14U	Glendenning etal 2015 Lithos 233:46-48 supp data 2	Zwanzig etal 1999
data	47.3534118677486	14.4787824939933	1.10744228707597	12.9509223016385	-9999	-9999	-9999	0.225590095515476	8.81852191560497	11.6281440142977	1.63040114486185	1.56068559324681	0.246098286016883	-9999	1.21	100	-9999	-9999	-9999	-9999	274.0466	51.234605	51.40198	93.12879	78.11422	522.9837624	30.631814	674.16213	-9999		-9999	0	a52-76-877		Lynn Lake Greenstone Belt (outcrop)	mafic to intermediate volcanics	igneous:volcanic:mafic:intermediate	Manitoba	56.7729940814128	-101.006223927951	converted eastings and northings zone 14U	Glendenning etal 2015 Lithos 233:46-48 supp data 2	Zwanzig etal 1999
data	49.1035007881878	17.1437201844992	0.647696630347077	9.02727178546239	-9999	-9999	-9999	0.161924157586769	8.44029671421035	12.8729705281482	1.85200755239867	0.578567241723661	0.172044417435942	-9999	1.57	100	-9999	-9999	-9999	-9999	228.5622	45.581841	59.01727	88.22863	87.68787	215.3029681	10.001493	566.52346265	-9999		-9999	0	a32-78-5060		Lynn Lake Greenstone Belt (outcrop)	mafic to intermediate volcanics	igneous:volcanic:mafic:intermediate	Manitoba	56.7743895672543	-101.123021573203	converted eastings and northings zone 14U	Glendenning etal 2015 Lithos 233:46-48 supp data 2	Zwanzig etal 1999
data	49.3986538868513	17.4816963826656	0.675864776479281	9.12921824945894	-9999	-9999	-9999	0.15131300965954	8.32221553127472	11.6914518796938	2.27978267887041	0.678140459477667	0.191663145568751	-9999	1.3	100	-9999	-9999	-9999	-9999	214.1771	55.558033	51.71211	102.6093	77.9368	407.2174546	7.797815	626.218848	-9999		-9999	0	a32-76-146		Lynn Lake Greenstone Belt (outcrop)	mafic to intermediate volcanics	igneous:volcanic:mafic:intermediate	Manitoba	56.7722691535111	-101.125901941482	converted eastings and northings zone 14U	Glendenning etal 2015 Lithos 233:46-48 supp data 2	Zwanzig etal 1999
data	52.1187372292298	18.0473267113637	0.98127280885778	11.2998116236509	-9999	-9999	-9999	0.182091861437526	4.36008845997632	8.88203635234156	3.29788593492409	0.547495011537705	0.283254006680597	-9999	0.8	100	-9999	-9999	-9999	-9999	21.74661	37.502326	-9999	36.04485	99.17641	395.8592209	7.681403	710.639897	-9999		-9999	0	a32-76-59		Lynn Lake Greenstone Belt (outcrop)	mafic to intermediate volcanics	igneous:volcanic:mafic:intermediate	Manitoba	56.7494432887127	-101.168455154561	converted eastings and northings zone 14U	Glendenning etal 2015 Lithos 233:46-48 supp data 2	Zwanzig etal 1999
data	56.6744683674648	16.8122798599882	0.74811107013778	8.2393313805715	-9999	-9999	-9999	0.101096090559159	4.40778954837935	5.8332444252635	6.74310924029594	0.258597054333232	0.181972963006487	-9999	0.81	100	-9999	-9999	-9999	-9999	38.79152	66.541228	43.55384	23.41331	50.13063	109.4276854	3.636844	222.48235	-9999		-9999	0	a52-77-1309		Lynn Lake Greenstone Belt (outcrop)	mafic to intermediate volcanics	igneous:volcanic:mafic:intermediate	Manitoba	56.802363906025	-100.48288819085	converted eastings and northings zone 14U	Glendenning etal 2015 Lithos 233:46-48 supp data 2	Zwanzig etal 1999
data	61.4423156002001	18.1822201470802	0.608440161084668	6.34805901398337	-9999	-9999	-9999	0.081125354811289	2.33235395082456	5.89172889316987	4.26922179694409	0.641721694873612	0.202813387028223	-9999	1.33	100	-9999	-9999	-9999	-9999	25.65431	53.562281	26.64916	-9999	80.15524	465.6939606	9.058042	428.362316	-9999		-9999	0	a52-77-1326		Lynn Lake Greenstone Belt (outcrop)	mafic to intermediate volcanics	igneous:volcanic:mafic:intermediate	Manitoba	56.8008057699322	-100.486222707803	converted eastings and northings zone 14U	Glendenning etal 2015 Lithos 233:46-48 supp data 2	Zwanzig etal 1999
data	57.8349451560503	17.3297912587449	0.879422242981086	9.20806819121373	-9999	-9999	-9999	0.134499872455931	4.46953422315093	5.55587934683345	3.62115041227506	0.770132559628288	0.19657673666636	-9999	2.92	100	-9999	-9999	-9999	-9999	37.20637	35.346151	16.95969	40.6566	69.40506	297.9956419	13.310455	399.417121	-9999		-9999	0	a52-76-223		Lynn Lake Greenstone Belt (outcrop)	mafic to intermediate volcanics	igneous:volcanic:mafic:intermediate	Manitoba	56.7921013880012	-100.650102757147	converted eastings and northings zone 14U	Glendenning etal 2015 Lithos 233:46-48 supp data 2	Zwanzig etal 1999
data	55.1664902604927	19.0921342226145	0.710165639547387	5.74307865025278	-9999	-9999	-9999	0.0720457895193	4.42566992761415	8.61461797537917	5.4651877478212	0.504764673846519	0.205845112912286	-9999	1.92	100	-9999	-9999	-9999	-9999	116.4007	37.897717	34.0151	33.71178	66.6893	263.5347825	8.223275	327.3243721	-9999		-9999	0	a52-76-684		Lynn Lake Greenstone Belt (outcrop)	mafic to intermediate volcanics	igneous:volcanic:mafic:intermediate	Manitoba	56.775548823758	-101.014694725086	converted eastings and northings zone 14U	Glendenning etal 2015 Lithos 233:46-48 supp data 2	Zwanzig etal 1999
data	58.3469521221615	16.3252138606965	0.709791906986803	7.92086620840345	-9999	-9999	-9999	0.154302588475392	4.04272781805527	7.94143988686684	3.25064119721492	1.04060659111528	0.267457820024013	-9999	2.3	100	-9999	-9999	-9999	-9999	77.1218	41.668411	63.94291	1000	120.6497	454.73912	18.388422	399.506531	-9999		-9999	0	a52-76-650		Lynn Lake Greenstone Belt (outcrop)	mafic to intermediate volcanics	igneous:volcanic:mafic:intermediate	Manitoba	56.7586566981367	-101.010697319292	converted eastings and northings zone 14U	Glendenning etal 2015 Lithos 233:46-48 supp data 2	Zwanzig etal 1999
data	61.6658046784689	17.3366140307435	0.752022008274011	5.15385749670455	-9999	-9999	-9999	0.070188720772241	2.31622778548395	6.64787455314226	5.1739114169252	0.622798346617051	0.260700962868324	-9999	0.71	100	-9999	-9999	-9999	-9999	79.70621	28.230405	12.91566	56.04849	38.28751	225.8773088	10.156806	376.668319	-9999		-9999	0	a52-76-668		Lynn Lake Greenstone Belt (outcrop)	mafic to intermediate volcanics	igneous:volcanic:mafic:intermediate	Manitoba	56.7729940814128	-101.006223927951	converted eastings and northings zone 14U	Glendenning etal 2015 Lithos 233:46-48 supp data 2	Zwanzig etal 1999
data	56.5093431694813	16.558647452139	0.638058509653586	7.94485757181562	-9999	-9999	-9999	0.123495195416823	5.3102934029234	8.24330429407295	3.70485586250469	0.7716104825826	0.19553405940997	-9999	1.94	100	-9999	-9999	-9999	-9999	94.46283	42.795816	77.76519	19.01717	65.34155	268.5787709	12.637141	266.015467	-9999		-9999	0	a52-76-838		Lynn Lake Greenstone Belt (outcrop)	mafic to intermediate volcanics	igneous:volcanic:mafic:intermediate	Manitoba	56.7743895672543	-101.123021573203	converted eastings and northings zone 14U	Glendenning etal 2015 Lithos 233:46-48 supp data 2	Zwanzig etal 1999
data	56.7206483930507	16.3758814205003	0.705856957780187	8.93413235133208	-9999	-9999	-9999	0.131087720730606	4.34606212576087	8.27869374767905	3.5192011180755	0.847264773534602	0.141171391556037	-9999	1.16	100	-9999	-9999	-9999	-9999	66.24877	50.782362	222.9273	59.24957	100.3459	302.9748117	15.719841	336.559094	-9999		-9999	0	a52-77-1568		Lynn Lake Greenstone Belt (outcrop)	mafic to intermediate volcanics	igneous:volcanic:mafic:intermediate	Manitoba	56.7722691535111	-101.125901941482	converted eastings and northings zone 14U	Glendenning etal 2015 Lithos 233:46-48 supp data 2	Zwanzig etal 1999
data	49.3341116450773	19.5459550534904	0.595359498273586	10.4036549613571	-9999	-9999	-9999	0.191725940122002	4.49042333443637	12.4016410742074	2.59334561112392	0.312601975512675	0.131180906399265	-9999	1.62	100	-9999	-9999	-9999	-9999	37.32876	41.499465	21.42659	67.89801	103.7677	107.4506983	3.852331	594.83390535	-9999		-9999	0	a52-77-1790		Lynn Lake Greenstone Belt (outcrop)	mafic to intermediate volcanics	igneous:volcanic:mafic:intermediate	Manitoba	56.6760606225348	-100.648360176592	converted eastings and northings zone 14U	Glendenning etal 2015 Lithos 233:46-48 supp data 2	Zwanzig etal 1999
data	51.2854921965707	15.0022236864573	0.750618358889682	10.5390874984646	-9999	-9999	-9999	0.1724393527179	8.9465593586581	8.79440698861289	2.96189947021334	1.35454675402498	0.192726335390594	-9999	1.27	100	-9999	-9999	-9999	-9999	463.6283	57.823228	132.7426	107.372	88.07302	757.4054411	28.315365	496.1545335	-9999		-9999	0	a32-78-5082		Lynn Lake Greenstone Belt (outcrop)	mafic to intermediate volcanics	igneous:volcanic:mafic:intermediate	Manitoba	56.7104250123075	-101.325101018772	converted eastings and northings zone 14U	Glendenning etal 2015 Lithos 233:46-48 supp data 2	Zwanzig etal 1999
data	50.3766674236789	16.3971914855008	1.04206450562061	11.1051384079373	-9999	-9999	-9999	0.173677417603436	5.8845995611517	10.3389145067457	2.18629219806678	2.15831597717042	0.337138516524316	-9999	1.55	100	-9999	-9999	-9999	-9999	161.4871	44.989144	31.46209	98.46877	89.2931	879.6723672	36.996196	1040	-9999		-9999	0	a52-76-025		Lynn Lake Greenstone Belt (outcrop)	mafic to intermediate volcanics	igneous:volcanic:mafic:intermediate	Manitoba	56.7701303263714	-101.023845305821	converted eastings and northings zone 14U	Glendenning etal 2015 Lithos 233:46-48 supp data 2	Zwanzig etal 1999
data	57.4356844251939	17.1645703499206	0.803794343594387	8.43475330176895	-9999	-9999	-9999	0.152619179163491	4.28351162852199	7.33589521179181	3.08290741910252	1.00102578261536	0.305238358326982	-9999	1.79	100	-9999	-9999	-9999	-9999	66.13107	37.138636	43.03604	50.84629	135.8954	374.2150533	17.232082	521.088865	-9999		-9999	0	a52-76-642		Lynn Lake Greenstone Belt (outcrop)	mafic to intermediate volcanics	igneous:volcanic:mafic:intermediate	Manitoba	56.803631008583	-100.644202452703	converted eastings and northings zone 14U	Glendenning etal 2015 Lithos 233:46-48 supp data 2	Zwanzig etal 1999
data	57.0397913684351	13.3582158462107	0.439332216606145	13.5679209615358	-9999	-9999	-9999	0.212850692055006	7.02512136339182	5.70397913684351	1.32114222654831	1.18485260764596	0.14679358072759	-9999	2.5	100	-9999	-9999	-9999	-9999	620	51	170	-9999	220	179	24	86	-9999		-9999	0	bMG11-004		Lynn Lake Greenstone Belt (outcrop)	mafic to intermediate volcanics	igneous:volcanic:mafic:intermediate	Manitoba	56.886684618685	-100.914002274145	converted eastings and northings zone 14U	Glendenning etal 2015 Lithos 233:46-48 supp data 2
data	55.6820096446713	16.890107103703	0.871152368819632	9.73640882798412	-9999	-9999	-9999	0.155782541247746	4.95019522517509	8.38356044346422	2.65445251205041	0.512349710518439	0.163981622366048	-9999	0.98	100	-9999	-9999	-9999	-9999	200	27	90	-9999	120	74	7	270	-9999		-9999	0	bMG11-035		Lynn Lake Greenstone Belt (drillhole MG11-41)	mafic to intermediate volcanics	igneous:volcanic:mafic:intermediate	Manitoba	56.9021919322878	-100.948428288583	converted eastings and northings zone 14U	Glendenning etal 2015 Lithos 233:46-48 supp data 2
data	58.6506323937973	18.1915489334607	0.746745452228718	8.06899946991588	-9999	-9999	-9999	0.089194595682875	4.4908441779866	3.45369771655782	1.81500630750036	4.15107262059826	0.342258332271496	-9999	2.12	100	-9999	-9999	-9999	-9999	30	18	-9999	110	180	749	66	139	-9999		-9999	0	bMG11-072		Lynn Lake Greenstone Belt (drillhole MG11-14)	mafic to intermediate volcanics	igneous:volcanic:mafic:intermediate	Manitoba	56.8990279430554	-100.958263830057	converted eastings and northings zone 14U	Glendenning etal 2015 Lithos 233:46-48 supp data 2
data	62.1040462593075	13.2223501690884	0.635492798824404	11.4491202626913	-9999	-9999	-9999	0.128123548150082	4.98144355207517	2.85971759470982	0.409995354080261	4.12771139025699	0.081999070816052	-9999	1.36	100	-9999	-9999	-9999	-9999	100	18	80	350	340	618	85	127	-9999		-9999	0	bMG11-115		Lynn Lake Greenstone Belt (drillhole MG11-48)	mafic to intermediate volcanics	igneous:volcanic:mafic:intermediate	Manitoba	56.8840692822463	-100.992755812786	converted eastings and northings zone 14U	Glendenning etal 2015 Lithos 233:46-48 supp data 2
data	77.1732763877517	10.7145079647439	0.376706043717219	4.2508086353883	-9999	-9999	-9999	0.040140807937081	1.57475477291625	1.36890447580301	0.247020356535882	4.15095540665014	0.102925148556617	-9999	1.52	100	-9999	-9999	-9999	-9999	-9999	10	20	490	250	1056	43	124	-9999		-9999	0	bMG11-118		Lynn Lake Greenstone Belt (drillhole MG11-48)	mafic to intermediate volcanics	igneous:volcanic:mafic:intermediate	Manitoba	56.8840692822463	-100.992755812786	converted eastings and northings zone 14U	Glendenning etal 2015 Lithos 233:46-48 supp data 2
data	57.7127467813839	9.50784965911248	0.36064257327668	24.9270583016857	-9999	-9999	-9999	0.146045339591383	1.96714130878189	4.22239927390053	0.685518940939145	0.361312193062608	0.109285628265661	-9999	-0.51	100	-9999	-9999	-9999	-9999	30	8	-9999	150	140	98	6	21	-9999		-9999	0	bMG11-122		Lynn Lake Greenstone Belt (drillhole MG11-53)	mafic to intermediate volcanics	igneous:volcanic:mafic:intermediate	Manitoba	56.8773423722417	-100.988590312184	converted eastings and northings zone 14U	Glendenning etal 2015 Lithos 233:46-48 supp data 2
data	46.2361221920726	7.91651126140083	0.333705079112227	32.5490800241772	-9999	-9999	-9999	0.236160517525576	2.40267656960803	9.22052803208553	0.34910685199433	0.612359591790738	0.143749880232959	-9999	1.91	100	-9999	-9999	-9999	-9999	30	9	-9999	140	80	319	14	104	-9999		-9999	0	bMG11-125		Lynn Lake Greenstone Belt (drillhole MG11-53)	mafic to intermediate volcanics	igneous:volcanic:mafic:intermediate	Manitoba	56.8773423722417	-100.988590312184	converted eastings and northings zone 14U	Glendenning etal 2015 Lithos 233:46-48 supp data 2
data	50.4758473224837	13.7458809585813	0.811381772131436	11.6085332192588	-9999	-9999	-9999	0.188410748584828	8.31640992409375	11.1425711528662	3.00849421127386	0.408711996696136	0.293758694030108	-9999	2	100	-9999	-9999	-9999	-9999	310	43	90	-9999	80	149	7	708	-9999		-9999	0	cLL13-01		Lynn Lake Greenstone Belt (drillhole BT11-18)	mafic to intermediate volcanics	igneous:volcanic:mafic:intermediate	Manitoba	56.7557647362019	-100.911491096348	converted eastings and northings zone 14U	Glendenning etal 2015 Lithos 233:46-48 supp data 2
data	52.1539315854161	15.531054178914	1.13496165153602	11.393060023553	-9999	-9999	-9999	0.186807085228896	6.44050008957762	8.50406672873403	3.39945451608397	0.93033782951063	0.325826311445748	-9999	7.42	100	-9999	-9999	-9999	-9999	100	32	40	60	90	535	19	468	-9999		-9999	0	cLL13-02		Lynn Lake Greenstone Belt (drillhole BT12-08)	mafic to intermediate volcanics	igneous:volcanic:mafic:intermediate	Manitoba	56.7570829754409	-100.901677440498	converted eastings and northings zone 14U	Glendenning etal 2015 Lithos 233:46-48 supp data 2
data	52.5866553928644	15.9090763439302	1.03136787704947	10.6060508959535	-9999	-9999	-9999	0.166349657588624	5.59539757343553	9.07361768665221	4.33517289473383	0.434184944622318	0.262126733169953	-9999	1.07	100	-9999	-9999	-9999	-9999	130	30	40	60	80	184	5	335	-9999		-9999	0	cLL13-03		Lynn Lake Greenstone Belt (drillhole LW12-05)	mafic to intermediate volcanics	igneous:volcanic:mafic:intermediate	Manitoba	56.7576692617231	-100.943487951212	converted eastings and northings zone 14U	Glendenning etal 2015 Lithos 233:46-48 supp data 2
data	54.4496738503592	16.0287008522767	0.682183174674546	8.15495306519343	-9999	-9999	-9999	0.127063125664572	5.88448081971173	8.1653680754938	4.02019397594465	1.99787757656372	0.489505484117613	-9999	2.76	100	-9999	-9999	-9999	-9999	120	27	60	30	70	1178	32	1056	-9999		-9999	0	cLL13-04		Lynn Lake Greenstone Belt (drillhole FL12-03)	mafic to intermediate volcanics	igneous:volcanic:mafic:intermediate	Manitoba	56.9042493974955	-100.437031707502	converted eastings and northings zone 14U	Glendenning etal 2015 Lithos 233:46-48 supp data 2
data	66.700930889958	16.0313084978268	0.80156542489134	8.02634178791195	-9999	-9999	-9999	0.023512585796813	2.57569689865084	0.961878509869608	1.48556792079862	3.25425947731478	0.138938006981166	-9999	4.59	100	-9999	-9999	-9999	-9999	230	14	80	50	70	422	84	90	-9999		-9999	0	cLL13-06		Lynn Lake Greenstone Belt (drillhole FL12-07)	mafic to intermediate volcanics	igneous:volcanic:mafic:intermediate	Manitoba	56.9047138295335	-100.442731431194	converted eastings and northings zone 14U	Glendenning etal 2015 Lithos 233:46-48 supp data 2
data	66.0908287163204	16.6454846079207	0.81085348749193	7.38754401619581	-9999	-9999	-9999	0.021943200048106	2.53914171985231	1.06581257376517	1.79725257536871	3.51574938847632	0.125389714560608	-9999	3.85	100	-9999	-9999	-9999	-9999	280	14	100	30	70	450	99	103	-9999		-9999	0	cLL13-10		Lynn Lake Greenstone Belt (drillhole FL12-05)	mafic to intermediate volcanics	igneous:volcanic:mafic:intermediate	Manitoba	56.9052294771102	-100.44398295712	converted eastings and northings zone 14U	Glendenning etal 2015 Lithos 233:46-48 supp data 2
data	53.257292233313	15.0591059114465	0.997171456024103	9.68314404242055	-9999	-9999	-9999	0.107946749258772	7.33182871203146	6.43405376770107	3.87967029514201	2.5230166396331	0.726770193029357	-9999	4.07	100	-9999	-9999	-9999	-9999	180	34	130	140	90	552	51	616	-9999		-9999	0	cLL13-25		Lynn Lake Greenstone Belt (drillhole FL12-16)	mafic to intermediate volcanics	igneous:volcanic:mafic:intermediate	Manitoba	56.9042316462034	-100.438574638417	converted eastings and northings zone 14U	Glendenning etal 2015 Lithos 233:46-48 supp data 2
data	56.69	16.1	0.52	7.44	-9999	-9999	-9999	0.12	6.37	7.71	4.27	0.64	0.14	-9999	1.68	100	-9999	-9999	-9999	-9999	150	38	94	13	48	116	12	316	-9999		-9999	0	d141	Cartwright Lake	Lynn Lake Greenstone Belt (outcrop)	mafic to intermediate volcanics	igneous:volcanic:mafic	Manitoba	56.7884	-100.7402	converted eastings and northings zone 14U	Glendenning etal 2015 Lithos 233:46-48 supp data 2	Peck 1986
data	52.04	12.67	0.93	14.2	-9999	-9999	-9999	0.23	6.18	10.66	2.68	0.24	0.17	-9999	3.76	100	-9999	-9999	-9999	-9999	50	57	32	82	97	54	1	282	-9999		-9999	0	d157	Cartwright Lake	Lynn Lake Greenstone Belt (outcrop)	mafic to intermediate volcanics	igneous:volcanic:intermediate	Manitoba	56.7884	-100.7402	converted eastings and northings zone 14U	Glendenning etal 2015 Lithos 233:46-48 supp data 2	Peck 1986
data	64.8994632434648	14.3751254089759	0.637367692765623	8.455956122927	-9999	-9999	-9999	0.116269396690246	2.32538793380493	4.91502449645132	3.36124255886348	0.797893749366531	0.116269396690246	-9999	4.6	100	-9999	-9999	-9999	-9999	7	-9999	-9999	86	69	174	13	120	-9999		-9999	0	e94-00-16		Lynn Lake Greenstone Belt (outcrop)	mafic to intermediate volcanics	igneous:volcanic:mafic:intermediate	Manitoba	56.7586262872642	-100.868546149341	converted eastings and northings zone 14U	Glendenning etal 2015 Lithos 233:46-48 supp data 2
data	52.1747171985963	14.3532856550355	1.16397812866748	13.4103690791573	-9999	-9999	-9999	0.220013867704924	5.28033282491818	10.749248965012	2.28395348379397	0.227901736154118	0.136199060960191	-9999	4.81	100	-9999	-9999	-9999	-9999	81	-9999	23	70	81	68	-9999	243	-9999		-9999	0	e94-00-46		Lynn Lake Greenstone Belt (outcrop)	mafic to intermediate volcanics	igneous:volcanic:mafic:intermediate	Manitoba	56.7560673061055	-100.888097871435	converted eastings and northings zone 14U	Glendenning etal 2015 Lithos 233:46-48 supp data 2
data	58.3382818329941	16.5090845250762	0.869766999947836	8.50186937152802	-9999	-9999	-9999	0.151487854256318	2.74120879130479	5.46180699019376	3.96753904004641	3.00552156150435	0.453433033148161	-9999	2.85	100	-9999	-9999	-9999	-9999	13	17	-9999	161.682734	97.255350773744	1060	-9999	676.554555	-9999		-9999	0	f103-99-1078		Lynn Lake Greenstone Belt (outcrop)	mafic to intermediate volcanics	igneous:volcanic:mafic	Manitoba	56.754379937249	-101.015229124687	converted eastings and northings zone 14U	Glendenning etal 2015 Lithos 233:46-48 supp data 2	Beaumont-Smith 2007
data	51.2237291348736	13.3892143860954	0.943760951233412	13.7255211838623	-9999	-9999	-9999	0.153439976481156	7.91371933495277	9.4270999249039	2.39618593408929	0.543570312892372	0.283758860615836	-9999	4.74	100	-9999	-9999	-9999	-9999	275	31.213514	31.995214	27.359677	59.624917	144.66125665	-9999	428.8281102	-9999		-9999	0	f103-00-1213		Lynn Lake Greenstone Belt (outcrop)	mafic to intermediate volcanics	igneous:volcanic:mafic	Manitoba	56.7379148898582	-101.25223974165	converted eastings and northings zone 14U	Glendenning etal 2015 Lithos 233:46-48 supp data 2	Beaumont-Smith 2007
data	58.5314798429037	16.3944676207098	0.861113354708466	9.93359368151384	-9999	-9999	-9999	0.150417221396907	3.91690482563757	5.52202819490658	0.343233928019787	3.87229090029361	0.474470429909706	-9999	1.21	100	-9999	-9999	-9999	-9999	125	21.577301	-9999	75.398723	802.393769	526.55838385	-9999	82.966901	-9999		-9999	0	f103-00-1233		Lynn Lake Greenstone Belt (outcrop)	mafic to intermediate volcanics	igneous:volcanic:mafic	Manitoba	56.7308347253969	-101.300862584665	converted eastings and northings zone 14U	Glendenning etal 2015 Lithos 233:46-48 supp data 2	Beaumont-Smith 2007
data	56.3966455487025	16.0600386769902	0.857946824489557	9.51705995673492	-9999	-9999	-9999	0.126020391376257	4.72828508443716	7.12771333624109	4.39559125120384	0.5689030410023	0.221795888822212	-9999	0.5	100	-9999	-9999	-9999	-9999	90	34	32.1730251424432	45.3443677686329	78.3427127262187	217.130117	-9999	354.263577	-9999		-9999	0	f103-01-1606		Lynn Lake Greenstone Belt (outcrop)	mafic to intermediate volcanics	igneous:volcanic:mafic	Manitoba	56.7173541962541	-101.323638534509	converted eastings and northings zone 14U	Glendenning etal 2015 Lithos 233:46-48 supp data 2	Beaumont-Smith 2007
data	56.0098796866019	15.3924117393982	0.745994089525374	8.87753074192595	-9999	-9999	-9999	0.155834344846945	6.11272784948016	7.69117895534921	4.54433057231091	0.279089275265048	0.191022745296255	-9999	0.43	100	-9999	-9999	-9999	-9999	320	33	83.9617232718126	44.7993601314336	84.1701340354866	143.373041	-9999	391.577098	-9999		-9999	0	f103-01-1615		Lynn Lake Greenstone Belt (outcrop)	mafic to intermediate volcanics	igneous:volcanic:mafic	Manitoba	56.724213129774	-101.336027146341	converted eastings and northings zone 14U	Glendenning etal 2015 Lithos 233:46-48 supp data 2	Beaumont-Smith 2007
data	59.4266301105732	16.3596363925409	0.659403749073579	4.98818361171338	-9999	-9999	-9999	0.082300011299899	4.13507373848272	7.46722053745423	6.47359844980911	0.217258250919109	0.190695148133912	-9999	0.81	100	-9999	-9999	-9999	-9999	51	23	59.754586	-9999	-9999	110.0349348	-9999	266.247758	-9999		-9999	0	f103-99-1127		Lynn Lake Greenstone Belt (outcrop)	mafic to intermediate volcanics	igneous:volcanic:mafic	Manitoba	56.7787284758002	-100.448955684657	converted eastings and northings zone 14U	Glendenning etal 2015 Lithos 233:46-48 supp data 2	Beaumont-Smith 2007
data	60.4196397392005	14.3754259359226	0.70805859471471	9.8352807680833	-9999	-9999	-9999	0.147937314457684	5.32574332047664	2.5506433527187	2.09152754922933	4.31108423674647	0.23465918845012	-9999	1.55	100	-9999	-9999	-9999	-9999	53	23.6342735605776	47.523321	42.276194	172.334794347669	1060	-9999	109.8323006	-9999		-9999	0	f103-99-1058		Lynn Lake Greenstone Belt (outcrop)	mafic to intermediate volcanics	igneous:volcanic:mafic	Manitoba	56.7513927616103	-100.901485351249	converted eastings and northings zone 14U	Glendenning etal 2015 Lithos 233:46-48 supp data 2	Beaumont-Smith 2007
data	61.3366985782061	16.0543656983906	0.886783290492199	9.87251223981489	-9999	-9999	-9999	0.19273440302027	3.05504532447023	4.42879053748705	0.779139076039389	3.22990157291313	0.164029279166187	-9999	2.29	100	-9999	-9999	-9999	-9999	13	16	37.0877906167237	122.715070019326	395.478149757919	451.11257	-9999	72.031401	-9999		-9999	0	f103-02-1801a		Lynn Lake Greenstone Belt (outcrop)	mafic to intermediate volcanics	igneous:volcanic:mafic	Manitoba	56.8476537978958	-101.075223611806	converted eastings and northings zone 14U	Glendenning etal 2015 Lithos 233:46-48 supp data 2	Beaumont-Smith 2007
data	54.4197232896607	14.2345555365218	0.607461924170037	12.310422410212	-9999	-9999	-9999	0.27904967329204	6.64883698096558	9.11696586026341	1.42043335502447	0.821515033930085	0.141035935959876	-9999	0.88	100	-9999	-9999	-9999	-9999	342	36	98.13842844669	-9999	207.306146630541	88.3770915	-9999	146.0514345	-9999		-9999	0	f103-02-1801b		Lynn Lake Greenstone Belt (outcrop)	mafic to intermediate volcanics	igneous:volcanic:mafic	Manitoba	56.8476537978958	-101.075223611806	converted eastings and northings zone 14U	Glendenning etal 2015 Lithos 233:46-48 supp data 2	Beaumont-Smith 2007
data	55.0667042409151	14.9143241200848	1.19457411385905	8.72212525490597	-9999	-9999	-9999	0.097932634441049	7.84481207137156	9.34440553625013	1.34657372356443	1.35633382764421	0.112214476963702	-9999	1.48	100	-9999	-9999	-9999	-9999	92	31.037314	71.7866471019511	-9999	90.1572126248508	357.7873816	-9999	419.41020555	-9999		-9999	0	f103-03-1862		Lynn Lake Greenstone Belt (outcrop)	mafic to intermediate volcanics	igneous:volcanic:mafic	Manitoba	56.8303658407647	-101.118999160938	converted eastings and northings zone 14U	Glendenning etal 2015 Lithos 233:46-48 supp data 2	Beaumont-Smith 2007
data	54.0478215891699	17.5058971397963	1.03485119377289	9.72437989479199	-9999	-9999	-9999	0.145966364880418	4.58032386348898	8.69758201770215	2.87906071419307	1.13245107585866	0.251666146345548	-9999	1.1	100	-9999	-9999	-9999	-9999	103	22.915289	33.639843880578	11.0015675978135	74.3842277871012	491.014557	-9999	719.3944932	-9999		-9999	0	f94-00-61		Lynn Lake Greenstone Belt (outcrop)	mafic to intermediate volcanics	igneous:volcanic:mafic	Manitoba	56.7571835462604	-100.90920753479	converted eastings and northings zone 14U	Glendenning etal 2015 Lithos 233:46-48 supp data 2	Beaumont-Smith 2007
data	54.4637046348451	15.568274687868	0.704158822676442	8.15288622524948	-9999	-9999	-9999	0.154571448880195	7.0617936449187	9.04192462403753	3.74810506761779	0.872218535132664	0.232362308774149	-9999	0.95	100	-9999	-9999	-9999	-9999	206	28.749325	81.1177086919405	73.5609696305743	75.8277816461148	153.7334352	-9999	486.42679	-9999		-9999	0	f95-00-14		Lynn Lake Greenstone Belt (outcrop)	mafic to intermediate volcanics	igneous:volcanic:mafic	Manitoba	56.8981114311163	-100.956540967397	converted eastings and northings zone 14U	Glendenning etal 2015 Lithos 233:46-48 supp data 2	Beaumont-Smith 2007
data	53.1178511399767	18.6124788634749	0.896755499831735	10.817681903269	-9999	-9999	-9999	0.170858714173126	4.24619289661024	9.82690356072656	1.98155668508478	0.198290956719817	0.131429780133174	-9999	0.97	100	-9999	-9999	-9999	-9999	-9999	26	-9999	15.5931466840963	73.4056795539105	57.470672	-9999	297.414674	-9999		-9999	0	f95-01-46		Lynn Lake Greenstone Belt (outcrop)	mafic to intermediate volcanics	igneous:volcanic:mafic	Manitoba	56.8618479154757	-101.025662910194	converted eastings and northings zone 14U	Glendenning etal 2015 Lithos 233:46-48 supp data 2	Beaumont-Smith 2007
data	48.5856183280743	20.742360854678	0.997385622629162	13.2543278349391	-9999	-9999	-9999	0.158929680418947	3.60648120950688	6.99901861844979	3.24990820856693	2.26334044236085	0.142629200375978	-9999	1.5	100	-9999	-9999	-9999	-9999	28	38	21.9756542448478	362.167700952658	129.351480228097	554.098021	-9999	205.273682	-9999		-9999	0	f95-01-82		Lynn Lake Greenstone Belt (outcrop)	mafic to intermediate volcanics	igneous:volcanic:mafic	Manitoba	56.859209496294	-101.038151152037	converted eastings and northings zone 14U	Glendenning etal 2015 Lithos 233:46-48 supp data 2	Beaumont-Smith 2007
data	57.4923526078273	19.1265140231177	0.797878172117189	7.65060560924708	-9999	-9999	-9999	0.141525948267573	2.69719741988201	9.19918663739227	1.46653700016398	1.31539204351078	0.112810538474153	-9999	2.53	100	-9999	-9999	-9999	-9999	43	28	22.442686931875	155.972301133458	61.0052909518414	200.592417	-9999	157.911181	-9999		-9999	0	f95-01-103		Lynn Lake Greenstone Belt (outcrop)	mafic to intermediate volcanics	igneous:volcanic:mafic	Manitoba	56.8494701441541	-101.062138868809	converted eastings and northings zone 14U	Glendenning etal 2015 Lithos 233:46-48 supp data 2	Beaumont-Smith 2007
data	51.4466630068295	18.2504073962142	1.05866424852008	12.6758470743106	-9999	-9999	-9999	0.180796550980658	3.89717009891641	9.39137639816197	2.64163849488406	0.316817191530877	0.140619539651623	-9999	0.72	100	-9999	-9999	-9999	-9999	14	30	-9999	140.379495153779	101.788513802893	58.19636	-9999	312.414398	-9999		-9999	0	f95-01-268		Lynn Lake Greenstone Belt (outcrop)	mafic to intermediate volcanics	igneous:volcanic:mafic	Manitoba	56.8330222721905	-101.094183319005	converted eastings and northings zone 14U	Glendenning etal 2015 Lithos 233:46-48 supp data 2	Beaumont-Smith 2007
data	55.938559166895	11.8228486107576	1.00731883800809	10.3462567397819	-9999	-9999	-9999	0.162829651525404	7.17057285288891	9.9012564498988	3.05432017147031	0.434219231543755	0.161818287230215	-9999	1.22	100	-9999	-9999	-9999	-9999	880	54	245.779611094057	110.118220532533	71.5277602473482	795.486764	-9999	153.611138	-9999		-9999	0	f95-01-337		Lynn Lake Greenstone Belt (outcrop)	mafic to intermediate volcanics	igneous:volcanic:mafic	Manitoba	56.8255463464786	-101.129199759776	converted eastings and northings zone 14U	Glendenning etal 2015 Lithos 233:46-48 supp data 2	Beaumont-Smith 2007
data	68.4381277563484	13.6554949748582	0.521117786172899	8.06276651824351	-9999	-9999	-9999	0.073297877438577	1.41575352312869	1.99812022058588	3.37371052320027	2.32103954822359	0.140571271800011	-9999	0.61	100	-9999	-9999	-9999	-9999	13	11	-9999	49.4220958306661	87.2284407578731	756.857934	-9999	207.060881	-9999		-9999	0	f95-01-247		Lynn Lake Greenstone Belt (outcrop)	mafic to intermediate volcanics	igneous:volcanic:mafic	Manitoba	56.8294351096013	-101.119831700294	converted eastings and northings zone 14U	Glendenning etal 2015 Lithos 233:46-48 supp data 2	Beaumont-Smith 2007
data	59.0513685430802	15.7188544076843	0.58367065022131	15.2156900540452	-9999	-9999	-9999	0.113715143922428	2.3044927396669	2.90828996403377	2.29442945259412	1.64847645158737	0.161012593164499	-9999	0.36	100	-9999	-9999	-9999	-9999	15	9	-9999	27.7233605175317	96.5850456948595	779.15829	-9999	205.131811	-9999		-9999	0	f95-01-201		Lynn Lake Greenstone Belt (outcrop)	mafic to intermediate volcanics	igneous:volcanic:mafic	Manitoba	56.8400370758465	-101.087410220075	converted eastings and northings zone 14U	Glendenning etal 2015 Lithos 233:46-48 supp data 2	Beaumont-Smith 2007
data	52.5195376806557	14.6549709951214	1.13926997122653	12.2309923329373	-9999	-9999	-9999	0.190888319646999	5.797348967057	9.5949155378121	3.23197154957881	0.387606868653218	0.252497777310845	-9999	0.8	100	-9999	-9999	-9999	-9999	119	34.128002	40.4989460486359	94.7492506003749	103.712130466006	245.55753695	-9999	379.0095576	-9999		-9999	0	f94-00-64		Lynn Lake Greenstone Belt (outcrop)	mafic to intermediate volcanics	igneous:volcanic:mafic	Manitoba	56.7612376624646	-100.913797941289	converted eastings and northings zone 14U	Glendenning etal 2015 Lithos 233:46-48 supp data 2	Beaumont-Smith 2007
data	61.2968877655719	9.61301785373662	0.433647177629129	19.9942684697067	-9999	-9999	-9999	0.301228109402052	1.48592389537254	5.09459621270585	0.727799458957978	0.901006169634334	0.151624887282912	-9999	1.03	100	-9999	-9999	-9999	-9999	16	9	-9999	95.8382017824844	84.2327959832442	183.555895	-9999	10.277377	-9999		-9999	0	f95-01-22		Lynn Lake Greenstone Belt (outcrop)	mafic to intermediate volcanics	igneous:volcanic:mafic	Manitoba	56.8705229046581	-101.012102689288	converted eastings and northings zone 14U	Glendenning etal 2015 Lithos 233:46-48 supp data 2	Beaumont-Smith 2007
data	52.0986115319767	15.4667752985556	0.981936721256983	11.8239426953432	-9999	-9999	-9999	0.198422446264364	7.23478765610067	9.55480395088401	2.37089384510753	0.137544223668096	0.13228163084291	-9999	1.74	100	-9999	-9999	-9999	-9999	40	39.788435	32.4791538868869	232.620980043227	93.3814739367366	29.4737916	-9999	272.1912528	-9999		-9999	0	f94-00-62		Lynn Lake Greenstone Belt (outcrop)	mafic to intermediate volcanics	igneous:volcanic:mafic	Manitoba	56.7573454158802	-100.909199391626	converted eastings and northings zone 14U	Glendenning etal 2015 Lithos 233:46-48 supp data 2	Beaumont-Smith 2007
data	50.7321290048619	19.6697343572586	0.565998163923229	8.53670625219989	-9999	-9999	-9999	0.137085793830947	6.00269612380966	9.71024372969209	4.27873841351138	0.262815286797949	0.103852874114354	-9999	3.17	100	-9999	-9999	-9999	-9999	40	31.683769	37.93606526986	58.3794233229472	61.6214215215771	61.2634785	-9999	413.71917115	-9999		-9999	0	f94-00-69		Lynn Lake Greenstone Belt (outcrop)	mafic to intermediate volcanics	igneous:volcanic:mafic	Manitoba	56.7572402033994	-100.908441548913	converted eastings and northings zone 14U	Glendenning etal 2015 Lithos 233:46-48 supp data 2	Beaumont-Smith 2007
data	51.0876847152629	19.7630287732974	0.610764403433172	9.01847772962359	-9999	-9999	-9999	0.171585986248784	5.27014100621265	9.87640766086751	2.21631898904679	1.86302931725801	0.122561418749131	-9999	1.49	100	-9999	-9999	-9999	-9999	159	31.336125	54.92897	52.303751	80.489107	719.9521551	-9999	174.736949	-9999		-9999	0	f103-00-1263		Lynn Lake Greenstone Belt (outcrop)	mafic to intermediate volcanics	igneous:volcanic:mafic	Manitoba	56.7071050301862	-101.327712038064	converted eastings and northings zone 14U	Glendenning etal 2015 Lithos 233:46-48 supp data 2	Beaumont-Smith 2007
data	49.340228446432	15.3415054746099	0.864924267669677	11.8128578175284	-9999	-9999	-9999	0.205837779996418	7.76708076242641	11.6404813515216	2.52480823739449	0.289340227942083	0.212935634479053	-9999	0.8	100	-9999	-9999	-9999	-9999	351	37	90.3687809955955	-9999	95.781385	59.310835	-9999	265.693211	-9999		-9999	0	f103-00-1412		Lynn Lake Greenstone Belt (outcrop)	mafic to intermediate volcanics	igneous:volcanic:mafic	Manitoba	56.768571508675	-101.088939256545	converted eastings and northings zone 14U	Glendenning etal 2015 Lithos 233:46-48 supp data 2	Beaumont-Smith 2007
data	53.6902588167764	16.5736859891516	0.844338908405287	10.8370292908956	-9999	-9999	-9999	0.160585988560336	4.69638268431171	7.9990001848922	3.09052279870835	1.82540240246897	0.282792935829522	-9999	0.89	100	-9999	-9999	-9999	-9999	85	34.224732	62.983314	84.9431725221546	73.40535	645.64640335	-9999	711.539019	-9999		-9999	0	f103-99-1023		Lynn Lake Greenstone Belt (outcrop)	mafic to intermediate volcanics	igneous:volcanic:mafic	Manitoba	56.76685485174	-100.963942211308	converted eastings and northings zone 14U	Glendenning etal 2015 Lithos 233:46-48 supp data 2	Beaumont-Smith 2007
data	52.6944019042051	13.212097262948	0.823317949097458	10.4916576555811	-9999	-9999	-9999	0.181704834152431	8.78753322228708	9.71145610780792	1.67332700377663	2.21918786336191	0.205316196782408	-9999	3.29	100	-9999	-9999	-9999	-9999	609	38.104407	99.9150320964374	75.5398921385974	115.951316	575.6221863	-9999	266.490993	-9999		-9999	0	f95-00-12		Lynn Lake Greenstone Belt (outcrop)	mafic to intermediate volcanics	igneous:volcanic:mafic	Manitoba	56.8977482281031	-100.953911140391	converted eastings and northings zone 14U	Glendenning etal 2015 Lithos 233:46-48 supp data 2	Beaumont-Smith 2007
data	51.9555762901371	14.4545669445323	1.33730014458855	13.3426771795683	-9999	-9999	-9999	0.222377952992805	5.33707087182731	9.3600902032426	2.92123765522366	0.755752005943013	0.313350751944407	-9999	0.154	100	-9999	-9999	-9999	-9999	49	-9999	34	82	94	300	12	422	-9999		-9999	0	f94-00-67		Lynn Lake Greenstone Belt (outcrop)	mafic to intermediate volcanics	igneous:volcanic:mafic	Manitoba	56.7573789103396	-100.916971536561	converted eastings and northings zone 14U	Glendenning etal 2015 Lithos 233:46-48 supp data 2	Beaumont-Smith 2007
data	50.7903855567082	19.6306398163964	0.566068714282331	8.51699716901855	-9999	-9999	-9999	0.135025564874684	6.00344434596674	9.71145408906384	4.27927174833615	0.262847176218725	0.103865819134373	-9999	3.17	100	-9999	-9999	-9999	-9999	40	-9999	38	58	62	61	2	414	-9999		-9999	0	f94-00-69		Lynn Lake Greenstone Belt (outcrop)	mafic to intermediate volcanics	igneous:volcanic:mafic	Manitoba	56.7572402033994	-100.908441548913	converted eastings and northings zone 14U	Glendenning etal 2015 Lithos 233:46-48 supp data 2	Beaumont-Smith 2007
data	52.106565329516	15.4691365822	0.982086631698885	11.8053937074685	-9999	-9999	-9999	0.203541270818422	7.23589217759489	9.5562626649249	2.37125580503461	0.137564004711871	0.132301826031974	-9999	1.74	100	-9999	-9999	-9999	-9999	40	-9999	32	233	93	29	-9999	272	-9999		-9999	0	f94-00-62		Lynn Lake Greenstone Belt (outcrop)	mafic to intermediate volcanics	igneous:volcanic:mafic	Manitoba	56.7573454158802	-100.909199391626	converted eastings and northings zone 14U	Glendenning etal 2015 Lithos 233:46-48 supp data 2	Beaumont-Smith 2007
data	55.4182191198142	13.931382255628	1.22616651176373	13.2143258160001	-9999	-9999	-9999	0.194629605041861	3.89259210083723	8.27688004599074	3.13456100751629	0.465395615249765	0.245847922158141	-9999	1.67	100	-9999	-9999	-9999	-9999	20	-9999	22	79	94	139	10	416	-9999		-9999	0	e94-00-28	Burnt Timber area	Lynn Lake Greenstone Belt (outcrop)	mafic to intermediate volcanics	igneous:volcanic:mafic	Manitoba	56.7636122575024	-100.857193668467	converted eastings and northings zone 14U	Glendenning etal 2015 Lithos 233:46-48 supp data 2	Jones etal 2005
data	52.5296180915782	14.6476819678439	1.13948863860193	12.2232380559249	-9999	-9999	-9999	0.19193514302692	5.79846168933959	9.59675715134602	3.23259188255866	0.387681138954943	0.252546240824895	-9999	0.8	100	-9999	-9999	-9999	-9999	119	-9999	40	95	104	246	6	379	-9999		-9999	0	e94-00-64	Burnt Timber area	Lynn Lake Greenstone Belt (outcrop)	mafic to intermediate volcanics	igneous:volcanic:mafic	Manitoba	56.7612376624646	-100.913797941289	converted eastings and northings zone 14U	Glendenning etal 2015 Lithos 233:46-48 supp data 2	Jones etal 2005
data	57.1003518608556	15.3823041534397	0.939456159706718	11.1495895877281	-9999	-9999	-9999	0.15692014975321	3.42746642882011	5.47155785323693	3.05581344256251	3.15136125889384	0.165179105003379	-9999	2.16	100	-9999	-9999	-9999	-9999	33	26.9864307079367	47.044517	56.820524	100.900167279268	447.82848855	-9999	163.532466	-9999		-9999	0	f103-99-1039		Lynn Lake Greenstone Belt (outcrop)	mafic to intermediate volcanics	igneous:volcanic:mafic	Manitoba	56.7579592752209	-100.885395450088	converted eastings and northings zone 14U	Glendenning etal 2015 Lithos 233:46-48 supp data 2	Beaumont-Smith 2007
data	47.6008311689993	20.546393211369	1.06072020125688	12.7428123414353	-9999	-9999	-9999	0.174087666618496	4.14976414613857	10.1821042219888	2.74289288683793	0.739665899558661	0.06072825579715	-9999	1.29	100	-9999	-9999	-9999	-9999	15	40.308413	-9999	172.296897299634	94.998716	92.1247497	-9999	293.222682	-9999		-9999	0	f95-00-16		Lynn Lake Greenstone Belt (outcrop)	mafic to intermediate volcanics	igneous:volcanic:mafic	Manitoba	56.8989325758385	-100.956321176151	converted eastings and northings zone 14U	Glendenning etal 2015 Lithos 233:46-48 supp data 2	Beaumont-Smith 2007
data	52.5120658201348	16.3797211790167	0.715839200140907	10.5519236562557	-9999	-9999	-9999	0.18875875162217	6.9727276555512	9.59265786932339	1.83601408681674	1.11620086468542	0.134090916452908	-9999	1.24	100	-9999	-9999	-9999	-9999	188	36	32.32907	174.748139	38.8483520199366	549.36967575	-9999	412.9072836	-9999		-9999	0	f103-99-1078		Lynn Lake Greenstone Belt (outcrop)	mafic to intermediate volcanics	igneous:volcanic:mafic	Manitoba	56.754379844824	-101.015229283315	converted eastings and northings zone 14U	Glendenning etal 2015 Lithos 233:46-48 supp data 2	Beaumont-Smith 2007
data	51.1848595456192	16.8645494548311	0.941929678404111	14.4195405023778	-9999	-9999	-9999	0.210431098366876	3.80780082759109	9.56960471144603	2.38488578149126	0.516193114935973	0.100205284936608	-9999	0.47	100	-9999	-9999	-9999	-9999	26.472334	53.558715	-9999	206.540029	95.412813	313.6521685	5.742514	222.796911	-9999		-9999	0	a32-80-1137		Lynn Lake Greenstone Belt (outcrop)	mafic to intermediate volcanics	igneous:volcanic:mafic	Manitoba	56.9238153150591	-100.374568060901	converted eastings and northings zone 14U	Glendenning etal 2015 Lithos 233:46-48 supp data 2	Zwanzig etal 1999
data	41.0532046198364	17.1126366494052	1.11087660050548	12.3823143235534	-9999	-9999	-9999	0.171233387361153	8.50815893450727	17.4122950772872	1.55180257296045	0.462031926961973	0.235445907621585	-9999	5.09	100	-9999	-9999	-9999	-9999	275	47	103.040208263131	47.3366801531155	90.0267278734351	112.719331	-9999	308.426374	-9999		-9999	0	f103-01-2004		Lynn Lake Greenstone Belt (outcrop)	mafic to intermediate volcanics	igneous:volcanic:mafic	Manitoba	56.7339670541633	-101.258347367079	converted eastings and northings zone 14U	Glendenning etal 2015 Lithos 233:46-48 supp data 2	Beaumont-Smith 2007
data	50.2612110195376	17.387990441314	0.73681356468432	10.4145763469803	-9999	-9999	-9999	0.168009686452743	6.396513363743	11.4064407609784	2.53026636224011	0.556483537784057	0.141694916285446	-9999	0.91	100	-9999	-9999	-9999	-9999	280	36.316967	40.366796	107.056776	76.17752	161.6173668	-9999	241.263008	-9999		-9999	0	f103-00-1249		Lynn Lake Greenstone Belt (outcrop)	mafic to intermediate volcanics	igneous:volcanic:mafic	Manitoba	56.6434398186699	-101.529933874929	converted eastings and northings zone 14U	Glendenning etal 2015 Lithos 233:46-48 supp data 2	Beaumont-Smith 2007
data	53.0356154427105	16.5022357281357	0.718020639839774	12.024805885953	-9999	-9999	-9999	0.169306003144038	5.2117691329279	8.6896816071518	2.63138245850372	0.915191533474438	0.101991568159059	-9999	1.77	100	-9999	-9999	-9999	-9999	127	47	35.8343190688376	80.4371164112196	91.9318478297246	215.444575	-9999	298.455392	-9999		-9999	0	f103-01-1616		Lynn Lake Greenstone Belt (outcrop)	mafic to intermediate volcanics	igneous:volcanic:mafic	Manitoba	56.7254883972484	-101.334635052369	converted eastings and northings zone 14U	Glendenning etal 2015 Lithos 233:46-48 supp data 2	Beaumont-Smith 2007
data	59.1884126176054	14.0973086940493	0.700808655222161	13.03240408047	-9999	-9999	-9999	0.21805189706623	2.28193845766985	6.97766070611935	2.74846809790457	0.623101460783353	0.131845333109813	-9999	0.45	100	-9999	-9999	-9999	-9999	5	29	-20	39.900852839724	107.312991427894	124.616933	-9999	180.140858	-9999		-9999	0	f103-01-1654		Lynn Lake Greenstone Belt (outcrop)	mafic to intermediate volcanics	igneous:volcanic:mafic	Manitoba	56.6936786214138	-101.169959791606	converted eastings and northings zone 14U	Glendenning etal 2015 Lithos 233:46-48 supp data 2	Beaumont-Smith 2007
data	50.8378848686744	15.801374854579	0.798172011885144	11.5572876340222	-9999	-9999	-9999	0.162065383123887	7.78926747639183	8.92372515825904	3.7275038118494	0.250782504536491	0.151936296678644	-9999	0.48	100	-9999	-9999	-9999	-9999	213	47	61.38988366223	90.9748014690855	78.1656785624886	137.86153	-9999	364.006492	-9999		-9999	0	f103-01-1624		Lynn Lake Greenstone Belt (outcrop)	mafic to intermediate volcanics	igneous:volcanic:mafic	Manitoba	56.7270272265791	-101.336921019529	converted eastings and northings zone 14U	Glendenning etal 2015 Lithos 233:46-48 supp data 2	Beaumont-Smith 2007
data	47.2659631081332	21.17426290061	0.817889983285364	11.2586090291751	-9999	-9999	-9999	0.191850736820024	4.52363842607214	11.3393882867835	2.26181921303607	1.08579905847625	0.080779257608431	-9999	1.13	100	-9999	-9999	-9999	-9999	22.33505	31.09624	-9999	90.72959	77.06867	142.7377831	18.254431	302.6809041	-9999		-9999	0	a32-76-505		Lynn Lake Greenstone Belt (outcrop)	mafic to intermediate volcanics	igneous:volcanic:mafic:intermediate	Manitoba	56.9710693393086	-100.735314254472	converted eastings and northings zone 14U	Glendenning etal 2015 Lithos 233:46-48 supp data 2	Zwanzig etal 1999
data	51.0356436596614	22.6165837616903	0.774333903801759	8.66851720879371	-9999	-9999	-9999	0.130731698044453	3.34874272683098	8.13553413215094	3.62026240738485	1.58920022592193	0.080450275719663	-9999	0.93	100	-9999	-9999	-9999	-9999	-9999	32.399286	-9999	86.84659	94.43798	638.8342125	22.325913	272.0908015	-9999		-9999	0	a32-76-497		Lynn Lake Greenstone Belt (outcrop)	mafic to intermediate volcanics	igneous:volcanic:mafic:intermediate	Manitoba	56.8532360340785	-101.052004590427	converted eastings and northings zone 14U	Glendenning etal 2015 Lithos 233:46-48 supp data 2	Zwanzig etal 1999
data	50.1322013921414	17.4148756045685	0.46493573871744	13.0182006840883	-9999	-9999	-9999	0.22236057069095	5.95319891531679	9.97590378508943	2.25392760291281	0.54418110913886	0.020214597335541	-9999	1.06	100	-9999	-9999	-9999	-9999	78.75533	55.72651	34.61078	20.3357	103.0341	258.3441113	12.431932	187.9390149	-9999		-9999	0	a32-78-5198		Lynn Lake Greenstone Belt (outcrop)	mafic to intermediate volcanics	igneous:volcanic:mafic:intermediate	Manitoba	56.9937597298371	-100.626060061255	converted eastings and northings zone 14U	Glendenning etal 2015 Lithos 233:46-48 supp data 2	Zwanzig etal 1999
data	48.5787643038776	20.8108154708567	0.757307695446023	11.6827333817473	-9999	-9999	-9999	0.151461539089205	3.46342052717315	10.733574403455	3.42303078341603	0.338307279303326	0.060584615635682	-9999	0.73	100	-9999	-9999	-9999	-9999	-9999	42.291093	-9999	120.9847	85.56316	76.0566928	3.140885	223.290495	-9999		-9999	0	a32-76-139		Lynn Lake Greenstone Belt (outcrop)	mafic to intermediate volcanics	igneous:volcanic:mafic:intermediate	Manitoba	56.8467331643855	-101.133304094767	converted eastings and northings zone 14U	Glendenning etal 2015 Lithos 233:46-48 supp data 2	Zwanzig etal 1999
data	49.4962618995465	17.2453493671918	0.763335207866382	12.0024417552675	-9999	-9999	-9999	0.180789917652564	6.7595341433431	11.1487115885748	2.00877686280627	0.344579836180967	0.050219421570157	-9999	1	100	-9999	-9999	-9999	-9999	283.5729	76.212645	131.7097	41.37961	108.6183	73.4902564	3.42667	194.8967636	-9999		-9999	0	a32-76-690		Lynn Lake Greenstone Belt (outcrop)	mafic to intermediate volcanics	igneous:volcanic:mafic:intermediate	Manitoba	56.8255826602976	-101.183265339462	converted eastings and northings zone 14U	Glendenning etal 2015 Lithos 233:46-48 supp data 2	Zwanzig etal 1999
data	51.5982848495027	15.6229824475776	0.757906651725951	11.0351208491298	-9999	-9999	-9999	0.181897596414228	6.14409658999171	12.7025154829269	1.69771089986613	0.188746678703785	0.070737954161089	-9999	0.85	100	-9999	-9999	-9999	-9999	201.0389	51.167944	45.07662	46.05576	78.24078	55.0825264	-9999	169.700394	-9999		-9999	0	a32-76-511		Lynn Lake Greenstone Belt (outcrop)	mafic to intermediate volcanics	igneous:volcanic:mafic:intermediate	Manitoba	56.9635940432509	-100.750439074253	converted eastings and northings zone 14U	Glendenning etal 2015 Lithos 233:46-48 supp data 2	Zwanzig etal 1999
data	52.527842746459	14.7778599371027	0.895932925342056	13.6403271217807	-9999	-9999	-9999	0.22146656581489	6.29166380155938	9.91566215125759	1.33886605697184	0.289712072886871	0.10066662082495	-9999	0.38	100	-9999	-9999	-9999	-9999	114.9712	58.199876	34.5272	62.97659	99.44437	47.0299038	-9999	119.262244	-9999		-9999	0	a32-76-528		Lynn Lake Greenstone Belt (outcrop)	mafic to intermediate volcanics	igneous:volcanic:mafic:intermediate	Manitoba	56.9412246767498	-100.807940018427	converted eastings and northings zone 14U	Glendenning etal 2015 Lithos 233:46-48 supp data 2	Zwanzig etal 1999
data	49.0294146685254	18.3962791241645	0.481685302972553	12.2676022905988	-9999	-9999	-9999	0.163977975480018	6.65135663040823	11.4067179193287	1.33232105077515	0.219401920409096	0.051243117337506	-9999	1.34	100	-9999	-9999	-9999	-9999	83.64572	54.110721	48.5206	78.15884	65.23838	35.3007578	-9999	173.2725511	-9999		-9999	0	a12-74-55		Lynn Lake Greenstone Belt (outcrop)	mafic to intermediate volcanics	igneous:volcanic:mafic:intermediate	Manitoba	56.8724202275196	-100.167316003544	converted eastings and northings zone 14U	Glendenning etal 2015 Lithos 233:46-48 supp data 2	Zwanzig etal 1999
data	50.4398546739681	16.8132848913227	0.763314992039468	12.1519746732683	-9999	-9999	-9999	0.183195598089472	6.68663933026574	9.53634863387975	3.1550353004298	0.199109174146332	0.07124273259035	-9999	1.09	100	-9999	-9999	-9999	-9999	214.1461	54.0475335	72.853935	83.76612	70.76439	39.43414145	-2	156.25694095	-9999		-9999	0	a12-74-65		Lynn Lake Greenstone Belt (outcrop)	mafic to intermediate volcanics	igneous:volcanic:mafic:intermediate	Manitoba	56.8800018826519	-100.319117488061	converted eastings and northings zone 14U	Glendenning etal 2015 Lithos 233:46-48 supp data 2	Zwanzig etal 1999
data	53.1036526014839	14.2860098676169	0.967697595781314	15.8622595597143	-9999	-9999	-9999	0.23943033297682	3.48171609203792	8.97863748663075	2.58385234337485	0.357076426146774	0.139667694236478	-9999	0.29	100	-9999	-9999	-9999	-9999	-9999	56.965004	-9999	36.85176	88.36551	243.3432903	3.255042	196.241661	-9999		-9999	0	a32-80-964		Lynn Lake Greenstone Belt (outcrop)	mafic to intermediate volcanics	igneous:volcanic:mafic:intermediate	Manitoba	56.9219886129934	-100.360039775144	converted eastings and northings zone 14U	Glendenning etal 2015 Lithos 233:46-48 supp data 2	Zwanzig etal 1999
data	55.1546602610515	16.214309808336	0.890236627354658	12.3532835368877	-9999	-9999	-9999	0.190050515952118	2.65070456459533	8.06214293986353	3.76099968410507	0.643590791979517	0.080021269874576	-9999	0.51	100	-9999	-9999	-9999	-9999	-9999	49.60877	-9999	134.99915	111.568167	125.6597111	3.0352895	155.8044015	-9999		-9999	0	a32-79-526		Lynn Lake Greenstone Belt (outcrop)	mafic to intermediate volcanics	igneous:volcanic:mafic:intermediate	Manitoba	56.8634897847305	-100.14645226102	converted eastings and northings zone 14U	Glendenning etal 2015 Lithos 233:46-48 supp data 2	Zwanzig etal 1999
data	63.5700661098012	14.9006538951988	0.989338808759809	7.24842106826064	-9999	-9999	-9999	0.141334115537116	3.08915995388267	6.99603871908722	2.66515760727132	0.258495606664168	0.141334115537116	-9999	0.76	100	-9999	-9999	-9999	-9999	-9999	47.190748	-9999	21.29208	52.9425	31.742711	-9999	157.1528399	-9999		-9999	0	a32-79-515		Lynn Lake Greenstone Belt (outcrop)	mafic to intermediate volcanics	igneous:volcanic:mafic:intermediate	Manitoba	56.8519889780314	-100.173136906617	converted eastings and northings zone 14U	Glendenning etal 2015 Lithos 233:46-48 supp data 2	Zwanzig etal 1999
data	51.0814030484326	19.3976181007377	0.625404223736734	11.4691064901398	-9999	-9999	-9999	0.272353452272449	3.61120503383469	10.6923947929184	2.10821746388673	0.681774404647052	0.060522989393878	-9999	1.03	100	-9999	-9999	-9999	-9999	31.76647	51.334467	16.80504	231.3572	152.3796	139.9054646	7.319015	221.800213	-9999		-9999	0	a32-80-1057		Lynn Lake Greenstone Belt (outcrop)	mafic to intermediate volcanics	igneous:volcanic:mafic:intermediate	Manitoba	56.5873880840459	-101.647175241428	converted eastings and northings zone 14U	Glendenning etal 2015 Lithos 233:46-48 supp data 2	Zwanzig etal 1999
data	53.300483870655	16.3109164305165	0.595141663203756	13.26459808666	-9999	-9999	-9999	0.242091524015087	5.49749502450927	8.97756068222614	1.53324631876222	0.228030665282232	0.05043573416981	-9999	0.86	100	-9999	-9999	-9999	-9999	-9999	64.508853	-9999	35.04098	58.86795	25.8728228	-9999	87.900445	-9999		-9999	0	a32-79-595		Lynn Lake Greenstone Belt (outcrop)	mafic to intermediate volcanics	igneous:volcanic:mafic:intermediate	Manitoba	56.8961853436455	-100.150701127579	converted eastings and northings zone 14U	Glendenning etal 2015 Lithos 233:46-48 supp data 2	Zwanzig etal 1999
data	50.7929835098325	19.8196790123973	0.353922839507095	10.5469006173114	-9999	-9999	-9999	0.182017460317935	3.99427204586579	12.0940490300139	1.81006252205057	0.375776719317162	0.030336243386322	-9999	1.11	100	-9999	-9999	-9999	-9999	32.78127	42.361837	40.51228	229.0168	112.126	72.4826553	3.982761	261.16255535	-9999		-9999	0	a32-76-436		Lynn Lake Greenstone Belt (outcrop)	mafic to intermediate volcanics	igneous:volcanic:mafic:intermediate	Manitoba	56.9193471895784	-101.02298549945	converted eastings and northings zone 14U	Glendenning etal 2015 Lithos 233:46-48 supp data 2	Zwanzig etal 1999
data	54.7140057315756	15.8055840980353	0.297637622625341	10.7970613448917	-9999	-9999	-9999	0.18474059335366	5.2240534453896	10.612320751538	2.05267325948511	0.260606321618582	0.051316831487128	-9999	1.16	100	-9999	-9999	-9999	-9999	-9999	45.898065	40.72727	105.5696	71.56464	56.3964907	2.81104	65.3808353	-9999		-9999	0	a12-74-71		Lynn Lake Greenstone Belt (outcrop)	mafic to intermediate volcanics	igneous:volcanic:mafic:intermediate	Manitoba	56.8427195814912	-100.188540395146	converted eastings and northings zone 14U	Glendenning etal 2015 Lithos 233:46-48 supp data 2	Zwanzig etal 1999
data	50.4690840312778	21.6296074419762	0.627825684177211	10.6629104103001	-9999	-9999	-9999	0.162019531400571	3.21001196587381	10.0350847261228	2.77458447523477	0.357988188649031	0.07088354498775	-9999	0.9	100	-9999	-9999	-9999	-9999	-9999	37.91418	16.70772	79.0327	66.34273	112.5234187	4.103717	347.229287	-9999		-9999	0	a12-74-55		Lynn Lake Greenstone Belt (outcrop)	mafic to intermediate volcanics	igneous:volcanic:mafic:intermediate	Manitoba	56.8724202275196	-100.167316003544	converted eastings and northings zone 14U	Glendenning etal 2015 Lithos 233:46-48 supp data 2	Zwanzig etal 1999
data	50.816998959502	20.1867527362746	0.870291123912731	11.7839418847034	-9999	-9999	-9999	0.160053540029928	3.13104737683546	10.8936440682869	1.78059563283294	0.29664790760699	0.080026770014964	-9999	0.58	100	-9999	-9999	-9999	-9999	16.9607	56.314757	-9999	232.4822	71.12886	154.6785647	3.360175	214.776574	-9999		-9999	0	a32-78-5126		Lynn Lake Greenstone Belt (outcrop)	mafic to intermediate volcanics	igneous:volcanic:mafic:intermediate	Manitoba	56.9162923078975	-100.931526112078	converted eastings and northings zone 14U	Glendenning etal 2015 Lithos 233:46-48 supp data 2	Zwanzig etal 1999
data	49.6020532787313	17.5255882493261	0.494104616925764	12.8971388785317	-9999	-9999	-9999	0.302513030770876	6.0805119184946	11.0316418554446	1.613402830778	0.412710270227705	0.04033507076945	-9999	1.29	100	-9999	-9999	-9999	-9999	46.37905	60.209873	41.45985	11.60585	126.8104	38.8269651	3.480621	137.0534396	-9999		-9999	0	a12-74-76		Lynn Lake Greenstone Belt (outcrop)	mafic to intermediate volcanics	igneous:volcanic:mafic:intermediate	Manitoba	56.8543394322203	-100.161493494621	converted eastings and northings zone 14U	Glendenning etal 2015 Lithos 233:46-48 supp data 2	Zwanzig etal 1999
data	49.6287617029588	21.5478692724545	0.545260047194257	10.3296486718468	-9999	-9999	-9999	0.171655940783377	3.8572099634853	10.6426683285694	2.93834580988016	0.288093221420592	0.050487041406876	-9999	0.81	100	-9999	-9999	-9999	-9999	25.27329	50.192455	19.96313	14.91069	60.07298	40.404892	-9999	188.76407	-9999		-9999	0	a32-79-227		Lynn Lake Greenstone Belt (outcrop)	mafic to intermediate volcanics	igneous:volcanic:mafic:intermediate	Manitoba	56.8535437689778	-100.16396397286	converted eastings and northings zone 14U	Glendenning etal 2015 Lithos 233:46-48 supp data 2	Zwanzig etal 1999
data	50.1220769500152	18.2180063649085	0.862272177975857	12.2322332224482	-9999	-9999	-9999	0.210554834156895	5.16360664718101	9.47496753706029	3.39895660853274	0.227087871654018	0.090237786067241	-9999	0.57	100	-9999	-9999	-9999	-9999	-9999	40.033341	-9999	-9999	45.94706	21.9372967	-9999	159.633485	-9999		-9999	0	a32-79-230		Lynn Lake Greenstone Belt (outcrop)	mafic to intermediate volcanics	igneous:volcanic:mafic:intermediate	Manitoba	56.8539338991584	-100.168367851884	converted eastings and northings zone 14U	Glendenning etal 2015 Lithos 233:46-48 supp data 2	Zwanzig etal 1999
data	53.2630622345628	18.7502073664259	0.563310950922666	10.350838723204	-9999	-9999	-9999	0.191123358348762	4.52660585562857	8.35913214672742	3.55087081563752	0.364375555553406	0.080472992988952	-9999	0.77	100	-9999	-9999	-9999	-9999	29.82838	42.901155	24.57922	206.332	95.34955	22.6015922	-9999	234.560669	-9999		-9999	0	a32-76-301		Lynn Lake Greenstone Belt (outcrop)	mafic to intermediate volcanics	igneous:volcanic:mafic:intermediate	Manitoba	56.8403831206066	-101.116487962565	converted eastings and northings zone 14U	Glendenning etal 2015 Lithos 233:46-48 supp data 2	Zwanzig etal 1999
data	50.4290439208413	13.5860935274271	0.97116545154671	11.5313118878388	-9999	-9999	-9999	0.194233090309342	6.07233977072364	16.0497869360877	0.879160303505442	0.184637169451861	0.102227942268075	-9999	1.06	100	-9999	-9999	-9999	-9999	21.42067	40.156412	18.92937	85.91966	108.8405	91.0040736	4.95928	202.02566335	-9999		-9999	0	a32-76-368		Lynn Lake Greenstone Belt (outcrop)	mafic to intermediate volcanics	igneous:volcanic:mafic:intermediate	Manitoba	56.941056402862	-100.640984330307	converted eastings and northings zone 14U	Glendenning etal 2015 Lithos 233:46-48 supp data 2	Zwanzig etal 1999
data	59.0658537200711	16.554195322708	0.646411531820204	9.9688778422897	-9999	-9999	-9999	0.131302342400979	2.48464432543391	7.76703856202714	3.00985369503782	0.291021216733577	0.080801441477526	-9999	2.51	100	-9999	-9999	-9999	-9999	668.0051	57.460229	118.7318	16.87503	88.8149	35.9831615	-9999	151.76253	-9999		-9999	0	a32-76-511		Lynn Lake Greenstone Belt (outcrop)	mafic to intermediate volcanics	igneous:volcanic:mafic:intermediate	Manitoba	56.9635940432509	-100.750439074253	converted eastings and northings zone 14U	Glendenning etal 2015 Lithos 233:46-48 supp data 2	Zwanzig etal 1999
data	50.2640843823748	18.5612121964121	1.44789520925424	13.0712761946564	-9999	-9999	-9999	0.191041728998824	3.4085866384527	9.96433439146497	2.54387144403697	0.346601257508229	0.201096556840867	-9999	0.32	100	-9999	-9999	-9999	-9999	-9999	40.82513	-9999	17.04491	40.3431	55.653037	-9999	174.9583649	-9999		-9999	0	a12-74-75		Lynn Lake Greenstone Belt (outcrop)	mafic to intermediate volcanics	igneous:volcanic:mafic:intermediate	Manitoba	56.8534646163006	-100.171947050957	converted eastings and northings zone 14U	Glendenning etal 2015 Lithos 233:46-48 supp data 2	Zwanzig etal 1999
data	49.9612312550853	15.2650932153	0.845265543892682	11.7129653939414	-9999	-9999	-9999	0.161002960741463	8.11052414735121	11.3607714173195	2.28422950551951	0.198289710385492	0.100626850463415	-9999	0.76	100	-9999	-9999	-9999	-9999	-9999	38.676717	-9999	151.3678	99.30924	86.8939819	-9999	345.513205	-9999		-9999	0	a12-78-160		Lynn Lake Greenstone Belt (outcrop)	mafic to intermediate volcanics	igneous:volcanic:mafic:intermediate	Manitoba	56.6490904764253	-101.468529687345	converted eastings and northings zone 14U	Glendenning etal 2015 Lithos 233:46-48 supp data 2	Zwanzig etal 1999
data	49.1878272403529	16.3521210213097	0.738221913763519	10.9216392721178	-9999	-9999	-9999	0.171914692246299	9.54632173414743	10.6789361771819	2.18432785442356	0.137789062811578	0.080901031645317	-9999	0.74	100	-9999	-9999	-9999	-9999	322.1544	49.803585	152.2613	138.8605	84.73756	28.3723891	-9999	113.274208	-9999		-9999	0	a12-77-639		Lynn Lake Greenstone Belt (outcrop)	mafic to intermediate volcanics	igneous:volcanic:mafic:intermediate	Manitoba	56.6317725209438	-101.647268649758	converted eastings and northings zone 14U	Glendenning etal 2015 Lithos 233:46-48 supp data 2	Zwanzig etal 1999
data	49.6237041364839	16.5073942156143	0.852780512983765	11.9592314797009	-9999	-9999	-9999	0.162434383425479	5.65474697299949	13.1673372064279	1.68525672803935	0.305897172612163	0.08121719171274	-9999	1.35	100	-9999	-9999	-9999	-9999	397.4452	51.744022	164.7663	93.65992	58.25237	19.8620004	-9999	140.15939	-9999		-9999	0	a12-77-641		Lynn Lake Greenstone Belt (outcrop)	mafic to intermediate volcanics	igneous:volcanic:mafic:intermediate	Manitoba	56.6329973531089	-101.649684507717	converted eastings and northings zone 14U	Glendenning etal 2015 Lithos 233:46-48 supp data 2	Zwanzig etal 1999
data	49.6237041364839	16.5073942156143	0.852780512983765	11.9592314797009	-9999	-9999	-9999	0.162434383425479	5.65474697299949	13.1673372064279	1.68525672803935	0.305897172612163	0.08121719171274	-9999	1.41	100	-9999	-9999	-9999	-9999	165.9936	52.444642	27.17531	78.05735	94.680855	62.84530945	2.534328	200.594508	-9999		-9999	0	a52-77-1524		Lynn Lake Greenstone Belt (outcrop)	mafic to intermediate volcanics	igneous:volcanic:mafic:intermediate	Manitoba	56.6790188598964	-100.797585523663	converted eastings and northings zone 14U	Glendenning etal 2015 Lithos 233:46-48 supp data 2	Zwanzig etal 1999
data	50.9010765629555	16.7598579322063	0.611144386897512	8.41100410441999	-9999	-9999	-9999	0.145017312145172	5.70746707085642	15.0403669453421	2.16490130273864	0.165938967487857	0.093225414950468	-9999	2.91	100	-9999	-9999	-9999	-9999	231.8757	51.775925	142.8718	79.73196	63.05284	62.2537487	-9999	398.918099	-9999		-9999	0	a52-76-346		Lynn Lake Greenstone Belt (outcrop)	mafic to intermediate volcanics	igneous:volcanic:mafic:intermediate	Manitoba	56.8039803151415	-100.85327544019	converted eastings and northings zone 14U	Glendenning etal 2015 Lithos 233:46-48 supp data 2	Zwanzig etal 1999
data	50.8193749662273	17.2665386915592	0.673915762059675	11.9977427336381	-9999	-9999	-9999	0.204216897593841	5.07478990520694	10.2721099489702	3.35936796541868	0.291099749807209	0.040843379518768	-9999	0.84	100	-9999	-9999	-9999	-9999	30.04199	47.35074	-9999	86.0196	83.69713	66.0689942	-9999	165.178011	-9999		-9999	0	a52-77-1710		Lynn Lake Greenstone Belt (outcrop)	mafic to intermediate volcanics	igneous:volcanic:mafic:intermediate	Manitoba	56.7262784767389	-100.920496129081	converted eastings and northings zone 14U	Glendenning etal 2015 Lithos 233:46-48 supp data 2	Zwanzig etal 1999
data	49.9270158637489	20.6674623808077	0.80771714238623	11.7118985646003	-9999	-9999	-9999	0.181736357036902	3.21067564098526	10.8032167794158	2.26160799868144	0.337801093819018	0.090868178518451	-9999	0.8	100	-9999	-9999	-9999	-9999	-9999	64.51834	25.23235	792.3221	143.3548	57.9566086	2.958815	184.550711	-9999		-9999	0	a32-76-112		Lynn Lake Greenstone Belt (outcrop)	mafic to intermediate volcanics	igneous:volcanic:mafic:intermediate	Manitoba	56.7409902918085	-101.09310496668	converted eastings and northings zone 14U	Glendenning etal 2015 Lithos 233:46-48 supp data 2	Zwanzig etal 1999
data	50.2228775661559	15.4586299866877	0.827960587138075	14.1662037043258	-9999	-9999	-9999	0.212038686949995	6.98717958901888	8.95611025355454	2.25164891380233	0.846671150050034	0.070679562316665	-9999	1.26	100	-9999	-9999	-9999	-9999	56.31827	63.46862	26.90899	76.3028	103.2249	130.1394765	17.248475	128.727765	-9999		-9999	0	a32-76-110		Lynn Lake Greenstone Belt (outcrop)	mafic to intermediate volcanics	igneous:volcanic:mafic:intermediate	Manitoba	56.7393633706918	-101.090452385229	converted eastings and northings zone 14U	Glendenning etal 2015 Lithos 233:46-48 supp data 2	Zwanzig etal 1999
data	60.3422711627154	13.9259168752674	1.06111848469019	13.1275515391672	-9999	-9999	-9999	0.272859038920334	2.47594313094377	5.30559242345094	2.95091997647176	0.436768465069211	0.101058903303827	-9999	0.89	100	-9999	-9999	-9999	-9999	-9999	52.76959	-9999	82.49169	149.9073	74.4717567	4.339719	119.669937	-9999		-9999	0	a32-76-110		Lynn Lake Greenstone Belt (outcrop)	mafic to intermediate volcanics	igneous:volcanic:mafic:intermediate	Manitoba	56.7393633706918	-101.090452385229	converted eastings and northings zone 14U	Glendenning etal 2015 Lithos 233:46-48 supp data 2	Zwanzig etal 1999
data	52.8258583460073	14.9671536605711	1.10153272262831	11.7206400806967	-9999	-9999	-9999	0.175290988817499	6.3270711940044	8.47412650082229	3.84810395569776	0.300916354279106	0.25930619647559	-9999	3.25	100	-9999	-9999	-9999	-9999	70	39	60	70	80	118	5	474	-9999		-9999	0	cLL13-09		Lynn Lake Greenstone Belt (drillhole BT12-01)	mafic to intermediate volcanics	igneous:volcanic:mafic:intermediate	Manitoba	56.7578002891436	-100.901779140217	converted eastings and northings zone 14U	Glendenning etal 2015 Lithos 233:46-48 supp data 2
data	54.0330142762249	14.129322698668	1.27836729178425	12.969993656726	-9999	-9999	-9999	0.207023043203927	5.0720645584962	8.52934938000178	3.1156968002191	0.478847555792377	0.186320738883534	-9999	1.8	100	-9999	-9999	-9999	-9999	20	41	-9999	20	100	129	9	254	-9999		-9999	0	cLL13-11		Lynn Lake Greenstone Belt (drillhole LW12-05)	mafic to intermediate volcanics	igneous:volcanic:mafic:intermediate	Manitoba	56.7576692617231	-100.943487951212	converted eastings and northings zone 14U	Glendenning etal 2015 Lithos 233:46-48 supp data 2
data	52.2177134252963	14.1422973860178	1.38779553788025	15.1183294126588	-9999	-9999	-9999	0.228757506243997	5.07333313847798	8.30643922672646	3.16193708630591	0.221059276507318	0.142338003885154	-9999	0.58	100	-9999	-9999	-9999	-9999	-9999	44	-9999	-9999	110	37	-9999	296	-9999		-9999	0	cLL13-12		Lynn Lake Greenstone Belt (drillhole LW12-05)	mafic to intermediate volcanics	igneous:volcanic:mafic:intermediate	Manitoba	56.7576692617231	-100.943487951212	converted eastings and northings zone 14U	Glendenning etal 2015 Lithos 233:46-48 supp data 2
data	52.4983046969064	14.9149866822536	1.17932452836424	13.7009761383493	-9999	-9999	-9999	0.203015208602495	5.44774479365488	8.06959949771725	3.27476793775883	0.588859285074936	0.122421231318087	-9999	1.08	100	-9999	-9999	-9999	-9999	-9999	39	-9999	10	100	183	11	265	-9999		-9999	0	cLL13-05		Lynn Lake Greenstone Belt (drillhole FL12-01)	mafic to intermediate volcanics	igneous:volcanic:mafic:intermediate	Manitoba	56.9052160313385	-100.438136258107	converted eastings and northings zone 14U	Glendenning etal 2015 Lithos 233:46-48 supp data 2
data	50.5175261918283	13.8022176980862	1.48089440072099	14.5773969561115	-9999	-9999	-9999	0.22449996693459	6.67459542949027	9.84578330322999	2.60742114063044	0.158925018964077	0.110739894003609	-9999	0.67	100	-9999	-9999	-9999	-9999	114	45.424717	85.786482	67.714579173078	69.294071	27.4623316	-9999	158.648445	-9999		-9999	0	f103-99-1016		Lynn Lake Greenstone Belt (outcrop)	mafic to intermediate volcanics	igneous:volcanic:mafic	Manitoba	56.7555837741202	-100.998053155042	converted eastings and northings zone 14U	Glendenning etal 2015 Lithos 233:46-48 supp data 2	Beaumont-Smith 2007
data	52.4890541132654	14.355549491289	1.13290808704972	13.609020564827	-9999	-9999	-9999	0.218914563570605	6.0024960979037	8.78684722903213	2.58258655640899	0.691476323085724	0.131146973567644	-9999	0.33	100	-9999	-9999	-9999	-9999	51	49.662106	70.793739	45.22892	89.352721	350.46904765	-9999	222.1966017	-9999		-9999	0	f103-99-1021		Lynn Lake Greenstone Belt (outcrop)	mafic to intermediate volcanics	igneous:volcanic:mafic	Manitoba	56.7670481904503	-100.959689852424	converted eastings and northings zone 14U	Glendenning etal 2015 Lithos 233:46-48 supp data 2	Beaumont-Smith 2007
data	53.573400792881	13.5308589271547	1.65110481069715	16.1310239833707	-9999	-9999	-9999	0.243015426407879	4.25026980342998	7.18045580908877	2.66016886520559	0.579688885132262	0.200012696631999	-9999	0.03	100	-9999	-9999	-9999	-9999	21	49.38822	87.10583	78.864909	120.376998	341.431007	-9999	367.5485682	-9999		-9999	0	f103-99-1022		Lynn Lake Greenstone Belt (outcrop)	mafic to intermediate volcanics	igneous:volcanic:mafic	Manitoba	56.7666749515288	-100.962709675685	converted eastings and northings zone 14U	Glendenning etal 2015 Lithos 233:46-48 supp data 2	Beaumont-Smith 2007
data	50.9557157041804	21.2436262952007	1.15949617205774	12.4852891384075	-9999	-9999	-9999	0.124231732720472	3.73730462600754	5.40408037334054	4.34811064521653	0.417913580148159	0.124231732720472	-9999	3.1	100	-9999	-9999	-9999	-9999	-9999	38.131875	34.319094	141.478584436747	93.3886284404229	76.5034787	-9999	197.2345584	-9999		-9999	0	f103-99-1041		Lynn Lake Greenstone Belt (outcrop)	mafic to intermediate volcanics	igneous:volcanic:mafic	Manitoba	56.7530475490533	-100.921541792266	converted eastings and northings zone 14U	Glendenning etal 2015 Lithos 233:46-48 supp data 2	Beaumont-Smith 2007
data	52.1003328009257	18.902286448339	1.55069140742672	16.3557571677851	-9999	-9999	-9999	0.15527617564353	4.75145097469201	3.10552351287059	2.37054961482455	0.563207466892137	0.144924430600628	-9999	3.14	100	-9999	-9999	-9999	-9999	10	38.575524	53.738102	84.7679205954035	114.32491539263	135.9845465	-9999	203.6436842	-9999		-9999	0	f103-99-1042		Lynn Lake Greenstone Belt (outcrop)	mafic to intermediate volcanics	igneous:volcanic:mafic	Manitoba	56.7532242927609	-100.921017579397	converted eastings and northings zone 14U	Glendenning etal 2015 Lithos 233:46-48 supp data 2	Beaumont-Smith 2007
data	56.2114052656228	19.3243088797879	0.654279367389454	9.76176427948047	-9999	-9999	-9999	0.118483282876616	2.55840009043312	5.53621003175692	4.22555424772355	1.23212568912765	0.377468865801608	-9999	4.17	100	-9999	-9999	-9999	-9999	-9999	21.9694919964166	25.406551	28.2722897095813	76.3991004205375	174.6521249	-9999	209.022858	-9999		-9999	0	f103-99-1043		Lynn Lake Greenstone Belt (outcrop)	mafic to intermediate volcanics	igneous:volcanic:mafic	Manitoba	56.7549288069874	-100.890665157045	converted eastings and northings zone 14U	Glendenning etal 2015 Lithos 233:46-48 supp data 2	Beaumont-Smith 2007
data	47.673399486869	22.8007741594765	1.3097431001197	15.6690251643891	-9999	-9999	-9999	0.153046292303336	4.52892089469055	3.76889508937466	2.7381751616175	1.18102834033256	0.176992310826987	-9999	3.97	100	-9999	-9999	-9999	-9999	58	43.885286	43.32612	12.8745187170588	104.548366053577	241.5000379	-9999	153.6322227	-9999		-9999	0	f103-99-1046		Lynn Lake Greenstone Belt (outcrop)	mafic to intermediate volcanics	igneous:volcanic:mafic	Manitoba	56.7534139970948	-100.89885833156	converted eastings and northings zone 14U	Glendenning etal 2015 Lithos 233:46-48 supp data 2	Beaumont-Smith 2007
data	50.2624415643474	12.8650374258786	1.83166744731209	16.4581618433792	-9999	-9999	-9999	0.235411599767281	5.15221001245057	10.4902712878753	2.31281571701188	0.195806768838252	0.196176333139401	-9999	2.61	100	-9999	-9999	-9999	-9999	26	48	-9999	28.4888973641384	139.435374	53.9358141	-9999	113.552364	-9999		-9999	0	f103-99-1069		Lynn Lake Greenstone Belt (outcrop)	mafic to intermediate volcanics	igneous:volcanic:mafic	Manitoba	56.75613247197	-101.002611022366	converted eastings and northings zone 14U	Glendenning etal 2015 Lithos 233:46-48 supp data 2	Beaumont-Smith 2007
data	50.5822698213218	16.4979429562669	0.724619485983869	11.2573013330178	-9999	-9999	-9999	0.16024269578781	6.7825996393205	12.1542573031508	1.56211433000695	0.167792708497809	0.110859726645654	-9999	1.04	100	-9999	-9999	-9999	-9999	182	55	102.533073	181.564916449913	-30	81.17545905	-9999	297.2394558	-9999		-9999	0	f103-99-1075		Lynn Lake Greenstone Belt (outcrop)	mafic to intermediate volcanics	igneous:volcanic:mafic	Manitoba	56.7580156628759	-101.015192260684	converted eastings and northings zone 14U	Glendenning etal 2015 Lithos 233:46-48 supp data 2	Beaumont-Smith 2007
data	53.1160797025559	13.325905441265	1.68787856253709	12.5444801808312	-9999	-9999	-9999	0.200044866671062	4.37598145842948	10.554450517593	3.90712630216918	0.048415888081714	0.239637079866376	-9999	3.58	100	-9999	-9999	-9999	-9999	86	43.357088	55.521876	481.568386	103.855319	40.1852185	-9999	205.585823	-9999		-9999	0	f103-00-1268		Lynn Lake Greenstone Belt (outcrop)	mafic to intermediate volcanics	igneous:volcanic:mafic	Manitoba	56.686104930899	-101.401418457269	converted eastings and northings zone 14U	Glendenning etal 2015 Lithos 233:46-48 supp data 2	Beaumont-Smith 2007
data	53.4413761330553	14.5961441366255	2.02904674055038	13.7333678837652	-9999	-9999	-9999	0.164435003486324	3.81651613029986	8.3740048071739	3.48155593801291	0.11994581445831	0.243607412572332	-9999	0.76	100	-9999	-9999	-9999	-9999	14	30.006187	-9999	-9999	55.160851	26.7145236	-9999	362.169744	-9999		-9999	0	f103-00-1270		Lynn Lake Greenstone Belt (outcrop)	mafic to intermediate volcanics	igneous:volcanic:mafic	Manitoba	56.6925407478984	-101.392959695172	converted eastings and northings zone 14U	Glendenning etal 2015 Lithos 233:46-48 supp data 2	Beaumont-Smith 2007
data	48.6647120465025	13.0787674107571	1.29375933600627	19.9257088694341	-9999	-9999	-9999	0.169408860833245	5.7377167746498	8.28893354791236	2.57138449479033	0.128434608419894	0.141174050694371	-9999	1.02	100	-9999	-9999	-9999	-9999	13	44.197985	-9999	31.431314	78.077533	19.04729005	-9999	160.128191	-9999		-9999	0	f103-00-1270		Lynn Lake Greenstone Belt (outcrop)	mafic to intermediate volcanics	igneous:volcanic:mafic	Manitoba	56.6925407478984	-101.392959695172	converted eastings and northings zone 14U	Glendenning etal 2015 Lithos 233:46-48 supp data 2	Beaumont-Smith 2007
data	48.2362580057973	15.0115788189133	1.58958085800815	14.4424194324142	-9999	-9999	-9999	0.164649679665806	7.67348815726443	10.1635604731979	2.35794602978192	0.228392258805352	0.132126286151573	-9999	1.15	100	-9999	-9999	-9999	-9999	179	52	73.184985119104	127.916555613176	111.543274	39.098189	-9999	116.285507	-9999		-9999	0	f103-00-1408		Lynn Lake Greenstone Belt (outcrop)	mafic to intermediate volcanics	igneous:volcanic:mafic	Manitoba	56.7171452568372	-101.188797793492	converted eastings and northings zone 14U	Glendenning etal 2015 Lithos 233:46-48 supp data 2	Beaumont-Smith 2007
data	48.8864842048488	14.8040085130742	0.851558011814001	12.0528210902905	-9999	-9999	-9999	0.177365929087887	8.06208768581303	13.1915909759116	1.80389211970067	0.099648202208584	0.070543267250864	-9999	0.56	100	-9999	-9999	-9999	-9999	312	52	117.566125980996	95.1315240723861	69.0991384584013	32.646972	-9999	103.340959	-9999		-9999	0	f103-01-1621		Lynn Lake Greenstone Belt (outcrop)	mafic to intermediate volcanics	igneous:volcanic:mafic	Manitoba	56.6425480741788	-101.603653053791	converted eastings and northings zone 14U	Glendenning etal 2015 Lithos 233:46-48 supp data 2	Beaumont-Smith 2007
data	54.233682717068	13.7771048837713	1.31731199379975	14.2144732927799	-9999	-9999	-9999	0.214518791085177	4.52988709330349	7.9038719627985	3.01992472886899	0.643435066855375	0.145789469669538	-9999	3.97	100	-9999	-9999	-9999	-9999	23	34.780663	-9999	123.959413254685	69.543298105615	314.01538555	-9999	230.6645988	-9999		-9999	0	f94-00-53		Lynn Lake Greenstone Belt (outcrop)	mafic to intermediate volcanics	igneous:volcanic:mafic	Manitoba	56.7559401804859	-100.888778531664	converted eastings and northings zone 14U	Glendenning etal 2015 Lithos 233:46-48 supp data 2	Beaumont-Smith 2007
data	49.747729813668	18.4696979130648	1.00679929384804	11.8045460574805	-9999	-9999	-9999	0.185700767060706	4.57727296106389	11.9049248504863	1.84696979130648	0.366017638315961	0.090340913705208	-9999	0.73	100	-9999	-9999	-9999	-9999	15	30.324343	-9999	37.2097513736196	126.430254	78.398284	-9999	229.838733	-9999		-9999	0	f95-00-09		Lynn Lake Greenstone Belt (outcrop)	mafic to intermediate volcanics	igneous:volcanic:mafic	Manitoba	56.8993403948979	-100.948624619257	converted eastings and northings zone 14U	Glendenning etal 2015 Lithos 233:46-48 supp data 2	Beaumont-Smith 2007
data	44.8460026856802	18.4379309208049	1.18993695149688	15.818445140206	-9999	-9999	-9999	0.247734314134162	4.09167740147818	13.0466636746885	1.80724212770004	0.422989372860136	0.091377410951126	-9999	1.57	100	-9999	-9999	-9999	-9999	22	29.50391	-9999	78.311536658003	145.137969	62.608976	-9999	202.487104	-9999		-9999	0	f95-00-10		Lynn Lake Greenstone Belt (outcrop)	mafic to intermediate volcanics	igneous:volcanic:mafic	Manitoba	56.8987283639782	-100.949840718668	converted eastings and northings zone 14U	Glendenning etal 2015 Lithos 233:46-48 supp data 2	Beaumont-Smith 2007
data	46.3514014712562	17.6487467053963	1.11997654712521	15.1900074949633	-9999	-9999	-9999	0.259417823473652	3.64643526970997	13.5230656573816	1.61484990515727	0.573170420142381	0.0729287053942	-9999	2.57	100	-9999	-9999	-9999	-9999	86	35.167923	-9999	94.6825792343032	151.28903	81.629593	-9999	232.32068265	-9999		-9999	0	f95-00-11		Lynn Lake Greenstone Belt (outcrop)	mafic to intermediate volcanics	igneous:volcanic:mafic	Manitoba	56.898036271761	-100.950428626877	converted eastings and northings zone 14U	Glendenning etal 2015 Lithos 233:46-48 supp data 2	Beaumont-Smith 2007
data	55.7324434593163	15.1752679021876	1.09748814545736	13.9780081071432	-9999	-9999	-9999	0.199543299174065	3.3822589210004	8.05157212167352	2.08522747636898	0.208396083050153	0.089794484628329	-9999	0.27	100	-9999	-9999	-9999	-9999	-9999	28.167669	-9999	219.577451000944	100.677126918229	37.467503	-9999	225.050907	-9999		-9999	0	f95-00-17		Lynn Lake Greenstone Belt (outcrop)	mafic to intermediate volcanics	igneous:volcanic:mafic	Manitoba	56.8996062245894	-100.955765240596	converted eastings and northings zone 14U	Glendenning etal 2015 Lithos 233:46-48 supp data 2	Beaumont-Smith 2007
data	48.6026378073501	16.9659301520145	1.33867053166074	15.8234092299777	-9999	-9999	-9999	0.225470943021408	4.0948758710166	9.79736967658046	2.67936322424543	0.381275322554888	0.090997241578147	-9999	0.38	100	-9999	-9999	-9999	-9999	-9999	38.061433	-9999	103.322386427619	128.653281	51.9769665	-9999	201.3791893	-9999		-9999	0	f95-00-18		Lynn Lake Greenstone Belt (outcrop)	mafic to intermediate volcanics	igneous:volcanic:mafic	Manitoba	56.9003791538333	-100.954606878915	converted eastings and northings zone 14U	Glendenning etal 2015 Lithos 233:46-48 supp data 2	Beaumont-Smith 2007
data	45.4945120459861	18.2986795679421	1.03699242534975	15.0000752577342	-9999	-9999	-9999	0.234029418950527	5.5077613253012	13.0330176415552	0.917960220883534	0.396272296659211	0.080699799638113	-9999	0.9	100	-9999	-9999	-9999	-9999	63	37.020456	-9999	73.8527447828578	149.088214011742	41.95055	-9999	150.459669	-9999		-9999	0	f95-00-30		Lynn Lake Greenstone Belt (outcrop)	mafic to intermediate volcanics	igneous:volcanic:mafic	Manitoba	56.8967097157909	-100.962838589559	converted eastings and northings zone 14U	Glendenning etal 2015 Lithos 233:46-48 supp data 2	Beaumont-Smith 2007
data	53.249235942923	17.4482706324425	1.01519058601107	12.9058262686092	-9999	-9999	-9999	0.233727562344891	3.37380655210886	7.16425788926731	4.1461237146398	0.382264308229093	0.08129654342431	-9999	0.5	100	-9999	-9999	-9999	-9999	-9999	24.776676	-9999	-9999	149.397199354027	70.633318	-9999	209.281115	-9999		-9999	0	f95-00-32		Lynn Lake Greenstone Belt (outcrop)	mafic to intermediate volcanics	igneous:volcanic:mafic	Manitoba	56.8972387477425	-100.961766193645	converted eastings and northings zone 14U	Glendenning etal 2015 Lithos 233:46-48 supp data 2	Beaumont-Smith 2007
data	50.4025894500779	21.1346190915444	0.811319426261002	10.1591302070943	-9999	-9999	-9999	0.152185383062623	4.34383444370797	10.7134478275211	2.03585744229469	0.196624217488281	0.050392510947888	-9999	1.24	100	-9999	-9999	-9999	-9999	57	23.387461	-9999	85.0485122696803	130.57497	30.916586	-9999	227.90866455	-9999		-9999	0	f95-00-45		Lynn Lake Greenstone Belt (outcrop)	mafic to intermediate volcanics	igneous:volcanic:mafic	Manitoba	56.89767395879	-100.95922744236	converted eastings and northings zone 14U	Glendenning etal 2015 Lithos 233:46-48 supp data 2	Beaumont-Smith 2007
data	49.346574590848	20.20370771192	0.722783365080149	10.4692855109102	-9999	-9999	-9999	0.166099241278864	4.34878013530117	12.5128095096744	1.70125889552291	0.488434556729917	0.04026648273427	-9999	0.49	100	-9999	-9999	-9999	-9999	30	30.608186	849.702334	46.371388612411	64.266451	80.162234	-9999	175.784575	-9999		-9999	0	f95-00-50		Lynn Lake Greenstone Belt (outcrop)	mafic to intermediate volcanics	igneous:volcanic:mafic	Manitoba	56.8867743947608	-100.984265197081	converted eastings and northings zone 14U	Glendenning etal 2015 Lithos 233:46-48 supp data 2	Beaumont-Smith 2007
data	48.6934054533656	17.801015154249	0.848345522208208	12.8574189456975	-9999	-9999	-9999	0.21971538704673	5.10634834710456	11.3519616640811	2.50231413025443	0.558443344035485	0.061032051957425	-9999	0.98	100	-9999	-9999	-9999	-9999	21	44	-9999	174.532089896717	84.4955583852957	120.623131	-9999	188.976464	-9999		-9999	0	f95-01-61		Lynn Lake Greenstone Belt (outcrop)	mafic to intermediate volcanics	igneous:volcanic:mafic	Manitoba	56.8645478971603	-101.037555663619	converted eastings and northings zone 14U	Glendenning etal 2015 Lithos 233:46-48 supp data 2	Beaumont-Smith 2007
data	48.2049135927594	17.5869142005436	0.887932083990684	15.0918149429133	-9999	-9999	-9999	0.221225399765597	4.46491446102255	11.2936071661159	1.93951035410935	0.248558100213739	0.060609698565917	-9999	0.79	100	-9999	-9999	-9999	-9999	10	44	-9999	89.6777975117434	50.6576620348011	45.280749	-9999	170.804661	-9999		-9999	0	f95-01-137		Lynn Lake Greenstone Belt (outcrop)	mafic to intermediate volcanics	igneous:volcanic:mafic	Manitoba	56.860788000998	-101.096407679274	converted eastings and northings zone 14U	Glendenning etal 2015 Lithos 233:46-48 supp data 2	Beaumont-Smith 2007
data	57.3230594019225	14.340842744187	0.592580149935486	10.8236578406584	-9999	-9999	-9999	0.172331982379197	5.94595728676763	7.24600557489139	3.31562702940093	0.149236946500074	0.090701043357472	-9999	0.64	100	-9999	-9999	-9999	-9999	198	30	20.94901	94.337089	113.443407	36.745212	-9999	127.273049	-9999		-9999	0	f103-99-1106		Lynn Lake Greenstone Belt (outcrop)	mafic to intermediate volcanics	igneous:volcanic:mafic	Manitoba	56.7210743941435	-101.276008569931	converted eastings and northings zone 14U	Glendenning etal 2015 Lithos 233:46-48 supp data 2	Beaumont-Smith 2007
data	50.5467943711501	17.5063515501047	1.46394577422478	14.2938038788892	-9999	-9999	-9999	0.193159511876881	3.72086217615465	9.24115769979393	2.63306913558485	0.187363810146479	0.213492092074447	-9999	1.51	100	-9999	-9999	-9999	-9999	-9999	57.291092	-9999	76.58721	109.4093	43.5265138	-9999	321.704338	-9999		-9999	0	a32-80-802		Lynn Lake Greenstone Belt (outcrop)	mafic to intermediate volcanics	igneous:volcanic:mafic:intermediate	Manitoba	56.8962018874425	-100.411557702912	converted eastings and northings zone 14U	Glendenning etal 2015 Lithos 233:46-48 supp data 2	Zwanzig etal 1999
data	50.9851109315893	13.1865024898493	1.65969793425578	12.8424187717719	-9999	-9999	-9999	0.192282077749146	6.67927217444401	10.3528718703882	3.63311925852333	0.32704296045595	0.141681530973055	-9999	1.04	100	-9999	-9999	-9999	-9999	257.07485	51.0403395	101.381725	143.5946	120.70625	40.22530545	3.3325875	178.1622635	-9999		-9999	0	a32-76-779		Lynn Lake Greenstone Belt (outcrop)	mafic to intermediate volcanics	igneous:volcanic:mafic:intermediate	Manitoba	56.9251861219349	-100.719393355577	converted eastings and northings zone 14U	Glendenning etal 2015 Lithos 233:46-48 supp data 2	Zwanzig etal 1999
data	52.5654924566245	14.5164573840544	1.37004733118071	11.3431859919814	-9999	-9999	-9999	0.161182038962436	6.08462197083196	8.97582479472066	4.35191505198578	0.389499921214506	0.241773058443654	-9999	0.43	100	-9999	-9999	-9999	-9999	393.7195	42.634983	184.7724	94.88139	89.03461	84.1362786	2.72843	242.029381	-9999		-9999	0	a32-76-251		Lynn Lake Greenstone Belt (outcrop)	mafic to intermediate volcanics	igneous:volcanic:mafic:intermediate	Manitoba	56.8052502626747	-101.137383478689	converted eastings and northings zone 14U	Glendenning etal 2015 Lithos 233:46-48 supp data 2	Zwanzig etal 1999
data	48.8708291217735	12.4164305407182	1.60990995665715	13.3521907030252	-9999	-9999	-9999	0.191176807353036	8.31116015124251	12.6277312225295	2.22368812763268	0.256016247860699	0.1408671212075	-9999	1.08	100	-9999	-9999	-9999	-9999	485.5279	76.423921	187.8993	158.0269	89.53496	68.3478609	-9999	216.8745614	-9999		-9999	0	a32-78-5180		Lynn Lake Greenstone Belt (outcrop)	mafic to intermediate volcanics	igneous:volcanic:mafic:intermediate	Manitoba	56.9330012562519	-100.661057911592	converted eastings and northings zone 14U	Glendenning etal 2015 Lithos 233:46-48 supp data 2	Zwanzig etal 1999
data	53.3531045235796	20.2137799779902	1.0066623495015	8.73782919367304	-9999	-9999	-9999	0.18119922291027	3.46291848228517	9.21096049793875	3.35218562384	0.239761164401124	0.241598963880361	-9999	0.38	100	-9999	-9999	-9999	-9999	25.53289	53.472662	-9999	19.33554	80.899	45.1907984	-9999	380.719972	-9999		-9999	0	a32-76-604		Lynn Lake Greenstone Belt (outcrop)	mafic to intermediate volcanics	igneous:volcanic:mafic:intermediate	Manitoba	56.8601132881036	-101.016802160898	converted eastings and northings zone 14U	Glendenning etal 2015 Lithos 233:46-48 supp data 2	Zwanzig etal 1999
data	58.2570820651021	19.8880050727682	0.844159891921438	6.55228868491402	-9999	-9999	-9999	0.120594270274491	1.92950832439186	8.72298554985486	3.18569863975114	0.30873657308738	0.190940927934611	-9999	0.45	100	-9999	-9999	-9999	-9999	-9999	33.536247	-9999	100.5344	77.17206	121.4006112	4.524272	405.97153225	-9999		-9999	0	a32-76-498		Lynn Lake Greenstone Belt (outcrop)	mafic to intermediate volcanics	igneous:volcanic:mafic:intermediate	Manitoba	56.8535140074931	-101.04107705958	converted eastings and northings zone 14U	Glendenning etal 2015 Lithos 233:46-48 supp data 2	Zwanzig etal 1999
data	49.8167359884448	14.3293308630209	1.51415602541368	13.3867436683925	-9999	-9999	-9999	0.170467896900878	6.66830302582847	10.4085692343007	3.29905518119935	0.256225266292125	0.150412850206657	-9999	0.87	100	-9999	-9999	-9999	-9999	146.3265	67.072806	80.4102	98.03456	87.73185	59.3542895	-9999	194.570298	-9999		-9999	0	a32-80-89		Lynn Lake Greenstone Belt (outcrop)	mafic to intermediate volcanics	igneous:volcanic:mafic:intermediate	Manitoba	56.9128924671995	-100.454917753494	converted eastings and northings zone 14U	Glendenning etal 2015 Lithos 233:46-48 supp data 2	Zwanzig etal 1999
data	53.6519923190695	19.9714365726005	1.15358478397692	10.56766061036	-9999	-9999	-9999	0.164797826282418	3.71825095549704	6.96270816043214	3.306256389791	0.307614963280077	0.195697418710371	-9999	3.41	100	-9999	-9999	-9999	-9999	-9999	35.940344	-9999	92.51375	130.4086	151.039284	3.356326	388.39528775	-9999		-9999	0	a52-77-1803		Lynn Lake Greenstone Belt (outcrop)	mafic to intermediate volcanics	igneous:volcanic:mafic:intermediate	Manitoba	56.8991637486306	-100.510197795838	converted eastings and northings zone 14U	Glendenning etal 2015 Lithos 233:46-48 supp data 2	Zwanzig etal 1999
data	55.7354580430277	16.2973301366321	1.12881940340309	12.5883520968791	-9999	-9999	-9999	0.21165363813808	3.11433210403174	6.50079031424102	4.02141912462352	0.170034011539086	0.231811127484564	-9999	0.38	100	-9999	-9999	-9999	-9999	-9999	51.75771	-9999	79.19082	109.6085	79.8351202	-9999	210.7169426	-9999		-9999	0	a32-78-5130		Lynn Lake Greenstone Belt (outcrop)	mafic to intermediate volcanics	igneous:volcanic:mafic:intermediate	Manitoba	56.9127101788228	-100.933355927967	converted eastings and northings zone 14U	Glendenning etal 2015 Lithos 233:46-48 supp data 2	Zwanzig etal 1999
data	61.3050677450251	16.1892210508759	0.989116996873965	9.57828602074891	-9999	-9999	-9999	0.121116366964159	2.23055975825659	3.17930463280917	5.40986439106577	0.765323334032385	0.232139703347971	-9999	1.41	100	-9999	-9999	-9999	-9999	-9999	39.693411	-9999	16.71523	86.20452	213.172278	12.634271	295.188849	-9999		-9999	0	a32-80-801		Lynn Lake Greenstone Belt (outcrop)	mafic to intermediate volcanics	igneous:volcanic:mafic:intermediate	Manitoba	56.895794179006	-100.417017608484	converted eastings and northings zone 14U	Glendenning etal 2015 Lithos 233:46-48 supp data 2	Zwanzig etal 1999
data	52.0504095672043	19.6384353250078	0.956253898449895	12.0085357984287	-9999	-9999	-9999	0.241579932239974	2.48626013596973	9.43168318786896	2.47619430545973	0.539528730700906	0.171119118669981	-9999	0.37	100	-9999	-9999	-9999	-9999	-9999	32.091453	-9999	96.90078	92.30291	106.9929784	6.408768	345.814984	-9999		-9999	0	a32-76-286		Lynn Lake Greenstone Belt (outcrop)	mafic to intermediate volcanics	igneous:volcanic:mafic:intermediate	Manitoba	56.8224312387217	-101.118192530656	converted eastings and northings zone 14U	Glendenning etal 2015 Lithos 233:46-48 supp data 2	Zwanzig etal 1999
data	52.2167534083552	21.9796336030536	0.877168863975074	8.84226544489816	-9999	-9999	-9999	0.171400812500876	2.29878736765881	10.6066855735837	2.39961137501227	0.436292738461484	0.171400812500876	-9999	0.83	100	-9999	-9999	-9999	-9999	-9999	21.16299	-9999	33.34371	76.94489	66.1161952	3.889571	376.954706	-9999		-9999	0	a32-76-651		Lynn Lake Greenstone Belt (outcrop)	mafic to intermediate volcanics	igneous:volcanic:mafic:intermediate	Manitoba	56.8822930628309	-100.922911810578	converted eastings and northings zone 14U	Glendenning etal 2015 Lithos 233:46-48 supp data 2	Zwanzig etal 1999
data	52.8037060271675	18.0347136469268	0.947603735500906	13.0345918085391	-9999	-9999	-9999	0.191536925260821	3.19564238461476	8.24616867701853	1.91536925260822	1.46937328951214	0.161294252851218	-9999	0.76	100	-9999	-9999	-9999	-9999	393.7195	42.634983	184.7724	94.88139	89.03461	327.9927805	30.584402	288.7472218	-9999		-9999	0	a32-76-254		Lynn Lake Greenstone Belt (outcrop)	mafic to intermediate volcanics	igneous:volcanic:mafic:intermediate	Manitoba	56.8255534032932	-101.098010690478	converted eastings and northings zone 14U	Glendenning etal 2015 Lithos 233:46-48 supp data 2	Zwanzig etal 1999
data	53.0514302624105	16.5760466604371	1.16163642044501	14.1315595843702	-9999	-9999	-9999	0.202023725294785	4.46472432901475	5.61625956319502	3.11116536953969	1.48313035999814	0.202023725294785	-9999	0.73	100	-9999	-9999	-9999	-9999	485.5279	76.423921	187.8993	158.0269	89.53496	256.6371665	20.711747	220.78262105	-9999		-9999	0	a32-76-257		Lynn Lake Greenstone Belt (outcrop)	mafic to intermediate volcanics	igneous:volcanic:mafic:intermediate	Manitoba	56.8305011860208	-101.092068415425	converted eastings and northings zone 14U	Glendenning etal 2015 Lithos 233:46-48 supp data 2	Zwanzig etal 1999
data	53.9244112241555	19.9842843161627	0.944455870145447	9.79621780204054	-9999	-9999	-9999	0.170805848856092	2.87355722193189	8.13839632784907	3.37592736562628	0.631185577250278	0.160758445982204	-9999	0.93	100	-9999	-9999	-9999	-9999	25.53289	53.472662	-9999	19.33554	80.899	192.5658471	9.583804	353.527526	-9999		-9999	0	a32-76-650		Lynn Lake Greenstone Belt (outcrop)	mafic to intermediate volcanics	igneous:volcanic:mafic:intermediate	Manitoba	56.884210340857	-100.914212255511	converted eastings and northings zone 14U	Glendenning etal 2015 Lithos 233:46-48 supp data 2	Zwanzig etal 1999
data	55.2800570813357	19.7292444317178	0.803635211067937	9.28198668783467	-9999	-9999	-9999	0.170772482351937	2.44104195361886	7.52403466362356	3.97799429478629	0.620460711311309	0.170772482351937	-9999	0.99	100	-9999	-9999	-9999	-9999	-9999	33.536247	-9999	100.5344	77.17206	140.790199	11.255409	172.242575	-9999		-9999	0	a32-76-288		Lynn Lake Greenstone Belt (outcrop)	mafic to intermediate volcanics	igneous:volcanic:mafic:intermediate	Manitoba	56.829737300181	-101.114201495816	converted eastings and northings zone 14U	Glendenning etal 2015 Lithos 233:46-48 supp data 2	Zwanzig etal 1999
data	54.2077829969042	19.2165156655692	0.758007547575758	10.1818851660852	-9999	-9999	-9999	0.174136869037674	5.72602998776823	6.52501091629403	2.99105680935299	0.127383934275097	0.092190107137592	-9999	2.19	100	-9999	-9999	-9999	-9999	146.3265	67.072806	80.4102	98.03456	87.73185	27.5155749	-9999	184.415084	-9999		-9999	0	a32-76-475		Lynn Lake Greenstone Belt (outcrop)	mafic to intermediate volcanics	igneous:volcanic:mafic:intermediate	Manitoba	56.8537989073831	-101.072059594431	converted eastings and northings zone 14U	Glendenning etal 2015 Lithos 233:46-48 supp data 2	Zwanzig etal 1999
data	51.001290078329	15.9335271807763	1.41031219867511	13.5830068496511	-9999	-9999	-9999	0.190042069325015	5.0811248009004	10.2322651010258	2.16047826180017	0.247918032717116	0.160035426800013	-9999	0.43	100	-9999	-9999	-9999	-9999	-9999	35.940344	-9999	92.51375	130.4086	49.5352121	-9999	305.466962	-9999		-9999	0	a12-78-159		Lynn Lake Greenstone Belt (outcrop)	mafic to intermediate volcanics	igneous:volcanic:mafic:intermediate	Manitoba	56.6490904764253	-101.468529687345	converted eastings and northings zone 14U	Glendenning etal 2015 Lithos 233:46-48 supp data 2	Zwanzig etal 1999
data	47.2684992870047	14.3342767598757	1.05878180612718	14.9960153887051	-9999	-9999	-9999	0.234153668662742	5.6196880479058	14.5887916171178	1.42528320055582	0.362523686858633	0.111986537186529	-9999	1.9	100	-9999	-9999	-9999	-9999	-9999	51.75771	-9999	79.19082	109.6085	222.4260533	3.643707	122.642135	-9999		-9999	0	a12-78-160		Lynn Lake Greenstone Belt (outcrop)	mafic to intermediate volcanics	igneous:volcanic:mafic:intermediate	Manitoba	56.6503959398365	-101.465466774688	converted eastings and northings zone 14U	Glendenning etal 2015 Lithos 233:46-48 supp data 2	Zwanzig etal 1999
data	54.9424060389194	16.6791245463704	1.03740931659188	12.1165379403886	-9999	-9999	-9999	0.191366767138308	3.64604051074039	8.59136065099876	2.29640120565969	0.328130126279412	0.171222896913223	-9999	0.64	100	-9999	-9999	-9999	-9999	-9999	39.693411	-9999	16.71523	86.20452	80.5269443	2.869296	261.5149607	-9999		-9999	0	a12-78-161		Lynn Lake Greenstone Belt (outcrop)	mafic to intermediate volcanics	igneous:volcanic:mafic:intermediate	Manitoba	56.6503959398365	-101.465466774688	converted eastings and northings zone 14U	Glendenning etal 2015 Lithos 233:46-48 supp data 2	Zwanzig etal 1999
data	60.549257838904	16.9087023220344	0.895758634917297	8.03163360296632	-9999	-9999	-9999	0.161035260209851	2.19410542035922	7.568657229863	3.15025227785521	0.299044522575963	0.241552890314777	-9999	0.48	100	-9999	-9999	-9999	-9999	-9999	32.091453	-9999	96.90078	92.30291	102.4569447	-9999	286.264180675	-9999		-9999	0	a12-78-161		Lynn Lake Greenstone Belt (outcrop)	mafic to intermediate volcanics	igneous:volcanic:mafic:intermediate	Manitoba	56.6503959398365	-101.465466774688	converted eastings and northings zone 14U	Glendenning etal 2015 Lithos 233:46-48 supp data 2	Zwanzig etal 1999
data	53.1914741530499	16.0990165117216	1.152819021568	11.8315636424084	-9999	-9999	-9999	0.182024056037053	4.03486657548801	7.66523524867145	5.29892252018976	0.281154634367857	0.262923636497965	-9999	0.35	100	-9999	-9999	-9999	-9999	-9999	21.16299	-9999	33.34371	76.94489	90.06188675	-9999	177.80628085	-9999		-9999	0	a52-76-416		Lynn Lake Greenstone Belt (outcrop)	mafic to intermediate volcanics	igneous:volcanic:mafic:intermediate	Manitoba	56.7973995932542	-100.775023463235	converted eastings and northings zone 14U	Glendenning etal 2015 Lithos 233:46-48 supp data 2	Zwanzig etal 1999
data	51.805471723779	14.6340856527569	1.29362083118293	13.9569559989346	-9999	-9999	-9999	0.1819154293851	4.86118452967961	9.04523940553691	3.68884065142008	0.269919045990874	0.262766731334033	-9999	0.54	100	-9999	-9999	-9999	-9999	31.52391	54.593052	35.15662	65.49891	115.9035	105.5028909	-9999	194.4791431	-9999		-9999	0	a52-76-391		Lynn Lake Greenstone Belt (outcrop)	mafic to intermediate volcanics	igneous:volcanic:mafic:intermediate	Manitoba	56.8013722217891	-100.779051234394	converted eastings and northings zone 14U	Glendenning etal 2015 Lithos 233:46-48 supp data 2	Zwanzig etal 1999
data	49.9685535495606	15.3287144500792	1.44629731024003	13.1490832923935	-9999	-9999	-9999	0.224074231163949	3.11666885164401	13.2509352156499	2.98426135141077	0.225855978088989	0.305555769769021	-9999	1.81	100	-9999	-9999	-9999	-9999	-9999	48.081186	30.53933	40.297	138.5447	45.2365529	-9999	239.3419182	-9999		-9999	0	a52-76-421		Lynn Lake Greenstone Belt (outcrop)	mafic to intermediate volcanics	igneous:volcanic:mafic:intermediate	Manitoba	56.8048438835005	-100.767759115379	converted eastings and northings zone 14U	Glendenning etal 2015 Lithos 233:46-48 supp data 2	Zwanzig etal 1999
data	46.6105119760871	16.7753297880922	1.30598523999028	14.0924918919881	-9999	-9999	-9999	0.21260224837051	7.0664937791722	11.6425040774327	1.95391590169088	0.218678098107235	0.121486999068863	-9999	0.91	100	-9999	-9999	-9999	-9999	93.1457	66.0098	47.5377	45.47853	114.7499	28.2514078	-9999	170.30647	-9999		-9999	0	a32-76-90		Lynn Lake Greenstone Belt (outcrop)	mafic to intermediate volcanics	igneous:volcanic:mafic:intermediate	Manitoba	56.7518876152269	-101.07878481907	converted eastings and northings zone 14U	Glendenning etal 2015 Lithos 233:46-48 supp data 2	Zwanzig etal 1999
data	50.3897204913779	19.3486791502413	0.912673544822703	12.5847541013886	-9999	-9999	-9999	0.223097977623327	3.41745538450279	9.75546611243823	2.98140024642083	0.305626453866725	0.081126537317574	-9999	1.4	100	-9999	-9999	-9999	-9999	-9999	49.315403	-9999	240.2852	64.13635	59.3309794	3.967152	268.9991956	-9999		-9999	0	a32-78-5019		Lynn Lake Greenstone Belt (outcrop)	mafic to intermediate volcanics	igneous:volcanic:mafic:intermediate	Manitoba	56.7376223759442	-101.184621071369	converted eastings and northings zone 14U	Glendenning etal 2015 Lithos 233:46-48 supp data 2	Zwanzig etal 1999
data	51.8180873115845	15.3912116951545	0.755953423141186	11.6114445794486	-9999	-9999	-9999	0.161270063603453	6.89429521904762	9.65604505825675	3.00365493461431	0.58708516744646	0.12095254770259	-9999	0.64	100	-9999	-9999	-9999	-9999	111.4472	48.508871	54.67366	138.7793	84.38082	330.6495511	12.771518	285.959411	-9999		-9999	0	a52-76-315		Lynn Lake Greenstone Belt (outcrop)	mafic to intermediate volcanics	igneous:volcanic:mafic:intermediate	Manitoba	56.7785626011759	-100.844908644755	converted eastings and northings zone 14U	Glendenning etal 2015 Lithos 233:46-48 supp data 2	Zwanzig etal 1999
data	55.1470304934185	14.3448952739795	0.979897775757756	12.4861201117174	-9999	-9999	-9999	0.212142817432092	5.3338765525783	6.84918239137896	3.91959110303103	0.545426780050414	0.181836700656078	-9999	0.92	100	-9999	-9999	-9999	-9999	85.95693	58.515585	22.55213	160.0085	133.4578	146.2144904	8.337148	127.4295924	-9999		-9999	0	a52-76-373		Lynn Lake Greenstone Belt (outcrop)	mafic to intermediate volcanics	igneous:volcanic:mafic:intermediate	Manitoba	56.809838675401	-100.788018767047	converted eastings and northings zone 14U	Glendenning etal 2015 Lithos 233:46-48 supp data 2	Zwanzig etal 1999
data	51.9199807494468	14.5063064977911	0.883787580747774	12.8504745936314	-9999	-9999	-9999	0.193011080852962	6.19667154317405	9.46770143973478	3.40309010977591	0.406282279871501	0.172694124973703	-9999	1.23	100	-9999	-9999	-9999	-9999	50.10755	50.016426	37.32142	141.6862	98.22247	67.8229277	4.720843	257.321965	-9999		-9999	0	a32-76-83		Lynn Lake Greenstone Belt (outcrop)	mafic to intermediate volcanics	igneous:volcanic:mafic:intermediate	Manitoba	56.7539613164544	-101.061596769545	converted eastings and northings zone 14U	Glendenning etal 2015 Lithos 233:46-48 supp data 2	Zwanzig etal 1999
data	54.0225304028977	17.5045070579222	1.03417432503126	9.75825968171523	-9999	-9999	-9999	0.150900922913122	4.57732799503137	8.69189315979583	2.87717759687686	1.13172731962792	0.251501538188537	-9999	1.1	100	-9999	-9999	-9999	-9999	103	-9999	34	11	74	491	21	719	-9999		-9999	0	a94-00-61		Lynn Lake Greenstone Belt (outcrop)	mafic to intermediate volcanics	igneous:volcanic:mafic:intermediate	Manitoba	56.7571835462604	-100.90920753479	converted eastings and northings zone 14U	Glendenning etal 2015 Lithos 233:46-48 supp data 2	Zwanzig etal 1999
data	54.2296490404766	13.739565591829	1.31670836921695	14.2600036824286	-9999	-9999	-9999	0.218583998051825	4.52781138821638	7.90025021530168	3.01854092547758	0.643164123633507	0.145722665367883	-9999	3.97	100	-9999	-9999	-9999	-9999	23	-9999	-9999	124	70	314	11	231	-9999		-9999	0	a94-00-53		Lynn Lake Greenstone Belt (outcrop)	mafic to intermediate volcanics	igneous:volcanic:mafic:intermediate	Manitoba	56.7559401804859	-100.888778531664	converted eastings and northings zone 14U	Glendenning etal 2015 Lithos 233:46-48 supp data 2	Zwanzig etal 1999
data	55.1907124484819	18.291662586727	0.920693929755077	9.35970930801897	-9999	-9999	-9999	0.202674880554491	3.99238960690254	8.84029127242706	2.80078352525051	0.258497098778849	0.142585343103662	-9999	1.94	100	-9999	-9999	-9999	-9999	20	40	-9999	150	110	162	10	346	-9999		-9999	0	bMG11-039		Lynn Lake Greenstone Belt (drillhole)	mafic to intermediate volcanics	igneous:volcanic:mafic:intermediate	Manitoba	56.9021919322878	-100.948428288583	converted eastings and northings zone 14U	Glendenning etal 2015 Lithos 233:46-48 supp data 2
data	52.8758712617055	20.3987112621175	0.89533259776092	10.2395501360087	-9999	-9999	-9999	0.150729393562444	2.4518648019491	8.31021389840944	4.15008263608597	0.437206376262968	0.090437636137467	-9999	7.57	100	-9999	-9999	-9999	-9999	20	21	-9999	110	80	199	29	172	-9999		-9999	0	bMG11-055		Lynn Lake Greenstone Belt (drillhole)	mafic to intermediate volcanics	igneous:volcanic:mafic:intermediate	Manitoba	56.8921894696856	-100.970285088257	converted eastings and northings zone 14U	Glendenning etal 2015 Lithos 233:46-48 supp data 2
data	55.6518831985875	17.6760075302334	1.10061939239244	11.0863118050812	-9999	-9999	-9999	0.199293229377702	2.55375746187508	8.42239225661545	2.87422898650254	0.355388258177841	0.080117881156865	-9999	4.77	100	-9999	-9999	-9999	-9999	1350	103	1020	1260	480	42	-9999	222	-9999		-9999	0	bMG11-037		Lynn Lake Greenstone Belt (drillhole)	mafic to intermediate volcanics	igneous:volcanic:mafic:intermediate	Manitoba	56.9021919322878	-100.948428288583	converted eastings and northings zone 14U	Glendenning etal 2015 Lithos 233:46-48 supp data 2
data	51.0103915831645	16.5039915697104	0.966478883751522	11.4307801533403	-9999	-9999	-9999	0.199075384693005	2.86839801600673	14.459722834422	2.30114019940839	0.174397554129904	0.085623821373335	-9999	1.74	100	-9999	-9999	-9999	-9999	30	35	-9999	140	140	261	13	247	-9999		-9999	0	bMG11-040		Lynn Lake Greenstone Belt (drillhole)	mafic to intermediate volcanics	igneous:volcanic:mafic:intermediate	Manitoba	56.9021919322878	-100.948428288583	converted eastings and northings zone 14U	Glendenning etal 2015 Lithos 233:46-48 supp data 2
data	50.988573715634	18.1199063617542	1.03189937533756	11.9428991448431	-9999	-9999	-9999	0.174723997816121	2.96003008064959	12.5595720783118	1.86029668263047	0.31070915190067	0.051389411122389	-9999	1.4	100	-9999	-9999	-9999	-9999	-9999	29	40	1380	210	1007	77	157	-9999		-9999	0	bMG11-116		Lynn Lake Greenstone Belt (drillhole)	mafic to intermediate volcanics	igneous:volcanic:mafic:intermediate	Manitoba	56.8840692822463	-100.992755812786	converted eastings and northings zone 14U	Glendenning etal 2015 Lithos 233:46-48 supp data 2
data	50.3130626127108	16.4536205980111	0.989060205207136	12.8905465668301	-9999	-9999	-9999	0.231395037657156	4.7917202488296	10.36158310217	3.29686735069045	0.600473248530829	0.071671029362836	-9999	1.19	100	-9999	-9999	-9999	-9999	-9999	44	-9999	50	120	143	2	447	-9999		-9999	0	bMG11-001		Lynn Lake Greenstone Belt (outcrop)	mafic to intermediate volcanics	igneous:volcanic:mafic:intermediate	Manitoba	56.8868920626163	-100.91453817497	converted eastings and northings zone 14U	Glendenning etal 2015 Lithos 233:46-48 supp data 2
data	49.7227509381621	18.3577691116282	0.931542994590058	13.4724784885337	-9999	-9999	-9999	0.197232230124931	3.4591498821911	9.76046677284914	3.22651699537707	0.791176799825782	0.08091578671792	-9999	0.56	100	-9999	-9999	-9999	-9999	-9999	24	-9999	60	100	76	4	290	-9999		-9999	0	bMG11-006		Lynn Lake Greenstone Belt (outcrop)	mafic to intermediate volcanics	igneous:volcanic:mafic:intermediate	Manitoba	56.8873117327877	-100.991155524199	converted eastings and northings zone 14U	Glendenning etal 2015 Lithos 233:46-48 supp data 2
data	51.7287036978533	21.113330415232	0.894862718390397	9.50204286738928	-9999	-9999	-9999	0.148273635952668	3.01768174579725	8.58316399669669	2.44338245161439	2.44325680688871	0.125301664185353	-9999	1.23	100	-9999	-9999	-9999	-9999	-9999	29	-9999	130	110	56	5	296	-9999		-9999	0	bMG11-038		Lynn Lake Greenstone Belt (drillhole)	mafic to intermediate volcanics	igneous:volcanic:mafic:intermediate	Manitoba	56.9021919322878	-100.948428288583	converted eastings and northings zone 14U	Glendenning etal 2015 Lithos 233:46-48 supp data 2
data	47.6571952163165	17.5009208965128	1.05552429157093	9.62550649308206	-9999	-9999	-9999	0.214386280982282	2.89859002348494	16.1008472247918	3.41267957482	1.38121694059417	0.153133057844487	-9999	2.95	100	-9999	-9999	-9999	-9999	40	36	20	130	130	161	37	167	-9999		-9999	0	bMG11-057		Lynn Lake Greenstone Belt (drillhole)	mafic to intermediate volcanics	igneous:volcanic:mafic:intermediate	Manitoba	56.8926488062442	-100.969077911071	converted eastings and northings zone 14U	Glendenning etal 2015 Lithos 233:46-48 supp data 2
data	48.3449395344257	20.4617373825382	0.786422261070248	10.2888488847797	-9999	-9999	-9999	0.187644989906842	4.10078095920009	11.248157541045	2.41408442071162	2.07250734603266	0.094876680289976	-9999	2.08	100	-9999	-9999	-9999	-9999	20	39	-9999	160	80	356	32	571	-9999		-9999	0	bMG11-074		Lynn Lake Greenstone Belt (drillhole)	mafic to intermediate volcanics	igneous:volcanic:mafic:intermediate	Manitoba	56.8990279430554	-100.958263830057	converted eastings and northings zone 14U	Glendenning etal 2015 Lithos 233:46-48 supp data 2
data	47.282747950467	19.2471233311184	0.824876714190787	13.4526190055065	-9999	-9999	-9999	0.150718214444736	4.41970980196051	10.7844992633092	2.31169153236183	1.46491220781216	0.061101978828947	-9999	1.61	100	-9999	-9999	-9999	-9999	50	27	50	120	100	287	20	290	-9999		-9999	0	bMG11-095		Lynn Lake Greenstone Belt (drillhole)	mafic to intermediate volcanics	igneous:volcanic:mafic:intermediate	Manitoba	56.8922294552237	-100.959172239402	converted eastings and northings zone 14U	Glendenning etal 2015 Lithos 233:46-48 supp data 2
data	52.3553953353854	21.1381130281031	0.875543143175866	8.1613128703179	-9999	-9999	-9999	0.115696772491097	1.95954893948884	9.54758951367968	3.24159425628208	2.49055168185063	0.114654459225411	-9999	9.6	100	-9999	-9999	-9999	-9999	70	36	40	-9999	70	313	109	134	-9999		-9999	0	bMG11-105		Lynn Lake Greenstone Belt (drillhole)	mafic to intermediate volcanics	igneous:volcanic:mafic:intermediate	Manitoba	56.8922294552237	-100.959172239402	converted eastings and northings zone 14U	Glendenning etal 2015 Lithos 233:46-48 supp data 2
data	60.6128790243619	17.9787510642013	0.604872998551125	8.03706683195958	-9999	-9999	-9999	0.083719446166246	2.31274970034254	5.61966782390924	4.25922682370775	0.396881909863357	0.094184376937026	-9999	5.47	100	-9999	-9999	-9999	-9999	120	43	50	80	90	300	48	109	-9999		-9999	0	bMG11-108		Lynn Lake Greenstone Belt (drillhole)	mafic to intermediate volcanics	igneous:volcanic:mafic:intermediate	Manitoba	56.8922294552237	-100.959172239402	converted eastings and northings zone 14U	Glendenning etal 2015 Lithos 233:46-48 supp data 2
data	50.7847012044461	21.2136013157946	0.717094013350061	9.82264029797494	-9999	-9999	-9999	0.131037323302817	5.37562562525729	5.80897740310913	5.02481704318676	1.01832677885171	0.103178994726628	-9999	1.54	100	-9999	-9999	-9999	-9999	30	30	-9999	210	160	172	12	423	-9999		-9999	0	bMG11-110		Lynn Lake Greenstone Belt (drillhole)	mafic to intermediate volcanics	igneous:volcanic:mafic:intermediate	Manitoba	56.8840692822463	-100.992755812786	converted eastings and northings zone 14U	Glendenning etal 2015 Lithos 233:46-48 supp data 2
data	55.4197623910019	18.6528502233763	0.788786040641909	8.25423643622544	-9999	-9999	-9999	0.126076457315715	1.75644978995398	9.69818902428577	1.67024366529366	3.53642408166251	0.096981890242858	-9999	1.4	100	-9999	-9999	-9999	-9999	30	22	-9999	310	450	481	36	189	-9999		-9999	0	bMG11-111		Lynn Lake Greenstone Belt (drillhole)	mafic to intermediate volcanics	igneous:volcanic:mafic:intermediate	Manitoba	56.8840692822463	-100.992755812786	converted eastings and northings zone 14U	Glendenning etal 2015 Lithos 233:46-48 supp data 2
data	52.4785594203025	20.4071219268933	0.868850321528187	7.54813716827613	-9999	-9999	-9999	0.14118817724833	1.70511875599907	11.5774305343631	1.99835573951483	3.18835292372174	0.086885032152819	-9999	0.72	100	-9999	-9999	-9999	-9999	-9999	19	-9999	30	110	87	3	238	-9999		-9999	0	bMG11-007		Lynn Lake Greenstone Belt (outcrop)	mafic to intermediate volcanics	igneous:volcanic:mafic:intermediate	Manitoba	56.8869863352988	-100.990711404047	converted eastings and northings zone 14U	Glendenning etal 2015 Lithos 233:46-48 supp data 2
data	49.292172575759	21.0744170889358	0.856573081679326	9.8730767900523	-9999	-9999	-9999	0.144330995447798	3.05396019353313	10.1972985914205	1.88257820149302	3.52100480381837	0.104587677860724	-9999	4.41	100	-9999	-9999	-9999	-9999	-9999	27	-9999	130	80	308	59	159	-9999		-9999	0	bMG11-098		Lynn Lake Greenstone Belt (drillhole)	mafic to intermediate volcanics	igneous:volcanic:mafic:intermediate	Manitoba	56.8922294552237	-100.959172239402	converted eastings and northings zone 14U	Glendenning etal 2015 Lithos 233:46-48 supp data 2
data	48.7372523864653	16.2043459625991	0.682050519958875	8.64984599815395	-9999	-9999	-9999	0.402003286598277	6.66241401946584	14.5330963441568	1.24214498668007	2.78521645155701	0.101630044364733	-9999	4.82	100	-9999	-9999	-9999	-9999	20	31	-9999	150	70	336	54	186	-9999		-9999	0	bMG11-099		Lynn Lake Greenstone Belt (drillhole)	mafic to intermediate volcanics	igneous:volcanic:mafic:intermediate	Manitoba	56.8922294552237	-100.959172239402	converted eastings and northings zone 14U	Glendenning etal 2015 Lithos 233:46-48 supp data 2
data	51.7655107530445	16.7296512622131	0.611341154598839	7.59923142080189	-9999	-9999	-9999	0.347069375338116	5.81851599831548	12.1927966826299	1.12287150844685	3.72227475301961	0.090737091591664	-9999	2.58	100	-9999	-9999	-9999	-9999	50	37	40	320	50	98	8	272	-9999		-9999	0	bMG11-094		Lynn Lake Greenstone Belt (drillhole)	mafic to intermediate volcanics	igneous:volcanic:mafic:intermediate	Manitoba	56.8922294552237	-100.959172239402	converted eastings and northings zone 14U	Glendenning etal 2015 Lithos 233:46-48 supp data 2
data	39.2449992536755	21.8676893097684	0.762906290220311	10.9281171301828	-9999	-9999	-9999	0.407799758736383	7.34268666713543	13.8835198760813	0.767488309981394	4.71460805839953	0.080185345818952	-9999	3.47	100	-9999	-9999	-9999	-9999	80	35	50	80	100	367	26	224	-9999		-9999	0	bMG11-106		Lynn Lake Greenstone Belt (drillhole)	mafic to intermediate volcanics	igneous:volcanic:mafic:intermediate	Manitoba	56.8922294552237	-100.959172239402	converted eastings and northings zone 14U	Glendenning etal 2015 Lithos 233:46-48 supp data 2
data	48.429460403492	19.0265932684063	0.630795262786255	9.18454340278359	-9999	-9999	-9999	0.228072554297311	6.65725293624582	10.3557267897157	4.15050954667178	1.2548575277464	0.082188307854887	-9999	8.5	100	-9999	-9999	-9999	-9999	50	15	20	-9999	60	281	82	91	-9999		-9999	0	bMG11-104		Lynn Lake Greenstone Belt (drillhole)	mafic to intermediate volcanics	igneous:volcanic:mafic:intermediate	Manitoba	56.8922294552237	-100.959172239402	converted eastings and northings zone 14U	Glendenning etal 2015 Lithos 233:46-48 supp data 2
data	48.6980297607362	19.7544616377247	0.749526197186984	9.61256761364098	-9999	-9999	-9999	0.166208492879035	4.83804339144706	11.8674981221272	0.635191692531342	3.57260780963783	0.105865282088557	-9999	5	100	-9999	-9999	-9999	-9999	90	37	60	70	90	337	56	122	-9999		-9999	0	bMG11-107		Lynn Lake Greenstone Belt (drillhole)	mafic to intermediate volcanics	igneous:volcanic:mafic:intermediate	Manitoba	56.8922294552237	-100.959172239402	converted eastings and northings zone 14U	Glendenning etal 2015 Lithos 233:46-48 supp data 2
data	48.1278540658178	20.1924435039551	0.724412044073148	9.87933191842272	-9999	-9999	-9999	0.167005171837223	5.33548990544893	11.6144505868614	0.769958909119663	3.1131424527198	0.075911441744192	-9999	2.23	100	-9999	-9999	-9999	-9999	30	27	-9999	140	110	220	41	255	-9999		-9999	0	bMG11-053		Lynn Lake Greenstone Belt (drillhole)	mafic to intermediate volcanics	igneous:volcanic:mafic:intermediate	Manitoba	56.8921894696856	-100.970285088257	converted eastings and northings zone 14U	Glendenning etal 2015 Lithos 233:46-48 supp data 2
data	53.7781320926926	16.9932027390398	1.18810977533358	12.345834570218	-9999	-9999	-9999	0.174781455044821	3.40470233237599	7.62774558143583	3.69768858649737	0.587743381761081	0.202059485600949	-9999	4.34	100	-9999	-9999	-9999	-9999	-9999	28	-9999	150	80	273	51	282	-9999		-9999	0	bMG11-093		Lynn Lake Greenstone Belt (drillhole)	mafic to intermediate volcanics	igneous:volcanic:mafic:intermediate	Manitoba	56.8922294552237	-100.959172239402	converted eastings and northings zone 14U	Glendenning etal 2015 Lithos 233:46-48 supp data 2
data	59.9688742043058	16.3504077121112	1.01564394844364	9.77061991469911	-9999	-9999	-9999	0.081334936323002	2.7633023237943	3.62878946671856	4.07717437208896	2.20829489431035	0.135558227205004	-9999	0.78	100	-9999	-9999	-9999	-9999	20	23	-9999	210	110	318	65	156	-9999		-9999	0	bMG11-100		Lynn Lake Greenstone Belt (drillhole)	mafic to intermediate volcanics	igneous:volcanic:mafic:intermediate	Manitoba	56.8922294552237	-100.959172239402	converted eastings and northings zone 14U	Glendenning etal 2015 Lithos 233:46-48 supp data 2
data	65.4840529797163	13.6787999887218	0.659861212939091	8.8835352735744	-9999	-9999	-9999	0.082994966223706	2.76649887412352	2.36689348119456	1.37300314493538	4.57115828092825	0.133201797642984	-9999	8.17	100	-9999	-9999	-9999	-9999	70	26	50	70	140	154	61	110	-9999		-9999	0	bMG11-102		Lynn Lake Greenstone Belt (drillhole)	mafic to intermediate volcanics	igneous:volcanic:mafic:intermediate	Manitoba	56.8922294552237	-100.959172239402	converted eastings and northings zone 14U	Glendenning etal 2015 Lithos 233:46-48 supp data 2
data	60.4555608973688	14.6664830693389	0.787860173544271	13.03569722625	-9999	-9999	-9999	0.110130992000812	2.84858046617485	1.74727054616673	0.27532748000203	5.95660444607587	0.116484703077782	-9999	3.6	100	-9999	-9999	-9999	-9999	20	24	-9999	420	1230	776	94	125	-9999		-9999	0	bMG11-117		Lynn Lake Greenstone Belt (drillhole)	mafic to intermediate volcanics	igneous:volcanic:mafic:intermediate	Manitoba	56.8840692822463	-100.992755812786	converted eastings and northings zone 14U	Glendenning etal 2015 Lithos 233:46-48 supp data 2
data	54.35	13.67	1.19	13.88	-9999	-9999	-9999	0.21	4.57	7.34	4.12	0.41	0.25	-9999	0.33	100	-9999	-9999	-9999	-9999	33	64	21	51	111	143	5	164	-9999		-9999	0	d160	Cartwright Lake	Lynn Lake Greenstone Belt (outcrop)	mafic to intermediate volcanics	igneous:volcanic:mafic	Manitoba	56.7884	-100.7402	converted eastings and northings zone 14U	Glendenning etal 2015 Lithos 233:46-48 supp data 2	Peck 1986
data	47.43	15.99	0.77	12.98	-9999	-9999	-9999	0.18	8.9	10.79	2.52	0.24	0.21	-9999	3.15	100	-9999	-9999	-9999	-9999	293	59	135	90	93	145	2	366	-9999		-9999	0	d144	Cartwright Lake	Lynn Lake Greenstone Belt (outcrop)	mafic to intermediate volcanics	igneous:volcanic:mafic	Manitoba	56.7884	-100.7402	converted eastings and northings zone 14U	Glendenning etal 2015 Lithos 233:46-48 supp data 2	Peck 1986
data	40.4217636173349	14.0360486740428	1.74396619422539	23.1569096072852	-9999	-9999	-9999	0.212854364507462	6.95118601000213	10.4679102931689	1.98458417149469	0.65459556444735	0.370181503491238	-9999	2.52	100	-9999	-9999	-9999	-9999	95	47.497465	-9999	101.625567	149.044711	172.32067575	-9999	150.825815	-9999		-9999	0	f103-99-1112		Lynn Lake Greenstone Belt (outcrop)	mafic to intermediate volcanics	igneous:volcanic:mafic:intermediate	Manitoba	56.7258847038946	-101.280731543932	converted eastings and northings zone 14U	Glendenning etal 2015 Lithos 233:46-48 supp data 2	Beaumont-Smith 2007
data	53.3362409833338	13.755135832544	1.18602956923466	14.3767236034024	-9999	-9999	-9999	0.194496818623435	5.15316313260029	9.13332998793553	2.3359669453227	0.248196069196264	0.28071705780702	-9999	0.49	100	-9999	-9999	-9999	-9999	30	44	-9999	92.31271	119.550614	160.1371149	-9999	368.30845	-9999		-9999	0	f103-99-1116		Lynn Lake Greenstone Belt (outcrop)	mafic to intermediate volcanics	igneous:volcanic:mafic:intermediate	Manitoba	56.7145626964054	-101.322024495524	converted eastings and northings zone 14U	Glendenning etal 2015 Lithos 233:46-48 supp data 2	Beaumont-Smith 2007
data	54.1086862728775	13.4437173409337	1.37775342500765	14.8093319692452	-9999	-9999	-9999	0.201301711877035	4.47112344973113	7.97114316377406	3.0043521822854	0.258542247298786	0.35404823696966	-9999	0.85	100	-9999	-9999	-9999	-9999	13	36	-9999	90.4089997855539	44.9104134414913	235.634014	-9999	318.911982	-9999		-9999	0	f103-99-1118		Lynn Lake Greenstone Belt (outcrop)	mafic to intermediate volcanics	igneous:volcanic:mafic:intermediate	Manitoba	56.7160889397673	-101.317700191868	converted eastings and northings zone 14U	Glendenning etal 2015 Lithos 233:46-48 supp data 2	Beaumont-Smith 2007
data	52.2809067764729	15.6464177963378	1.56253876648911	14.7841824070235	-9999	-9999	-9999	0.223970899907255	4.33220707801827	4.9210507585256	5.45731911041621	0.349773646428884	0.441632760380503	-9999	5.2	100	-9999	-9999	-9999	-9999	9	32	-9999	21.654836	156.110311	384.564787	-9999	203.438962	-9999		-9999	0	f103-99-1139		Lynn Lake Greenstone Belt (outcrop)	mafic to intermediate volcanics	igneous:volcanic:mafic:intermediate	Manitoba	56.7877282163894	-100.564192151528	converted eastings and northings zone 14U	Glendenning etal 2015 Lithos 233:46-48 supp data 2	Beaumont-Smith 2007
data	54.041259888554	15.0023769887287	0.951445025647575	8.79907805674073	-9999	-9999	-9999	0.183952851360433	8.14502347412586	8.90127408527431	2.80017118181993	0.746195127907482	0.429223319841011	-9999	1.98	100	-9999	-9999	-9999	-9999	497	37.005793	162.372984	29.441497	227.278309	189.34828005	-9999	213.049158	-9999		-9999	0	f103-00-1214		Lynn Lake Greenstone Belt (outcrop)	mafic to intermediate volcanics	igneous:volcanic:mafic:intermediate	Manitoba	56.7393912967155	-101.253587227537	converted eastings and northings zone 14U	Glendenning etal 2015 Lithos 233:46-48 supp data 2	Beaumont-Smith 2007
data	51.2259010038254	20.9574290074857	0.958400516116567	10.0086129847616	-9999	-9999	-9999	0.124349434053099	4.27640736621633	7.40030778267223	4.70101518981228	0.25658932428626	0.09098739077056	-9999	1.2	100	-9999	-9999	-9999	-9999	14	26	-9999	127.888091054198	71.6114032747912	103.209808	-9999	255.76813	-9999		-9999	0	f95-01-159		Lynn Lake Greenstone Belt (outcrop)	mafic to intermediate volcanics	igneous:volcanic:mafic:intermediate	Manitoba	56.8454726247801	-101.100864069353	converted eastings and northings zone 14U	Glendenning etal 2015 Lithos 233:46-48 supp data 2	Beaumont-Smith 2007
data	46.5522724581205	17.9434117435049	1.28108568969646	15.921185133968	-9999	-9999	-9999	0.234044501002238	3.53119773441972	11.4558624174779	2.62786808142863	0.237504936826954	0.215567303554692	-9999	1.8	100	-9999	-9999	-9999	-9999	-9999	39	-9999	296.271788023885	105.954286161289	218.803986	-9999	208.171989	-9999		-9999	0	f95-01-147		Lynn Lake Greenstone Belt (outcrop)	mafic to intermediate volcanics	igneous:volcanic:mafic:intermediate	Manitoba	56.8421685884333	-101.07652684494	converted eastings and northings zone 14U	Glendenning etal 2015 Lithos 233:46-48 supp data 2	Beaumont-Smith 2007
data	57.7423519492287	16.4361023182877	0.818719489696937	10.6968375538293	-9999	-9999	-9999	0.166623815742341	2.24222171801422	5.98611486185449	3.55875557079322	2.23913309457988	0.113139627973195	-9999	2.93	100	-9999	-9999	-9999	-9999	-9999	20.8587127247374	28.456903	28.986922	114.528200357384	205.5104689	-9999	230.0573649	-9999		-9999	0	f103-99-1053		Lynn Lake Greenstone Belt (outcrop)	mafic to intermediate volcanics	igneous:volcanic:mafic:intermediate	Manitoba	56.7521451983807	-100.914889776778	converted eastings and northings zone 14U	Glendenning etal 2015 Lithos 233:46-48 supp data 2	Beaumont-Smith 2007
data	47.1548587132605	17.6830720174727	1.28294840556876	13.1897503786242	-9999	-9999	-9999	0.167123544251157	6.20458667279743	10.8380118816768	2.81207879847755	0.347332856371715	0.320236731499222	-9999	0.42	100	-9999	-9999	-9999	-9999	73	45.141716	80.739807	64.140736	81.060315	90.158157	-9999	487.702897	-9999		-9999	0	f103-00-1246		Lynn Lake Greenstone Belt (outcrop)	mafic to intermediate volcanics	igneous:volcanic:mafic:intermediate	Manitoba	56.720942090828	-101.304654894773	converted eastings and northings zone 14U	Glendenning etal 2015 Lithos 233:46-48 supp data 2	Beaumont-Smith 2007
data	57.7887837214129	15.9555573507612	1.27684548146167	10.9644345111387	-9999	-9999	-9999	0.06714964462946	3.45770558166622	4.17931370305743	5.65259695089782	0.427099349530173	0.230513705444415	-9999	0.45	100	-9999	-9999	-9999	-9999	5	24.067376	-9999	51.016934	38.097578	103.8029166	-9999	83.802343	-9999		-9999	0	f103-00-1268		Lynn Lake Greenstone Belt (outcrop)	mafic to intermediate volcanics	igneous:volcanic:mafic:intermediate	Manitoba	56.686104930899	-101.401418457269	converted eastings and northings zone 14U	Glendenning etal 2015 Lithos 233:46-48 supp data 2	Beaumont-Smith 2007
data	47.9607643795566	14.5107421542	1.72823441158327	16.5291914088673	-9999	-9999	-9999	0.221928997652471	6.63778585738838	7.97337665774035	3.82601575138423	0.200236901819679	0.411723479807751	-9999	0.15	100	-9999	-9999	-9999	-9999	168	56	66.7313197933604	57.6639904656418	149.885755808087	41.271432	-9999	271.804941	-9999		-9999	0	f103-01-1604		Lynn Lake Greenstone Belt (outcrop)	mafic to intermediate volcanics	igneous:volcanic:mafic:intermediate	Manitoba	56.7156165655106	-101.321880765075	converted eastings and northings zone 14U	Glendenning etal 2015 Lithos 233:46-48 supp data 2	Beaumont-Smith 2007
data	48.4945088606079	16.9771566974163	1.34797604528435	12.9597394368866	-9999	-9999	-9999	0.200870863026488	6.42378902064402	9.18703794857184	3.54837869711765	0.534254734158228	0.32628769628668	-9999	1.49	100	-9999	-9999	-9999	-9999	200	52	103.589677824641	46.2768099376586	103.378960272901	134.737485	-9999	260.228882	-9999		-9999	0	f103-01-2001		Lynn Lake Greenstone Belt (outcrop)	mafic to intermediate volcanics	igneous:volcanic:mafic:intermediate	Manitoba	56.7285597068743	-101.258202853269	converted eastings and northings zone 14U	Glendenning etal 2015 Lithos 233:46-48 supp data 2	Beaumont-Smith 2007
data	49.2061318503912	15.6345365666273	0.959041592154062	14.0926690551256	-9999	-9999	-9999	0.199414864820887	8.34664279559591	8.15133957747236	2.93982738859659	0.233976624119204	0.236419685096928	-9999	2.61	100	-9999	-9999	-9999	-9999	338	43	67.6340184716102	12.0166264612346	89.3661869767035	126.346304	-9999	210.077062	-9999		-9999	0	f103-01-2016		Lynn Lake Greenstone Belt (outcrop)	mafic to intermediate volcanics	igneous:volcanic:mafic:intermediate	Manitoba	56.7929519038932	-100.620521251384	converted eastings and northings zone 14U	Glendenning etal 2015 Lithos 233:46-48 supp data 2	Beaumont-Smith 2007
data	52.0891917879508	17.0449723274156	1.04462635645686	12.5984578072202	-9999	-9999	-9999	0.159384196271843	4.7409184496147	7.67480588417283	3.26889880251806	1.11479603786521	0.26394835051388	-9999	1.42	100	-9999	-9999	-9999	-9999	31	40.761489	50.0516568597209	36.0527246117863	105.539514848879	327.662991	-9999	385.1084904	-9999		-9999	0	f94-00-26		Lynn Lake Greenstone Belt (outcrop)	mafic to intermediate volcanics	igneous:volcanic:mafic:intermediate	Manitoba	56.7519298153711	-100.862079965907	converted eastings and northings zone 14U	Glendenning etal 2015 Lithos 233:46-48 supp data 2	Beaumont-Smith 2007
data	51.9772208434354	14.4723663713396	1.33707686517334	13.3303430473442	-9999	-9999	-9999	0.219308903811501	5.33617977937661	9.35852741610367	2.92074991712091	0.734928422278379	0.313298434016429	-9999	1.54	100	-9999	-9999	-9999	-9999	49	35.487957	33.8613605540296	82.0453132157802	93.8331436157977	299.7305421	-9999	421.8514788	-9999		-9999	0	f94-00-67		Lynn Lake Greenstone Belt (outcrop)	mafic to intermediate volcanics	igneous:volcanic:mafic:intermediate	Manitoba	56.7573789103396	-100.916971536561	converted eastings and northings zone 14U	Glendenning etal 2015 Lithos 233:46-48 supp data 2	Beaumont-Smith 2007
data	47.8425435113952	19.6591648222367	0.643772117378844	10.2961599228994	-9999	-9999	-9999	0.155176340996855	3.61728632729155	15.1192083592882	1.55176340996855	1.0100763094928	0.104848879051929	-9999	4.2	100	-9999	-9999	-9999	-9999	116	37	72.1428644053706	81.5309220604837	55.1085356116274	295.316408	-9999	171.996325	-9999		-9999	0	f95-01-3		Lynn Lake Greenstone Belt (outcrop)	mafic to intermediate volcanics	igneous:volcanic:mafic:intermediate	Manitoba	56.8764502303494	-100.998881954877	converted eastings and northings zone 14U	Glendenning etal 2015 Lithos 233:46-48 supp data 2	Beaumont-Smith 2007
data	56.1147030699454	15.1564812766222	0.660353089964617	9.26739730584038	-9999	-9999	-9999	0.24495323275349	5.63392435333028	11.0331018586051	0.836923545241092	0.93989203601875	0.112270231678683	-9999	2.06	100	-9999	-9999	-9999	-9999	6	18	-9999	64.9141796146426	101.239265948283	116.189844	-9999	123.963317	-9999		-9999	0	f95-01-15		Lynn Lake Greenstone Belt (outcrop)	mafic to intermediate volcanics	igneous:volcanic:mafic:intermediate	Manitoba	56.8711750532459	-101.006755607549	converted eastings and northings zone 14U	Glendenning etal 2015 Lithos 233:46-48 supp data 2	Beaumont-Smith 2007
data	54.6498482878808	17.7761690124161	1.00132891649498	11.9953010408987	-9999	-9999	-9999	0.20233037900311	5.79119095003799	4.64534033425507	2.26073229600413	1.47129921259787	0.206459570411337	-9999	2.84	100	-9999	-9999	-9999	-9999	16	18	-9999	20.4201586533429	118.239808632708	255.695504	-9999	119.412378	-9999		-9999	0	f95-01-16		Lynn Lake Greenstone Belt (outcrop)	mafic to intermediate volcanics	igneous:volcanic:mafic:intermediate	Manitoba	56.8717681387984	-101.006754568908	converted eastings and northings zone 14U	Glendenning etal 2015 Lithos 233:46-48 supp data 2	Beaumont-Smith 2007
data	56.7235416013384	17.3744157593452	0.831475516640736	10.0461569686133	-9999	-9999	-9999	0.15099434321563	2.94942283747864	6.95580607746669	3.15074862843281	1.57584731832366	0.241590949145008	-9999	0.46	100	-9999	-9999	-9999	-9999	5	18	-9999	-9999	109.92779996155	331.508563	-9999	252.842298	-9999		-9999	0	f95-01-17		Lynn Lake Greenstone Belt (outcrop)	mafic to intermediate volcanics	igneous:volcanic:mafic:intermediate	Manitoba	56.8719284284181	-101.00684520396	converted eastings and northings zone 14U	Glendenning etal 2015 Lithos 233:46-48 supp data 2	Beaumont-Smith 2007
data	58.6010881192797	19.0660887782804	0.570344331337389	7.90495195318608	-9999	-9999	-9999	0.089084303099377	2.28342524036334	6.30757824243863	3.93199682645525	1.12256730473313	0.122874900826727	-9999	1.49	100	-9999	-9999	-9999	-9999	6	13	21.9627359273182	193.89940792918	299.665898061015	198.280292	-9999	135.005434	-9999		-9999	0	f95-01-32		Lynn Lake Greenstone Belt (outcrop)	mafic to intermediate volcanics	igneous:volcanic:mafic:intermediate	Manitoba	56.9118386472934	-100.944643587324	converted eastings and northings zone 14U	Glendenning etal 2015 Lithos 233:46-48 supp data 2	Beaumont-Smith 2007
data	47.5583236963789	18.3805672269314	1.21759852396826	12.5105460331127	-9999	-9999	-9999	0.214929964264173	3.58892487497722	12.1455706220981	3.58892487497722	0.551297242615653	0.243316940676422	-9999	1.46	100	-9999	-9999	-9999	-9999	24	24	-9999	-9999	116.38970285928	89.742655	-9999	290.498777	-9999		-9999	0	f95-01-51		Lynn Lake Greenstone Belt (outcrop)	mafic to intermediate volcanics	igneous:volcanic:mafic:intermediate	Manitoba	56.8658577856583	-101.027192277242	converted eastings and northings zone 14U	Glendenning etal 2015 Lithos 233:46-48 supp data 2	Beaumont-Smith 2007
data	48.5277539076336	13.4793569263796	2.07621407146921	14.7724648433385	-9999	-9999	-9999	0.182069594707813	6.21726286473839	11.5345226192734	2.85518228064525	0.106896171758239	0.248276720056109	-9999	3.07	100	-9999	-9999	-9999	-9999	209	44.166295	99.6834455688244	27.1370756001902	88.4161076207977	46.4614392	-9999	199.8819795	-9999		-9999	0	f103-03-1901		Lynn Lake Greenstone Belt (outcrop)	mafic to intermediate volcanics	igneous:volcanic:mafic:intermediate	Manitoba	56.8964401847818	-100.951363449978	converted eastings and northings zone 14U	Glendenning etal 2015 Lithos 233:46-48 supp data 2	Beaumont-Smith 2007
data	51.5914509432111	15.2292324997679	1.8221965646939	13.145554813683	-9999	-9999	-9999	0.21245341113023	5.54625972325552	9.51954707564299	2.09389179238929	0.563632306008933	0.275780870217125	-9999	1.6	100	-9999	-9999	-9999	-9999	403	43.724967	81.485118	103.487737	109.834025	227.442429	-9999	214.265728	-9999		-9999	0	f103-00-1270		Lynn Lake Greenstone Belt (outcrop)	mafic to intermediate volcanics	igneous:volcanic:mafic:intermediate	Manitoba	56.6925407478984	-101.392959695172	converted eastings and northings zone 14U	Glendenning etal 2015 Lithos 233:46-48 supp data 2	Beaumont-Smith 2007
data	54.8918434965575	13.8062220818699	1.57237529265741	14.8154488422406	-9999	-9999	-9999	0.130190252087809	4.19838332314174	6.09572963263848	4.03690704148244	0.089578403590713	0.36332163373342	-9999	0.69	100	-9999	-9999	-9999	-9999	14	33.903864	-9999	23.301547	76.710517	16.5956265	-9999	245.963316	-9999		-9999	0	f103-00-1270		Lynn Lake Greenstone Belt (outcrop)	mafic to intermediate volcanics	igneous:volcanic:mafic:intermediate	Manitoba	56.6925407478984	-101.392959695172	converted eastings and northings zone 14U	Glendenning etal 2015 Lithos 233:46-48 supp data 2	Beaumont-Smith 2007
data	52.3422461303953	14.8640071380295	1.60650353390996	14.7818855516316	-9999	-9999	-9999	0.194012247865164	3.90077535390277	8.88966172757842	2.51497358343731	0.597978784257676	0.307955948992324	-9999	1.45	100	-9999	-9999	-9999	-9999	-9999	31.099908	-9999	-9999	220.61426	117.7965135	-9999	142.8343202	-9999		-9999	0	f95-00-21		Lynn Lake Greenstone Belt (outcrop)	mafic to intermediate volcanics	igneous:volcanic:mafic:intermediate	Manitoba	56.9029231145475	-100.955117525152	converted eastings and northings zone 14U	Glendenning etal 2015 Lithos 233:46-48 supp data 2	Beaumont-Smith 2007
data	50.6916956697668	16.1277892341525	1.29957847674949	13.0567978415207	-9999	-9999	-9999	0.192191183181262	5.94877471751526	7.79950462963112	4.41327902119936	0.267012312864195	0.203376913419325	-9999	1.38	100	-9999	-9999	-9999	-9999	266.8	47.444012	104.470283023257	95.4926250368331	82.9506417629512	185.06498724	-9999	249.24639915	-9999		-9999	0	f103-04-2100		Lynn Lake Greenstone Belt (outcrop)	mafic to intermediate volcanics	igneous:volcanic:mafic:intermediate	Manitoba	56.6514033044903	-101.475386475142	converted eastings and northings zone 14U	Glendenning etal 2015 Lithos 233:46-48 supp data 2	Beaumont-Smith 2007
data	49.7655422220517	11.9944049617509	1.58563172918547	14.0581782175207	-9999	-9999	-9999	0.173683887861811	8.92939517595426	9.98171520241111	3.17739347794253	0.191021335317656	0.143033790003844	-9999	0.79	100	-9999	-9999	-9999	-9999	689	61.761817	272.14534	158.912523200868	75.719462	30.330194	-9999	292.686994	-9999		-9999	0	f95-00-75		Lynn Lake Greenstone Belt (outcrop)	mafic to intermediate volcanics	igneous:volcanic:mafic:intermediate	Manitoba	56.880882983764	-100.99815024876	converted eastings and northings zone 14U	Glendenning etal 2015 Lithos 233:46-48 supp data 2	Beaumont-Smith 2007
data	50.2076994832322	12.9120533958972	1.06093337756191	14.4156557050285	-9999	-9999	-9999	0.215551379980368	6.07749744530015	11.9657302642761	2.88102820071322	0.11664492753598	0.147205820474398	-9999	3.81	100	-9999	-9999	-9999	-9999	281	26.032012	34.649141	31.997437	56.575979	41.7964545	-9999	208.047471	-9999		-9999	0	f103-00-1270		Lynn Lake Greenstone Belt (outcrop)	mafic to intermediate volcanics	igneous:volcanic:mafic:intermediate	Manitoba	56.6925407478984	-101.392959695172	converted eastings and northings zone 14U	Glendenning etal 2015 Lithos 233:46-48 supp data 2	Beaumont-Smith 2007
data	47.9438583778452	14.9900162758317	1.65424456682178	16.1997015166521	-9999	-9999	-9999	0.237904764027995	6.55246172111004	7.98392258941408	3.47784506735841	0.576978128012228	0.383066992926433	-9999	0.66	100	-9999	-9999	-9999	-9999	178	46.851323	30.927233	76.412554	165.0583	296.40513	-9999	197.954521	-9999		-9999	0	f103-00-1244		Lynn Lake Greenstone Belt (outcrop)	mafic to intermediate volcanics	igneous:volcanic:mafic:intermediate	Manitoba	56.7201997492444	-101.304462371184	converted eastings and northings zone 14U	Glendenning etal 2015 Lithos 233:46-48 supp data 2	Beaumont-Smith 2007
data	48.2979517634275	14.6360494663203	2.02800823634915	17.2051970575058	-9999	-9999	-9999	0.218478692793724	4.50106566172256	9.06281984922116	3.29740990049787	0.510265269057817	0.242754103104138	-9999	1.51	100	-9999	-9999	-9999	-9999	17	44.548891	84.290351	165.999009	92.446551	224.2514637	-9999	284.611752	-9999		-9999	0	f103-00-1267		Lynn Lake Greenstone Belt (outcrop)	mafic to intermediate volcanics	igneous:volcanic:mafic:intermediate	Manitoba	56.689022640691	-101.3978480915	converted eastings and northings zone 14U	Glendenning etal 2015 Lithos 233:46-48 supp data 2	Beaumont-Smith 2007
data	47.9921238237981	14.9041982522602	1.64884630630963	16.2261007377349	-9999	-9999	-9999	0.236126092825247	6.56914899270238	8.00205092352226	3.44098280570125	0.607060294439443	0.373361770706587	-9999	0.69	100	-9999	-9999	-9999	-9999	183	46.230813	44.106949	77.368242	159.865767	283.2001083	-9999	200.838935	-9999		-9999	0	f103-00-1267		Lynn Lake Greenstone Belt (outcrop)	mafic to intermediate volcanics	igneous:volcanic:mafic:intermediate	Manitoba	56.689022640691	-101.3978480915	converted eastings and northings zone 14U	Glendenning etal 2015 Lithos 233:46-48 supp data 2	Beaumont-Smith 2007
data	55.7139785336409	14.8772471664106	1.74812700761352	12.8081591955055	-9999	-9999	-9999	0.127173211870267	5.70260831005564	3.66379967531008	5.09702158686389	0.049929959612397	0.211955353117112	-9999	0.53	100	-9999	-9999	-9999	-9999	451	61.103855	41.291645	176.755574	562.057507	56.91945045	-9999	131.249243	-9999		-9999	0	f103-00-1268		Lynn Lake Greenstone Belt (outcrop)	mafic to intermediate volcanics	igneous:volcanic:mafic:intermediate	Manitoba	56.686104930899	-101.401418457269	converted eastings and northings zone 14U	Glendenning etal 2015 Lithos 233:46-48 supp data 2	Beaumont-Smith 2007
data	54.3293953736987	13.6050070713377	2.04830380333833	14.1890858353182	-9999	-9999	-9999	0.183279888007658	4.84382561163097	6.20331928641305	3.42390999574746	0.53944275294296	0.634430381564971	-9999	0.4	100	-9999	-9999	-9999	-9999	66	41	31.0633688568516	27.9272319861221	103.646374824846	230.067393	-9999	287.318666	-9999		-9999	0	f103-01-1612		Lynn Lake Greenstone Belt (outcrop)	mafic to intermediate volcanics	igneous:volcanic:mafic:intermediate	Manitoba	56.7212949687879	-101.333492467845	converted eastings and northings zone 14U	Glendenning etal 2015 Lithos 233:46-48 supp data 2	Beaumont-Smith 2007
data	52.9498951162644	17.7455363056442	1.25949276722114	12.0010205136844	-9999	-9999	-9999	0.237562863410817	3.36888715785167	8.42733778392682	3.23577003611285	0.569701883977823	0.204795571905877	-9999	1.19	100	-9999	-9999	-9999	-9999	-9999	29	-9999	37.3137303474265	128.081343587411	144.849709	-9999	229.230291	-9999		-9999	0	f103-01-1680		Lynn Lake Greenstone Belt (outcrop)	mafic to intermediate volcanics	igneous:volcanic:mafic:intermediate	Manitoba	56.6454066315593	-101.435875748284	converted eastings and northings zone 14U	Glendenning etal 2015 Lithos 233:46-48 supp data 2	Beaumont-Smith 2007
data	46.1951230642427	13.236718958879	1.55351879873975	17.0435582873628	-9999	-9999	-9999	0.346822558767526	7.61367865696759	12.4055761405307	0.677227481617063	0.753338671264276	0.174437381628638	-9999	2.35	100	-9999	-9999	-9999	-9999	347	40.084535	153.104565301357	40.7532672221711	147.589505760169	299.7305421	-9999	421.8514788	-9999		-9999	0	f103-03-1852		Lynn Lake Greenstone Belt (outcrop)	mafic to intermediate volcanics	igneous:volcanic:mafic:intermediate	Manitoba	56.8369590003826	-101.095206483424	converted eastings and northings zone 14U	Glendenning etal 2015 Lithos 233:46-48 supp data 2	Beaumont-Smith 2007
data	52.10389622076	17.6939508257418	0.898308272691509	12.6630212177389	-9999	-9999	-9999	0.189542037335582	4.48650035182628	7.96479837739946	3.71018456061139	0.209141949794802	0.080656186100248	-9999	0.61	100	-9999	-9999	-9999	-9999	24	28.562257	-9999	234.978502182114	74.0094661381636	295.316408	-9999	171.996325	-9999		-9999	0	f103-03-1883		Lynn Lake Greenstone Belt (outcrop)	mafic to intermediate volcanics	igneous:volcanic:mafic:intermediate	Manitoba	56.8302920743944	-101.199609031688	converted eastings and northings zone 14U	Glendenning etal 2015 Lithos 233:46-48 supp data 2	Beaumont-Smith 2007
data	56.3646412652286	21.6470716943163	0.582805776385439	6.30954962730536	-9999	-9999	-9999	0.133413370497872	1.63506611963557	9.46933998120232	3.19991467585121	0.467606960294606	0.190590529282674	-9999	0.41	100	-9999	-9999	-9999	-9999	6.9	10.950792	-9999	44.1506446131356	59.4432046325918	116.189844	-9999	123.963317	-9999		-9999	0	f103-04-2163		Lynn Lake Greenstone Belt (outcrop)	mafic to intermediate volcanics	igneous:volcanic:mafic:intermediate	Manitoba	56.8587196740079	-101.034023620345	converted eastings and northings zone 14U	Glendenning etal 2015 Lithos 233:46-48 supp data 2	Beaumont-Smith 2007
data	49.1269914021152	12.1632419689901	1.54208930104361	13.8172815070618	-9999	-9999	-9999	0.186583728380031	9.863723586793	10.3478327198871	2.65251462507828	0.158542663498361	0.141198497152456	-9999	0.88	100	-9999	-9999	-9999	-9999	718	60.215199	266.267771319366	144.970022395841	77.9285677473279	255.695504	-9999	119.412378	-9999		-9999	0	f95-00-37		Lynn Lake Greenstone Belt (outcrop)	mafic to intermediate volcanics	igneous:volcanic:mafic:intermediate	Manitoba	56.8921678439248	-100.947019782751	converted eastings and northings zone 14U	Glendenning etal 2015 Lithos 233:46-48 supp data 2	Beaumont-Smith 2007
data	50.0474299648506	17.7211139157634	0.48920829939278	9.16504345127967	-9999	-9999	-9999	0.133974057095118	7.59186323539003	10.7585227667292	3.10576223265956	0.895736128820342	0.091345948019399	-9999	0.97	100	-9999	-9999	-9999	-9999	206	59	132.089913163845	84.7026208933622	70.8458456231036	331.508563	-9999	252.842298	-9999		-9999	0	f95-01-61		Lynn Lake Greenstone Belt (outcrop)	mafic to intermediate volcanics	igneous:volcanic:mafic:intermediate	Manitoba	56.8645478971603	-101.037555663619	converted eastings and northings zone 14U	Glendenning etal 2015 Lithos 233:46-48 supp data 2	Beaumont-Smith 2007
data	46.7490642327374	16.8796161418402	1.31638486103132	15.3646475614931	-9999	-9999	-9999	0.234410678986137	4.16616359595449	11.4953359170931	3.3063165638656	0.303807511551057	0.184252935447619	-9999	2.15	100	-9999	-9999	-9999	-9999	23	41	25.0357479004782	68.8950140125727	116.242233259819	198.280292	-9999	135.005434	-9999		-9999	0	f95-01-148		Lynn Lake Greenstone Belt (outcrop)	mafic to intermediate volcanics	igneous:volcanic:mafic:intermediate	Manitoba	56.8418247062862	-101.076671762226	converted eastings and northings zone 14U	Glendenning etal 2015 Lithos 233:46-48 supp data 2	Beaumont-Smith 2007
data	48.4561957574685	18.2189499109474	2.54651231709832	11.1487551443695	-9999	-9999	-9999	0.103516760857655	3.76801009521866	10.5690612835666	4.45122071687918	0.416876054935431	0.320901958658732	-9999	3.22	100	-9999	-9999	-9999	-9999	-9999	58.790187	-9999	13.46794	150.934	89.742655	-9999	290.498777	-9999		-9999	0	f12-77-687		Lynn Lake Greenstone Belt (outcrop)	mafic to intermediate volcanics	igneous:volcanic:mafic:intermediate	Manitoba	56.6021203786581	-101.684635663521	converted eastings and northings zone 14U	Glendenning etal 2015 Lithos 233:46-48 supp data 2	Beaumont-Smith 2007
data	51.298511994911	19.8539214559963	0.825319975461923	10.7261438954674	-9999	-9999	-9999	0.178936608565435	3.67925835589603	9.34893516662105	3.77978454048335	0.198609203551445	0.110578803046055	-9999	0.61	100	-9999	-9999	-9999	-9999	6	26	28.2105575193053	86.3757333486666	79.8931673702966	46.4614392	-9999	199.8819795	-9999		-9999	0	f95-01-58		Lynn Lake Greenstone Belt (outcrop)	mafic to intermediate volcanics	igneous:volcanic:mafic:intermediate	Manitoba	56.8689616489809	-101.028623684355	converted eastings and northings zone 14U	Glendenning etal 2015 Lithos 233:46-48 supp data 2	Beaumont-Smith 2007
data	51.63706535344	20.4875397860155	0.924105950997356	10.1581112170702	-9999	-9999	-9999	0.172325101003869	3.55735442423191	10.7022957465561	1.33022884985443	0.889888692815751	0.141084878014864	-9999	0.39	100	-9999	-9999	-9999	-9999	8.05	29.342776	-9999	43.9852883768728	81.8612568094904	227.442429	-9999	214.265728	-9999		-9999	0	f103-04-2238		Lynn Lake Greenstone Belt (outcrop)	mafic to intermediate volcanics	igneous:volcanic:mafic:intermediate	Manitoba	56.8590901068206	-101.03830869488	converted eastings and northings zone 14U	Glendenning etal 2015 Lithos 233:46-48 supp data 2	Beaumont-Smith 2007
data	48.7210600967553	21.1499917346939	0.547769570107181	9.95114719028045	-9999	-9999	-9999	0.142014332990751	4.41258820364118	13.0957502779328	1.61287706753781	0.295794359565221	0.071007166495375	-9999	1.41	100	-9999	-9999	-9999	-9999	38.19031	46.5358465	28.43604	117.32945	84.302695	16.5956265	-9999	245.963316	-9999		-9999	0	f32-77-2116		Lynn Lake Greenstone Belt (outcrop)	mafic to intermediate volcanics	igneous:volcanic:mafic:intermediate	Manitoba	56.9509702056692	-100.764791893771	converted eastings and northings zone 14U	Glendenning etal 2015 Lithos 233:46-48 supp data 2	Beaumont-Smith 2007
data	52.3422461303953	14.8640071380295	1.60650353390996	14.7818855516316	-9999	-9999	-9999	0.194012247865164	3.90077535390277	8.88966172757842	2.51497358343731	0.597978784257676	0.307955948992324	-9999	1.45	100	-9999	-9999	-9999	-9999	-9999	31.099908	-9999	-9999	220.61426	169.1396289	-9999	65.668197	-9999		-9999	0	f95-00-21		Lynn Lake Greenstone Belt (outcrop)	mafic to intermediate volcanics	igneous:volcanic:mafic:intermediate	Manitoba	56.9029231145475	-100.955117525152	converted eastings and northings zone 14U	Glendenning etal 2015 Lithos 233:46-48 supp data 2	Beaumont-Smith 2007
data	50.6916956697668	16.1277892341525	1.29957847674949	13.0567978415207	-9999	-9999	-9999	0.192191183181262	5.94877471751526	7.79950462963112	4.41327902119936	0.267012312864195	0.203376913419325	-9999	1.38	100	-9999	-9999	-9999	-9999	266.8	47.444012	104.470283023257	95.4926250368331	82.9506417629512	44.2344232	-9999	199.58494815	-9999		-9999	0	f103-04-2100		Lynn Lake Greenstone Belt (outcrop)	mafic to intermediate volcanics	igneous:volcanic:mafic:intermediate	Manitoba	56.6514033044903	-101.475386475142	converted eastings and northings zone 14U	Glendenning etal 2015 Lithos 233:46-48 supp data 2	Beaumont-Smith 2007
data	49.7655422220517	11.9944049617509	1.58563172918547	14.0581782175207	-9999	-9999	-9999	0.173683887861811	8.92939517595426	9.98171520241111	3.17739347794253	0.191021335317656	0.143033790003844	-9999	0.79	100	-9999	-9999	-9999	-9999	689	61.761817	272.14534	158.912523200868	75.719462	222.38917771	-9999	337.4375823	-9999		-9999	0	f95-00-75		Lynn Lake Greenstone Belt (outcrop)	mafic to intermediate volcanics	igneous:volcanic:mafic:intermediate	Manitoba	56.880882983764	-100.99815024876	converted eastings and northings zone 14U	Glendenning etal 2015 Lithos 233:46-48 supp data 2	Beaumont-Smith 2007
data	50.2076994832322	12.9120533958972	1.06093337756191	14.4156557050285	-9999	-9999	-9999	0.215551379980368	6.07749744530015	11.9657302642761	2.88102820071322	0.11664492753598	0.147205820474398	-9999	3.81	100	-9999	-9999	-9999	-9999	281	26.032012	34.649141	31.997437	56.575979	43.55979	-9999	336.04452735	-9999		-9999	0	f103-00-1270		Lynn Lake Greenstone Belt (outcrop)	mafic to intermediate volcanics	igneous:volcanic:mafic:intermediate	Manitoba	56.6925407478984	-101.392959695172	converted eastings and northings zone 14U	Glendenning etal 2015 Lithos 233:46-48 supp data 2	Beaumont-Smith 2007
data	47.9438583778452	14.9900162758317	1.65424456682178	16.1997015166521	-9999	-9999	-9999	0.237904764027995	6.55246172111004	7.98392258941408	3.47784506735841	0.576978128012228	0.383066992926433	-9999	0.66	100	-9999	-9999	-9999	-9999	178	46.851323	30.927233	76.412554	165.0583	343.09054	-9999	189.901031	-9999		-9999	0	f103-00-1244		Lynn Lake Greenstone Belt (outcrop)	mafic to intermediate volcanics	igneous:volcanic:mafic:intermediate	Manitoba	56.7201997492444	-101.304462371184	converted eastings and northings zone 14U	Glendenning etal 2015 Lithos 233:46-48 supp data 2	Beaumont-Smith 2007
data	48.2979517634275	14.6360494663203	2.02800823634915	17.2051970575058	-9999	-9999	-9999	0.218478692793724	4.50106566172256	9.06281984922116	3.29740990049787	0.510265269057817	0.242754103104138	-9999	1.51	100	-9999	-9999	-9999	-9999	17	44.548891	84.290351	165.999009	92.446551	73.573574	-9999	181.064658	-9999		-9999	0	f103-00-1267		Lynn Lake Greenstone Belt (outcrop)	mafic to intermediate volcanics	igneous:volcanic:mafic:intermediate	Manitoba	56.689022640691	-101.3978480915	converted eastings and northings zone 14U	Glendenning etal 2015 Lithos 233:46-48 supp data 2	Beaumont-Smith 2007
data	47.9921238237981	14.9041982522602	1.64884630630963	16.2261007377349	-9999	-9999	-9999	0.236126092825247	6.56914899270238	8.00205092352226	3.44098280570125	0.607060294439443	0.373361770706587	-9999	0.69	100	-9999	-9999	-9999	-9999	183	46.230813	44.106949	77.368242	159.865767	120.6859885	5.578835	181.177912	-9999		-9999	0	f103-00-1267		Lynn Lake Greenstone Belt (outcrop)	mafic to intermediate volcanics	igneous:volcanic:mafic:intermediate	Manitoba	56.689022640691	-101.3978480915	converted eastings and northings zone 14U	Glendenning etal 2015 Lithos 233:46-48 supp data 2	Beaumont-Smith 2007
data	55.7139785336409	14.8772471664106	1.74812700761352	12.8081591955055	-9999	-9999	-9999	0.127173211870267	5.70260831005564	3.66379967531008	5.09702158686389	0.049929959612397	0.211955353117112	-9999	0.53	100	-9999	-9999	-9999	-9999	451	61.103855	41.291645	176.755574	562.057507	55.903479	-9999	255.102649	-9999		-9999	0	f103-00-1268		Lynn Lake Greenstone Belt (outcrop)	mafic to intermediate volcanics	igneous:volcanic:mafic:intermediate	Manitoba	56.686104930899	-101.401418457269	converted eastings and northings zone 14U	Glendenning etal 2015 Lithos 233:46-48 supp data 2	Beaumont-Smith 2007
data	54.3293953736987	13.6050070713377	2.04830380333833	14.1890858353182	-9999	-9999	-9999	0.183279888007658	4.84382561163097	6.20331928641305	3.42390999574746	0.53944275294296	0.634430381564971	-9999	0.4	100	-9999	-9999	-9999	-9999	66	41	31.0633688568516	27.9272319861221	103.646374824846	103.79816196	-9999	196.71514065	-9999		-9999	0	f103-01-1612		Lynn Lake Greenstone Belt (outcrop)	mafic to intermediate volcanics	igneous:volcanic:mafic:intermediate	Manitoba	56.7212949687879	-101.333492467845	converted eastings and northings zone 14U	Glendenning etal 2015 Lithos 233:46-48 supp data 2	Beaumont-Smith 2007
data	52.9498951162644	17.7455363056442	1.25949276722114	12.0010205136844	-9999	-9999	-9999	0.237562863410817	3.36888715785167	8.42733778392682	3.23577003611285	0.569701883977823	0.204795571905877	-9999	1.19	100	-9999	-9999	-9999	-9999	-9999	29	-9999	37.3137303474265	128.081343587411	45.31593495	2.759709	196.867321575	-9999		-9999	0	f103-01-1680		Lynn Lake Greenstone Belt (outcrop)	mafic to intermediate volcanics	igneous:volcanic:mafic:intermediate	Manitoba	56.6454066315593	-101.435875748284	converted eastings and northings zone 14U	Glendenning etal 2015 Lithos 233:46-48 supp data 2	Beaumont-Smith 2007
data	51.11	0.89	15.86	-9999	8.17	-9999	-9999	0.13	4.87	7.63	4.39	6.33	0.6	-9999	-9999	-9999	-9999	-9999	-9999	-9999	61	25	19	-9999	-9999	1900	118	1420	-9999		-9999	0	01-1 1	Timiskaming group	Abitibi belt	trachyte lava	igneous:volcanic:intermediate	Ontario	48.16	-79.9	estimated coordinates	Ujike 1985 EPSL 73:333-344
data	56.59	0.69	15.31	-9999	6.87	-9999	-9999	0.1	4.26	6.2	5.24	4.24	0.51	-9999	-9999	-9999	-9999	-9999	-9999	-9999	76	18	26	-9999	-9999	3120	108	1160	-9999		-9999	0	31-5 2	Timiskaming group	Abitibi belt	trachyte lava	igneous:volcanic:intermediate	Ontario	48.16	-79.9	estimated coordinates	Ujike 1985 EPSL 73:333-344
data	54.78	0.8	16.3	-9999	7.4	-9999	-9999	0.12	3	5.19	4.7	7.13	0.59	-9999	-9999	-9999	-9999	-9999	-9999	-9999	32	20	18	-9999	-9999	3240	140	1110	-9999		-9999	0	31-2 3	Timiskaming group	Abitibi belt	trachyte lava	igneous:volcanic:intermediate	Ontario	48.16	-79.9	estimated coordinates	Ujike 1985 EPSL 73:333-344
data	51.37	0.63	18.72	-9999	7.46	-9999	-9999	0.23	3.35	6.78	4.48	6.51	0.48	-9999	-9999	-9999	-9999	-9999	-9999	-9999	11	18	10	-9999	-9999	2470	165	1680	-9999		-9999	0	31-3 4	Timiskaming group	Abitibi belt	trachyte lava	igneous:volcanic:intermediate	Ontario	48.16	-79.9	estimated coordinates	Ujike 1985 EPSL 73:333-344
data	56.81	0.58	20.39	-9999	5.35	-9999	-9999	0.12	1.72	3.12	5.07	6.48	0.35	-9999	-9999	-9999	-9999	-9999	-9999	-9999	-5	13	7	-9999	-9999	3060	189	900	-9999		-9999	0	31-4 5	Timiskaming group	Abitibi belt	mafic trachyte lava	igneous:volcanic:mafic	Ontario	48.15	-79.9	estimated coordinates	Ujike 1985 EPSL 73:333-344
data	50.58	0.93	15.86	-9999	8.72	-9999	-9999	0.15	5.14	7.86	4.23	5.89	0.64	-9999	-9999	-9999	-9999	-9999	-9999	-9999	86	25	26	-9999	-9999	1880	129	1270	-9999		-9999	0	02-8 6	Timiskaming group	Abitibi belt	trachyte lava	igneous:volcanic:intermediate	Ontario	48.15	-79.9	estimated coordinates	Ujike 1985 EPSL 73:333-344
data	55.44	0.85	14.56	-9999	7.91	-9999	-9999	0.15	5.04	7.4	3.44	4.53	0.69	-9999	-9999	-9999	-9999	-9999	-9999	-9999	66	27	26	-9999	-9999	1500	139	1760	-9999		-9999	0	01-3 7	Timiskaming group	Abitibi belt	trachyte lava	igneous:volcanic:intermediate	Ontario	48.15	-79.9	estimated coordinates	Ujike 1985 EPSL 73:333-344
data	55.84	0.67	18.55	-9999	7.29	-9999	-9999	0.11	2.34	2.92	1.58	10.11	0.6	-9999	-9999	-9999	-9999	-9999	-9999	-9999	26	29	19	-9999	-9999	3860	252	740	-9999		-9999	0	01-5 8	Timiskaming group	Abitibi belt	trachyte lava	igneous:volcanic:intermediate	Ontario	48.15	-79.9	estimated coordinates	Ujike 1985 EPSL 73:333-344
data	53.7	0.7	18.98	-9999	7.23	-9999	-9999	0.15	2.98	4.13	4.3	7.24	0.6	-9999	-9999	-9999	-9999	-9999	-9999	-9999	26	21	16	-9999	-9999	2570	216	1260	-9999		-9999	0	01-4 9	Timiskaming group	Abitibi belt	trachyte lava	igneous:volcanic:intermediate	Ontario	48.15	-79.9	estimated coordinates	Ujike 1985 EPSL 73:333-344
data	56.37	0.72	20.92	-9999	5.2	-9999	-9999	0.15	1.96	3.56	1.31	9.58	0.24	-9999	-9999	-9999	-9999	-9999	-9999	-9999	-5	7	9	-9999	-9999	6390	280	1830	-9999		-9999	0	01-6 10	Timiskaming group	Abitibi belt	trachyte lava	igneous:volcanic:intermediate	Ontario	48.15	-79.9	estimated coordinates	Ujike 1985 EPSL 73:333-344
data	51.17	1.05	13.58	-9999	9.62	-9999	-9999	0.23	6.73	11	4.11	1.37	1.14	-9999	-9999	-9999	-9999	-9999	-9999	-9999	49	27	23	-9999	-9999	1960	72	1780	-9999		-9999	0	01-10 11	Timiskaming group	Abitibi belt	leucite trachyte tuff	igneous:volcanic:intermediate	Ontario	48.14	-79.9	estimated coordinates	Ujike 1985 EPSL 73:333-344
data	55.15	0.97	18.79	-9999	7.19	-9999	-9999	0.22	2.57	5.92	2.95	6.03	0.23	-9999	-9999	-9999	-9999	-9999	-9999	-9999	-5	13	11	-9999	-9999	5200	302	1160	-9999		-9999	0	01-11 12	Timiskaming group	Abitibi belt	leucite trachyte lava	igneous:volcanic:intermediate	Ontario	48.15	-79.9	estimated coordinates	Ujike 1985 EPSL 73:333-344
data	50.22	0.88	14.67	-9999	10.57	-9999	-9999	0.17	7.18	14.75	1.41	0.09	0.06	0.4	-9999	-9999	-9999	-9999	-9999	-9999	378	-9999	92	127	61	39.2	0.64	126.8	-9999		-9999	0	52-91-676-1	Moen Bay N-type basalt	Flin Flon belt	N-type basalt	igneous:volcanic:mafic	Manitoba	54.894978208475	-100.831602610898	estimated coordinates	Stern etal 1995 GCA 59:3131-3154 Table 2
data	50.2	1.19	14.04	-9999	13.31	-9999	-9999	0.23	6.75	11.51	2.47	0.19	0.1	0.37	-9999	-9999	-9999	-9999	-9999	-9999	91	-9999	77	108	91	23.1	-9999	103.1	-9999		-9999	0	52-92-1724-A	Moen Bay N-type basalt	Flin Flon belt	N-type basalt	igneous:volcanic:mafic	Manitoba	54.8966210747821	-100.821571430664	estimated coordinates	Stern etal 1995 GCA 59:3131-3154 Table 2
data	49.39	1.21	14.24	-9999	13.78	-9999	-9999	0.27	6.59	11.54	2.44	0.45	0.09	0.22	-9999	-9999	-9999	-9999	-9999	-9999	147	-9999	53	100	107	108.8	7.49	104.8	-9999		-9999	0	52-91-679-l	Moen Bay N-type basalt	Flin Flon belt	N-type basalt	igneous:volcanic:mafic	Manitoba	54.8928545812544	-100.837120016125	estimated coordinates	Stern etal 1995 GCA 59:3131-3154 Table 2
data	50.68	0.9	15.41	-9999	11.14	-9999	-9999	0.19	7.99	10.52	2.95	0.13	0.08	0.39	-9999	-9999	-9999	-9999	-9999	-9999	388	-9999	109	26	77	34.5	0.51	91.9	-9999		-9999	0	52-90-372-I	Moen Bay N-type basalt	Flin Flon belt	N-type basalt	igneous:volcanic:mafic	Manitoba	54.8189190511978	-100.804078810318	estimated coordinates	Stern etal 1995 GCA 59:3131-3154 Table 2
data	50.47	1.02	14.52	-9999	11.82	-9999	-9999	0.21	7.25	12.7	1.74	0.16	0.1	0.26	-9999	-9999	-9999	-9999	-9999	-9999	182	-9999	112	136	83	20.3	1.27	142.4	-9999		-9999	0	52-92-1519-A	Moen Bay N-type basalt	Flin Flon belt	N-type basalt	igneous:volcanic:mafic	Manitoba	54.8198224933333	-100.761547301078	estimated coordinates	Stern etal 1995 GCA 59:3131-3154 Table 2
data	51.14	1.09	14.39	-9999	12.62	-9999	-9999	0.19	7.14	10.61	2.45	0.27	0.1	0.35	-9999	-9999	-9999	-9999	-9999	-9999	224	-9999	67	114	84	74.9	3.4	135.6	-9999		-9999	0	52-91-515-1	Moen Bay N-type basalt	Flin Flon belt	N-type basalt	igneous:volcanic:mafic	Manitoba	54.852011338129	-100.819279899553	estimated coordinates	Stern etal 1995 GCA 59:3131-3154 Table 2
data	51.99	1.09	14.54	-9999	13.83	-9999	-9999	0.22	5.96	9.63	2.39	0.22	0.12	0.07	-9999	-9999	-9999	-9999	-9999	-9999	38	-9999	60	74	110	77	1.77	139.6	-9999		-9999	0	52-92-1973-A	Moen Bay N-type basalt	Flin Flon belt	N-type basalt	igneous:volcanic:mafic	Manitoba	54.8223043598026	-100.763943618238	estimated coordinates	Stern etal 1995 GCA 59:3131-3154 Table 2
data	50.65	0.96	15.97	-9999	11.18	-9999	-9999	0.16	7.79	12.09	1.03	0.11	0.06	0.69	-9999	-9999	-9999	-9999	-9999	-9999	136	-9999	120	97	90	238.9	0.96	213.3	-9999		-9999	0	AP-2047X1	Millwater N-type basalt	Flin Flon belt	N-type basalt	igneous:volcanic:mafic	Manitoba	54.5840836082559	-101.619622669417	estimated coordinates	Stern etal 1995 GCA 59:3131-3154 Table 2
data	50.93	1.15	15.4	-9999	13.04	-9999	-9999	0.19	7.11	10.56	1.36	0.18	0.09	0.47	-9999	-9999	-9999	-9999	-9999	-9999	242	-9999	93	146	107	38.1	2.05	121.2	-9999		-9999	0	AP-1985X1	Millwater N-type basalt	Flin Flon belt	N-type basalt	igneous:volcanic:mafic	Manitoba	54.592799560274	-101.597734015287	estimated coordinates	Stern etal 1995 GCA 59:3131-3154 Table 2
data	51.3	1.22	14.53	-9999	13.29	-9999	-9999	0.22	7.08	8.33	3.71	0.22	0.09	0.07	-9999	-9999	-9999	-9999	-9999	-9999	116	-9999	80	186	109	24.1	1.91	97.5	-9999		-9999	0	AP-2005-Cl	Millwater N-type basalt	Flin Flon belt	N-type basalt	igneous:volcanic:mafic	Manitoba	54.5963734228797	-101.6108744143	estimated coordinates	Stern etal 1995 GCA 59:3131-3154 Table 2
data	52.09	1.32	14.96	-9999	13.02	-9999	-9999	0.2	6.6	10.19	1.41	0.11	0.11	0.74	-9999	-9999	-9999	-9999	-9999	-9999	101	-9999	88	200	115	23.7	0.58	129.9	-9999		-9999	0	AP-91-Cl	Millwater N-type basalt	Flin Flon belt	N-type basalt	igneous:volcanic:mafic	Manitoba	54.5860123238885	-101.607332289359	estimated coordinates	Stern etal 1995 GCA 59:3131-3154 Table 2
data	50.33	1.05	14.94	-9999	11.36	-9999	-9999	0.18	8.53	10.94	2.43	0.17	0.08	0.19	-9999	-9999	-9999	-9999	-9999	-9999	153	-9999	111	146	80	0	2.05	133.6	-9999		-9999	0	52-91-281-A	McDougalls Point N-type basalt Flin Flon belt	Flin Flon belt	N-type basalt	igneous:volcanic:mafic	Manitoba	54.8244331327046	-100.893479864046	estimated coordinates	Stern etal 1995 GCA 59:3131-3154 Table 2
data	50.88	0.84	15.17	-9999	11.55	-9999	-9999	0.22	7.92	11.33	1.72	0.27	0.1	0.33	-9999	-9999	-9999	-9999	-9999	-9999	165	-9999	68	189	88	111.9	3.35	246.6	-9999		-9999	0	52-91-1064-A	McDougalls Point N-type basalt Flin Flon belt	Flin Flon belt	N-type basalt	igneous:volcanic:mafic	Manitoba	54.8458381091272	-100.894388882081	estimated coordinates	Stern etal 1995 GCA 59:3131-3154 Table 2
data	52.07	1.17	13.93	-9999	11.5	-9999	-9999	0.17	7.81	10.5	2.59	0.16	0.1	0.11	-9999	-9999	-9999	-9999	-9999	-9999	349	-9999	76	161	78	33.2	1.81	145.8	-9999		-9999	0	52-90-279-A	McDougalls Point N-type basalt Flin Flon belt	Flin Flon belt	N-type basalt	igneous:volcanic:mafic	Manitoba	54.8259786039236	-100.888321271393	estimated coordinates	Stern etal 1995 GCA 59:3131-3154 Table 2
data	49.94	1.04	14.62	-9999	12.66	-9999	-9999	0.21	7.27	12.5	1.53	0.15	0.08	0.15	-9999	-9999	-9999	-9999	-9999	-9999	218	-9999	118	139	78	0	1.32	256.3	-9999		-9999	0	52-91-1183-A	McDougalls Point N-type basalt Flin Flon belt	Flin Flon belt	N-type basalt	igneous:volcanic:mafic	Manitoba	54.8121180928551	-100.897572582852	estimated coordinates	Stern etal 1995 GCA 59:3131-3154 Table 2
data	51.48	1.22	14.15	-9999	12.59	-9999	-9999	0.21	6.91	9.91	3.3	0.12	0.11	0.16	-9999	-9999	-9999	-9999	-9999	-9999	168	-9999	88	163	95	29	0.78	174.6	-9999		-9999	0	52-90-128-A	McDougalls Point N-type basalt Flin Flon belt	Flin Flon belt	N-type basalt	igneous:volcanic:mafic	Manitoba	54.8102709924171	-100.890374064192	estimated coordinates	Stern etal 1995 GCA 59:3131-3154 Table 2
data	51.75	0.94	16.03	-9999	11.07	-9999	-9999	0.17	6.38	10.49	2.67	0.4	0.13	1.59	-9999	-9999	-9999	-9999	-9999	-9999	107	-9999	47	79	83	139.3	5.57	134.2	-9999		-9999	0	52-90-411-A	McDougalls Point N-type basalt Flin Flon belt	Flin Flon belt	N-type basalt	igneous:volcanic:mafic	Manitoba	54.8445405851034	-100.915214732071	estimated coordinates	Stern etal 1995 GCA 59:3131-3154 Table 2
data	49.72	0.94	17.47	-9999	10.8	-9999	-9999	0.16	5.85	12.33	2.24	0.37	0.12	0.38	-9999	-9999	-9999	-9999	-9999	-9999	201	-9999	68	35	86	93.4	4.52	176.2	-9999		-9999	0	52-90-120-1	McDougalls Point N-type basalt Flin Flon belt	Flin Flon belt	N-type basalt	igneous:volcanic:mafic	Manitoba	54.8351390443693	-100.928254687599	estimated coordinates	Stern etal 1995 GCA 59:3131-3154 Table 2
data	51.29	2	14.42	-9999	15.27	-9999	-9999	0.21	6.42	6.39	3.02	0.68	0.3	0.81	-9999	-9999	-9999	-9999	-9999	-9999	74	-9999	36	62	143	226.6	6.43	218.6	-9999		-9999	0	AP-2155-Cl	Limestone Narrows E-type basalt Flin Flon belt	Flin Flon belt	E-type basalt	igneous:volcanic:mafic	Manitoba	54.5868671856271	-101.642509746122	estimated coordinates	Stern etal 1995 GCA 59:3131-3154 Table 2
data	53.63	1.98	13.82	-9999	13.75	-9999	-9999	0.16	6.2	6.87	1.87	1.43	0.29	2.04	-9999	-9999	-9999	-9999	-9999	-9999	68	-9999	34	65	152	378.4	13.28	285.5	-9999		-9999	0	AP-1897X1	Limestone Narrows E-type basalt Flin Flon belt	Flin Flon belt	E-type basalt	igneous:volcanic:mafic	Manitoba	54.601548439466	-101.620589622616	estimated coordinates	Stern etal 1995 GCA 59:3131-3154 Table 2
data	48.57	1.01	13.19	-9999	13.42	-9999	-9999	0.22	11.66	10.34	1.34	0.11	0.15	0.09	-9999	-9999	-9999	-9999	-9999	-9999	997	-9999	325	112	118	21.2	1.34	134.6	-9999		-9999	0	AP-2103-Cl	Athapapuskow E-type basalt Flin Flon belt	Flin Flon belt	E-type basalt	igneous:volcanic:mafic	Manitoba	54.57239113786	-101.604883919876	estimated coordinates	Stern etal 1995 GCA 59:3131-3154 Table 2
data	48.71	0.96	17.15	-9999	12.1	-9999	-9999	0.28	10.07	6.58	3.88	0.14	0.13	0.07	-9999	-9999	-9999	-9999	-9999	-9999	467	-9999	194	20	115	22.9	1.48	97.3	-9999		-9999	0	AP-2101-Cl	Athapapuskow E-type basalt Flin Flon belt	Flin Flon belt	E-type basalt	igneous:volcanic:mafic	Manitoba	54.5725960603352	-101.610390246249	estimated coordinates	Stern etal 1995 GCA 59:3131-3154 Table 2
data	50.78	0.91	16.09	-9999	11.23	-9999	-9999	0.21	9.34	7.38	3.81	0.13	0.13	0.12	-9999	-9999	-9999	-9999	-9999	-9999	431	-9999	177	264	103	30.1	1.17	187.2	-9999		-9999	0	AP-2100-Cl	Athapapuskow E-type basalt Flin Flon belt	Flin Flon belt	E-type basalt	igneous:volcanic:mafic	Manitoba	54.57349264043	-101.60800264045	estimated coordinates	Stern etal 1995 GCA 59:3131-3154 Table 2
data	47.99	1.45	16.89	-9999	13.47	-9999	-9999	0.23	6.52	9.54	3.28	0.5	0.13	0.24	-9999	-9999	-9999	-9999	-9999	-9999	250	-9999	105	213	133	112.6	4.2	246.7	-9999		-9999	0	AP-771-1	Athapapuskow E-type basalt Flin Flon belt	Flin Flon belt	E-type basalt	igneous:volcanic:mafic	Manitoba	54.57404358286	-101.585692732147	estimated coordinates	Stern etal 1995 GCA 59:3131-3154 Table 2
data	51.19	0.96	18.07	-9999	11.32	-9999	-9999	0.18	6.46	8.44	3.05	0.2	0.13	0.97	-9999	-9999	-9999	-9999	-9999	-9999	190	-9999	80	99	121	38.2	1.87	245.5	-9999		-9999	0	AP-772-1	Athapapuskow E-type basalt Flin Flon belt	Flin Flon belt	E-type basalt	igneous:volcanic:mafic	Manitoba	54.5729849716985	-101.578430275186	estimated coordinates	Stern etal 1995 GCA 59:3131-3154 Table 2
data	51.5	1.4	13.29	-9999	15.35	-9999	-9999	0.24	6.29	8.14	3.42	0.26	0.11	0.03	-9999	-9999	-9999	-9999	-9999	-9999	24	-9999	45	100	128	98	5	81	-9999		-9999	0	SLB-94-134	sill in Athapapuskow Flin Flon belt	Flin Flon belt	diabase	igneous:volcanic:mafic	Manitoba	54.554200648365	-101.688824009269	estimated coordinates	Stern etal 1995 GCA 59:3131-3154 Table 2
data	47.41	1.97	15.53	-9999	13.23	-9999	-9999	0.21	8.13	10.66	2.38	0.34	0.16	-9999	-9999	-9999	-9999	-9999	-9999	-9999	345	-9999	76	-9999	-9999	252.3	5.52	232.7	-9999		-9999	0	9130-038	Sandy Bay E-type basalt Flin Flon belt	Flin Flon belt	E-type basalt	igneous:volcanic:mafic	Manitoba	54.5437399165681	-96.1489080357873	estimated coordinates	Stern etal 1995 GCA 59:3131-3154 Table 2
data	50.65	2.23	14.65	-9999	14.78	-9999	-9999	0.19	6.7	8.09	2.2	0.33	0.18	-9999	-9999	-9999	-9999	-9999	-9999	-9999	129	-9999	41	-9999	-9999	101.9	5.44	153.2	-9999		-9999	0	9130-003	Sandy Bay E-type basalt Flin Flon belt	Flin Flon belt	E-type basalt	igneous:volcanic:mafic	Manitoba	54.5652530801934	-96.1347651611383	estimated coordinates	Stern etal 1995 GCA 59:3131-3154 Table 2
data	47.41	2.53	13.77	-9999	15.09	-9999	-9999	0.25	6.68	11.39	2.28	0.4	0.22	-9999	-9999	-9999	-9999	-9999	-9999	-9999	176	-9999	55	-9999	-9999	120.1	7.78	166.8	-9999		-9999	0	9130-001	Sandy Bay E-type basalt Flin Flon belt	Flin Flon belt	E-type basalt	igneous:volcanic:mafic	Manitoba	54.5580161690595	-96.135551365804	estimated coordinates	Stern etal 1995 GCA 59:3131-3154 Table 2
data	49.69	1.74	14.8	-9999	12.25	-9999	-9999	0.2	6.31	12.02	2.62	0.23	0.13	-9999	-9999	-9999	-9999	-9999	-9999	-9999	79	-9999	62	22	88	106.9	2	158.8	-9999		-9999	0	9130-44 Watters et al 1994	Sandy Bay E-type basalt Flin Flon belt	Flin Flon belt	E-type basalt	igneous:volcanic:mafic	Manitoba	54.5915974877691	-96.0945031830492	estimated coordinates	Stern etal 1995 GCA 59:3131-3154 Table 2
data	49.92	3.1	14.23	-9999	14.3	-9999	-9999	0.21	4.65	9.36	3.2	0.73	0.31	-9999	-9999	-9999	-9999	-9999	-9999	-9999	28	-9999	38	53	147	206.6	10.98	330.4	-9999		-9999	0	9130-115 Watters et al 1994	Sandy Bay E-type basalt Flin Flon belt	Flin Flon belt	E-type basalt	igneous:volcanic:mafic	Manitoba	54.6047465167615	-96.1123368550785	estimated coordinates	Stern etal 1995 GCA 59:3131-3154 Table 2	Watters et al 1994
data	47.76	3.37	13.5	-9999	14.39	-9999	-9999	0.23	4.35	12.56	2.7	0.69	0.45	-9999	-9999	-9999	-9999	-9999	-9999	-9999	118	-9999	30	-9999	-9999	248.4	11.08	341.5	-9999		-9999	0	9130-117	Sandy Bay E-type basalt Flin Flon belt	Flin Flon belt	E-type basalt	igneous:volcanic:mafic	Manitoba	54.6091067752066	-96.104051123059	estimated coordinates	Stern etal 1995 GCA 59:3131-3154 Table 2
data	50.6	1.35	9.7	-9999	10.07	-9999	-9999	0.16	14.09	10.89	2.75	0.21	0.18	2.09	-9999	-9999	-9999	-9999	-9999	-9999	1985	-9999	586	313	60	127.9	1.04	223.9	-9999		-9999	0	52-91-925-1	Long Bay Ocean Island basalt Flin Flon belt	Flin Flon belt	ocean island basalt	igneous:volcanic:mafic	Manitoba	54.8625995243919	-100.915696786921	estimated coordinates	Stern etal 1995 GCA 59:3131-3154 Table 2
data	49.63	1.63	13.42	-9999	12.01	-9999	-9999	0.18	11.17	8.05	3.53	0.24	0.14	0.79	-9999	-9999	-9999	-9999	-9999	-9999	984	-9999	330	66	84	107.8	1.18	112.6	-9999		-9999	0	52-91-954-A	Long Bay Ocean Island basalt Flin Flon belt	Flin Flon belt	ocean island basalt	igneous:volcanic:mafic	Manitoba	54.8563053087952	-100.920399559136	estimated coordinates	Stern etal 1995 GCA 59:3131-3154 Table 2
data	52.04	2.08	12.83	-9999	11.35	-9999	-9999	0.15	9.09	7.66	4.24	0.36	0.18	1.6	-9999	-9999	-9999	-9999	-9999	-9999	274	-9999	110	110	85	158.2	3.15	114.7	-9999		-9999	0	52-91-954-B	Long Bay Ocean Island basalt Flin Flon belt	Flin Flon belt	ocean island basalt	igneous:volcanic:mafic	Manitoba	54.8563053087952	-100.920399559136	estimated coordinates	Stern etal 1995 GCA 59:3131-3154 Table 2
data	49.65	2.29	12.52	-9999	11.46	-9999	-9999	0.14	9.06	10.6	3.89	0.2	0.2	3.38	-9999	-9999	-9999	-9999	-9999	-9999	464	-9999	165	208	63	225.8	1.21	215.1	-9999		-9999	0	52-91-904-B	Long Bay Ocean Island basalt Flin Flon belt	Flin Flon belt	ocean island basalt	igneous:volcanic:mafic	Manitoba	54.8628982437413	-100.908714394878	estimated coordinates	Stern etal 1995 GCA 59:3131-3154 Table 2
data	49.7	2.15	14.3	-9999	13.2	-9999	-9999	0.18	7.65	7.23	4.93	0.48	0.18	1.56	-9999	-9999	-9999	-9999	-9999	-9999	172	-9999	111	84	95	120.5	3.14	232.6	-9999		-9999	0	52-91-954-F	Long Bay Ocean Island basalt Flin Flon belt	Flin Flon belt	ocean island basalt	igneous:volcanic:mafic	Manitoba	54.8563053087952	-100.920399559136	estimated coordinates	Stern etal 1995 GCA 59:3131-3154 Table 2
data	49.07	0.12	17.14	-9999	5.1	-9999	-9999	0.11	10.96	16.45	0.92	0.11	0.01	0.07	-9999	-9999	-9999	-9999	-9999	-9999	902	-9999	227	202	18	-9999	1.21	45.4	-9999		-9999	0	52-92-1800-A	Claw Lake Gabbro complex younger gabbro	Claw Lake gabbro complex	gabbro	igneous:plutonic:mafic	Manitoba	54.7746875467614	-100.79259403934	estimated coordinates	Stern etal 1995 GCA 59:3131-3154 Table 2
data	46.24	0.16	1.27	-9999	19.52	-9999	-9999	0.34	25.71	6.75	-9999	-9999	0.02	0.1	-9999	-9999	-9999	-9999	-9999	-9999	2500	-9999	810	28	79	70	-9999	-9999	-9999		-9999	0	WY93-127	Claw Lake Gabbro complex peridotite	Claw Lake gabbro complex	peridotite	igneous:plutonic:ultramafic	Manitoba	54.7603285140704	-100.770898930031	estimated coordinates	Stern etal 1995 GCA 59:3131-3154 Table 2
data	50.47	0.29	1.78	-9999	17.86	-9999	-9999	0.39	20.37	8.83	-9999	-9999	0.01	0.1	-9999	-9999	-9999	-9999	-9999	-9999	3300	-9999	240	30	66	90	-9999	-9999	-9999		-9999	0	WY93-121	Claw Lake Gabbro complex pyroxenite	Claw Lake gabbro complex	orthopyroxenite	igneous:plutonic:ultramafic	Manitoba	54.7603285140704	-100.770898930031	estimated coordinates	Stern etal 1995 GCA 59:3131-3154 Table 2
data	47.29	0.12	17.05	-9999	7.69	-9999	-9999	0.15	11.53	15.62	0.39	0.12	0.01	0.09	-9999	-9999	-9999	-9999	-9999	-9999	255	-9999	130	114	29	-9999	1.39	86.5	-9999		-9999	0	52-92-1682-A	Claw Lake Gabbro complex gabbro	Claw Lake gabbro complex	gabbro	igneous:plutonic:mafic	Manitoba	54.7690563964352	-100.770875953008	estimated coordinates	Stern etal 1995 GCA 59:3131-3154 Table 2
data	74.41	0.24	12.79	-9999	1.86	-9999	-9999	0.03	1.26	2.01	3.4	3.94	0.05	-9999	-9999	-9999	-9999	-9999	-9999	-9999	13	-9999	2	-9999	-9999	290	159	65.3	-9999		-9999	0	SLB-93-84	Beaverhouse Granodiorite	beaverhouse	granodiorite	igneous:plutonic:felsic	Manitoba	54.7395991064309	-101.679794947999	estimated coordinates	Stern etal 1995 GCA 59:3131-3154 Table 2
data	75.82	0.16	12.7	-9999	1.53	-9999	-9999	0.03	0.96	0.87	3.44	4.45	0.05	-9999	-9999	-9999	-9999	-9999	-9999	-9999	9	-9999	2	-9999	-9999	55.8	84.14	72.1	-9999		-9999	0	SLB-93-85	Beaverhouse Granodiorite	beaverhouse	granodioritic mylonite	metamorphic	Manitoba	54.6775619816361	-101.593325631272	estimated coordinates	Stern etal 1995 GCA 59:3131-3154 Table 2
data	58.6	1.61	12.83	12.81	-9999	-9999	-9999	0.2	4.87	6.52	2.51	0.16	0.16	2.21	-9999	-9999	-9999	-9999	-9999	-9999	60	30	46	-9999	-9999	-9999	3	149	-9999		-9999	0	8704	Blake River group	Abitibi Greenstone Belt	andesite	igneous:volcanic:intermediate	Quebec	48.5	-79.5	estimated coordinates	LaFleche etal 1992_PrecambRes 57:207-241 Table 1
data	49.9	1.18	15.28	10.92	-9999	-9999	-9999	0.24	7.77	10.1	3.16	1.12	0.1	1.4	-9999	-9999	-9999	-9999	-9999	-9999	265	44	77	-9999	-9999	-9999	45	649	-9999		-9999	0	8711	Blake River group	Abitibi Greenstone Belt	tholeiite	igneous:volcanic:mafic	Quebec	48.5	-79.5	estimated coordinates	LaFleche etal 1992_PrecambRes 57:207-241 Table 1
data	50.8	1.23	15.8	14.18	-9999	-9999	-9999	0.21	7.95	8.14	1.28	0.04	0.08	2.77	-9999	-9999	-9999	-9999	-9999	-9999	247	49	109	-9999	-9999	-9999	1	146	-9999		-9999	0	8705	Blake River group	Abitibi Greenstone Belt	tholeiite	igneous:volcanic:mafic	Quebec	48.5	-79.5	estimated coordinates	LaFleche etal 1992_PrecambRes 57:207-241 Table 1
data	56.6	0.89	17.41	7.17	-9999	-9999	-9999	0.14	4.2	12.3	1.6	0.25	0.06	1.29	-9999	-9999	-9999	-9999	-9999	-9999	356	47	157	-9999	-9999	-9999	5	210	-9999		-9999	0	8721	Blake River group	Abitibi Greenstone Belt	tholeiite	igneous:volcanic:mafic	Quebec	48.5	-79.5	estimated coordinates	LaFleche etal 1992_PrecambRes 57:207-241 Table 1
data	56.4	0.99	14.74	9.34	-9999	-9999	-9999	0.16	2.75	13.2	1.65	0.7	0.16	6.69	-9999	-9999	-9999	-9999	-9999	-9999	210	39	147	-9999	-9999	-9999	1	142	-9999		-9999	0	8729	Blake River group	Abitibi Greenstone Belt	tholeiite	igneous:volcanic:mafic	Quebec	48.5	-79.5	estimated coordinates	LaFleche etal 1992_PrecambRes 57:207-241 Table 1
data	57.3	1.82	12.33	14.15	-9999	-9999	-9999	0.2	4.1	5.68	3.73	0.2	0.19	1.38	-9999	-9999	-9999	-9999	-9999	-9999	27	43	6	-9999	-9999	-9999	2	95	-9999		-9999	0	8699	Blake River group	Abitibi Greenstone Belt	andesite	igneous:volcanic:intermediate	Quebec	48.5	-79.5	estimated coordinates	LaFleche etal 1992_PrecambRes 57:207-241 Table 1
data	55	1.32	13.8	13.14	-9999	-9999	-9999	0.2	6.05	7.66	3.1	0.22	0.13	1.47	-9999	-9999	-9999	-9999	-9999	-9999	36	43	52	-9999	-9999	-9999	6	187	-9999		-9999	0	8702	Blake River group	Abitibi Greenstone Belt	basaltic andesite	igneous:volcanic:intermediate	Quebec	48.5	-79.5	estimated coordinates	LaFleche etal 1992_PrecambRes 57:207-241 Table 1
data	57.5	1.18	12.8	13.14	-9999	-9999	-9999	0.24	6.11	10.7	1.48	0.11	0.13	1.06	-9999	-9999	-9999	-9999	-9999	-9999	102	35	29	-9999	-9999	-9999	2	158	-9999		-9999	0	8696	Blake River group	Abitibi Greenstone Belt	basaltic andesite	igneous:volcanic:intermediate	Quebec	48.5	-79.5	estimated coordinates	LaFleche etal 1992_PrecambRes 57:207-241 Table 1
data	57.5	1.64	12.89	13.16	-9999	-9999	-9999	0.22	3.41	7.87	1.89	0.49	0.17	0.32	-9999	-9999	-9999	-9999	-9999	-9999	4	40	9	-9999	-9999	-9999	6	196	-9999		-9999	0	8683	Blake River group	Abitibi Greenstone Belt	tholeiite	igneous:volcanic:mafic	Quebec	48.5	-79.5	estimated coordinates	LaFleche etal 1992_PrecambRes 57:207-241 Table 1
data	55.5	1.7	13.15	16.2	-9999	-9999	-9999	0.26	3.57	6.17	2.37	0.51	0.2	0.23	-9999	-9999	-9999	-9999	-9999	-9999	21	52	11	-9999	-9999	-9999	10	126	-9999		-9999	0	8684	Blake River group	Abitibi Greenstone Belt	tholeiite	igneous:volcanic:mafic	Quebec	48.5	-79.5	estimated coordinates	LaFleche etal 1992_PrecambRes 57:207-241 Table 1
data	63.7	1.78	11.69	15.82	-9999	-9999	-9999	0.15	8.34	0.21	0.03	0.06	0.19	0.9	-9999	-9999	-9999	-9999	-9999	-9999	4	18.6	6	-9999	-9999	-9999	1	2	-9999		-9999	0	8733	Blake River group	Abitibi Greenstone Belt	tholeiite	igneous:volcanic:mafic	Quebec	48.5	-79.5	estimated coordinates	LaFleche etal 1992_PrecambRes 57:207-241 Table 1
data	59.2	2.06	13.9	9.89	-9999	-9999	-9999	0.18	2.41	8.53	3.54	0.59	0.33	5.45	-9999	-9999	-9999	-9999	-9999	-9999	18	41	12	-9999	-9999	-9999	20	177	-9999		-9999	0	8707	Blake River group	Abitibi Greenstone Belt	andesite	igneous:volcanic:intermediate	Quebec	48.5	-79.5	estimated coordinates	LaFleche etal 1992_PrecambRes 57:207-241 Table 1
data	54.6	1.8	16.22	16.9	-9999	-9999	-9999	0.17	8.47	0.3	0.21	1.2	0.23	1.15	-9999	-9999	-9999	-9999	-9999	-9999	50	20	24	-9999	-9999	-9999	20	4	-9999		-9999	0	8734	Blake River group	Abitibi Greenstone Belt	tholeiite	igneous:volcanic:mafic	Quebec	48.5	-79.5	estimated coordinates	LaFleche etal 1992_PrecambRes 57:207-241 Table 1
data	51.2	0.43	16.6	9.56	-9999	-9999	-9999	0.17	9.38	11.88	1.18	0.05	0.03	1.08	-9999	-9999	-9999	-9999	-9999	-9999	432	44	93	-9999	-9999	-9999	1	155	-9999		-9999	0	8724	Clericy Sill	Abitibi Greenstone Belt	sill	igneous:volcanic:mafic	Quebec	48.5	-79.5	estimated coordinates	LaFleche etal 1992_PrecambRes 57:207-241 Table 1
data	55	0.24	21.38	6.29	-9999	-9999	-9999	0.1	4.89	10.24	2.33	0.1	0.04	1.27	-9999	-9999	-9999	-9999	-9999	-9999	242	28	80	-9999	-9999	-9999	1	182	-9999		-9999	0	8725	Clericy Sill	Abitibi Greenstone Belt	sill	igneous:volcanic:mafic	Quebec	48.5	-79.5	estimated coordinates	LaFleche etal 1992_PrecambRes 57:207-241 Table 1
data	68	0.74	13.18	5.55	-9999	-9999	-9999	0.1	2	5.24	4.37	1.2	0.25	0.92	-9999	-9999	-9999	-9999	-9999	-9999	86	28	46	-9999	-9999	-9999	26	96	-9999		-9999	0	8721	Blake River group	Abitibi Greenstone Belt	calc-alkaline mafic	igneous:volcanic:mafic	Quebec	48.5	-79.5	estimated coordinates	LaFleche etal 1992_PrecambRes 57:207-241 Table 1
data	55	1.36	16.1	9.44	-9999	-9999	-9999	0.2	5.6	5.46	4.98	1.1	0.26	2.09	-9999	-9999	-9999	-9999	-9999	-9999	47	35	77	-9999	-9999	-9999	17	48	-9999		-9999	0	8720	Blake River group	Abitibi Greenstone Belt	calc-alkaline mafic	igneous:volcanic:mafic	Quebec	48.5	-79.5	estimated coordinates	LaFleche etal 1992_PrecambRes 57:207-241 Table 1
data	55	1.13	17.44	11.05	-9999	-9999	-9999	0.2	7.1	6.89	1.96	0	0.18	3.25	-9999	-9999	-9999	-9999	-9999	-9999	148	45	109	-9999	-9999	-9999	2	208	-9999		-9999	0	8689	Blake River group	Abitibi Greenstone Belt	calc-alkaline mafic	igneous:volcanic:mafic	Quebec	48.5	-79.5	estimated coordinates	LaFleche etal 1992_PrecambRes 57:207-241 Table 1
data	55	0.82	19.83	8.24	-9999	-9999	-9999	0.1	4.2	8.75	2.85	0.7	0.13	1.71	-9999	-9999	-9999	-9999	-9999	-9999	97	55	157	-9999	-9999	-9999	22	225	-9999		-9999	0	8719	Blake River group	Abitibi Greenstone Belt	calc-alkaline mafic	igneous:volcanic:mafic	Quebec	48.5	-79.5	estimated coordinates	LaFleche etal 1992_PrecambRes 57:207-241 Table 1
data	56	1.03	16.91	9.12	-9999	-9999	-9999	0.3	3.1	6.47	2.6	1.9	0.31	0.92	-9999	-9999	-9999	-9999	-9999	-9999	29	12	147	-9999	-9999	-9999	59	193	-9999		-9999	0	8708	Blake River group	Abitibi Greenstone Belt	calc-alkaline mafic	igneous:volcanic:mafic	Quebec	48.5	-79.5	estimated coordinates	LaFleche etal 1992_PrecambRes 57:207-241 Table 1
data	60	1.03	15.97	8.49	-9999	-9999	-9999	0.1	4.4	6.74	2.39	1	0.2	1.13	-9999	-9999	-9999	-9999	-9999	-9999	51	45	6	-9999	-9999	-9999	32	348	-9999		-9999	0	8693	Blake River group	Abitibi Greenstone Belt	calc-alkaline mafic	igneous:volcanic:mafic	Quebec	48.5	-79.5	estimated coordinates	LaFleche etal 1992_PrecambRes 57:207-241 Table 1
data	53	0.97	21.07	7.98	-9999	-9999	-9999	0.1	7.7	5.54	3.49	0.8	0.2	1.94	-9999	-9999	-9999	-9999	-9999	-9999	183	81	12.9	-9999	-9999	-9999	25	237	-9999		-9999	0	8685	Blake River group	Abitibi Greenstone Belt	calc-alkaline mafic	igneous:volcanic:mafic	Quebec	48.5	-79.5	estimated coordinates	LaFleche etal 1992_PrecambRes 57:207-241 Table 1
data	56	0.69	17.35	8.14	-9999	-9999	-9999	0.1	5.9	6.77	4.63	0	0.11	3.34	-9999	-9999	-9999	-9999	-9999	-9999	60	112	29	-9999	-9999	-9999	2	176	-9999		-9999	0	8717	Blake River group	Abitibi Greenstone Belt	calc-alkaline mafic	igneous:volcanic:mafic	Quebec	48.5	-79.5	estimated coordinates	LaFleche etal 1992_PrecambRes 57:207-241 Table 1
data	54	0.68	17.19	8.81	-9999	-9999	-9999	0.1	6.4	8.26	4.7	0.1	0.113	2.1	-9999	-9999	-9999	-9999	-9999	-9999	156	110	9	-9999	-9999	-9999	2	155	-9999		-9999	0	8718	Blake River group	Abitibi Greenstone Belt	calc-alkaline mafic	igneous:volcanic:mafic	Quebec	48.5	-79.5	estimated coordinates	LaFleche etal 1992_PrecambRes 57:207-241 Table 1
data	63	0.98	17	5.89	-9999	-9999	-9999	0.2	1.9	5.46	4.18	1.2	0.35	0.69	-9999	-9999	-9999	-9999	-9999	-9999	6	9	11	-9999	-9999	-9999	34	40	-9999		-9999	0	8710	Blake River group	Abitibi Greenstone Belt	calc-alkaline mafic	igneous:volcanic:mafic	Quebec	48.5	-79.5	estimated coordinates	LaFleche etal 1992_PrecambRes 57:207-241 Table 1
data	60	0.7	15.95	8.06	-9999	-9999	-9999	0.1	4.4	9.19	1.59	0.1	0.14	2.93	-9999	-9999	-9999	-9999	-9999	-9999	68	58	6	-9999	-9999	-9999	2	395	-9999		-9999	0	8716	Blake River group	Abitibi Greenstone Belt	calc-alkaline mafic	igneous:volcanic:mafic	Quebec	48.5	-79.5	estimated coordinates	LaFleche etal 1992_PrecambRes 57:207-241 Table 1
data	51	1.26	18.97	8.42	-9999	-9999	-9999	0.2	3.6	11.7	2.76	0.3	0.17	1.79	-9999	-9999	-9999	-9999	-9999	-9999	143	123	12	-9999	-9999	-9999	9	283	-9999		-9999	0	8713	Blake River group	Abitibi Greenstone Belt	calc-alkaline mafic	igneous:volcanic:mafic	Quebec	48.5	-79.5	estimated coordinates	LaFleche etal 1992_PrecambRes 57:207-241 Table 1
data	50	0.85	12.41	12.03	-9999	-9999	-9999	0.2	12	10.1	1.51	0.7	0.17	1.27	-9999	-9999	-9999	-9999	-9999	-9999	745	470	24	-9999	-9999	-9999	19	363	-9999		-9999	0	8709	Blake River group	Abitibi Greenstone Belt	calc-alkaline mafic	igneous:volcanic:mafic	Quebec	48.5	-79.5	estimated coordinates	LaFleche etal 1992_PrecambRes 57:207-241 Table 1
data	53.74	0.95	19.51	7.61	-9999	-9999	-9999	0.11	3.18	6.19	4.14	2.6	0.48	-9999	0.8	99.31	-9999	-9999	-9999	-9999	49	-9999	18	-9999	-9999	661	88	765	-9999		-9999	0	JW-1	Hauy formation	Abitibi Greenstone Belt	feldspar-phyric basaltic trachyandesite	igneous:volcanic:intermediate	Quebec	49.9	-74.8	estimated coordinates	Dostal and Mueller 1992 JVolcGeothermRes 53:145-165
data	52.87	1.07	19.94	7.81	-9999	-9999	-9999	0.1	3.22	5.97	4.1	3.1	0.53	-9999	1.2	99.91	-9999	-9999	-9999	-9999	46	-9999	17	-9999	-9999	687	100	818	-9999		-9999	0	JW-2	Hauy formation	Abitibi Greenstone Belt	feldspar-phyric basaltic trachyandesite	igneous:volcanic:intermediate	Quebec	49.9	-74.8	estimated coordinates	Dostal and Mueller 1992 JVolcGeothermRes 53:145-165
data	50.63	0.93	16.89	9.27	-9999	-9999	-9999	0.14	5.76	8.4	2.97	2.27	0.4	-9999	0.9	98.56	-9999	-9999	-9999	-9999	170	-9999	50	-9999	-9999	586	72	772	-9999		-9999	0	JW-3	Hauy formation	Abitibi Greenstone Belt	feldspar-phyric basaltic trachyandesite	igneous:volcanic:intermediate	Quebec	49.9	-74.8	estimated coordinates	Dostal and Mueller 1992 JVolcGeothermRes 53:145-165
data	54.74	1.09	16.61	8.77	-9999	-9999	-9999	0.12	3.61	4.9	3.32	3.18	0.5	-9999	1.7	98.54	-9999	-9999	-9999	-9999	100	-9999	31	-9999	-9999	745	97	611	-9999		-9999	0	JW-4	Hauy formation	Abitibi Greenstone Belt	feldspar-phyric basaltic trachyandesite	igneous:volcanic:intermediate	Quebec	49.9	-74.8	estimated coordinates	Dostal and Mueller 1992 JVolcGeothermRes 53:145-165
data	53.19	1.07	16.95	9.11	-9999	-9999	-9999	0.12	2.98	6.61	3.77	2.73	0.49	-9999	2.1	99.12	-9999	-9999	-9999	-9999	66	-9999	25	-9999	-9999	814	81	753	-9999		-9999	0	JW-8	Hauy formation	Abitibi Greenstone Belt	feldspar-phyric basaltic trachyandesite	igneous:volcanic:intermediate	Quebec	49.9	-74.8	estimated coordinates	Dostal and Mueller 1992 JVolcGeothermRes 53:145-165
data	50.62	0.99	15.69	9.67	-9999	-9999	-9999	0.13	6.56	5.57	3.55	3.58	0.42	-9999	1.8	98.58	-9999	-9999	-9999	-9999	322	-9999	91	-9999	-9999	686	116	478	-9999		-9999	0	JW-10	Hauy formation	Abitibi Greenstone Belt	feldspar-phyric basaltic trachyandesite	igneous:volcanic:intermediate	Quebec	49.9	-74.8	estimated coordinates	Dostal and Mueller 1992 JVolcGeothermRes 53:145-165
data	53.67	1.17	18.25	9.11	-9999	-9999	-9999	0.12	2.81	5	4.62	2.8	0.55	-9999	0.9	99	-9999	-9999	-9999	-9999	91	-9999	27	-9999	-9999	611	92	325	-9999		-9999	0	JW-11	Hauy formation	Abitibi Greenstone Belt	feldspar-phyric basaltic trachyandesite	igneous:volcanic:intermediate	Quebec	49.9	-74.8	estimated coordinates	Dostal and Mueller 1992 JVolcGeothermRes 53:145-165
data	49	0.68	11.75	10.32	-9999	-9999	-9999	0.17	11.79	7.83	2.48	2.27	0.25	-9999	1.9	98.44	-9999	-9999	-9999	-9999	1325	-9999	288	-9999	-9999	464	55	408	-9999		-9999	0	JW-5	Hauy formation	Abitibi Greenstone Belt	amphibole-pyroxene-phyric basaltic trachyandesite	igneous:volcanic:intermediate	Quebec	49.9	-74.8	estimated coordinates	Dostal and Mueller 1992 JVolcGeothermRes 53:145-165
data	48.61	0.73	13	9.78	-9999	-9999	-9999	0.17	9.48	8.11	2.93	2.46	0.28	-9999	2.9	98.45	-9999	-9999	-9999	-9999	963	-9999	218	-9999	-9999	660	69	1471	-9999		-9999	0	JW-6	Hauy formation	Abitibi Greenstone Belt	amphibole-pyroxene-phyric basaltic trachyandesite	igneous:volcanic:intermediate	Quebec	49.9	-74.8	estimated coordinates	Dostal and Mueller 1992 JVolcGeothermRes 53:145-165
data	49.96	0.7	12.28	9.76	-9999	-9999	-9999	0.17	10.5	7.85	2.62	2.61	0.27	-9999	1.9	98.62	-9999	-9999	-9999	-9999	1090	-9999	239	-9999	-9999	607	72	239	-9999		-9999	0	JW-7	Hauy formation	Abitibi Greenstone Belt	amphibole-pyroxene-phyric basaltic trachyandesite	igneous:volcanic:intermediate	Quebec	49.9	-74.8	estimated coordinates	Dostal and Mueller 1992 JVolcGeothermRes 53:145-165
data	50.22	0.74	13.05	9.58	-9999	-9999	-9999	0.17	10.16	6.98	2.23	2.7	0.29	-9999	2.3	98.42	-9999	-9999	-9999	-9999	1022	-9999	222	-9999	-9999	614	89	250	-9999		-9999	0	JW-9	Hauy formation	Abitibi Greenstone Belt	amphibole-pyroxene-phyric basaltic trachyandesite	igneous:volcanic:intermediate	Quebec	49.9	-74.8	estimated coordinates	Dostal and Mueller 1992 JVolcGeothermRes 53:145-165
data	49.72	0.57	11.82	10.38	-9999	-9999	-9999	0.2	11.13	9.71	2.18	1.23	0.24	-9999	2.4	99.58	-9999	-9999	-9999	-9999	1091	-9999	257	-9999	-9999	522	30	771	-9999		-9999	0	JW-19	Hauy formation	Abitibi Greenstone Belt	calc-alkaline basalt	igneous:volcanic:mafic	Quebec	50.4	-73.8	estimated coordinates	Dostal and Mueller 1992 JVolcGeothermRes 53:145-165
data	50.66	0.69	12.94	9.99	-9999	-9999	-9999	0.19	8.15	9.07	3.32	1.52	0.24	-9999	1.7	98.47	-9999	-9999	-9999	-9999	476	-9999	76	-9999	-9999	728	34	594	-9999		-9999	0	JW-21	Hauy formation	Abitibi Greenstone Belt	calc-alkaline basalt	igneous:volcanic:mafic	Quebec	50.4	-73.8	estimated coordinates	Dostal and Mueller 1992 JVolcGeothermRes 53:145-165
data	50.74	0.5	19.51	8.11	-9999	-9999	-9999	0.14	4.31	4.16	5.03	1.68	0.24	-9999	6	100.42	-9999	-9999	-9999	-9999	21	-9999	24	-9999	-9999	527	44	522	-9999		-9999	0	JW-22	Hauy formation	Abitibi Greenstone Belt	calc-alkaline basalt	igneous:volcanic:mafic	Quebec	50.4	-73.8	estimated coordinates	Dostal and Mueller 1992 JVolcGeothermRes 53:145-165
data	51.27	0.84	13.25	8.7	-9999	-9999	-9999	0.12	7.36	6.55	3.97	0.67	0.25	-9999	7	99	-9999	-9999	-9999	-9999	821	-9999	190	-9999	-9999	367	35	666	-9999		-9999	0	JW-14	Hauy formation	Abitibi Greenstone Belt	calc-alkaline basaltic andesite	igneous:volcanic:intermediate	Quebec	50.4	-73.8	estimated coordinates	Dostal and Mueller 1992 JVolcGeothermRes 53:145-165
data	51.74	0.8	12.91	8.12	-9999	-9999	-9999	0.14	6.43	7.23	3.08	0.8	0.26	-9999	8.8	100.31	-9999	-9999	-9999	-9999	931	-9999	186	-9999	-9999	223	27	411	-9999		-9999	0	JW-15	Hauy formation	Abitibi Greenstone Belt	calc-alkaline basaltic andesite	igneous:volcanic:intermediate	Quebec	50.4	-73.8	estimated coordinates	Dostal and Mueller 1992 JVolcGeothermRes 53:145-165
data	54.95	0.72	14.95	8.13	-9999	-9999	-9999	0.13	5.32	4.53	4.82	0.64	0.34	-9999	5.3	99.83	-9999	-9999	-9999	-9999	241	-9999	65	-9999	-9999	189	15	331	-9999		-9999	0	JW-16	Hauy formation	Abitibi Greenstone Belt	calc-alkaline basaltic andesite	igneous:volcanic:intermediate	Quebec	50.4	-73.8	estimated coordinates	Dostal and Mueller 1992 JVolcGeothermRes 53:145-165
data	53.86	0.5	12.96	6.13	-9999	-9999	-9999	0.13	6.42	7.19	4.4	0.5	0.46	-9999	6.8	99.35	-9999	-9999	-9999	-9999	448	-9999	64	-9999	-9999	535	13	1112	-9999		-9999	0	JW-18	Hauy formation	Abitibi Greenstone Belt	calc-alkaline basaltic andesite	igneous:volcanic:intermediate	Quebec	50.4	-73.8	estimated coordinates	Dostal and Mueller 1992 JVolcGeothermRes 53:145-165
data	58.73	1.44	15.78	9.27	-9999	-9999	-9999	0.11	1.93	3.86	4.94	4.17	0.7	-9999	3.62	-9999	-9999	-9999	-9999	-9999	11	-9999	2	-9999	-9999	1077	139	359	-9999		-9999	0	6040 (Picard and Piboule 1986b)	Hauy formation	Abitibi Greenstone Belt	banakite basaltic trachyandesite	igneous:volcanic:intermediate	Quebec	49.5	-74.4	estimated coordinates	Dostal and Mueller 1992 JVolcGeothermRes 53:145-165
data	46.54	0.55	15.24	-9999	-9999	3.31	5.57	0.16	3.81	7.14	3.71	5.38	0.35	5.2	-9999	99.56	-9999	-9999	-9999	-9999	-9999	-9999	-9999	-9999	-9999	-9999	-9999	-9999	-9999	norm	2	0	1 Kirkland Lake	Timiskaming group	Abitibi Greenstone Belt	leucitic trachyte	igneous:volcanic:mafic	Ontario	48.15	-79.95	est. coords. from Fig 1	Cooke and Moorhouse 1969 CanJEarthSci 6:117-132
data	50.1	0.7	18.07	-9999	-9999	3.59	3.62	0.14	2.71	5.59	2.64	6.55	0.11	4.9	-9999	100.51	-9999	-9999	-9999	-9999	-9999	-9999	-9999	-9999	-9999	-9999	-9999	-9999	-9999	norm	1	0	2 Kirkland Lake	Timiskaming group	Abitibi Greenstone Belt	leucitic trachyte	igneous:volcanic:mafic	Ontario	48.15	-79.9	est. coords. from Fig 1	Cooke and Moorhouse 1969 CanJEarthSci 6:117-132
data	50.86	1.07	21.02	-9999	-9999	7.01	1.43	0.17	1.09	2.56	0.65	9.64	0.37	1.99	-9999	99.71	-9999	-9999	-9999	-9999	-9999	-9999	-9999	-9999	-9999	-9999	-9999	-9999	-9999	norm	2	0	3 Kirkland Lake	Timiskaming group	Abitibi Greenstone Belt	leucitic trachyte	igneous:volcanic:mafic	Ontario	48.16	-79.9	est. coords. from Fig 1	Cooke and Moorhouse 1969 CanJEarthSci 6:117-132
data	53.05	0.21	24.17	-9999	-9999	1.8	1.99	0.11	0.81	2.29	4.18	6.6	0.16	3.07	-9999	100.48	-9999	-9999	-9999	-9999	-9999	-9999	-9999	-9999	-9999	-9999	-9999	-9999	-9999	norm	2	0	4 Kirkland Lake	Timiskaming group	Abitibi Greenstone Belt	leucitic trachyte	igneous:volcanic:mafic	Ontario	48.15	-79.96	est. coords. from Fig 1	Cooke and Moorhouse 1969 CanJEarthSci 6:117-132
data	50.37	0.82	16.19	-9999	-9999	3.17	5.5	0.15	6.05	6.94	2.85	4.67	0.49	1.29	-9999	100.65	-9999	-9999	-9999	-9999	-9999	-9999	-9999	-9999	-9999	-9999	-9999	-9999	-9999	norm	1	0	5 Kirkland Lake	Timiskaming group	Abitibi Greenstone Belt	mafic trachyte	igneous:volcanic:mafic	Ontario	48.1	-80.1	est. coords. from Fig 1	Cooke and Moorhouse 1969 CanJEarthSci 6:117-132
data	51.19	0.85	18.02	-9999	-9999	2.08	6.12	0.15	4.35	5.5	4.09	4.1	0.47	1.43	-9999	100.55	-9999	-9999	-9999	-9999	-9999	-9999	-9999	-9999	-9999	-9999	-9999	-9999	-9999	norm	2	0	6 Kirkland Lake	Timiskaming group	Abitibi Greenstone Belt	mafic trachyte	igneous:volcanic:mafic	Ontario	48.16	-79.9	est. coords. from Fig 1	Cooke and Moorhouse 1969 CanJEarthSci 6:117-132
data	53.46	0.64	19.86	-9999	-9999	3.6	4.02	0.09	4.17	2.62	3.94	3.66	0.38	1.1	-9999	100.24	-9999	-9999	-9999	-9999	-9999	-9999	-9999	-9999	-9999	-9999	-9999	-9999	-9999	norm	1	0	7 Kirkland Lake	Timiskaming group	Abitibi Greenstone Belt	trachyte	igneous:volcanic:mafic	Ontario	48.13	-79.83	est. coords. from Fig 1	Cooke and Moorhouse 1969 CanJEarthSci 6:117-132
data	54.16	0.3	18.67	-9999	-9999	1.7	3.17	0.14	2.85	4.73	4.85	2.6	0.35	4.83	-9999	100.14	-9999	-9999	-9999	-9999	-9999	-9999	-9999	-9999	-9999	-9999	-9999	-9999	-9999	norm	2	0	8 Kirkland Lake	Timiskaming group	Abitibi Greenstone Belt	trachyte	igneous:volcanic:mafic	Ontario	48.1	-79.65	est. coords. from Fig 1	Cooke and Moorhouse 1969 CanJEarthSci 6:117-132
data	56.69	0.53	18.96	-9999	-9999	3.09	3.75	0.1	3.41	2.18	5.72	2.22	0.24	1.03	-9999	100.34	-9999	-9999	-9999	-9999	-9999	-9999	-9999	-9999	-9999	-9999	-9999	-9999	-9999	norm	1	0	9 Kirkland Lake	Timiskaming group	Abitibi Greenstone Belt	trachyte	igneous:volcanic:mafic	Ontario	48.1	-79.65	est. coords. from Fig 1	Cooke and Moorhouse 1969 CanJEarthSci 6:117-132
data	59.48	0.41	20.23	-9999	-9999	1.27	3.76	0.08	4.91	0.99	5.56	0.29	0.17	0.11	-9999	100.3	-9999	-9999	-9999	-9999	-9999	-9999	-9999	-9999	-9999	-9999	-9999	-9999	-9999	norm	1	0	10 Kirkland Lake	Timiskaming group	Abitibi Greenstone Belt	trachyte	igneous:volcanic:mafic	Ontario	48.16	-79.9	est. coords. from Fig 1	Cooke and Moorhouse 1969 CanJEarthSci 6:117-132
data	54.33	0.66	17.14	-9999	-9999	0.39	5.26	0.11	5.75	6.79	4.5	0.1	0.12	0.71	-9999	99.46	-9999	-9999	-9999	-9999	-9999	-9999	-9999	-9999	-9999	-9999	-9999	-9999	-9999	norm	2	0	11 Kirkland Lake	Timiskaming group	Abitibi Greenstone Belt	lava	igneous:volcanic:mafic	Ontario	48.13	-79.75	est. coords. from Fig 1	Cooke and Moorhouse 1969 CanJEarthSci 6:117-132
data	52.02	0.68	17.16	-9999	-9999	3.16	6.07	0.19	5.87	6.05	3.77	2.84	0.4	0.06	-9999	100.54	-9999	-9999	-9999	-9999	-9999	-9999	-9999	-9999	-9999	-9999	-9999	-9999	-9999	norm	1	0	12 Kirkland Lake	Timiskaming group	Abitibi Greenstone Belt	lava	igneous:volcanic:mafic	Ontario	48.1	-79.65	est. coords. from Fig 1	Cooke and Moorhouse 1969 CanJEarthSci 6:117-132
data	54.45	0.8	20.73	-9999	-9999	1.2	6.95	0.09	6.82	0.91	3.5	0.02	0.21	0.12	-9999	100.22	-9999	-9999	-9999	-9999	-9999	-9999	-9999	-9999	-9999	-9999	-9999	-9999	-9999	norm	1	0	13 Kirkland Lake	Timiskaming group	Abitibi Greenstone Belt	lava	igneous:volcanic:mafic	Ontario	48.16	-79.96	est. coords. from Fig 1	Cooke and Moorhouse 1969 CanJEarthSci 6:117-132
data	55.6	0.53	20.02	-9999	-9999	2.51	3.57	0.05	2.97	4.44	3.56	1.73	0.32	2.7	-9999	100.72	-9999	-9999	-9999	-9999	-9999	-9999	-9999	-9999	-9999	-9999	-9999	-9999	-9999	norm	2	0	14 Kirkland Lake	Timiskaming group	Abitibi Greenstone Belt	porphyry	igneous:volcanic:intermediate	Ontario	48.14	-79.82	est. coords. from Fig 1	Cooke and Moorhouse 1969 CanJEarthSci 6:117-132
data	58.12	0.43	19.88	-9999	-9999	2.4	2.54	0.09	2.94	4.51	3.56	2.54	0.31	1.54	-9999	100.15	-9999	-9999	-9999	-9999	-9999	-9999	-9999	-9999	-9999	-9999	-9999	-9999	-9999	norm	1	0	15 Kirkland Lake	Timiskaming group	Abitibi Greenstone Belt	porphyry	igneous:volcanic:intermediate	Ontario	48.13	-79.83	est. coords. from Fig 1	Cooke and Moorhouse 1969 CanJEarthSci 6:117-132
data	66.4	0.47	15.7	4.64	-9999	-9999	-9999	0.08	1.83	3.49	1.85	3.55	0.1	-9999	1.15	99.28	-9999	-9999	-9999	-9999	-9999	-9999	-9999	-9999	-9999	-9999	-9999	-9999	-9999		-9999	0	9999396 Compilation outcrop	Guyer Group	La Grande subprovince	Dacite	igneous:volcanic:felsic	Quebec	53.4934611789247	-75.1200885667283	converted eastings and northings zone 18U	Sappin etal 2018 PrecambRes 316:83-102 appendix 3	Data from the SIGÉOM database of the MERN (http://sigeom.mines.gouv.qc.ca)
data	50	0.49	12	11.1	-9999	-9999	-9999	0.21	13.2	9.77	1.44	0.39	0.04	-9999	0.8	99.61	-9999	-9999	-9999	-9999	-9999	-9999	-9999	-9999	-9999	-9999	-9999	-9999	-9999		-9999	0	9999397 Compilation outcrop	Guyer Group	La Grande subprovince	Komatiitic basalt	igneous:volcanic:mafic	Quebec	53.4999871103559	-75.1199411754396	converted eastings and northings zone 18U	Sappin etal 2018 PrecambRes 316:83-102 appendix 3	Data from the SIGÉOM database of the MERN (http://sigeom.mines.gouv.qc.ca)
data	72	0.32	14.2	2.19	-9999	-9999	-9999	0.08	0.91	5.11	1.18	1.8	0.09	-9999	1.45	99.35	-9999	-9999	-9999	-9999	-9999	-9999	-9999	-9999	-9999	-9999	-9999	-9999	-9999		-9999	0	9999403 Compilation outcrop	Guyer Group	La Grande subprovince	Dacite	igneous:volcanic:felsic	Quebec	53.4982552577213	-75.1169514469223	converted eastings and northings zone 18U	Sappin etal 2018 PrecambRes 316:83-102 appendix 3	L’Heureux and Chenard (1999)
data	65.5	0.45	18.1	2.96	-9999	-9999	-9999	0.07	1.53	5.33	2.49	0.96	0.1	-9999	0.9	98.41	-9999	-9999	-9999	-9999	-9999	-9999	-9999	-9999	-9999	-9999	-9999	-9999	-9999		-9999	0	9999431 Compilation outcrop	Guyer Group	La Grande subprovince	Dacite	igneous:volcanic:felsic	Quebec	53.4977431547728	-75.1166937666207	converted eastings and northings zone 18U	Sappin etal 2018 PrecambRes 316:83-102 appendix 3	L’Heureux and Chenard (1999)
data	66.9	0.38	14.9	3.36	-9999	-9999	-9999	0.07	1.98	5.35	2.26	2.91	0.11	-9999	1.3	99.55	-9999	-9999	-9999	-9999	-9999	-9999	-9999	-9999	-9999	-9999	-9999	-9999	-9999		-9999	0	9999441 Compilation outcrop	Guyer Group	La Grande subprovince	Dacite	igneous:volcanic:felsic	Quebec	53.4972218862275	-75.1166169624798	converted eastings and northings zone 18U	Sappin etal 2018 PrecambRes 316:83-102 appendix 3	L’Heureux and Chenard (1999)
data	68.3	0.3	15.1	3.59	-9999	-9999	-9999	0.08	2.3	3.95	2.02	2.06	0.08	-9999	1.4	99.21	-9999	-9999	-9999	-9999	-9999	-9999	-9999	-9999	-9999	-9999	-9999	-9999	-9999		-9999	0	9999443 Compilation outcrop	Guyer Group	La Grande subprovince	Dacite	igneous:volcanic:felsic	Quebec	53.4966914082695	-75.1167662509725	converted eastings and northings zone 18U	Sappin etal 2018 PrecambRes 316:83-102 appendix 3	L’Heureux and Chenard (1999)
data	67.6	0.41	13.9	3.98	-9999	-9999	-9999	0.06	1.5	3.66	4.21	2.17	0.07	-9999	1.3	98.88	-9999	-9999	-9999	-9999	-9999	-9999	-9999	-9999	-9999	-9999	-9999	-9999	-9999		-9999	0	9999802 Compilation outcrop	Guyer Group	La Grande subprovince	Dacite	igneous:volcanic:felsic	Quebec	53.5016013130544	-75.1320367977842	converted eastings and northings zone 18U	Sappin etal 2018 PrecambRes 316:83-102 appendix 3	L’Heureux and Chenard (1999)
data	65.99	0.48	15.16	6.33	-9999	-9999	-9999	0.1	0.97	2.56	4.24	1.95	0.11	-9999	1.45	99.35	-9999	-9999	-9999	-9999	-9999	-9999	-9999	-9999	-9999	-9999	-9999	-9999	-9999		-9999	0	99991004 Compilation outcrop	Guyer Group	La Grande subprovince	Dacite	igneous:volcanic:felsic	Quebec	53.5219456651985	-75.2061744957082	converted eastings and northings zone 18U	Sappin etal 2018 PrecambRes 316:83-102 appendix 3	Osborne (1995)
data	44.85	0.66	11.18	13.01	-9999	-9999	-9999	0.19	15.51	9.02	1.26	0.28	0.04	-9999	3.21	99.45	-9999	-9999	-9999	-9999	-9999	-9999	-9999	-9999	-9999	-9999	-9999	-9999	-9999		-9999	0	99991007 Compilation outcrop	Guyer Group	La Grande subprovince	Komatiitic basalt	igneous:volcanic:mafic	Quebec	53.5275159715197	-75.2077100821635	converted eastings and northings zone 18U	Sappin etal 2018 PrecambRes 316:83-102 appendix 3	Data from the SIGÉOM database of the MERN (http://sigeom.mines.gouv.qc.ca)
data	48.03	1.28	12.99	16.35	-9999	-9999	-9999	0.29	6.14	9.25	2.93	0.58	0.09	-9999	0.98	98.95	-9999	-9999	-9999	-9999	-9999	-9999	-9999	-9999	-9999	-9999	-9999	-9999	-9999		-9999	0	99991176 Compilation outcrop	Guyer Group	La Grande subprovince	Basalt	igneous:volcanic:mafic	Quebec	53.4865133181059	-75.5708688851162	converted eastings and northings zone 18U	Sappin etal 2018 PrecambRes 316:83-102 appendix 3	Data from the SIGÉOM database of the MERN (http://sigeom.mines.gouv.qc.ca)
data	68.2	0.34	15.2	3.49	-9999	-9999	-9999	0.11	1.99	2.5	4.09	1.6	0.09	-9999	2.05	99.68	-9999	-9999	-9999	-9999	-9999	-9999	-9999	-9999	-9999	-9999	-9999	-9999	-9999		-9999	0	99995373 Compilation outcrop	Guyer Group	La Grande subprovince	Dacite	igneous:volcanic:felsic	Quebec	53.4961828115337	-75.1385018802346	converted eastings and northings zone 18U	Sappin etal 2018 PrecambRes 316:83-102 appendix 3	L’Heureux and Chenard (1999)
data	65.6	0.5	16.1	4.58	-9999	-9999	-9999	0.05	2.11	1.54	5.34	1.56	0.12	-9999	1.8	99.31	-9999	-9999	-9999	-9999	-9999	-9999	-9999	-9999	-9999	-9999	-9999	-9999	-9999		-9999	0	99995374 Compilation outcrop	Guyer Group	La Grande subprovince	Dacite	igneous:volcanic:felsic	Quebec	53.4955719495709	-75.1381833355932	converted eastings and northings zone 18U	Sappin etal 2018 PrecambRes 316:83-102 appendix 3	L’Heureux and Chenard (1999)
data	67.1	0.42	16	2.12	-9999	-9999	-9999	0.04	0.57	3.56	5.41	1.93	0.1	-9999	1.35	98.61	-9999	-9999	-9999	-9999	-9999	-9999	-9999	-9999	-9999	-9999	-9999	-9999	-9999		-9999	0	99995376 Compilation outcrop	Guyer Group	La Grande subprovince	Dacite	igneous:volcanic:felsic	Quebec	53.4942236167238	-75.1382090993635	converted eastings and northings zone 18U	Sappin etal 2018 PrecambRes 316:83-102 appendix 3	L’Heureux and Chenard (1999)
data	50.6	0.58	13.1	10.6	-9999	-9999	-9999	0.2	8.55	10.5	2.51	0.95	0.04	-9999	1.1	98.83	-9999	-9999	-9999	-9999	-9999	-9999	-9999	-9999	-9999	-9999	-9999	-9999	-9999		-9999	0	99995378 Compilation outcrop	Guyer Group	La Grande subprovince	Basalt	igneous:volcanic:mafic	Quebec	53.4926778291787	-75.1379779788186	converted eastings and northings zone 18U	Sappin etal 2018 PrecambRes 316:83-102 appendix 3	L’Heureux and Chenard (1999)
data	71	0.31	15.3	2.84	-9999	-9999	-9999	0.04	1.02	3.21	3.5	1.42	0.09	-9999	0.8	99.55	-9999	-9999	-9999	-9999	-9999	-9999	-9999	-9999	-9999	-9999	-9999	-9999	-9999		-9999	0	99995379 Compilation outcrop	Guyer Group	La Grande subprovince	Rhyolite	igneous:volcanic:felsic	Quebec	53.4916257206995	-75.1383513791092	converted eastings and northings zone 18U	Sappin etal 2018 PrecambRes 316:83-102 appendix 3	L’Heureux and Chenard (1999)
data	66.3	0.37	15.7	3.44	-9999	-9999	-9999	0.09	1.95	3.99	4.03	1.34	0.09	-9999	1.45	98.77	-9999	-9999	-9999	-9999	-9999	-9999	-9999	-9999	-9999	-9999	-9999	-9999	-9999		-9999	0	99995384 Compilation outcrop	Guyer Group	La Grande subprovince	Dacite	igneous:volcanic:felsic	Quebec	53.4986974628139	-75.1324951045364	converted eastings and northings zone 18U	Sappin etal 2018 PrecambRes 316:83-102 appendix 3	L’Heureux and Chenard (1999)
data	64.2	0.55	17.9	4.12	-9999	-9999	-9999	0.06	1.89	2.08	5.62	1.56	0.1	-9999	1.75	99.84	-9999	-9999	-9999	-9999	-9999	-9999	-9999	-9999	-9999	-9999	-9999	-9999	-9999		-9999	0	99995385 Compilation outcrop	Guyer Group	La Grande subprovince	Dacite	igneous:volcanic:felsic	Quebec	53.4963417831062	-75.1330756579435	converted eastings and northings zone 18U	Sappin etal 2018 PrecambRes 316:83-102 appendix 3	L’Heureux and Chenard (1999)
data	65.9	0.45	15.3	4.35	-9999	-9999	-9999	0.06	1.68	3.02	4.74	1.24	0.09	-9999	2.5	99.35	-9999	-9999	-9999	-9999	-9999	-9999	-9999	-9999	-9999	-9999	-9999	-9999	-9999		-9999	0	99995386 Compilation outcrop	Guyer Group	La Grande subprovince	Dacite	igneous:volcanic:felsic	Quebec	53.495641971268	-75.1318976925874	converted eastings and northings zone 18U	Sappin etal 2018 PrecambRes 316:83-102 appendix 3	L’Heureux and Chenard (1999)
data	52.3	0.95	14.8	13.2	-9999	-9999	-9999	0.24	4.95	9.76	2.11	0.31	0.07	-9999	0.8	99.53	-9999	-9999	-9999	-9999	-9999	-9999	-9999	-9999	-9999	-9999	-9999	-9999	-9999		-9999	0	99995387 Compilation outcrop	Guyer Group	La Grande subprovince	Basalt	igneous:volcanic:mafic	Quebec	53.4949759266134	-75.1326945368547	converted eastings and northings zone 18U	Sappin etal 2018 PrecambRes 316:83-102 appendix 3	L’Heureux and Chenard (1999)
data	67.2	0.46	17.2	1.73	-9999	-9999	-9999	0.03	0.87	2.35	2.65	4.96	0.09	-9999	1.15	98.7	-9999	-9999	-9999	-9999	-9999	-9999	-9999	-9999	-9999	-9999	-9999	-9999	-9999		-9999	0	99995389 Compilation outcrop	Guyer Group	La Grande subprovince	Dacite	igneous:volcanic:felsic	Quebec	53.4940058695118	-75.1320433502632	converted eastings and northings zone 18U	Sappin etal 2018 PrecambRes 316:83-102 appendix 3	L’Heureux and Chenard (1999)
data	71.1	0.38	14.5	3.79	-9999	-9999	-9999	0.11	1.12	3.01	2.49	2.09	0.08	-9999	1.1	99.79	-9999	-9999	-9999	-9999	-9999	-9999	-9999	-9999	-9999	-9999	-9999	-9999	-9999		-9999	0	99995390 Compilation outcrop	Guyer Group	La Grande subprovince	Rhyolite	igneous:volcanic:felsic	Quebec	53.4933948238496	-75.1318756465894	converted eastings and northings zone 18U	Sappin etal 2018 PrecambRes 316:83-102 appendix 3	L’Heureux and Chenard (1999)
data	68.5	0.36	15.7	2.96	-9999	-9999	-9999	0.07	1.22	3.5	4.34	1.11	0.08	-9999	0.8	98.66	-9999	-9999	-9999	-9999	-9999	-9999	-9999	-9999	-9999	-9999	-9999	-9999	-9999		-9999	0	99995392 Compilation outcrop	Guyer Group	La Grande subprovince	Dacite	igneous:volcanic:felsic	Quebec	53.4920195091366	-75.1319165982575	converted eastings and northings zone 18U	Sappin etal 2018 PrecambRes 316:83-102 appendix 3	L’Heureux and Chenard (1999)
[truncated: 1,374 more rows]
