# Supplementary material for: Transforming US agriculture for carbon removal with enhanced weathering
Source: Nature. 2025 Feb 5;638(8050):425–34. doi: 10.1038/s41586-024-08429-2 (PMC11821523; doi:10.1038/s41586-024-08429-2)
Supplement: Supplementary file 2 — geochemistrydata_normcode. [file 41586_2024_8429_MOESM2_ESM.gz › tarballfiles/euripides_weatherable_mafic_20-Oct-2021.csv]

lat	lon	quartz	diopside	wollastonite	enstatite	Kfeldspar	Ilmenite	Olivine	Magnetite	Apatite	Albite	Oligoclase	Andesine	Labradorite	Bytownite	Anorthite
33.194611	-83.288972	6.846636	19.566190	0.000000	14.765359	2.917954	2.468805	0.000000	8.160315	0.309050	0.000000	0.000000	0.000000	0.000000	44.925619	0.000000
33.194611	-83.288972	6.664840	19.764503	0.000000	14.979384	2.895198	2.434115	0.000000	8.284553	0.307088	0.000000	0.000000	0.000000	0.000000	44.602740	0.000000
33.235639	-83.284667	5.687749	20.074886	0.000000	15.511744	3.125582	2.255364	0.000000	7.939802	0.282514	0.000000	0.000000	0.000000	0.000000	45.075703	0.000000
33.235639	-83.284667	5.508811	19.089414	0.000000	15.936409	4.488385	2.317939	0.000000	8.042600	0.283212	0.000000	0.000000	0.000000	44.261837	0.000000	0.000000
35.113306	-78.195806	10.578989	15.066051	0.000000	14.729109	4.650498	1.984641	0.000000	6.765945	0.355573	0.000000	0.000000	0.000000	0.000000	45.803848	0.000000
36.112944	-77.232667	6.409411	18.715838	0.000000	13.038464	4.040494	2.577947	0.000000	7.728753	0.379532	0.000000	0.000000	0.000000	47.095370	0.000000	0.000000
36.820250	-78.581083	7.384265	13.494287	0.000000	14.511747	6.951856	2.444216	0.000000	7.184379	0.593005	0.000000	0.000000	0.000000	47.426558	0.000000	0.000000
36.938361	-78.545500	8.412338	15.021320	0.000000	13.474502	5.270149	2.473950	0.000000	7.333712	0.638263	0.000000	0.000000	0.000000	47.366569	0.000000	0.000000
37.291528	-77.561722	11.917853	16.126576	0.000000	12.980222	3.864817	2.383865	0.000000	7.419528	0.307966	0.000000	0.000000	0.000000	44.947773	0.000000	0.000000
34.650000	-79.527583	6.111898	23.120418	0.000000	18.887625	4.232306	1.470771	0.000000	7.606770	0.240392	0.000000	0.000000	0.000000	0.000000	38.168979	0.000000
34.648028	-79.482861	3.831641	16.014060	0.000000	13.671712	3.426484	1.044133	0.000000	5.026432	0.235821	0.000000	0.000000	0.000000	0.000000	56.591824	0.000000
34.648028	-79.482861	4.347044	15.328612	0.000000	13.068335	4.045051	1.127929	0.000000	5.287020	0.237475	0.000000	0.000000	0.000000	0.000000	56.459991	0.000000
34.736444	-79.416306	1.864745	18.048021	0.000000	18.552671	2.882004	0.926210	0.000000	5.576176	0.164361	0.000000	0.000000	0.000000	0.000000	51.822118	0.000000
35.073222	-78.082222	1.406350	16.958268	0.000000	19.444670	3.603009	1.500423	0.000000	5.948476	0.377481	0.000000	0.000000	0.000000	0.000000	50.555798	0.000000
36.111944	-77.231833	4.039430	20.876353	0.000000	14.067392	2.725271	1.389919	0.000000	5.939012	0.283816	0.000000	0.000000	0.000000	0.000000	50.560901	0.000000
36.111972	-77.231806	2.133412	17.887283	0.000000	18.345511	2.251295	1.237590	0.000000	5.736312	0.236511	0.000000	0.000000	0.000000	0.000000	52.035574	0.000000
37.831639	-76.535472	2.104271	16.118588	0.000000	18.735900	3.688640	0.816368	0.000000	5.833889	0.188667	0.000000	0.000000	0.000000	0.000000	52.332105	0.000000
33.946361	-82.298750	0.000000	14.463592	0.000000	11.287601	3.682253	1.908696	11.057723	7.680295	0.308226	0.000000	0.000000	0.000000	0.000000	49.456311	0.000000
33.963667	-82.281000	0.000000	12.903190	0.000000	10.153402	3.431564	1.901423	10.524143	7.448176	0.354290	0.000000	0.000000	0.000000	0.000000	53.161661	0.000000
33.913639	-82.354722	0.000000	15.096123	0.000000	9.701293	2.802823	1.911662	10.683560	7.862698	0.284958	0.000000	0.000000	0.000000	0.000000	51.478847	0.000000
33.913639	-82.354722	0.000000	12.308127	0.000000	9.633199	2.603640	1.635466	15.106157	7.505169	0.259851	0.000000	0.000000	0.000000	0.000000	50.785804	0.000000
34.755722	-82.507500	0.000000	12.162640	0.000000	9.571252	2.821167	1.645383	18.282453	8.105369	0.281915	0.000000	0.000000	0.000000	0.000000	46.932252	0.000000
34.699972	-82.583667	0.000000	12.528490	0.000000	11.232875	2.679531	1.760552	15.322989	8.157421	0.285253	0.000000	0.000000	0.000000	0.000000	47.805631	0.000000
34.614250	-80.276083	0.000000	7.631497	0.000000	10.117012	3.424222	2.242731	8.836364	8.821169	0.476223	0.000000	0.000000	0.000000	58.379957	0.000000	0.000000
34.166639	-80.899222	0.000000	9.865220	0.000000	14.306259	2.704727	2.304635	6.522379	8.046074	0.402211	0.000000	0.000000	0.000000	0.000000	55.728129	0.000000
34.211778	-80.899139	0.000000	12.789429	0.000000	14.567820	1.595977	1.842678	9.144760	7.841994	0.330365	0.000000	0.000000	0.000000	0.000000	51.719203	0.000000
34.211500	-80.905056	0.000000	9.591152	0.000000	14.617313	2.438880	2.116764	7.129501	7.993682	0.379016	0.000000	0.000000	0.000000	0.000000	55.611906	0.000000
34.207444	-80.946444	0.000000	10.903579	0.000000	12.891090	2.200392	2.042772	9.571053	8.006152	0.403156	0.000000	0.000000	0.000000	0.000000	53.804609	0.000000
34.207472	-80.946333	0.000000	13.155333	0.000000	13.757487	2.129794	1.459703	12.238907	7.516399	0.353227	0.000000	0.000000	0.000000	0.000000	49.193570	0.000000
34.398306	-79.148472	0.000000	9.234898	0.000000	21.249269	4.372981	2.558543	0.232815	7.961664	0.541471	0.000000	0.000000	0.000000	0.000000	53.756907	0.000000
35.765028	-78.947750	0.000000	11.118756	0.000000	19.669905	1.664374	1.566468	6.508800	7.555247	0.237299	0.000000	0.000000	0.000000	0.000000	51.485658	0.000000
34.683833	-81.931806	0.054497	16.497096	0.000000	22.058419	3.923150	1.370978	0.000000	5.958031	0.331142	0.000000	0.000000	0.000000	0.000000	49.554735	0.000000
34.657611	-81.967833	0.000000	15.909759	0.000000	17.910251	2.544046	1.259279	10.749157	6.718076	0.284412	0.000000	0.000000	0.000000	0.000000	44.137104	0.000000
34.140306	-80.880694	0.000000	15.603522	0.000000	22.878793	2.535380	1.061152	4.404242	5.917846	0.211846	0.000000	0.000000	0.000000	0.000000	47.000879	0.000000
34.162417	-80.884889	0.000000	14.163773	0.000000	18.948913	2.451204	1.096270	8.924040	5.855617	0.234789	0.000000	0.000000	0.000000	0.000000	47.888440	0.000000
34.187806	-80.892694	0.000000	13.409454	0.000000	18.982237	1.775865	1.103396	13.692561	6.451065	0.165421	0.000000	0.000000	0.000000	0.000000	43.903218	0.000000
34.193889	-80.886750	0.000000	15.551367	0.000000	19.859773	2.184251	1.233187	6.251579	6.328511	0.235670	0.000000	0.000000	0.000000	0.000000	48.022941	0.000000
34.750861	-79.495167	0.000000	16.062620	0.000000	26.216887	3.294957	0.929768	2.942595	5.599831	0.164993	0.000000	0.000000	0.000000	0.000000	44.230920	0.000000
34.544528	-79.549861	0.000000	16.507878	0.000000	26.514127	2.061112	0.946277	2.043211	5.866462	0.141055	0.000000	0.000000	0.000000	0.000000	45.368018	0.000000
34.652222	-79.483111	0.000000	14.653433	0.000000	18.273828	2.379899	1.180128	10.309202	6.556932	0.260087	0.000000	0.000000	0.000000	0.000000	45.936373	0.000000
34.660694	-79.498028	0.000000	14.419641	0.000000	19.221483	1.712816	0.949068	6.176250	6.797360	0.165049	0.000000	0.000000	0.000000	0.000000	50.333031	0.000000
34.739250	-79.416667	0.000000	17.779310	0.000000	22.400808	2.102797	1.155661	1.431449	5.885538	0.211803	0.000000	0.000000	0.000000	0.000000	48.702288	0.000000
34.390444	-79.173806	0.000000	17.892700	0.000000	19.380523	0.788662	1.027392	4.867519	6.615896	0.165436	0.000000	0.000000	0.000000	0.000000	48.975906	0.000000
34.487778	-79.064639	0.000000	16.368192	0.000000	21.732484	1.248846	1.108491	5.407703	6.162351	0.237407	0.000000	0.000000	0.000000	0.000000	47.231464	0.000000
34.521778	-79.075333	0.000000	19.204932	0.000000	19.799452	0.764123	0.944506	6.886604	6.257288	0.164256	0.000000	0.000000	0.000000	0.000000	45.442372	0.000000
34.800556	-79.689083	0.000000	13.299426	0.000000	23.505067	1.752479	0.795725	7.620436	5.904858	0.141206	0.000000	0.000000	0.000000	0.000000	46.430206	0.000000
34.774056	-79.921833	0.688371	16.202730	0.000000	14.427673	2.246815	1.178122	0.000000	5.824574	0.236041	0.000000	0.000000	0.000000	0.000000	59.095092	0.000000
34.774056	-79.921833	0.000000	13.432025	0.000000	15.228818	2.077253	1.068130	12.035261	6.994561	0.236932	0.000000	0.000000	0.000000	0.000000	48.673637	0.000000
34.937333	-78.179167	0.000000	16.915887	0.000000	16.313176	0.741627	1.098897	10.953634	6.471557	0.211817	0.000000	0.000000	0.000000	0.000000	46.826226	0.000000
35.077833	-78.052722	0.000000	14.999684	0.000000	15.354035	0.982682	1.197620	11.585335	6.854861	0.306980	0.000000	0.000000	0.000000	0.000000	48.353643	0.000000
35.082361	-78.043222	0.256509	13.217309	0.000000	22.038508	2.854734	1.662870	0.000000	6.514246	0.356138	0.000000	0.000000	0.000000	0.000000	52.983424	0.000000
35.227111	-78.159139	0.000000	17.566399	0.000000	18.027306	1.773757	1.102086	5.990762	6.330854	0.188828	0.000000	0.000000	0.000000	0.000000	48.646588	0.000000
35.075556	-78.162139	0.000000	13.233581	0.000000	20.554116	2.426396	0.931942	5.098401	5.533503	0.212630	0.000000	0.000000	0.000000	0.000000	51.680570	0.000000
35.070806	-78.156194	0.000000	12.673825	0.000000	19.885110	2.560187	1.329229	0.120484	5.288225	0.330231	0.000000	0.000000	0.000000	0.000000	57.544830	0.000000
36.112944	-77.232667	0.466191	18.332712	0.000000	20.147550	2.171075	1.007453	0.000000	5.079933	0.188898	0.000000	0.000000	0.000000	0.000000	52.360072	0.000000
36.112944	-77.232667	0.000000	15.547526	0.000000	16.352990	1.951426	1.372598	4.833176	6.457851	0.213129	0.000000	0.000000	0.000000	0.000000	53.081357	0.000000
35.763361	-78.953528	0.000000	14.546746	0.000000	15.299882	1.942703	1.366944	4.593232	6.531986	0.235834	0.000000	0.000000	0.000000	0.000000	55.339754	0.000000
35.847267	-78.963900	0.000000	14.624620	0.000000	14.419890	0.887043	1.159306	13.107207	6.917479	0.165255	0.000000	0.000000	0.000000	0.000000	48.436015	0.000000
35.836389	-78.986694	0.000000	15.418863	0.000000	16.980032	1.601675	1.084259	10.107270	6.563894	0.236291	0.000000	0.000000	0.000000	0.000000	47.596756	0.000000
36.123250	-79.490972	0.000000	14.771842	0.000000	18.436509	1.561147	1.232943	6.326237	6.655559	0.259186	0.000000	0.000000	0.000000	0.000000	50.512386	0.000000
36.123250	-79.490972	0.000000	14.287071	0.000000	17.537785	1.385706	1.175610	9.663741	6.776419	0.235537	0.000000	0.000000	0.000000	0.000000	48.652043	0.000000
36.155222	-79.603639	0.000000	15.353087	0.000000	21.420575	2.116350	0.986373	9.224611	6.084972	0.212065	0.000000	0.000000	0.000000	0.000000	43.996660	0.000000
36.157417	-79.605528	0.000000	15.234847	0.000000	17.184999	1.698012	1.257946	4.675957	6.562543	0.260435	0.000000	0.000000	0.000000	0.000000	52.927473	0.000000
36.661889	-78.405500	0.000000	14.522064	0.000000	17.088429	1.746589	1.214011	4.766322	5.967011	0.188504	0.000000	0.000000	0.000000	0.000000	54.334971	0.000000
36.660389	-78.423750	0.000000	15.071272	0.000000	15.706049	1.691694	1.199136	5.846391	6.114192	0.189150	0.000000	0.000000	0.000000	0.000000	54.009391	0.000000
36.901028	-77.268556	0.000000	16.156335	0.000000	27.185372	2.060315	0.949491	0.522448	5.785070	0.188712	0.000000	0.000000	0.000000	0.000000	46.703939	0.000000
37.337139	-77.578250	0.000000	14.872780	0.000000	20.633701	2.256744	0.780275	3.149017	5.608885	0.236403	0.000000	0.000000	0.000000	0.000000	52.095823	0.000000
37.298528	-77.548639	0.000000	15.235323	0.000000	21.340999	2.488225	0.816757	4.515884	6.230493	0.212352	0.000000	0.000000	0.000000	0.000000	48.828672	0.000000
37.302056	-77.548917	0.000000	12.930806	0.000000	23.134091	1.724884	0.764604	7.649157	6.418032	0.213702	0.000000	0.000000	0.000000	0.000000	46.773687	0.000000
37.295444	-77.539333	0.000000	14.245253	0.000000	23.242540	2.755944	0.863737	6.505819	6.430791	0.238428	0.000000	0.000000	0.000000	0.000000	45.302475	0.000000
36.884889	-76.412639	0.000000	14.677857	0.000000	18.906456	3.553793	1.579915	2.233369	5.885308	0.236453	0.000000	0.000000	0.000000	0.000000	52.862599	0.000000
36.869028	-76.377000	0.834981	12.157112	0.000000	22.675641	1.373280	1.938060	0.000000	7.108444	0.238361	0.000000	0.000000	0.000000	0.000000	53.610752	0.000000
38.223139	-77.174556	0.000000	15.706406	0.000000	15.182929	2.718631	1.213087	9.268984	6.329980	0.235451	0.000000	0.000000	0.000000	0.000000	49.039815	0.000000
35.022278	-78.158333	0.000000	14.090947	0.000000	21.166730	1.996116	1.093197	7.399922	6.439956	0.238239	0.000000	0.000000	0.000000	0.000000	47.193899	0.000000
35.049167	-79.912500	2.623635	17.277495	0.000000	20.305665	3.697418	1.171462	0.000000	5.825241	0.262410	0.000000	0.000000	0.000000	0.000000	48.574967	0.000000
35.090278	-78.058889	0.000000	16.770573	0.000000	18.138772	0.509567	1.140664	6.083664	6.902825	0.264172	0.000000	0.000000	0.000000	0.000000	49.908464	0.000000
33.303884	-110.455046	0.000000	12.422384	0.000000	0.000000	13.837299	5.465682	15.031651	7.243448	1.825114	0.000000	0.000000	0.000000	38.482587	0.000000	0.000000
33.303884	-110.455046	0.000000	15.743038	0.000000	0.000000	7.202553	5.327881	13.437825	6.779701	1.809483	0.000000	0.000000	0.000000	38.906390	0.000000	0.000000
33.303884	-110.455046	0.000000	14.752970	0.000000	0.000000	15.247469	5.246081	15.897161	6.888428	1.838026	0.000000	0.000000	0.000000	30.300462	0.000000	0.000000
33.303884	-110.455046	0.000000	16.490722	0.000000	0.000000	8.849849	5.227063	13.980539	6.673899	1.885838	0.000000	0.000000	0.000000	34.206128	0.000000	0.000000
33.303884	-110.455046	0.000000	13.146611	0.000000	0.000000	7.885490	5.306012	14.448233	7.105319	2.090455	0.000000	0.000000	0.000000	43.323422	0.000000	0.000000
33.303884	-110.455046	0.000000	15.418055	0.000000	0.000000	17.035147	5.127716	13.028241	6.688267	2.059346	0.000000	0.000000	0.000000	27.293636	0.000000	0.000000
33.303884	-110.455046	0.000000	16.007282	0.000000	0.000000	7.706371	5.224184	13.666529	6.642995	2.042971	0.000000	0.000000	37.651355	0.000000	0.000000	0.000000
45.900000	-116.360000	1.054855	13.530445	0.000000	16.315180	5.364447	5.266755	0.000000	6.363792	0.894274	0.000000	0.000000	0.000000	51.210254	0.000000	0.000000
45.880000	-116.410000	0.000000	12.364035	0.000000	17.414185	5.535369	4.571685	0.103143	5.841217	0.902923	0.000000	0.000000	0.000000	53.267443	0.000000	0.000000
45.700000	-116.300000	3.358074	14.563824	0.000000	13.428681	6.019995	5.152782	0.000000	6.770730	0.904194	0.000000	0.000000	0.000000	49.801720	0.000000	0.000000
45.700000	-116.310000	4.526779	15.165832	0.000000	13.320639	6.208317	5.149542	0.000000	6.484431	0.896957	0.000000	0.000000	0.000000	48.247503	0.000000	0.000000
45.790000	-116.280000	1.368658	14.091927	0.000000	13.494650	6.971953	5.012924	0.000000	7.393028	1.014248	0.000000	0.000000	0.000000	50.652611	0.000000	0.000000
45.794000	-116.332000	0.910144	14.657169	0.000000	14.138554	6.021178	5.198124	0.000000	6.546354	1.013335	0.000000	0.000000	0.000000	51.515142	0.000000	0.000000
45.790000	-116.280000	5.205674	9.088206	0.000000	9.996368	9.393739	5.126487	0.000000	9.813180	0.849077	0.000000	0.000000	0.000000	0.000000	50.527268	0.000000
44.500000	-119.600000	1.512370	17.586697	0.000000	14.440249	3.841119	3.247546	0.000000	6.205373	0.613368	0.000000	0.000000	0.000000	52.553278	0.000000	0.000000
45.790000	-116.280000	1.733428	18.842396	0.000000	12.437054	3.722918	3.342492	0.000000	5.088969	0.660548	0.000000	0.000000	0.000000	54.172196	0.000000	0.000000
45.900000	-116.400000	0.649170	14.642892	0.000000	14.630805	6.002591	5.182077	0.000000	6.526145	1.010207	0.000000	0.000000	0.000000	51.356114	0.000000	0.000000
46.400000	-120.500000	6.777278	13.641483	0.000000	11.662350	8.702119	4.463164	0.000000	6.200372	0.951777	0.000000	0.000000	0.000000	47.601457	0.000000	0.000000
46.400000	-120.500000	6.984946	13.991053	0.000000	15.378051	9.008800	3.847596	0.000000	3.824361	0.946426	0.000000	0.000000	0.000000	46.018768	0.000000	0.000000
46.900000	-120.000000	1.538333	14.309924	0.000000	20.580339	8.329798	6.132430	0.000000	2.782892	1.674468	0.000000	0.000000	0.000000	44.651816	0.000000	0.000000
46.587760	-119.396440	6.970438	19.161013	0.000000	12.273383	2.586537	3.295874	0.000000	6.397285	0.662630	0.000000	0.000000	0.000000	0.000000	48.548721	0.000000
46.587760	-119.396440	5.562494	20.102236	0.000000	12.505068	2.467174	3.089675	0.000000	6.264080	0.595958	0.000000	0.000000	0.000000	0.000000	49.308792	0.000000
46.587760	-119.396440	4.317356	20.714134	0.000000	13.508374	2.512865	3.068054	0.000000	6.570709	0.591787	0.000000	0.000000	0.000000	0.000000	48.616220	0.000000
46.587760	-119.396440	6.115492	20.406899	0.000000	11.735397	3.901758	3.524193	0.000000	6.690578	0.709901	0.000000	0.000000	0.000000	0.000000	46.817440	0.000000
46.587760	-119.396440	6.182627	17.414191	0.000000	14.042857	2.382818	3.431781	0.000000	6.868295	0.639439	0.000000	0.000000	0.000000	0.000000	48.936055	0.000000
46.587760	-119.396440	5.896533	19.113992	0.000000	13.197173	2.462448	3.330349	0.000000	6.678775	0.638269	0.000000	0.000000	0.000000	0.000000	48.574233	0.000000
46.587760	-119.396440	5.205756	18.624967	0.000000	13.609209	2.046089	3.220926	0.000000	6.509608	0.639214	0.000000	0.000000	0.000000	0.000000	50.040668	0.000000
46.587760	-119.396440	7.336311	17.556000	0.000000	12.387351	3.005144	3.334863	0.000000	6.851393	0.686478	0.000000	0.000000	0.000000	0.000000	48.736509	0.000000
46.587760	-119.396440	5.849609	18.731842	0.000000	13.907536	2.291449	3.142477	0.000000	6.656724	0.567790	0.000000	0.000000	0.000000	0.000000	48.747753	0.000000
46.587760	-119.396440	3.479237	19.291766	0.000000	14.685152	2.418865	3.211419	0.000000	6.800498	0.593630	0.000000	0.000000	0.000000	0.000000	49.412605	0.000000
46.587760	-119.396440	6.005009	18.512296	0.000000	13.880271	3.231679	3.275558	0.000000	6.489984	0.615062	0.000000	0.000000	0.000000	0.000000	47.893621	0.000000
46.587760	-119.396440	6.167761	19.196700	0.000000	13.478220	3.058472	3.157031	0.000000	6.223319	0.570420	0.000000	0.000000	0.000000	0.000000	48.050543	0.000000
46.587760	-119.396440	6.044264	19.038786	0.000000	13.350932	2.652894	3.148098	0.000000	6.412544	0.592506	0.000000	0.000000	0.000000	0.000000	48.671274	0.000000
46.587760	-119.396440	6.525878	19.307825	0.000000	13.465323	2.895800	3.110608	0.000000	6.430991	0.548588	0.000000	0.000000	0.000000	0.000000	47.617788	0.000000
46.587760	-119.396440	5.886131	19.105912	0.000000	13.099395	2.805167	3.217581	0.000000	6.164598	0.591250	0.000000	0.000000	0.000000	0.000000	49.031439	0.000000
46.587760	-119.396440	4.393670	21.492400	0.000000	12.698799	2.994563	3.086537	0.000000	6.569413	0.544343	0.000000	0.000000	0.000000	0.000000	48.082405	0.000000
46.184767	-123.233517	5.416891	18.896817	0.000000	14.026337	3.475806	3.119728	0.000000	6.237583	0.543487	0.000000	0.000000	0.000000	0.000000	48.186772	0.000000
44.838133	-123.080050	7.797948	16.059023	0.000000	11.525979	6.384275	3.465825	0.000000	6.623752	0.662341	0.000000	0.000000	0.000000	47.372312	0.000000	0.000000
44.838133	-123.080050	7.544836	15.812193	0.000000	11.028962	7.195684	3.750863	0.000000	6.677770	0.780490	0.000000	0.000000	0.000000	47.096274	0.000000	0.000000
46.587767	-119.396450	8.760842	15.406544	0.000000	10.817931	5.427796	3.356495	0.000000	5.835126	0.687344	0.000000	0.000000	0.000000	49.601705	0.000000	0.000000
46.587767	-119.396450	7.874332	15.748703	0.000000	11.467145	7.219092	3.229221	0.000000	5.586890	0.687856	0.000000	0.000000	0.000000	48.082807	0.000000	0.000000
46.587767	-119.396450	8.680077	16.275923	0.000000	10.825205	6.566936	3.152236	0.000000	5.765884	0.653411	0.000000	0.000000	0.000000	47.964711	0.000000	0.000000
46.587767	-119.396450	9.467036	15.121063	0.000000	9.878295	7.625934	3.504944	0.000000	5.919853	0.876042	0.000000	0.000000	0.000000	47.472519	0.000000	0.000000
46.587767	-119.396450	8.613329	15.340241	0.000000	11.148294	6.678025	3.279106	0.000000	5.783648	0.753083	0.000000	0.000000	0.000000	48.290330	0.000000	0.000000
46.587767	-119.396450	8.211624	16.149829	0.000000	10.655937	7.308613	3.375671	0.000000	5.936382	0.760008	0.000000	0.000000	0.000000	47.484280	0.000000	0.000000
46.587767	-119.396450	5.046280	17.397984	0.000000	10.949312	6.823944	3.711058	0.000000	6.292417	0.712540	0.000000	0.000000	0.000000	48.968574	0.000000	0.000000
46.587767	-119.396450	8.468749	16.786659	0.000000	10.793994	6.014473	3.442464	0.000000	6.162586	0.666732	0.000000	0.000000	0.000000	47.552851	0.000000	0.000000
46.587767	-119.396450	8.046736	16.007888	0.000000	10.912550	6.724581	3.426620	0.000000	6.057925	0.723925	0.000000	0.000000	0.000000	47.987531	0.000000	0.000000
47.000000	-119.000000	10.079385	13.370871	0.000000	11.689453	7.888834	3.412984	0.000000	6.268874	0.847916	0.000000	0.000000	0.000000	46.325779	0.000000	0.000000
47.000000	-119.000000	9.835486	11.924005	0.000000	10.358210	11.001520	4.275051	0.000000	6.743982	0.939899	0.000000	0.000000	0.000000	44.798394	0.000000	0.000000
47.000000	-119.000000	7.657547	15.809148	0.000000	12.002949	6.501583	3.237339	0.000000	6.440730	0.658474	0.000000	0.000000	0.000000	47.577679	0.000000	0.000000
47.000000	-119.000000	8.583465	14.561077	0.000000	12.003850	6.785831	3.711634	0.000000	6.781026	0.823314	0.000000	0.000000	0.000000	46.647917	0.000000	0.000000
47.000000	-119.000000	10.091000	12.598177	0.000000	10.512018	10.630228	3.708846	0.000000	6.295478	0.728673	0.000000	0.000000	0.000000	45.317537	0.000000	0.000000
47.000000	-117.500000	7.271623	15.581185	0.000000	13.152342	4.614161	2.160757	0.000000	5.440129	0.682791	0.000000	0.000000	0.000000	51.033766	0.000000	0.000000
46.600000	-117.500000	5.150754	17.114136	0.000000	13.167457	4.359520	3.070121	0.000000	6.764354	0.706237	0.000000	0.000000	0.000000	49.534765	0.000000	0.000000
46.500000	-117.000000	8.611903	13.538050	0.000000	11.409285	8.585537	3.840057	0.000000	6.859257	0.751935	0.000000	0.000000	0.000000	46.295808	0.000000	0.000000
47.300000	-120.000000	7.801332	13.865487	0.000000	11.232414	9.046591	4.217944	0.000000	7.228138	0.986810	0.000000	0.000000	0.000000	45.511800	0.000000	0.000000
45.500000	-117.000000	8.400491	14.314237	0.000000	11.754555	8.183480	3.435166	0.000000	6.376884	0.844048	0.000000	0.000000	0.000000	46.586176	0.000000	0.000000
45.500000	-117.000000	10.184223	11.100240	0.000000	11.126334	9.819772	4.421967	0.000000	7.059322	1.079807	0.000000	0.000000	0.000000	45.208334	0.000000	0.000000
45.500000	-117.000000	7.554196	14.553399	0.000000	13.122482	6.620060	3.283281	0.000000	6.599962	0.773502	0.000000	0.000000	0.000000	47.375279	0.000000	0.000000
45.500000	-117.000000	8.439177	13.281045	0.000000	12.811212	7.549432	3.679112	0.000000	6.729296	0.914032	0.000000	0.000000	0.000000	46.488789	0.000000	0.000000
45.500000	-117.000000	10.469654	11.920465	0.000000	11.574886	9.287047	3.929150	0.000000	6.640365	0.844746	0.000000	0.000000	0.000000	45.287563	0.000000	0.000000
45.500000	-117.000000	7.354623	15.779657	0.000000	13.861392	5.564502	2.228888	0.000000	5.329382	0.703908	0.000000	0.000000	0.000000	49.054877	0.000000	0.000000
45.500000	-117.000000	5.552215	16.709421	0.000000	13.526439	5.690808	3.247212	0.000000	6.747073	0.773900	0.000000	0.000000	0.000000	47.663558	0.000000	0.000000
45.500000	-117.000000	8.792922	12.727080	0.000000	11.717579	8.759448	4.364326	0.000000	7.220612	1.103041	0.000000	0.000000	0.000000	45.314992	0.000000	0.000000
45.500000	-117.000000	9.000107	15.616983	0.000000	10.746574	8.136233	4.084429	0.000000	6.954958	0.972053	0.000000	0.000000	0.000000	44.488662	0.000000	0.000000
44.750000	-119.500000	4.235252	14.579837	0.000000	12.110745	4.657663	3.717481	0.000000	7.811839	0.740824	0.000000	0.000000	0.000000	52.024976	0.000000	0.000000
44.750000	-119.500000	2.234923	19.328998	0.000000	12.687527	4.037404	3.926478	0.000000	7.632817	0.668827	0.000000	0.000000	0.000000	49.392914	0.000000	0.000000
44.750000	-119.500000	4.056220	15.522927	0.000000	15.537724	7.565035	2.953398	0.000000	4.450818	0.597927	0.000000	0.000000	0.000000	49.132341	0.000000	0.000000
44.750000	-119.500000	0.374140	19.166787	0.000000	15.695241	4.313980	2.850533	0.000000	5.462310	0.524891	0.000000	0.000000	0.000000	51.462204	0.000000	0.000000
44.750000	-119.500000	1.810446	17.196351	0.000000	13.921111	2.886304	3.088264	0.000000	6.807716	0.577713	0.000000	0.000000	0.000000	53.561581	0.000000	0.000000
44.750000	-119.500000	2.481078	17.183134	0.000000	13.990174	4.716655	3.299530	0.000000	6.429144	0.622019	0.000000	0.000000	0.000000	51.142351	0.000000	0.000000
47.200000	-119.800000	8.083801	12.164152	0.000000	15.303391	10.227951	3.585583	0.000000	3.308199	0.717375	0.000000	0.000000	0.000000	46.445298	0.000000	0.000000
47.200000	-119.800000	5.048800	15.175549	0.000000	18.643011	7.172653	3.436004	0.000000	2.798975	0.742111	0.000000	0.000000	0.000000	46.814343	0.000000	0.000000
47.200000	-119.800000	5.709824	15.310118	0.000000	17.202643	6.516533	3.415261	0.000000	3.888835	0.721902	0.000000	0.000000	0.000000	47.071387	0.000000	0.000000
47.200000	-119.800000	5.136036	14.358107	0.000000	18.722690	7.756344	3.391666	0.000000	2.442988	0.764709	0.000000	0.000000	0.000000	47.223459	0.000000	0.000000
47.200000	-119.800000	5.957132	14.267957	0.000000	17.462346	7.949355	3.457078	0.000000	3.108405	0.742515	0.000000	0.000000	0.000000	46.890654	0.000000	0.000000
47.900000	-119.900000	5.283276	13.927514	0.000000	15.851748	7.528563	5.976888	0.000000	5.714689	1.447353	0.000000	0.000000	0.000000	44.127818	0.000000	0.000000
47.900000	-119.900000	3.443736	14.634047	0.000000	19.539142	8.326784	5.623483	0.000000	3.457918	1.268587	0.000000	0.000000	0.000000	43.550258	0.000000	0.000000
47.900000	-119.900000	4.473848	13.134342	0.000000	19.156858	8.995331	5.822934	0.000000	4.093252	1.414027	0.000000	0.000000	0.000000	42.444260	0.000000	0.000000
47.900000	-119.900000	2.697761	15.569004	0.000000	20.477795	7.165321	6.159908	0.000000	3.281574	1.025005	0.000000	0.000000	0.000000	43.591241	0.000000	0.000000
47.900000	-119.900000	5.943020	14.739299	0.000000	16.879978	6.766275	7.339022	0.000000	5.528664	1.181765	0.000000	0.000000	0.000000	41.591261	0.000000	0.000000
47.900000	-119.900000	4.409952	14.252213	0.000000	18.423984	7.807284	6.181606	0.000000	4.410446	1.272854	0.000000	0.000000	0.000000	42.981694	0.000000	0.000000
45.900000	-119.300000	8.612036	10.570739	0.000000	7.483745	15.309906	5.711350	0.000000	8.145865	2.133171	0.000000	0.000000	42.033190	0.000000	0.000000	0.000000
46.700000	-120.500000	1.511057	19.236777	0.000000	21.455970	3.863334	3.209024	0.000000	2.479006	0.355913	0.000000	0.000000	0.000000	0.000000	47.888920	0.000000
46.700000	-120.500000	1.475666	20.531484	0.000000	20.537963	4.344261	3.232172	0.000000	2.452912	0.665203	0.000000	0.000000	0.000000	0.000000	46.760339	0.000000
46.500000	-120.300000	6.693769	15.568448	0.000000	18.177568	7.537137	7.036095	0.000000	3.023311	1.695499	0.000000	0.000000	0.000000	40.268174	0.000000	0.000000
46.200000	-117.200000	8.265294	12.610271	0.000000	11.887250	12.148571	4.482799	0.000000	4.855528	1.051218	0.000000	0.000000	0.000000	44.555692	0.000000	0.000000
46.200000	-117.200000	6.401791	12.582625	0.000000	14.872159	9.785799	4.896340	0.000000	4.438847	0.977962	0.000000	0.000000	0.000000	45.857737	0.000000	0.000000
46.200000	-117.200000	7.832559	12.291231	0.000000	14.704657	12.736167	4.116062	0.000000	3.785369	0.764012	0.000000	0.000000	0.000000	43.590350	0.000000	0.000000
46.200000	-117.200000	8.482392	9.673295	0.000000	14.068703	10.125951	4.434832	0.000000	5.667285	1.009962	0.000000	0.000000	0.000000	46.337600	0.000000	0.000000
46.200000	-117.200000	6.095366	14.470356	0.000000	16.527089	7.163135	3.976022	0.000000	3.910977	0.762855	0.000000	0.000000	0.000000	46.992353	0.000000	0.000000
46.200000	-117.200000	7.906888	13.173977	0.000000	13.089854	7.199059	3.377375	0.000000	6.482745	0.673916	0.000000	0.000000	0.000000	47.997220	0.000000	0.000000
46.200000	-117.200000	7.528371	12.413268	0.000000	14.226552	9.841167	4.221036	0.000000	4.848299	0.885329	0.000000	0.000000	0.000000	45.886801	0.000000	0.000000
45.600000	-116.900000	6.622323	14.428341	0.000000	15.974314	7.080403	3.296155	0.000000	3.752721	0.617791	0.000000	0.000000	0.000000	48.067272	0.000000	0.000000
45.600000	-116.900000	7.656086	12.495120	0.000000	12.489981	8.707292	3.915319	0.000000	5.846216	0.765938	0.000000	0.000000	0.000000	47.929881	0.000000	0.000000
45.600000	-116.900000	6.743956	12.731984	0.000000	13.714288	8.798554	4.750430	0.000000	5.675754	0.866976	0.000000	0.000000	0.000000	46.585335	0.000000	0.000000
45.600000	-116.900000	4.901644	16.227881	0.000000	14.145790	7.085027	4.530208	0.000000	5.386372	0.745278	0.000000	0.000000	0.000000	46.793854	0.000000	0.000000
45.600000	-116.900000	7.687029	14.340338	0.000000	11.666507	8.514871	4.920999	0.000000	6.202406	0.914541	0.000000	0.000000	0.000000	45.573992	0.000000	0.000000
45.600000	-116.900000	5.032506	17.123701	0.000000	8.782370	6.445636	5.726825	0.000000	8.832298	0.985934	0.000000	0.000000	0.000000	46.905578	0.000000	0.000000
45.600000	-116.900000	6.436757	14.535788	0.000000	12.814178	7.778625	4.519760	0.000000	5.946583	0.815517	0.000000	0.000000	0.000000	46.975295	0.000000	0.000000
41.910833	-71.238889	0.000000	13.622654	0.000000	8.880115	4.446081	2.242529	8.151932	5.911631	0.320473	0.000000	0.000000	56.313836	0.000000	0.000000	0.000000
41.552500	-71.183611	4.299715	19.597154	0.000000	19.028299	1.217023	2.209847	0.000000	6.588775	0.315802	0.000000	0.000000	0.000000	0.000000	46.629055	0.000000
41.551944	-71.187500	4.972764	23.393702	0.000000	15.484520	2.833640	2.122665	0.000000	6.169859	0.290285	0.000000	0.000000	0.000000	0.000000	44.535942	0.000000
41.585833	-71.238333	6.926495	19.679534	0.000000	17.441884	2.823184	2.178428	0.000000	6.366250	0.314092	0.000000	0.000000	0.000000	0.000000	44.116503	0.000000
41.299167	-71.136389	1.615772	27.172808	0.000000	12.050524	1.742281	2.259713	0.000000	6.429646	0.273247	0.000000	0.000000	0.000000	0.000000	48.334626	0.000000
41.299167	-71.136389	5.287715	22.808544	0.000000	13.803290	1.591767	2.203631	0.000000	6.307471	0.342166	0.000000	0.000000	0.000000	0.000000	47.532284	0.000000
41.515556	-71.073611	6.862095	18.831931	0.000000	14.349141	3.467223	2.401477	0.000000	6.226239	0.310242	0.000000	0.000000	0.000000	0.000000	47.463761	0.000000
41.470833	-71.442500	6.381192	20.545155	0.000000	16.620507	3.637256	2.145075	0.000000	6.286040	0.285492	0.000000	0.000000	0.000000	0.000000	43.944191	0.000000
41.354722	-71.176667	2.192706	24.455196	0.000000	12.851662	2.145541	2.206488	0.000000	6.011333	0.293666	0.000000	0.000000	0.000000	49.734260	0.000000	0.000000
42.614167	-71.448333	0.000000	12.020971	0.000000	6.159210	4.139801	2.045298	10.860859	7.260207	0.295998	0.000000	0.000000	57.205586	0.000000	0.000000	0.000000
42.616111	-71.447778	1.271826	13.673959	0.000000	15.800348	2.387503	2.085451	0.000000	6.368772	0.293267	0.000000	0.000000	58.107729	0.000000	0.000000	0.000000
42.563611	-71.415833	0.000000	17.638069	0.000000	12.598437	4.169037	2.019458	2.209012	7.274290	0.313569	0.000000	0.000000	53.767131	0.000000	0.000000	0.000000
41.904722	-71.239444	6.409117	19.241169	0.000000	16.765665	3.780012	1.831576	0.000000	7.606188	0.263440	0.000000	0.000000	0.000000	0.000000	44.047623	0.000000
41.904722	-71.239444	6.854909	20.801192	0.000000	17.565081	3.181680	1.871130	0.000000	7.928487	0.263581	0.000000	0.000000	0.000000	0.000000	41.483075	0.000000
41.902500	-71.241389	5.543535	21.553138	0.000000	11.319255	3.559554	1.958302	0.000000	7.058319	0.289020	0.000000	0.000000	0.000000	48.708556	0.000000	0.000000
41.902500	-71.241389	13.835012	14.009292	0.000000	15.492051	4.575706	2.548912	0.000000	7.716736	0.462758	0.000000	0.000000	0.000000	41.356186	0.000000	0.000000
41.525833	-71.258889	7.984396	18.452486	0.000000	14.241802	3.463907	2.056191	0.000000	7.491569	0.286450	0.000000	0.000000	0.000000	0.000000	45.980793	0.000000
41.473333	-72.756111	3.691165	17.645262	0.000000	15.025111	4.519396	2.052767	0.000000	7.270973	0.312727	0.000000	0.000000	0.000000	49.472045	0.000000	0.000000
41.346389	-71.032500	5.804345	18.703525	0.000000	17.833354	1.741136	1.505026	0.000000	6.467741	0.215715	0.000000	0.000000	0.000000	0.000000	47.647109	0.000000
41.346389	-71.032500	5.495447	18.940468	0.000000	17.616784	1.727998	1.493670	0.000000	6.358084	0.214087	0.000000	0.000000	0.000000	0.000000	48.068039	0.000000
41.346389	-71.032500	5.598493	18.526650	0.000000	17.766424	2.063582	1.546128	0.000000	6.457894	0.237109	0.000000	0.000000	0.000000	0.000000	47.698130	0.000000
41.346389	-71.032500	5.758220	18.603438	0.000000	17.503737	2.130178	1.564663	0.000000	6.405510	0.237026	0.000000	0.000000	0.000000	0.000000	47.690408	0.000000
42.274167	-71.395556	0.000000	10.723922	0.000000	15.004094	9.693236	2.730365	3.954443	8.891892	0.393233	0.000000	0.000000	48.398304	0.000000	0.000000	0.000000
41.650556	-71.332222	0.000000	16.648798	0.000000	9.199012	5.846637	2.622735	6.391751	8.544917	0.389008	0.000000	0.000000	50.325700	0.000000	0.000000	0.000000
41.623056	-71.264444	1.241765	21.605565	0.000000	13.464957	7.918338	2.740523	0.000000	8.842476	0.437690	0.000000	0.000000	0.000000	43.721170	0.000000	0.000000
42.580556	-71.503333	6.321850	19.812559	0.000000	15.355798	3.043556	2.640301	0.000000	9.060201	0.359098	0.000000	0.000000	0.000000	0.000000	43.352570	0.000000
41.334722	-72.893889	5.673008	19.252270	0.000000	15.814177	3.528737	2.479544	0.000000	8.623051	0.334271	0.000000	0.000000	0.000000	0.000000	44.264505	0.000000
41.334722	-72.893889	6.168828	19.840868	0.000000	15.026193	3.026552	2.535381	0.000000	8.738926	0.334030	0.000000	0.000000	0.000000	0.000000	44.271301	0.000000
45.369167	-63.663611	7.791319	17.842018	0.000000	15.305146	6.676024	2.333194	0.000000	5.991859	0.335337	0.000000	0.000000	0.000000	0.000000	43.609832	0.000000
45.395278	-63.802778	7.485102	17.008596	0.000000	16.570452	4.000239	2.259512	0.000000	6.014182	0.314549	0.000000	0.000000	0.000000	0.000000	46.279914	0.000000
45.395278	-63.802778	11.097244	16.597596	0.000000	12.359355	5.457256	2.884086	0.000000	6.705832	0.459927	0.000000	0.000000	0.000000	0.000000	44.428341	0.000000
45.198333	-63.580278	7.588291	18.206768	0.000000	16.363910	4.992288	2.184312	0.000000	6.109962	0.336165	0.000000	0.000000	0.000000	0.000000	44.133111	0.000000
45.230278	-63.607222	8.588343	17.520589	0.000000	15.392019	5.407717	2.347608	0.000000	6.347526	0.358546	0.000000	0.000000	0.000000	0.000000	43.936012	0.000000
45.181944	-63.508889	7.190105	18.160438	0.000000	16.936770	6.531443	2.156827	0.000000	5.868926	0.310978	0.000000	0.000000	0.000000	0.000000	42.757733	0.000000
45.183889	-63.506667	8.582681	13.157445	0.000000	14.335798	5.902850	2.489865	0.000000	5.627873	0.392748	0.000000	0.000000	0.000000	0.000000	49.479321	0.000000
45.084722	-63.203056	7.600110	18.846421	0.000000	16.641177	4.575807	1.915597	0.000000	5.754005	0.288429	0.000000	0.000000	0.000000	0.000000	44.268742	0.000000
44.662500	-64.233889	9.503076	17.503147	0.000000	13.333093	5.291966	2.512421	0.000000	6.473207	0.384112	0.000000	0.000000	0.000000	0.000000	44.956913	0.000000
44.652500	-64.202778	10.095445	17.008205	0.000000	13.215884	5.345501	2.586533	0.000000	6.536168	0.407615	0.000000	0.000000	0.000000	0.000000	44.773171	0.000000
44.385000	-65.796111	6.493188	16.961610	0.000000	14.840497	6.156409	2.502256	0.000000	6.226251	0.385523	0.000000	0.000000	0.000000	46.393759	0.000000	0.000000
45.314444	-63.574167	5.941167	13.931236	0.000000	16.461250	3.828908	2.325281	0.000000	6.350206	0.364090	0.000000	0.000000	0.000000	50.719191	0.000000	0.000000
45.245556	-63.543611	9.146783	16.550084	0.000000	13.216582	3.373836	2.388982	0.000000	6.271931	0.358981	0.000000	0.000000	0.000000	0.000000	48.611508	0.000000
45.048056	-64.933056	5.434510	16.968998	0.000000	15.079735	3.603629	2.495955	0.000000	6.447137	0.372055	0.000000	0.000000	0.000000	49.550302	0.000000	0.000000
45.314444	-63.574167	8.572888	16.494264	0.000000	14.699499	2.445263	2.317996	0.000000	5.952104	0.362949	0.000000	0.000000	0.000000	0.000000	49.058217	0.000000
45.314444	-63.574167	8.920484	15.970492	0.000000	14.194845	2.413182	2.406120	0.000000	6.253642	0.361556	0.000000	0.000000	0.000000	0.000000	49.406510	0.000000
45.231111	-63.486111	9.622682	16.686211	0.000000	12.823564	3.372536	2.451264	0.000000	6.261280	0.383614	0.000000	0.000000	0.000000	0.000000	48.321001	0.000000
45.103889	-63.050833	8.637000	17.050895	0.000000	13.154587	2.849133	2.320205	0.000000	6.146678	0.336249	0.000000	0.000000	0.000000	0.000000	49.417591	0.000000
44.665278	-64.167500	6.919827	21.072678	0.000000	18.960536	3.622809	1.805677	0.000000	5.677851	0.265301	0.000000	0.000000	0.000000	0.000000	41.470918	0.000000
45.093889	-63.023611	2.766659	19.386725	0.000000	13.735450	7.811638	2.394612	0.000000	6.223682	0.359827	0.000000	0.000000	0.000000	47.270364	0.000000	0.000000
45.093889	-63.023611	2.582698	18.262019	0.000000	15.004694	5.693043	2.452888	0.000000	6.497757	0.374626	0.000000	0.000000	0.000000	49.078373	0.000000	0.000000
45.093889	-63.023611	3.529430	19.250268	0.000000	13.302685	7.101336	2.401277	0.000000	6.356271	0.369774	0.000000	0.000000	0.000000	47.630523	0.000000	0.000000
45.093889	-63.023611	4.622279	18.934930	0.000000	13.940998	6.685995	2.407367	0.000000	6.397161	0.370712	0.000000	0.000000	0.000000	46.583959	0.000000	0.000000
45.093889	-63.023611	3.379991	19.314606	0.000000	16.014254	2.164822	2.660121	0.000000	7.066150	0.406693	0.000000	0.000000	0.000000	0.000000	48.947813	0.000000
45.093889	-63.023611	1.492537	18.330706	0.000000	15.215385	3.092411	2.424945	0.000000	6.420921	0.370358	0.000000	0.000000	0.000000	52.591397	0.000000	0.000000
45.093889	-63.023611	7.068274	20.146759	0.000000	13.899984	5.274373	2.419724	0.000000	6.332052	0.390993	0.000000	0.000000	0.000000	0.000000	44.366212	0.000000
45.093889	-63.023611	4.119298	18.646176	0.000000	16.046051	4.840569	2.453136	0.000000	6.345675	0.371618	0.000000	0.000000	0.000000	47.117965	0.000000	0.000000
45.093889	-63.023611	3.359009	19.541893	0.000000	14.344566	3.971681	2.453094	0.000000	6.552873	0.371611	0.000000	0.000000	0.000000	0.000000	49.340455	0.000000
45.093889	-63.023611	1.978731	18.387663	0.000000	15.953927	6.208761	2.509008	0.000000	6.478616	0.368110	0.000000	0.000000	0.000000	48.064334	0.000000	0.000000
45.093889	-63.023611	0.000000	17.691596	0.000000	9.919512	3.628696	2.412785	3.281626	6.418569	0.374643	0.000000	0.000000	0.000000	56.219415	0.000000	0.000000
45.093889	-63.023611	2.639146	18.082613	0.000000	16.625531	2.670658	2.411381	0.000000	6.785710	0.355386	0.000000	0.000000	0.000000	50.369801	0.000000	0.000000
45.093889	-63.023611	1.958428	17.626236	0.000000	17.010967	3.564605	2.451947	0.000000	6.262387	0.374482	0.000000	0.000000	0.000000	50.693515	0.000000	0.000000
45.093889	-63.023611	0.000000	18.492143	0.000000	8.939035	6.028371	2.426823	3.328840	5.947551	0.379989	0.000000	0.000000	0.000000	54.398777	0.000000	0.000000
45.093889	-63.023611	3.862663	18.024819	0.000000	15.434432	6.031310	2.373458	0.000000	5.866757	0.368536	0.000000	0.000000	0.000000	47.980504	0.000000	0.000000
45.093889	-63.023611	4.789479	19.474771	0.000000	14.721093	4.820678	2.486333	0.000000	6.477065	0.364784	0.000000	0.000000	0.000000	0.000000	46.772189	0.000000
45.093889	-63.023611	3.957646	18.601280	0.000000	15.860656	6.018435	2.442154	0.000000	6.384295	0.364035	0.000000	0.000000	0.000000	0.000000	46.317834	0.000000
45.093889	-63.023611	8.783644	18.134136	0.000000	13.416647	3.302703	2.445166	0.000000	6.467252	0.437380	0.000000	0.000000	0.000000	0.000000	46.928810	0.000000
45.093889	-63.023611	9.448014	18.229525	0.000000	13.652490	2.637122	2.407700	0.000000	6.365647	0.382825	0.000000	0.000000	0.000000	0.000000	46.834105	0.000000
45.093889	-63.023611	8.625333	18.572509	0.000000	13.700614	3.546620	2.426792	0.000000	6.410999	0.382799	0.000000	0.000000	0.000000	0.000000	46.250473	0.000000
45.093889	-63.023611	6.612006	22.620339	0.000000	15.327674	5.041658	2.006052	0.000000	5.557254	0.287527	0.000000	0.000000	0.000000	0.000000	42.366186	0.000000
45.093889	-63.023611	5.444875	21.845924	0.000000	17.482606	4.279309	2.013067	0.000000	5.984147	0.288532	0.000000	0.000000	0.000000	0.000000	42.487011	0.000000
45.093889	-63.023611	4.525933	20.163335	0.000000	16.684330	5.279548	2.229418	0.000000	6.108325	0.294092	0.000000	0.000000	0.000000	0.000000	44.589370	0.000000
45.093889	-63.023611	6.918683	19.583469	0.000000	15.669218	4.825146	2.287269	0.000000	6.027129	0.313016	0.000000	0.000000	0.000000	0.000000	44.292753	0.000000
45.093889	-63.023611	5.964913	16.514709	0.000000	17.676848	3.775255	2.289577	0.000000	5.974614	0.340319	0.000000	0.000000	0.000000	0.000000	47.398877	0.000000
44.639444	-64.198333	7.767468	16.750095	0.000000	15.900587	4.363358	2.161852	0.000000	6.354240	0.314510	0.000000	0.000000	0.000000	0.000000	46.301555	0.000000
44.639444	-64.198333	5.872684	21.460003	0.000000	17.734478	2.980539	1.647897	0.000000	5.865118	0.190419	0.000000	0.000000	0.000000	0.000000	44.061012	0.000000
44.157222	-63.516111	7.653759	18.055143	0.000000	15.405164	4.229169	2.048291	0.000000	6.064194	0.312045	0.000000	0.000000	0.000000	0.000000	46.099229	0.000000
44.157222	-63.516111	7.397938	15.501989	0.000000	13.626588	6.198339	2.068619	0.000000	5.752004	0.309306	0.000000	0.000000	0.000000	0.000000	49.087947	0.000000
40.740000	-74.170000	6.945645	18.977677	0.000000	14.763905	5.380133	2.235134	0.000000	5.931616	0.379687	0.000000	0.000000	0.000000	0.000000	45.230769	0.000000
40.740000	-74.170000	4.030981	19.920786	0.000000	15.908717	7.259723	2.200329	0.000000	6.000881	0.306310	0.000000	0.000000	0.000000	0.000000	44.185141	0.000000
40.846389	-72.035278	0.000000	14.059943	0.000000	37.308698	3.863416	1.738258	3.251463	7.851641	0.355920	0.000000	0.000000	0.000000	0.000000	31.365539	0.000000
40.740000	-74.170000	1.854969	22.231468	0.000000	25.548390	3.778275	1.745485	0.000000	6.684788	0.306380	0.000000	0.000000	0.000000	0.000000	37.535949	0.000000
40.740000	-74.170000	0.000000	13.947926	0.000000	33.935317	2.882721	1.480606	10.725916	8.615311	0.259374	0.000000	0.000000	0.000000	0.000000	27.912959	0.000000
40.740000	-74.170000	0.000000	17.134549	0.000000	34.408996	1.803451	1.326441	6.607962	8.503081	0.235385	0.000000	0.000000	0.000000	0.000000	29.654123	0.000000
40.740000	-74.170000	0.000000	14.014298	0.000000	31.577779	2.139267	1.451413	12.635825	8.576925	0.213505	0.000000	0.000000	0.000000	0.000000	29.181622	0.000000
40.858889	-72.040833	5.498693	20.350071	0.000000	21.880559	3.724698	1.728672	0.000000	5.750644	0.306763	0.000000	0.000000	0.000000	0.000000	40.490570	0.000000
40.740000	-74.170000	0.728508	21.571261	0.000000	29.480205	3.481973	1.710946	0.000000	6.608895	0.306991	0.000000	0.000000	0.000000	0.000000	35.755985	0.000000
40.891667	-72.058889	5.707678	21.934504	0.000000	17.198626	3.497047	1.847129	0.000000	5.668636	0.307509	0.000000	0.000000	0.000000	0.000000	43.602437	0.000000
40.932778	-72.074444	6.071392	21.612900	0.000000	17.312166	3.495482	1.809055	0.000000	5.626617	0.307511	0.000000	0.000000	0.000000	0.000000	43.543521	0.000000
40.740000	-74.170000	5.398041	20.647172	0.000000	16.017993	3.894275	2.142772	0.000000	6.132330	0.353327	0.000000	0.000000	0.000000	0.000000	45.227925	0.000000
40.740000	-74.170000	6.393233	21.597194	0.000000	15.253603	0.827549	2.260619	0.000000	6.629646	0.306770	0.000000	0.000000	0.000000	0.000000	46.604021	0.000000
40.740000	-74.170000	6.574363	20.689555	0.000000	16.394761	1.893282	2.129600	0.000000	6.140215	0.354291	0.000000	0.000000	0.000000	0.000000	45.660769	0.000000
40.793056	-73.751944	6.928920	20.734696	0.000000	16.376829	1.708439	2.040113	0.000000	5.960848	0.355263	0.000000	0.000000	0.000000	0.000000	45.698971	0.000000
40.794444	-73.751389	6.641491	20.061848	0.000000	16.230769	2.479963	2.220223	0.000000	6.234148	0.377154	0.000000	0.000000	0.000000	0.000000	45.623530	0.000000
40.740000	-74.170000	0.000000	14.986898	0.000000	8.294787	0.711121	2.190155	9.178981	5.754337	0.354860	0.000000	0.000000	58.378947	0.000000	0.000000	0.000000
40.314722	-74.151944	5.852266	20.365566	0.000000	17.485884	1.817117	2.162927	0.000000	6.331044	0.377090	0.000000	0.000000	0.000000	0.000000	45.410838	0.000000
40.674444	-73.591944	6.128344	19.001905	0.000000	16.797799	2.900012	1.775701	0.000000	7.325175	0.308332	0.000000	0.000000	0.000000	45.680951	0.000000	0.000000
40.675833	-73.591111	4.505331	20.306653	0.000000	15.374396	6.489673	1.931140	0.000000	7.352179	0.311850	0.000000	0.000000	0.000000	43.679792	0.000000	0.000000
40.740000	-74.170000	8.440139	18.677568	0.000000	13.185095	3.320005	1.869717	0.000000	6.929985	0.308093	0.000000	0.000000	0.000000	0.000000	47.217639	0.000000
40.647222	-73.426944	5.937120	17.922212	0.000000	17.335444	1.469783	1.527645	0.000000	6.343782	0.308365	0.000000	0.000000	0.000000	0.000000	49.000345	0.000000
40.800556	-73.724167	6.194974	18.294879	0.000000	15.099767	3.729757	1.902632	0.000000	7.185166	0.330881	0.000000	0.000000	0.000000	0.000000	47.234348	0.000000
40.740000	-74.170000	8.197286	19.681294	0.000000	15.159995	2.795898	1.720603	0.000000	6.943929	0.308724	0.000000	0.000000	0.000000	0.000000	45.159767	0.000000
40.951667	-73.807778	0.000000	18.132535	0.000000	7.891005	10.325952	1.975768	5.011370	6.845568	0.357420	0.000000	0.000000	49.434570	0.000000	0.000000	0.000000
40.740000	-74.170000	8.423206	18.414741	0.000000	14.255099	3.732391	1.980134	0.000000	7.398144	0.354765	0.000000	0.000000	0.000000	0.000000	45.417247	0.000000
40.817778	-73.670833	6.952259	19.467098	0.000000	14.840805	1.969849	2.756469	0.000000	9.121504	0.499342	0.000000	0.000000	0.000000	0.000000	44.306973	0.000000
40.740000	-74.170000	6.290351	19.698460	0.000000	14.865744	3.387120	2.731414	0.000000	9.043979	0.474537	0.000000	0.000000	0.000000	0.000000	43.410805	0.000000
40.860000	-73.659167	6.098744	19.611364	0.000000	14.954612	3.542382	2.666808	0.000000	8.918271	0.449579	0.000000	0.000000	0.000000	0.000000	43.690142	0.000000
38.235278	-76.345833	7.137820	20.747700	0.000000	15.878165	1.192943	2.170116	0.000000	6.196932	0.354697	0.000000	0.000000	0.000000	0.000000	46.136246	0.000000
38.500000	-78.000000	4.655586	19.519213	0.000000	16.804476	0.958147	2.309449	0.000000	6.361742	0.358597	0.000000	0.000000	0.000000	48.884567	0.000000	0.000000
38.500000	-78.000000	2.979038	20.085947	0.000000	16.350511	1.097339	2.169022	0.000000	6.029315	0.354519	0.000000	0.000000	0.000000	50.754407	0.000000	0.000000
38.842222	-76.335833	6.678374	20.437732	0.000000	14.913238	3.788181	2.202039	0.000000	6.278976	0.377290	0.000000	0.000000	0.000000	0.000000	45.202820	0.000000
38.656944	-76.284722	8.463034	15.918176	0.000000	14.300956	4.922315	2.071005	0.000000	7.088184	0.476405	0.000000	0.000000	0.000000	46.684701	0.000000	0.000000
38.968333	-76.379167	5.718872	13.208794	0.000000	15.757863	7.542513	2.366730	0.000000	7.507201	0.545310	0.000000	0.000000	0.000000	47.332269	0.000000	0.000000
38.913056	-76.370556	4.412463	18.647588	0.000000	17.931103	2.398502	1.384497	0.000000	6.199225	0.282709	0.000000	0.000000	0.000000	0.000000	48.613886	0.000000
38.781944	-76.332222	5.930859	19.460394	0.000000	15.208427	2.906530	1.601300	0.000000	6.529793	0.307840	0.000000	0.000000	0.000000	0.000000	47.975764	0.000000
38.500000	-78.000000	8.745078	19.876183	0.000000	13.680663	3.106005	1.751204	0.000000	7.501338	0.262952	0.000000	0.000000	0.000000	0.000000	45.002651	0.000000
38.500000	-78.000000	6.677723	19.407998	0.000000	14.016169	3.190195	1.822676	0.000000	7.026113	0.330183	0.000000	0.000000	0.000000	0.000000	47.499575	0.000000
38.500000	-78.000000	7.755067	18.561524	0.000000	13.985885	3.616865	2.077034	0.000000	7.531391	0.378727	0.000000	0.000000	0.000000	46.068950	0.000000	0.000000
38.500000	-78.000000	7.697039	18.784553	0.000000	13.891566	3.687136	2.040681	0.000000	7.478655	0.355362	0.000000	0.000000	0.000000	0.000000	45.995312	0.000000
38.357500	-76.013056	2.801396	21.037405	0.000000	26.070745	2.825055	1.554961	0.000000	5.989974	0.282667	0.000000	0.000000	0.000000	0.000000	39.069019	0.000000
38.346944	-77.968889	3.667531	25.322207	0.000000	20.265477	1.684647	1.023930	0.000000	5.004710	0.188432	0.000000	0.000000	0.000000	0.000000	42.595164	0.000000
38.803333	-78.415833	6.884656	17.721273	0.000000	12.640140	5.104397	2.346204	0.000000	6.236890	0.402808	0.000000	0.000000	0.000000	0.000000	48.614943	0.000000
38.799444	-76.290833	2.884361	18.904467	0.000000	15.216177	5.368910	2.070533	0.000000	7.713614	0.381037	0.000000	0.000000	0.000000	47.439437	0.000000	0.000000
38.772500	-76.429444	4.748840	17.942813	0.000000	17.285582	2.791185	1.565018	0.000000	6.201667	0.331911	0.000000	0.000000	0.000000	0.000000	49.039361	0.000000
38.793611	-76.439444	5.176021	18.266447	0.000000	17.333102	3.141791	1.562176	0.000000	6.408187	0.283979	0.000000	0.000000	0.000000	0.000000	47.727216	0.000000
38.990556	-76.537778	7.714830	20.170309	0.000000	14.417819	4.527188	2.400695	0.000000	6.638573	0.378682	0.000000	0.000000	0.000000	0.000000	43.614051	0.000000
38.500000	-78.000000	11.662171	16.843089	0.000000	11.563080	6.416563	3.265048	0.000000	6.968619	0.569237	0.000000	0.000000	0.000000	0.000000	42.650847	0.000000
38.500000	-78.000000	17.259155	10.373746	0.000000	9.993726	10.484027	4.843404	0.000000	7.341507	0.879874	0.000000	0.000000	0.000000	38.793135	0.000000	0.000000
38.500000	-78.000000	7.900512	19.393918	0.000000	13.053322	4.084188	2.282720	0.000000	6.610193	0.283558	0.000000	0.000000	0.000000	0.000000	46.316655	0.000000
46.725000	-117.290000	6.628678	12.932352	0.000000	14.276144	8.404592	3.215810	0.000000	6.240975	0.845926	0.000000	0.000000	0.000000	0.000000	47.304739	0.000000
46.700000	-119.500000	8.693467	10.733728	0.000000	15.258476	6.377712	3.308626	0.000000	6.442076	0.915931	0.000000	0.000000	0.000000	0.000000	48.128761	0.000000
46.170000	-117.130000	3.810125	15.347146	0.000000	17.619890	2.479111	2.650915	0.000000	5.798625	0.446899	0.000000	0.000000	0.000000	0.000000	51.720440	0.000000
46.700000	-119.500000	5.387160	13.367675	0.000000	19.453401	1.812713	2.687427	0.000000	6.013024	0.470183	0.000000	0.000000	0.000000	0.000000	50.670685	0.000000
44.500000	-119.500000	0.748497	19.277307	0.000000	14.344404	3.367523	2.942945	0.000000	6.607437	0.518874	0.000000	0.000000	0.000000	52.193014	0.000000	0.000000
44.500000	-119.500000	3.534829	15.973061	0.000000	12.170782	4.373349	3.380782	0.000000	7.205571	0.778573	0.000000	0.000000	0.000000	52.583054	0.000000	0.000000
44.500000	-119.500000	3.381854	16.779390	0.000000	11.728625	5.665255	4.551706	0.000000	6.847538	0.800996	0.000000	0.000000	0.000000	50.244636	0.000000	0.000000
46.500000	-118.000000	0.000000	11.915226	0.000000	15.137069	7.498306	4.724692	0.820001	7.156627	0.824956	0.000000	0.000000	0.000000	51.923123	0.000000	0.000000
45.900000	-116.400000	0.558086	14.098285	0.000000	14.409037	4.185183	4.262392	0.000000	6.933111	0.658897	0.000000	0.000000	0.000000	54.895009	0.000000	0.000000
47.500000	-119.500000	8.638289	14.884108	0.000000	12.117764	6.898498	3.372899	0.000000	6.537784	0.729682	0.000000	0.000000	0.000000	46.820976	0.000000	0.000000
46.500000	-120.500000	9.779279	12.480212	0.000000	9.899783	10.532498	4.183587	0.000000	6.866474	0.921254	0.000000	0.000000	0.000000	45.336914	0.000000	0.000000
46.500000	-120.500000	7.489401	14.677396	0.000000	10.494245	8.501064	4.458547	0.000000	6.874331	0.848431	0.000000	0.000000	0.000000	46.656585	0.000000	0.000000
46.500000	-117.000000	3.766576	15.033598	0.000000	12.614889	7.301336	6.112205	0.000000	8.202632	1.786477	0.000000	0.000000	0.000000	45.182286	0.000000	0.000000
46.780000	-120.450000	5.780218	15.316644	0.000000	10.766454	7.605145	5.911356	0.000000	8.262011	1.388587	0.000000	0.000000	0.000000	44.969585	0.000000	0.000000
47.020000	-119.970000	7.010499	14.425259	0.000000	10.810943	7.840733	5.683829	0.000000	8.176443	1.317942	0.000000	0.000000	0.000000	44.734351	0.000000	0.000000
46.000000	-119.000000	10.038632	7.279206	0.000000	10.390994	15.290747	4.989987	0.000000	6.847672	2.380420	0.000000	0.000000	0.000000	42.782343	0.000000	0.000000
47.000000	-117.700000	4.833088	19.648640	0.000000	13.861328	3.832298	3.069557	0.000000	6.224721	0.564886	0.000000	0.000000	0.000000	0.000000	47.965482	0.000000
46.500000	-120.000000	8.222626	14.639892	0.000000	10.421335	7.364617	6.570287	0.000000	8.636821	1.270098	0.000000	0.000000	0.000000	42.874323	0.000000	0.000000
46.800000	-119.000000	3.753268	16.421994	0.000000	13.422282	5.769396	6.338168	0.000000	8.764274	1.715657	0.000000	0.000000	0.000000	43.814963	0.000000	0.000000
46.800000	-119.000000	5.671485	12.152534	0.000000	13.902606	8.175540	6.899367	0.000000	10.427416	3.709898	0.000000	0.000000	0.000000	39.061153	0.000000	0.000000
44.279600	-66.317700	9.143983	23.695075	0.000000	15.515985	3.112223	1.816097	0.000000	5.852553	0.294253	0.000000	0.000000	0.000000	0.000000	40.312014	0.000000
44.279600	-66.317700	0.000000	12.404725	0.000000	12.334524	6.124243	2.517106	6.636421	6.258554	0.400221	0.000000	0.000000	53.187144	0.000000	0.000000	0.000000
44.279600	-66.317700	5.692688	23.096291	0.000000	17.493702	4.387513	1.893970	0.000000	6.139193	0.288082	0.000000	0.000000	0.000000	0.000000	40.786035	0.000000
44.279600	-66.317700	6.784850	22.913344	0.000000	17.911378	4.078586	1.882696	0.000000	5.921815	0.292334	0.000000	0.000000	0.000000	0.000000	39.996365	0.000000
44.279600	-66.317700	5.979411	24.575786	0.000000	16.435667	4.070703	1.795136	0.000000	5.836367	0.287729	0.000000	0.000000	0.000000	0.000000	40.781218	0.000000
44.279600	-66.317700	7.088947	19.753953	0.000000	12.624923	5.178582	2.589417	0.000000	6.519625	0.408070	0.000000	0.000000	0.000000	45.743742	0.000000	0.000000
44.279600	-66.317700	8.511676	21.749866	0.000000	14.266371	4.858232	2.323624	0.000000	6.241327	0.363830	0.000000	0.000000	0.000000	0.000000	41.556682	0.000000
44.279600	-66.317700	3.635568	28.424560	0.000000	15.995294	3.392807	1.799527	0.000000	6.595254	0.282361	0.000000	0.000000	0.000000	0.000000	39.607925	0.000000
44.400000	-66.210000	6.408906	18.314500	0.000000	14.038053	6.460024	2.529183	0.000000	6.522335	0.392716	0.000000	0.000000	0.000000	45.232622	0.000000	0.000000
44.400000	-66.210000	4.670925	23.965285	0.000000	16.639403	4.966599	1.832922	0.000000	5.697026	0.290660	0.000000	0.000000	0.000000	41.707799	0.000000	0.000000
44.470000	-66.120000	4.796569	28.516467	0.000000	16.009171	4.169436	1.712692	0.000000	5.702559	0.262948	0.000000	0.000000	0.000000	0.000000	38.564371	0.000000
45.131400	-64.528900	6.593294	24.085808	0.000000	17.940860	2.700286	1.835644	0.000000	6.000119	0.291092	0.000000	0.000000	0.000000	0.000000	40.337900	0.000000
44.560000	-66.000000	5.527957	25.383993	0.000000	15.649197	6.130700	2.173823	0.000000	5.951322	0.343675	0.000000	0.000000	0.000000	0.000000	38.601721	0.000000
44.683800	-65.749000	9.799526	17.814397	0.000000	11.044699	8.968331	3.340747	0.000000	7.161033	0.509630	0.000000	0.000000	0.000000	41.283003	0.000000	0.000000
44.683800	-65.749000	6.273010	24.903557	0.000000	15.817955	3.992799	1.941880	0.000000	5.913120	0.310480	0.000000	0.000000	0.000000	0.000000	40.630338	0.000000
44.683800	-65.749000	4.750120	26.575727	0.000000	14.562562	6.657772	1.992685	0.000000	5.221373	0.312416	0.000000	0.000000	0.000000	0.000000	39.726178	0.000000
45.100000	-64.800000	6.544924	23.342051	0.000000	16.746036	4.745636	2.068711	0.000000	6.157070	0.312211	0.000000	0.000000	0.000000	0.000000	39.895789	0.000000
45.100000	-64.800000	7.321727	17.140568	0.000000	15.621994	5.742800	2.537902	0.000000	6.359836	0.394070	0.000000	0.000000	0.000000	0.000000	44.787758	0.000000
45.102700	-64.945200	7.098023	19.334318	0.000000	13.099667	2.859739	2.447886	0.000000	6.605042	0.392354	0.000000	0.000000	0.000000	0.000000	48.078124	0.000000
45.048000	-65.064800	6.826717	21.010182	0.000000	12.279900	7.064251	2.232431	0.000000	6.362303	0.358591	0.000000	0.000000	0.000000	0.000000	43.758528	0.000000
44.621500	-65.757600	13.798353	17.268320	0.000000	9.418071	7.515569	3.846109	0.000000	7.737826	0.606295	0.000000	0.000000	0.000000	39.739765	0.000000	0.000000
44.254400	-66.368300	4.936711	28.999371	0.000000	17.691331	3.059079	1.617552	0.000000	5.568252	0.242085	0.000000	0.000000	0.000000	0.000000	37.589645	0.000000
44.254400	-66.368300	5.922416	24.145525	0.000000	15.557653	4.404526	1.941942	0.000000	5.868762	0.313594	0.000000	0.000000	0.000000	0.000000	41.634743	0.000000
44.254400	-66.368300	6.917275	24.019184	0.000000	15.657703	3.695466	1.867125	0.000000	5.869951	0.286927	0.000000	0.000000	0.000000	0.000000	41.482978	0.000000
45.140000	-64.800000	5.522082	19.139654	0.000000	12.950493	4.495151	2.544310	0.000000	6.770358	0.404547	0.000000	0.000000	0.000000	0.000000	48.072187	0.000000
45.140000	-64.800000	4.839490	19.202609	0.000000	12.890678	8.013493	2.434543	0.000000	6.416855	0.396612	0.000000	0.000000	0.000000	45.713597	0.000000	0.000000
45.140000	-64.800000	5.847129	22.499516	0.000000	12.060997	5.930573	2.504744	0.000000	6.661577	0.395095	0.000000	0.000000	0.000000	0.000000	43.986170	0.000000
45.140000	-64.800000	6.466899	21.043243	0.000000	13.119718	4.222407	2.471596	0.000000	6.552401	0.386796	0.000000	0.000000	0.000000	0.000000	45.664207	0.000000
45.140000	-64.800000	6.121117	19.731643	0.000000	13.199179	3.512002	2.356338	0.000000	6.344446	0.375259	0.000000	0.000000	0.000000	48.265332	0.000000	0.000000
45.140000	-64.800000	4.644825	20.587590	0.000000	13.259650	4.480733	2.450230	0.000000	6.559769	0.399168	0.000000	0.000000	0.000000	0.000000	47.530858	0.000000
45.140000	-64.800000	2.850123	20.447256	0.000000	13.881423	4.815907	2.437470	0.000000	5.990508	0.397089	0.000000	0.000000	0.000000	49.090543	0.000000	0.000000
45.140000	-64.800000	4.475570	21.007927	0.000000	13.257426	4.145254	2.514083	0.000000	6.591304	0.402964	0.000000	0.000000	0.000000	0.000000	47.504457	0.000000
45.140000	-64.800000	4.396259	20.191342	0.000000	12.805522	5.914964	2.523013	0.000000	6.494191	0.401160	0.000000	0.000000	0.000000	47.174809	0.000000	0.000000
45.140000	-64.800000	3.471453	19.627233	0.000000	15.766454	2.637031	2.535123	0.000000	6.875158	0.406336	0.000000	0.000000	0.000000	0.000000	48.593253	0.000000
45.140000	-64.800000	0.000000	16.385765	0.000000	0.743969	4.019183	2.532515	10.966985	5.939858	0.402671	0.000000	0.000000	58.935243	0.000000	0.000000	0.000000
45.140000	-64.800000	7.169674	16.718575	0.000000	16.400195	3.286923	2.388414	0.000000	5.970322	0.373975	0.000000	0.000000	0.000000	0.000000	47.616443	0.000000
45.140000	-64.800000	7.734765	20.770530	0.000000	13.490597	1.992408	2.462647	0.000000	6.570694	0.388454	0.000000	0.000000	0.000000	0.000000	46.503707	0.000000
45.140000	-64.800000	5.727867	22.223317	0.000000	16.778052	5.243458	2.112550	0.000000	6.158773	0.337052	0.000000	0.000000	0.000000	0.000000	41.269927	0.000000
45.140000	-64.800000	5.912211	15.775199	0.000000	19.024101	3.380211	2.335547	0.000000	5.006888	0.319623	0.000000	0.000000	0.000000	0.000000	48.118870	0.000000
45.140000	-64.800000	0.594740	7.019192	0.000000	27.144719	4.257269	2.695424	0.000000	5.365455	0.405846	0.000000	0.000000	0.000000	0.000000	52.391408	0.000000
40.700000	-75.100000	0.000000	23.480567	0.000000	30.725546	1.868746	1.201144	2.687583	2.478712	0.163193	0.000000	0.000000	0.000000	0.000000	37.394509	0.000000
40.000000	-77.000000	1.885880	21.682007	0.000000	19.285028	2.505171	1.422975	0.000000	2.244132	0.209322	0.000000	0.000000	0.000000	0.000000	50.765484	0.000000
40.000000	-77.000000	2.553976	24.373748	0.000000	28.692077	2.262472	1.473347	0.000000	2.454079	0.261454	0.000000	0.000000	0.000000	0.000000	37.928847	0.000000
40.000000	-77.000000	1.871354	22.020191	0.000000	27.708003	1.959062	1.373667	0.000000	2.301289	0.236994	0.000000	0.000000	0.000000	0.000000	42.529439	0.000000
40.000000	-77.000000	2.037421	23.322022	0.000000	27.835394	2.145565	1.340763	0.000000	2.324963	0.237926	0.000000	0.000000	0.000000	0.000000	40.755946	0.000000
40.000000	-77.000000	3.835164	21.638876	0.000000	27.045966	1.658412	1.294369	0.000000	2.252402	0.212804	0.000000	0.000000	0.000000	0.000000	42.062006	0.000000
40.000000	-77.000000	3.505378	22.939173	0.000000	25.693738	1.610319	1.265048	0.000000	2.209556	0.214286	0.000000	0.000000	0.000000	0.000000	42.562502	0.000000
40.000000	-77.000000	4.013933	21.967672	0.000000	24.166923	2.296559	1.608595	0.000000	2.326048	0.258588	0.000000	0.000000	0.000000	0.000000	43.361681	0.000000
40.000000	-77.000000	3.404054	21.626359	0.000000	25.012665	2.079047	1.489037	0.000000	2.331825	0.237137	0.000000	0.000000	0.000000	0.000000	43.819877	0.000000
40.000000	-77.000000	3.287475	21.092134	0.000000	25.592826	1.770828	1.384818	0.000000	2.273708	0.235645	0.000000	0.000000	0.000000	0.000000	44.362564	0.000000
40.000000	-77.000000	3.795612	21.329420	0.000000	25.727048	1.667941	1.359239	0.000000	2.177653	0.214027	0.000000	0.000000	0.000000	0.000000	43.729060	0.000000
40.000000	-77.000000	1.249076	26.846627	0.000000	25.911483	1.878764	1.320794	0.000000	2.203907	0.187506	0.000000	0.000000	0.000000	0.000000	40.401843	0.000000
40.000000	-77.000000	1.460001	27.461696	0.000000	24.605529	1.944235	1.382205	0.000000	2.298327	0.188160	0.000000	0.000000	0.000000	0.000000	40.659847	0.000000
40.000000	-77.000000	2.135089	23.987118	0.000000	20.432225	2.475695	1.534432	0.000000	2.313916	0.235316	0.000000	0.000000	0.000000	0.000000	46.886211	0.000000
40.000000	-77.000000	1.806517	20.506276	0.000000	19.319678	2.426933	1.464804	0.000000	1.829887	0.212677	0.000000	0.000000	0.000000	0.000000	52.433229	0.000000
40.000000	-77.000000	2.282116	24.547485	0.000000	24.393869	2.529339	1.587934	0.000000	2.438961	0.234824	0.000000	0.000000	0.000000	0.000000	41.985472	0.000000
40.000000	-77.000000	1.498779	26.015177	0.000000	24.295360	2.122042	1.363951	0.000000	2.241625	0.188254	0.000000	0.000000	0.000000	0.000000	42.274812	0.000000
40.000000	-77.000000	1.956209	25.864420	0.000000	26.077825	2.351472	1.511418	0.000000	2.408663	0.234684	0.000000	0.000000	0.000000	0.000000	39.595311	0.000000
40.000000	-77.000000	1.804789	26.565018	0.000000	25.976860	1.873189	1.241624	0.000000	2.340986	0.163581	0.000000	0.000000	0.000000	0.000000	40.033953	0.000000
40.000000	-77.000000	1.632380	27.903110	0.000000	27.416311	1.761696	1.245571	0.000000	2.334020	0.164101	0.000000	0.000000	0.000000	0.000000	37.542811	0.000000
40.000000	-77.000000	1.628110	28.694812	0.000000	27.139666	1.885505	1.344469	0.000000	2.255184	0.188179	0.000000	0.000000	0.000000	0.000000	36.864075	0.000000
40.000000	-77.000000	1.147045	28.564259	0.000000	27.542784	1.707724	1.249046	0.000000	2.253845	0.164559	0.000000	0.000000	0.000000	0.000000	37.370737	0.000000
40.000000	-77.000000	1.472882	26.443921	0.000000	25.047055	1.880455	1.227555	0.000000	2.133804	0.164216	0.000000	0.000000	0.000000	0.000000	41.630111	0.000000
40.000000	-77.000000	1.444986	27.062498	0.000000	25.231022	1.878025	1.263691	0.000000	2.231839	0.164003	0.000000	0.000000	0.000000	0.000000	40.723935	0.000000
40.000000	-77.000000	1.473658	27.556038	0.000000	28.206766	1.997374	1.415978	0.000000	2.378177	0.187618	0.000000	0.000000	0.000000	0.000000	36.784390	0.000000
40.000000	-77.000000	1.382789	26.441209	0.000000	26.073644	2.001755	1.343399	0.000000	2.238945	0.188029	0.000000	0.000000	0.000000	0.000000	40.330230	0.000000
40.000000	-77.000000	1.801362	24.889259	0.000000	28.595311	2.116333	1.379174	0.000000	2.350980	0.211216	0.000000	0.000000	0.000000	0.000000	38.656364	0.000000
40.000000	-77.000000	1.775475	24.029707	0.000000	30.015566	2.177067	1.493867	0.000000	2.410828	0.211405	0.000000	0.000000	0.000000	0.000000	37.886085	0.000000
40.000000	-77.000000	1.602298	25.811782	0.000000	27.092088	2.591011	1.495060	0.000000	2.398305	0.211574	0.000000	0.000000	0.000000	0.000000	38.797881	0.000000
40.000000	-77.000000	2.238121	24.856711	0.000000	27.061911	2.000750	1.437283	0.000000	2.353321	0.211427	0.000000	0.000000	0.000000	0.000000	39.840477	0.000000
40.000000	-77.000000	1.979899	25.502582	0.000000	25.961234	2.059607	1.361644	0.000000	2.281146	0.187936	0.000000	0.000000	0.000000	0.000000	40.665952	0.000000
40.000000	-77.000000	2.337815	24.157156	0.000000	26.389134	2.169725	1.451137	0.000000	2.316373	0.210692	0.000000	0.000000	0.000000	0.000000	40.967969	0.000000
40.000000	-77.000000	1.919654	24.821267	0.000000	24.815149	2.179894	1.344333	0.000000	2.182681	0.211680	0.000000	0.000000	0.000000	0.000000	42.525343	0.000000
40.000000	-77.000000	1.846402	27.132078	0.000000	26.781066	1.888526	1.365589	0.000000	2.287756	0.164920	0.000000	0.000000	0.000000	0.000000	38.533663	0.000000
40.700000	-75.100000	1.774849	23.703828	0.000000	24.713583	2.525825	1.547973	0.000000	2.334692	0.234497	0.000000	0.000000	0.000000	0.000000	43.164752	0.000000
40.700000	-75.100000	2.327803	26.911700	0.000000	24.487675	2.122880	1.535051	0.000000	2.329317	0.211870	0.000000	0.000000	0.000000	0.000000	40.073706	0.000000
40.000000	-77.000000	2.252161	25.129326	0.000000	22.672059	2.411468	1.436567	0.000000	2.308859	0.211321	0.000000	0.000000	0.000000	0.000000	43.578239	0.000000
40.000000	-77.000000	1.814681	28.307958	0.000000	27.423019	1.999158	1.303863	0.000000	2.365875	0.187785	0.000000	0.000000	0.000000	0.000000	36.597661	0.000000
40.000000	-77.000000	2.137674	28.395515	0.000000	26.616735	2.178809	1.495062	0.000000	2.542786	0.188066	0.000000	0.000000	0.000000	0.000000	36.445354	0.000000
40.000000	-77.000000	3.583663	23.835628	0.000000	28.038120	2.300922	1.441005	0.000000	2.344942	0.235527	0.000000	0.000000	0.000000	0.000000	38.220193	0.000000
40.000000	-77.000000	1.167187	24.915108	0.000000	24.089850	1.059240	1.002334	0.000000	2.107921	0.117461	0.000000	0.000000	0.000000	0.000000	45.540899	0.000000
40.000000	-77.000000	1.122537	25.871921	0.000000	22.791280	1.759779	1.168809	0.000000	2.072427	0.163922	0.000000	0.000000	0.000000	0.000000	45.049326	0.000000
40.000000	-77.000000	0.751281	25.163092	0.000000	28.740879	2.517814	1.618335	0.000000	2.514044	0.233754	0.000000	0.000000	0.000000	0.000000	38.460803	0.000000
40.000000	-77.000000	3.047899	24.808688	0.000000	22.148834	2.769312	1.836794	0.000000	2.443095	0.235222	0.000000	0.000000	0.000000	0.000000	42.710156	0.000000
36.000000	-80.000000	0.000000	13.829448	0.000000	15.687086	1.420778	1.046387	10.662184	2.498177	0.236330	0.000000	0.000000	0.000000	0.000000	54.619610	0.000000
36.000000	-80.000000	0.000000	7.871106	0.000000	5.900406	0.176592	0.586445	25.093185	2.267410	0.140996	0.000000	0.000000	0.000000	0.000000	57.963860	0.000000
36.000000	-80.000000	0.000000	11.106402	0.000000	9.607881	0.960673	0.771845	17.511093	2.268590	0.167786	0.000000	0.000000	0.000000	0.000000	57.605729	0.000000
36.000000	-80.000000	0.000000	12.904980	0.000000	9.107819	1.652775	1.176149	15.728199	2.389568	0.235645	0.000000	0.000000	0.000000	0.000000	56.804865	0.000000
36.000000	-80.000000	0.000000	10.341021	0.000000	4.667088	1.127058	0.876931	19.413179	2.212157	0.165765	0.000000	0.000000	0.000000	0.000000	61.196801	0.000000
36.000000	-80.000000	0.000000	14.028926	0.000000	8.928394	1.876174	0.734856	9.642823	1.740557	0.163842	0.000000	0.000000	0.000000	0.000000	62.884428	0.000000
36.000000	-80.000000	0.000000	19.357066	0.000000	9.802016	1.177172	0.586390	11.043567	1.790652	0.117485	0.000000	0.000000	0.000000	0.000000	56.125651	0.000000
36.000000	-80.000000	0.000000	18.553988	0.000000	10.477843	1.182110	0.607845	14.294330	2.001183	0.141574	0.000000	0.000000	0.000000	0.000000	52.741127	0.000000
36.000000	-80.000000	0.000000	20.683661	0.000000	9.895413	1.234547	0.661258	15.477929	2.192358	0.140813	0.000000	0.000000	0.000000	0.000000	49.714021	0.000000
36.000000	-80.000000	0.000000	18.623264	0.000000	12.419586	1.714729	0.836113	10.889893	2.190555	0.188839	0.000000	0.000000	0.000000	0.000000	53.137021	0.000000
36.000000	-80.000000	0.000000	19.566038	0.000000	11.640411	1.875226	0.960481	11.327553	2.286023	0.187153	0.000000	0.000000	0.000000	0.000000	52.157116	0.000000
36.000000	-80.000000	0.000000	19.318372	0.000000	13.071589	1.945208	0.928245	10.309724	2.313938	0.188254	0.000000	0.000000	0.000000	0.000000	51.924669	0.000000
36.000000	-80.000000	0.000000	13.132848	0.000000	4.613790	1.116854	0.850100	24.057878	2.610363	0.164265	0.000000	0.000000	0.000000	0.000000	53.453903	0.000000
36.000000	-80.000000	0.000000	13.009212	0.000000	3.599413	1.178568	0.871158	23.159575	2.544584	0.164674	0.000000	0.000000	0.000000	0.000000	55.472816	0.000000
36.000000	-80.000000	0.000000	14.169583	0.000000	2.959903	1.176098	0.869333	24.377436	2.611391	0.187805	0.000000	0.000000	0.000000	0.000000	53.648451	0.000000
36.000000	-80.000000	0.000000	14.999049	0.000000	4.514502	1.182927	0.988430	20.051769	2.510463	0.188895	0.000000	0.000000	0.000000	0.000000	55.563966	0.000000
36.000000	-80.000000	0.000000	13.646066	0.000000	5.281477	1.294089	1.039726	20.313552	2.583296	0.211343	0.000000	0.000000	0.000000	0.000000	55.630452	0.000000
36.000000	-80.000000	0.000000	16.020576	0.000000	4.666697	1.414561	1.022867	19.933162	2.574010	0.164707	0.000000	0.000000	0.000000	0.000000	54.203420	0.000000
36.000000	-80.000000	0.000000	14.726376	0.000000	4.870117	1.068168	0.839140	20.376079	2.242165	0.165832	0.000000	0.000000	0.000000	0.000000	55.712123	0.000000
36.000000	-80.000000	0.000000	14.326567	0.000000	3.951798	1.066453	0.837793	23.353392	2.471144	0.165566	0.000000	0.000000	0.000000	0.000000	53.827287	0.000000
36.000000	-80.000000	0.000000	18.287323	0.000000	12.459671	1.597424	0.779570	10.968839	2.119284	0.212570	0.000000	0.000000	0.000000	0.000000	53.575319	0.000000
45.000000	-67.000000	2.319608	22.572186	0.000000	25.248542	2.509622	1.888471	0.000000	0.000000	0.244359	0.000000	0.000000	0.000000	0.000000	45.217213	0.000000
45.000000	-67.000000	1.796354	22.761678	0.000000	24.804065	2.378333	1.881456	0.000000	0.000000	0.243451	0.000000	0.000000	0.000000	0.000000	46.134665	0.000000
36.000000	-80.000000	0.000000	22.450345	0.000000	18.176603	2.189474	1.103013	1.478909	2.322939	0.259857	0.000000	0.000000	0.000000	0.000000	52.018859	0.000000
36.000000	-80.000000	0.000000	20.766844	0.000000	16.798164	2.185768	1.101147	1.360904	2.188563	0.235834	0.000000	0.000000	0.000000	0.000000	55.362777	0.000000
34.000000	-83.000000	0.000000	20.976445	0.000000	12.034715	2.757863	1.926769	5.110674	5.841492	0.000000	0.000000	0.000000	0.000000	0.000000	51.352042	0.000000
34.000000	-83.000000	0.000000	21.315415	0.000000	13.726412	5.375604	1.825754	2.110855	5.684426	0.000000	0.000000	0.000000	0.000000	0.000000	49.961534	0.000000
45.000000	-62.000000	2.151921	29.298474	0.000000	20.140252	3.422205	1.839351	0.000000	2.388591	0.282659	0.000000	0.000000	0.000000	0.000000	40.476548	0.000000
45.000000	-62.000000	2.298440	29.049155	0.000000	21.342836	4.130260	1.725582	0.000000	2.432027	0.259105	0.000000	0.000000	0.000000	0.000000	38.762596	0.000000
45.000000	-62.000000	2.457647	27.060087	0.000000	19.353550	6.666058	2.009607	0.000000	2.257849	0.306152	0.000000	0.000000	0.000000	0.000000	39.889050	0.000000
45.000000	-62.000000	2.412563	29.553416	0.000000	22.977899	3.067590	1.611490	0.000000	2.359181	0.235503	0.000000	0.000000	0.000000	0.000000	37.782358	0.000000
45.000000	-62.000000	3.614262	28.733508	0.000000	25.185585	2.654406	1.478646	0.000000	2.330024	0.188386	0.000000	0.000000	0.000000	0.000000	35.815184	0.000000
45.000000	-62.000000	3.460652	27.872988	0.000000	25.074828	4.659977	1.459695	0.000000	2.286617	0.164838	0.000000	0.000000	0.000000	0.000000	35.020406	0.000000
37.054841	-118.229603	0.000000	17.060010	0.000000	0.000000	10.515741	3.777520	14.081986	4.908248	1.654752	0.000000	0.000000	0.000000	41.359378	0.000000	0.000000
37.007578	-118.199711	0.000000	12.730685	0.000000	0.000000	9.571779	2.785461	11.799999	4.352843	1.080540	0.000000	0.000000	0.000000	57.338419	0.000000	0.000000
36.994711	-118.296361	0.000000	17.509796	0.000000	0.000000	11.707561	2.814903	14.638917	4.433073	1.698777	0.000000	0.000000	0.000000	41.597576	0.000000	0.000000
36.937167	-118.284856	0.000000	16.045846	0.000000	0.000000	6.643960	2.965744	11.508293	4.958210	1.156419	0.000000	0.000000	0.000000	53.338086	0.000000	0.000000
36.980675	-118.283672	0.000000	18.370478	0.000000	0.000000	11.273162	2.690429	14.519135	4.733806	1.860607	0.000000	0.000000	0.000000	0.000000	40.791127	0.000000
37.088536	-118.262017	0.000000	13.758141	0.000000	1.485025	9.924553	2.890517	9.717944	4.067017	1.010437	0.000000	0.000000	0.000000	56.874940	0.000000	0.000000
37.066911	-118.262389	0.000000	23.032297	0.000000	0.000000	7.820688	2.476370	18.620244	4.749822	1.290518	0.000000	0.000000	0.000000	37.237651	0.000000	0.000000
36.987783	-118.250158	0.000000	16.041578	0.000000	0.000000	11.768153	2.685751	14.654446	4.373765	1.606677	0.000000	0.000000	0.000000	45.943859	0.000000	0.000000
36.944128	-118.293303	0.000000	15.730477	0.000000	0.000000	6.521416	2.909613	11.066412	4.883725	1.150003	0.000000	0.000000	0.000000	56.395694	0.000000	0.000000
37.017219	-118.213486	0.000000	21.592211	0.000000	0.000000	8.555794	2.539651	17.016304	4.731072	1.363446	0.000000	0.000000	0.000000	0.000000	41.563185	0.000000
41.700000	-73.200000	3.044505	19.537471	0.000000	16.375680	3.978036	2.387692	0.000000	5.812923	0.000000	0.000000	0.000000	0.000000	0.000000	48.787508	0.000000
38.000000	-79.000000	5.504595	19.050179	0.000000	17.523965	3.971976	2.046157	0.000000	6.105019	0.000000	0.000000	0.000000	0.000000	45.746533	0.000000	0.000000
35.500000	-80.000000	7.504796	18.817850	0.000000	16.896956	3.024997	2.058701	0.000000	5.981034	0.000000	0.000000	0.000000	0.000000	45.657010	0.000000	0.000000
41.700000	-73.200000	4.135313	20.835983	0.000000	18.721293	3.834116	2.142126	0.000000	5.036292	0.000000	0.000000	0.000000	0.000000	0.000000	45.164477	0.000000
38.000000	-79.000000	4.211325	20.837178	0.000000	18.996763	4.352338	2.022504	0.000000	4.978399	0.000000	0.000000	0.000000	0.000000	0.000000	44.457868	0.000000
41.000000	-74.000000	1.608782	19.707042	0.000000	20.997290	2.530499	1.456274	0.000000	5.197804	0.000000	0.000000	0.000000	0.000000	0.000000	48.394215	0.000000
33.400000	-85.400000	3.879147	19.607610	0.000000	19.435882	3.103464	1.411389	0.000000	4.999537	0.000000	0.000000	0.000000	0.000000	0.000000	47.472248	0.000000
40.000000	-76.000000	0.000000	17.525754	0.000000	12.701322	2.323799	0.861710	11.136492	5.043509	0.000000	0.000000	0.000000	0.000000	0.000000	50.058617	0.000000
38.000000	-79.000000	0.000000	17.137455	0.000000	14.709687	2.650840	0.889782	13.199927	5.116276	0.000000	0.000000	0.000000	0.000000	0.000000	45.899156	0.000000
35.000000	-81.000000	0.000000	17.589431	0.000000	13.555138	1.833524	1.140489	11.375105	5.311116	0.000000	0.000000	0.000000	0.000000	0.000000	48.863498	0.000000
33.400000	-85.400000	0.000000	18.130150	0.000000	13.724855	1.192077	1.321716	10.052577	5.220620	0.000000	0.000000	0.000000	0.000000	0.000000	50.103982	0.000000
48.150000	-79.900000	0.000000	0.295530	0.000000	0.000000	39.184709	1.091795	6.640496	2.412724	0.818408	0.000000	0.000000	41.528373	0.000000	0.000000	0.000000
48.500000	-79.500000	0.000000	13.231887	0.000000	14.386794	6.573252	2.225661	3.748971	5.667190	0.234296	0.000000	0.000000	0.000000	50.588733	0.000000	0.000000
48.500000	-79.500000	17.569444	0.000000	0.000000	27.670972	0.232355	2.296211	0.000000	7.724411	0.185518	0.000000	0.000000	0.000000	0.000000	32.660042	0.000000
48.500000	-79.500000	18.034269	10.251130	0.000000	9.357474	1.453524	1.662979	0.000000	3.780197	0.139263	0.000000	0.000000	0.000000	0.000000	52.264070	0.000000
48.500000	-79.500000	26.216616	0.000000	0.000000	11.738355	3.890856	1.768467	0.000000	4.661138	0.355034	0.000000	0.000000	0.000000	0.000000	34.006619	0.000000
48.500000	-79.500000	23.163538	8.955029	0.000000	11.848620	2.931759	3.153485	0.000000	7.032448	0.406054	0.000000	0.000000	0.000000	0.000000	41.746156	0.000000
48.500000	-79.500000	19.013374	3.487331	0.000000	17.238310	3.048359	3.265574	0.000000	8.625761	0.477232	0.000000	0.000000	0.000000	44.290838	0.000000	0.000000
48.500000	-79.500000	45.375573	0.000000	0.000000	28.719179	0.343595	3.275897	0.000000	8.285526	0.434363	0.245988	0.000000	0.000000	0.000000	0.000000	0.000000
48.500000	-79.500000	31.246724	0.000000	0.000000	30.058814	6.962807	3.356529	0.000000	9.046036	0.532763	1.744694	0.000000	0.000000	0.000000	0.000000	0.000000
48.500000	-79.500000	7.374913	9.552454	0.000000	24.783076	0.292123	0.807382	0.000000	5.239234	0.069971	0.000000	0.000000	0.000000	0.000000	49.268335	0.000000
48.500000	-79.500000	13.153394	0.000000	0.000000	16.358604	0.581609	0.448598	0.000000	3.297925	0.092874	0.000000	0.000000	0.000000	0.000000	61.298565	0.000000
48.500000	-79.500000	26.203460	4.674951	0.000000	6.320149	7.004857	1.388240	0.000000	2.539823	0.582588	0.000000	0.000000	49.171498	0.000000	0.000000	0.000000
48.500000	-79.500000	5.490136	0.000000	0.000000	19.596247	6.435056	2.556897	0.000000	4.567917	0.607206	0.000000	0.000000	53.783247	0.000000	0.000000	0.000000
48.500000	-79.500000	23.736333	0.000000	0.000000	23.440824	0.000000	2.071093	0.000000	5.738263	0.409810	0.000000	0.000000	0.000000	28.093656	0.000000	0.000000
48.500000	-79.500000	13.140756	0.000000	0.000000	15.317565	4.058979	1.528085	0.000000	4.201821	0.300930	0.000000	0.000000	0.000000	0.000000	54.885393	0.000000
48.500000	-79.500000	16.011258	0.000000	0.000000	14.046334	11.438469	1.992812	0.000000	4.701305	0.745039	0.000000	0.000000	0.000000	47.185364	0.000000	0.000000
48.500000	-79.500000	22.326280	0.000000	0.000000	15.905701	5.851792	1.937050	0.000000	4.289344	0.467221	0.000000	0.000000	0.000000	0.000000	44.877604	0.000000
48.500000	-79.500000	9.736277	0.000000	0.000000	23.340525	4.617598	1.799338	0.000000	4.017480	0.460850	0.000000	0.000000	42.506592	0.000000	0.000000	0.000000
48.500000	-79.500000	12.362194	0.000000	0.000000	19.668139	0.000000	1.277737	0.000000	4.003593	0.253031	0.000000	0.000000	49.713720	0.000000	0.000000	0.000000
48.500000	-79.500000	2.625806	1.183606	0.000000	20.917617	0.579596	1.266627	0.000000	4.380895	0.261461	0.000000	0.000000	0.000000	64.025927	0.000000	0.000000
48.500000	-79.500000	20.655562	0.000000	0.000000	8.364177	7.057412	1.852273	0.000000	2.803448	0.821742	0.000000	0.000000	0.000000	55.552549	0.000000	0.000000
48.500000	-79.500000	29.358454	0.000000	0.000000	15.566017	0.575155	1.293891	0.000000	4.159683	0.321452	0.000000	0.000000	0.000000	0.000000	38.671489	0.000000
48.500000	-79.500000	8.220606	5.862146	0.000000	10.660685	1.777448	2.399170	0.000000	4.510183	0.402094	0.000000	0.000000	0.000000	0.000000	61.999373	0.000000
48.500000	-79.500000	2.922225	12.698428	0.000000	31.081626	4.104374	1.601705	0.000000	6.517452	0.397925	0.000000	0.000000	0.000000	0.000000	37.497607	0.000000
48.150000	-79.950000	0.000000	0.000000	0.000000	0.000000	32.784911	1.077133	12.338531	4.948795	0.851458	32.303708	0.000000	0.000000	0.000000	0.000000	0.000000
48.150000	-79.900000	4.384493	0.000000	0.000000	9.573367	38.859937	1.334669	0.000000	5.225586	0.260529	22.426508	0.000000	0.000000	0.000000	0.000000	0.000000
48.160000	-79.900000	8.700309	0.000000	0.000000	2.759370	57.901270	2.065426	0.000000	2.096332	0.887189	5.590123	0.000000	0.000000	0.000000	0.000000	0.000000
48.150000	-79.960000	1.341135	0.000000	0.000000	4.023418	38.819675	0.396956	0.000000	2.597528	0.375691	35.203122	0.000000	0.000000	0.000000	0.000000	0.000000
48.100000	-80.100000	0.000000	4.487128	0.000000	2.109114	28.014615	1.580871	12.655944	4.665592	1.173457	0.000000	0.000000	0.000000	42.335206	0.000000	0.000000
48.160000	-79.900000	0.000000	0.000000	0.000000	0.000000	24.630488	1.641054	14.308827	3.065718	1.127172	0.000000	0.000000	50.607229	0.000000	0.000000	0.000000
48.130000	-79.830000	7.357624	0.000000	0.000000	14.252961	22.170805	1.245934	0.000000	5.350355	0.918940	0.000000	37.824709	0.000000	0.000000	0.000000	0.000000
48.100000	-79.650000	9.801638	0.000000	0.000000	11.229662	15.296121	0.567210	0.000000	2.453786	0.822014	40.855133	0.000000	0.000000	0.000000	0.000000	0.000000
48.100000	-79.650000	7.145705	0.000000	0.000000	12.393968	13.396481	1.027847	0.000000	4.574841	0.578166	52.216923	0.000000	0.000000	0.000000	0.000000	0.000000
48.160000	-79.900000	15.362497	0.000000	0.000000	18.049732	1.761923	0.800548	0.000000	1.893095	0.412326	0.000000	51.560964	0.000000	0.000000	0.000000	0.000000
48.130000	-79.750000	3.694050	1.815923	0.000000	22.871371	0.616443	1.307530	0.000000	0.589844	0.295310	0.000000	0.000000	0.000000	67.125190	0.000000	0.000000
48.100000	-79.650000	0.000000	4.546384	0.000000	7.421037	17.075431	1.313944	9.540974	4.661440	0.960100	0.000000	0.000000	0.000000	54.341860	0.000000	0.000000
48.160000	-79.960000	18.769742	0.000000	0.000000	28.811406	0.123361	1.585819	0.000000	1.815975	0.517096	0.000000	33.399380	0.000000	0.000000	0.000000	0.000000
44.440000	-118.890000	3.925035	14.630429	0.000000	18.530323	3.001209	2.237685	0.000000	6.185221	0.623021	0.000000	0.000000	0.000000	0.000000	50.867078	0.000000
44.833056	-119.794444	0.000000	16.782934	0.000000	14.281913	4.264380	2.760249	3.092716	4.420776	0.575456	0.000000	0.000000	0.000000	53.798463	0.000000	0.000000
44.241500	-120.326700	0.000000	21.294934	0.000000	12.186999	2.677154	2.867919	6.134637	3.649057	0.641251	0.000000	0.000000	0.000000	50.364889	0.000000	0.000000
44.043000	-120.375000	0.000000	20.000795	0.000000	17.247324	3.131132	2.902713	1.315019	4.579726	0.624992	0.000000	0.000000	0.000000	50.082436	0.000000	0.000000
44.833056	-119.794444	0.000000	17.540882	0.000000	10.375346	3.187736	3.189372	6.837776	4.058064	0.696318	0.000000	0.000000	0.000000	54.068212	0.000000	0.000000
44.833056	-119.794444	0.000000	15.949384	0.000000	13.423419	2.161032	3.086693	2.764254	5.154737	0.814781	0.000000	0.000000	0.000000	0.000000	56.530194	0.000000
44.833056	-119.794444	0.000000	13.628180	0.000000	15.147651	2.410469	3.292344	5.932914	4.879049	0.769830	0.000000	0.000000	0.000000	0.000000	53.846800	0.000000
44.440000	-118.890000	1.532530	17.530679	0.000000	14.469298	3.829509	3.249859	0.000000	6.209880	0.621069	0.000000	0.000000	0.000000	52.557176	0.000000	0.000000
44.000000	-118.000000	1.021937	16.452568	0.000000	17.777706	3.004224	3.089563	0.000000	5.159529	0.719593	0.000000	0.000000	0.000000	0.000000	52.682390	0.000000
44.000000	-118.000000	1.089216	17.074050	0.000000	16.418541	3.599214	3.084545	0.000000	5.592677	0.718424	0.000000	0.000000	0.000000	52.423333	0.000000	0.000000
47.647100	-120.100000	6.854344	15.669031	0.000000	14.726865	10.375560	4.867554	0.000000	2.867465	0.214244	0.000000	0.000000	0.000000	44.424937	0.000000	0.000000
47.200000	-120.900000	7.243925	13.904182	0.000000	15.749941	7.739495	3.258550	0.000000	3.194202	0.502974	0.000000	0.000000	0.000000	48.406731	0.000000	0.000000
47.200000	-119.400000	5.719012	15.720036	0.000000	18.262250	7.414250	2.767087	0.000000	3.608780	0.739964	0.000000	0.000000	0.000000	45.768621	0.000000	0.000000
44.876111	-122.973889	3.999368	16.118028	0.000000	18.068905	7.166582	3.825934	0.000000	2.513926	0.827557	0.000000	0.000000	0.000000	47.479700	0.000000	0.000000
44.970000	-116.300000	7.239855	12.437771	0.000000	15.887133	8.978355	4.270446	0.000000	4.699322	1.051384	0.000000	0.000000	0.000000	45.320560	0.000000	0.000000
47.200000	-119.400000	5.820204	14.760085	0.000000	17.617927	7.442821	3.549347	0.000000	3.313433	0.790739	0.000000	0.000000	0.000000	46.705443	0.000000	0.000000
46.200000	-116.000000	8.104922	13.214038	0.000000	14.961937	10.023683	4.224446	0.000000	3.121954	0.862614	0.000000	0.000000	0.000000	45.486405	0.000000	0.000000
46.100000	-117.200000	8.191826	12.780585	0.000000	12.704183	9.890087	4.180138	0.000000	5.367706	1.124650	0.000000	0.000000	0.000000	45.760825	0.000000	0.000000
46.378642	-119.934778	6.426133	14.899720	0.000000	16.446518	8.364204	3.840089	0.000000	3.371352	0.715519	0.000000	0.000000	0.000000	45.936464	0.000000	0.000000
46.424151	-119.034236	6.986970	13.951723	0.000000	15.390349	8.988523	3.851606	0.000000	3.822524	0.956886	0.000000	0.000000	0.000000	46.051420	0.000000	0.000000
45.590000	-121.180000	0.000000	15.064425	0.000000	16.287128	7.809226	6.820268	3.916729	1.828211	1.737252	0.000000	0.000000	0.000000	46.536761	0.000000	0.000000
48.630000	-118.010000	3.012291	11.234633	0.000000	20.156682	8.385288	6.159631	0.000000	3.085951	1.888949	0.000000	0.000000	0.000000	46.076575	0.000000	0.000000
48.630000	-118.010000	3.845125	12.370081	0.000000	22.599629	7.765778	6.527326	0.000000	2.784678	1.931657	0.000000	0.000000	0.000000	41.463069	0.000000	0.000000
44.800000	-122.800000	3.255999	15.282441	0.000000	19.187618	8.319332	5.347283	0.000000	3.149154	1.447083	0.000000	0.000000	0.000000	44.011091	0.000000	0.000000
46.912500	-120.000000	1.650791	13.833315	0.000000	20.804697	8.342478	6.128184	0.000000	2.777796	1.665207	0.000000	0.000000	0.000000	44.591142	0.000000	0.000000
45.000000	-120.000000	1.021937	16.452568	0.000000	17.777706	3.004224	3.089563	0.000000	5.159529	0.719593	0.000000	0.000000	0.000000	0.000000	52.682390	0.000000
46.600000	-121.200000	1.650791	13.833315	0.000000	20.804697	8.342478	6.128184	0.000000	2.777796	1.665207	0.000000	0.000000	0.000000	44.591142	0.000000	0.000000
44.000000	-112.000000	0.000000	13.859796	0.000000	16.630697	3.693480	5.701488	5.778026	4.010969	1.619511	0.000000	0.000000	0.000000	0.000000	48.612828	0.000000
45.600000	-121.800000	0.000000	11.972684	0.000000	12.490208	2.373305	2.631403	7.912323	5.080409	0.521098	0.000000	0.000000	0.000000	0.000000	56.972904	0.000000
44.150000	-120.470000	0.000000	19.996333	0.000000	9.478964	10.663204	2.474989	1.843015	8.720596	1.395309	0.000000	0.000000	0.000000	44.834847	0.000000	0.000000
45.780000	-121.630000	0.000000	13.261612	0.000000	6.337220	2.368345	2.663960	15.960586	1.525295	0.449099	0.000000	0.000000	0.000000	57.411098	0.000000	0.000000
45.700000	-121.500000	0.048110	10.617195	0.000000	16.534148	3.915281	3.431676	0.000000	7.350048	0.923606	0.000000	0.000000	0.000000	57.157107	0.000000	0.000000
44.300300	-120.869900	0.000000	14.941169	0.000000	6.723979	3.141937	2.857772	14.263880	1.890796	0.804644	0.000000	0.000000	0.000000	55.375824	0.000000	0.000000
45.836500	-121.994800	0.000000	9.265375	0.000000	19.112757	2.914977	2.313338	4.242539	4.947872	0.403730	0.000000	0.000000	0.000000	56.753624	0.000000	0.000000
45.227800	-121.377450	0.000000	12.159267	0.000000	13.905151	4.226049	2.735439	6.226862	4.935972	0.712854	0.000000	0.000000	0.000000	54.960968	0.000000	0.000000
46.940000	-119.980000	8.514419	10.650133	0.000000	14.563901	2.839991	4.038544	0.000000	7.124167	1.093676	0.000000	0.000000	0.000000	50.670146	0.000000	0.000000
46.290000	-119.280000	12.487267	9.982988	0.000000	10.620590	8.886727	3.984971	0.000000	7.109003	0.832949	0.000000	0.000000	0.000000	45.635167	0.000000	0.000000
46.920000	-119.950000	5.831766	14.538208	0.000000	15.780844	8.512213	5.507731	0.000000	5.074669	1.179596	0.000000	0.000000	0.000000	43.456844	0.000000	0.000000
45.600000	-115.200000	5.069042	15.667959	0.000000	13.795786	6.680666	5.302778	0.000000	4.771164	1.176262	0.000000	0.000000	0.000000	47.430622	0.000000	0.000000
46.920000	-119.950000	4.746065	15.873121	0.000000	14.732716	8.520811	5.127695	0.000000	4.784509	1.179552	0.000000	0.000000	0.000000	44.915435	0.000000	0.000000
46.920000	-119.950000	6.235251	13.431552	0.000000	13.624063	9.696995	5.312047	0.000000	4.634670	1.178318	0.000000	0.000000	0.000000	45.763269	0.000000	0.000000
44.349000	-121.270000	4.810093	8.687478	0.000000	11.421692	2.707554	2.232112	0.000000	4.058934	0.000000	0.000000	0.000000	0.000000	0.000000	66.082137	0.000000
44.600000	-121.100000	0.949610	6.512176	0.000000	13.534885	5.739746	2.567258	0.000000	4.649926	0.000000	0.000000	0.000000	0.000000	66.046398	0.000000	0.000000
44.600000	-121.100000	4.132039	8.953601	0.000000	11.942544	5.640244	2.952555	0.000000	5.165393	0.000000	0.000000	0.000000	0.000000	61.213623	0.000000	0.000000
44.600000	-121.100000	0.755333	6.097243	0.000000	19.297311	4.062281	2.554285	0.000000	4.874523	0.000000	0.000000	0.000000	0.000000	62.359023	0.000000	0.000000
44.600000	-121.100000	1.563598	9.048902	0.000000	15.941612	4.303091	2.121731	0.000000	4.678841	0.000000	0.000000	0.000000	0.000000	62.342225	0.000000	0.000000
44.600000	-121.100000	2.756880	10.770494	0.000000	10.654865	4.394326	4.045863	0.000000	6.070887	0.000000	0.000000	0.000000	0.000000	61.306686	0.000000	0.000000
44.600000	-121.100000	0.000000	16.677718	0.000000	14.510467	0.653338	2.118767	4.567878	5.643661	0.000000	0.000000	0.000000	0.000000	0.000000	55.828172	0.000000
44.600000	-121.100000	3.486723	5.221710	0.000000	13.190525	2.461360	1.921059	0.000000	4.165812	0.000000	0.000000	0.000000	0.000000	0.000000	69.552810	0.000000
44.600000	-121.100000	4.144726	10.868878	0.000000	11.901113	4.735094	3.252741	0.000000	5.563587	0.000000	0.000000	0.000000	0.000000	59.533863	0.000000	0.000000
44.600000	-121.100000	6.839252	9.437270	0.000000	10.837889	5.988671	3.067960	0.000000	5.181745	0.000000	0.000000	0.000000	0.000000	58.647212	0.000000	0.000000
44.600000	-121.100000	1.765942	7.942996	0.000000	13.404543	5.307374	1.989946	0.000000	4.082376	0.000000	0.000000	0.000000	0.000000	65.506824	0.000000	0.000000
44.600000	-121.100000	2.972767	13.738795	0.000000	12.338794	4.023587	3.279571	0.000000	6.189301	0.000000	0.000000	0.000000	0.000000	57.457184	0.000000	0.000000
44.600000	-121.100000	5.119008	5.570854	0.000000	19.747349	6.268304	2.334547	0.000000	4.696132	0.000000	0.000000	0.000000	0.000000	56.263806	0.000000	0.000000
44.600000	-121.100000	4.555414	8.625429	0.000000	14.018910	4.389615	3.050208	0.000000	5.291754	0.000000	0.000000	0.000000	0.000000	60.068670	0.000000	0.000000
44.600000	-121.100000	7.243119	8.970140	0.000000	18.601781	4.574763	1.699349	0.000000	4.476771	0.000000	0.000000	0.000000	0.000000	0.000000	54.434077	0.000000
44.600000	-121.100000	9.157035	3.263302	0.000000	17.027819	5.748150	2.130076	0.000000	4.351928	0.000000	0.000000	0.000000	0.000000	58.321690	0.000000	0.000000
44.600000	-121.100000	6.172221	8.143174	0.000000	11.560641	4.632119	3.626214	0.000000	5.698663	0.000000	0.000000	0.000000	0.000000	60.166969	0.000000	0.000000
44.600000	-121.100000	5.586444	10.644761	0.000000	10.147416	4.635639	4.030066	0.000000	5.912977	0.000000	0.000000	0.000000	0.000000	59.042697	0.000000	0.000000
44.600000	-121.100000	4.956120	8.306385	0.000000	9.960712	5.415223	2.988824	0.000000	4.748927	0.000000	0.000000	0.000000	0.000000	63.623808	0.000000	0.000000
44.600000	-121.100000	4.850081	6.755665	0.000000	10.730679	7.374381	2.618419	0.000000	4.517067	0.000000	0.000000	0.000000	0.000000	63.153708	0.000000	0.000000
44.600000	-121.100000	6.933439	10.298897	0.000000	12.022553	6.021974	4.193201	0.000000	5.884699	0.000000	0.000000	0.000000	0.000000	54.645237	0.000000	0.000000
44.600000	-121.100000	3.792144	7.241387	0.000000	11.918193	7.004773	2.982323	0.000000	4.806791	0.000000	0.000000	0.000000	0.000000	62.254391	0.000000	0.000000
44.600000	-121.100000	2.349759	10.407253	0.000000	12.436625	4.054121	2.586920	0.000000	4.894135	0.000000	0.000000	0.000000	0.000000	63.271188	0.000000	0.000000
44.600000	-121.100000	3.856223	11.550083	0.000000	9.482634	5.939710	3.258603	0.000000	4.974165	0.000000	0.000000	0.000000	0.000000	60.938582	0.000000	0.000000
44.600000	-121.100000	3.689509	4.042439	0.000000	18.533336	4.221103	2.197254	0.000000	4.678499	0.000000	0.000000	0.000000	0.000000	62.637859	0.000000	0.000000
44.600000	-121.100000	2.291809	9.427870	0.000000	11.366823	5.446656	3.067958	0.000000	4.805168	0.000000	0.000000	0.000000	0.000000	63.593715	0.000000	0.000000
44.661000	-121.142000	4.712363	8.797700	0.000000	8.481340	19.993966	4.855895	0.000000	5.256507	3.498532	0.000000	0.000000	44.106427	0.000000	0.000000	0.000000
44.661000	-121.142000	4.952103	7.774755	0.000000	5.257220	24.102658	7.400589	0.000000	6.222073	6.041080	0.000000	0.000000	0.000000	37.618683	0.000000	0.000000
44.661000	-121.142000	3.925528	13.968869	0.000000	4.600009	21.666634	4.993105	0.000000	5.741394	4.021657	0.000000	40.759039	0.000000	0.000000	0.000000	0.000000
44.661000	-121.142000	8.120169	10.963726	0.000000	5.121867	10.687640	6.061575	0.000000	3.593243	3.847367	0.000000	0.000000	51.549542	0.000000	0.000000	0.000000
44.695000	-121.229000	7.939396	8.256197	0.000000	11.886991	10.909179	5.366730	0.000000	6.802865	2.941803	0.000000	0.000000	0.000000	45.580292	0.000000	0.000000
44.695000	-121.229000	7.883257	3.806784	0.000000	11.149360	21.066709	4.953817	0.000000	4.995332	2.845731	0.000000	0.000000	0.000000	43.005241	0.000000	0.000000
44.738000	-121.241000	3.885122	10.232129	0.000000	20.355495	2.568864	3.377271	0.000000	6.814631	0.867168	0.000000	0.000000	0.000000	0.000000	51.802963	0.000000
44.700000	-121.200000	3.597923	19.244716	0.000000	9.887578	4.022883	4.857641	0.000000	7.845589	0.000000	0.000000	0.000000	0.000000	50.444970	0.000000	0.000000
44.700000	-121.200000	7.482537	12.009405	0.000000	13.294812	2.671383	4.884031	0.000000	7.779129	1.161243	0.000000	0.000000	0.000000	50.717461	0.000000	0.000000
44.700000	-121.200000	4.560219	19.576458	0.000000	9.183380	3.506779	4.622602	0.000000	7.522076	0.000000	0.000000	0.000000	0.000000	51.028486	0.000000	0.000000
44.700000	-121.200000	6.473467	11.918738	0.000000	13.296143	4.054775	5.023589	0.000000	7.889520	1.243360	0.000000	0.000000	0.000000	50.100408	0.000000	0.000000
44.700000	-121.200000	6.226466	14.282519	0.000000	12.634249	3.235888	4.803925	0.000000	8.008963	1.193479	0.000000	0.000000	0.000000	49.514088	0.000000	0.000000
44.700000	-121.200000	6.734036	12.037946	0.000000	13.108627	3.750999	5.029132	0.000000	8.097638	1.286865	0.000000	0.000000	0.000000	49.954756	0.000000	0.000000
44.700000	-121.200000	6.692921	11.792805	0.000000	13.119883	3.523250	5.033574	0.000000	7.942148	1.264583	0.000000	0.000000	0.000000	50.535372	0.000000	0.000000
44.700000	-121.200000	5.089652	17.116459	0.000000	10.744962	3.565434	4.755270	0.000000	7.692384	0.000000	0.000000	0.000000	0.000000	51.035840	0.000000	0.000000
37.990000	-78.470000	12.177684	27.718894	0.000000	3.383849	3.010425	4.278691	0.000000	8.629520	0.588129	0.000000	0.000000	0.000000	40.068480	0.000000	0.000000
37.990000	-78.470000	0.000000	18.582330	0.000000	14.295255	1.646575	4.054941	0.588077	7.982931	0.628370	0.000000	0.000000	0.000000	0.000000	52.092343	0.000000
46.504000	-90.096000	5.664649	15.214388	0.000000	19.298243	1.839839	2.365127	0.000000	4.513978	0.489657	0.000000	0.000000	0.000000	0.000000	50.496112	0.000000
46.500000	-90.100000	7.116516	5.025981	0.000000	19.107317	6.078986	1.953646	0.000000	6.114976	0.728041	0.000000	0.000000	0.000000	53.874537	0.000000	0.000000
45.500000	-90.100000	14.904030	1.515009	0.000000	13.857449	6.166909	5.549327	0.000000	9.229478	1.477141	0.000000	0.000000	0.000000	47.300657	0.000000	0.000000
46.341500	-93.840700	0.000000	2.313741	0.000000	13.093331	2.719081	1.982176	9.209016	6.609807	0.241396	0.000000	0.000000	0.000000	0.000000	63.196263	0.000000
46.341500	-93.840700	0.000000	4.089693	0.000000	13.006404	2.687559	2.740865	7.675107	6.982291	0.452370	0.000000	0.000000	0.000000	0.000000	61.677683	0.000000
46.341500	-93.840700	0.000000	0.434041	0.000000	14.540490	2.203855	0.882808	9.702899	6.347116	0.166876	0.000000	0.000000	0.000000	0.000000	65.180490	0.000000
46.341500	-93.840700	0.000000	2.591098	0.000000	6.883006	3.438738	1.373888	7.400480	4.542864	0.264408	0.000000	0.000000	0.000000	0.000000	73.130862	0.000000
46.341500	-93.840700	0.000000	3.620260	0.000000	10.149696	2.450021	1.658276	8.970025	5.752198	0.220703	0.000000	0.000000	0.000000	0.000000	66.866754	0.000000
46.341500	-93.840700	0.000000	1.450586	0.000000	25.942353	1.986051	2.598238	15.544966	11.492453	0.266937	0.000000	0.000000	0.000000	0.000000	39.861721	0.000000
46.341500	-93.840700	0.000000	3.549057	0.000000	14.593556	2.633869	1.847926	9.390859	7.167797	0.239112	0.000000	0.000000	0.000000	0.000000	60.287855	0.000000
46.341500	-93.840700	0.000000	2.221591	0.000000	16.540155	2.621696	1.552467	8.413805	6.802274	0.214273	0.000000	0.000000	0.000000	0.000000	61.022747	0.000000
46.341500	-93.840700	0.000000	6.984610	0.000000	14.343662	3.371537	3.005093	7.734234	7.944523	0.382862	0.000000	0.000000	0.000000	0.000000	55.558932	0.000000
46.341500	-93.840700	0.000000	3.453803	0.000000	14.488519	2.956556	1.688706	5.049055	5.527843	0.259266	0.000000	0.000000	0.000000	0.000000	66.041565	0.000000
46.341500	-93.840700	0.000000	6.116134	0.000000	18.132582	3.801836	3.304054	3.707925	7.504893	0.518930	0.000000	0.000000	0.000000	0.000000	56.244156	0.000000
46.341500	-93.840700	0.000000	3.063047	0.000000	6.872714	1.524861	0.973798	6.720018	3.681532	0.094874	0.000000	0.000000	0.000000	0.000000	76.630031	0.000000
46.341500	-93.840700	0.000000	3.449998	0.000000	14.099687	4.394513	3.193756	8.459852	7.812955	0.525781	0.000000	0.000000	0.000000	0.000000	57.447749	0.000000
46.341500	-93.840700	0.000000	1.518476	0.000000	16.693776	2.056808	1.177579	9.820356	6.545148	0.188746	0.000000	0.000000	0.000000	0.000000	61.335302	0.000000
46.341500	-93.840700	0.000000	0.950349	0.000000	11.852819	1.696140	0.986147	15.706498	7.367480	0.146998	0.000000	0.000000	0.000000	0.000000	60.431436	0.000000
46.341500	-93.840700	0.000000	2.567018	0.000000	19.942595	2.428132	1.986658	9.960352	8.506221	0.237289	0.000000	0.000000	0.000000	0.000000	53.631503	0.000000
46.341500	-93.840700	0.000000	1.819618	0.000000	11.105245	0.992731	0.429116	27.221768	8.316445	0.072688	0.000000	0.000000	0.000000	0.000000	49.826220	0.000000
46.341500	-93.840700	0.000000	1.489416	0.000000	16.651459	0.903368	0.464515	23.025207	8.200814	0.072127	0.000000	0.000000	0.000000	0.000000	49.016275	0.000000
46.341500	-93.840700	0.000000	5.166932	0.000000	9.280666	3.276790	3.324447	4.231839	5.271062	0.284800	0.000000	0.000000	0.000000	0.000000	68.678155	0.000000
46.341500	-93.840700	9.835166	0.000000	0.000000	25.711519	2.366554	1.578558	0.000000	7.025021	0.230691	0.000000	0.000000	0.000000	0.000000	0.000000	39.321793
46.341500	-93.840700	0.684726	0.000000	0.000000	21.905476	2.403182	1.676179	0.000000	5.666604	0.163763	0.000000	0.000000	0.000000	0.000000	65.236088	0.000000
46.341500	-93.840700	0.000000	1.406709	0.000000	19.185768	2.202253	1.840017	5.666488	7.240301	0.261898	0.000000	0.000000	0.000000	0.000000	61.521062	0.000000
46.341500	-93.840700	3.439702	0.000000	0.000000	28.184090	2.433834	1.773260	0.000000	7.302107	0.236852	0.000000	0.000000	0.000000	0.000000	52.530157	0.000000
46.341500	-93.840700	0.000000	3.637139	0.000000	12.675770	2.903062	2.510444	9.363757	7.375080	0.307120	0.000000	0.000000	0.000000	0.000000	60.672600	0.000000
46.341500	-93.840700	0.000000	0.000000	0.000000	0.000000	3.292110	3.802787	18.964279	9.243361	0.420932	41.794646	0.000000	0.000000	0.000000	0.000000	0.000000
46.341500	-93.840700	0.000000	0.000000	0.000000	0.000000	2.649597	3.996822	18.641053	9.044584	0.258829	39.425095	0.000000	0.000000	0.000000	0.000000	0.000000
46.341500	-93.840700	0.000000	0.000000	0.000000	0.496749	2.735867	4.038840	17.323955	9.683677	0.295118	47.364906	0.000000	0.000000	0.000000	0.000000	0.000000
46.341500	-93.840700	0.000000	0.000000	0.000000	0.000000	3.114155	2.540966	19.995026	9.395464	0.210424	40.592753	0.000000	0.000000	0.000000	0.000000	0.000000
46.341500	-93.840700	0.000000	0.000000	0.000000	0.000000	2.598969	3.320024	17.880790	8.841116	0.256300	54.324346	0.000000	0.000000	0.000000	0.000000	0.000000
46.341500	-93.840700	0.000000	0.000000	0.000000	0.000000	4.788433	3.171498	16.914524	8.352742	0.509832	44.300380	0.000000	0.000000	0.000000	0.000000	0.000000
46.341500	-93.840700	0.000000	0.000000	0.000000	0.000000	3.107836	3.320348	19.039592	9.242843	0.435365	42.329544	0.000000	0.000000	0.000000	0.000000	0.000000
46.341500	-93.840700	0.000000	0.000000	0.000000	0.000000	3.392380	2.852371	22.556901	10.570889	0.442899	41.303028	0.000000	0.000000	0.000000	0.000000	0.000000
46.341500	-93.840700	7.906973	0.000000	0.000000	38.379833	2.722890	3.557428	0.000000	14.473725	0.362585	9.208308	0.000000	0.000000	0.000000	0.000000	0.000000
46.341500	-93.840700	0.000000	0.000000	0.000000	0.000000	4.667666	3.743036	20.108117	10.413577	0.569335	39.873905	0.000000	0.000000	0.000000	0.000000	0.000000
46.341500	-93.840700	8.109606	0.000000	0.000000	24.395749	3.962027	4.045310	0.000000	8.274166	0.490819	0.000000	0.000000	0.000000	0.000000	43.901438	0.000000
46.341500	-93.840700	0.000000	0.000000	0.000000	0.000000	6.760956	6.463056	15.263055	9.971966	0.757839	42.110490	0.000000	0.000000	0.000000	0.000000	0.000000
46.341500	-93.840700	0.000000	0.000000	0.000000	3.369188	4.729650	5.750392	14.443100	11.115612	0.821569	46.101373	0.000000	0.000000	0.000000	0.000000	0.000000
46.341500	-93.840700	9.287837	0.000000	0.000000	23.061417	6.072611	5.418300	0.000000	11.830107	0.815826	20.391552	0.000000	0.000000	0.000000	0.000000	0.000000
46.341500	-93.840700	4.719690	0.000000	0.000000	24.459245	5.020936	5.803036	0.000000	12.093732	0.739331	29.135574	0.000000	0.000000	0.000000	0.000000	0.000000
46.341500	-93.840700	3.069241	0.000000	0.000000	23.325846	2.995396	5.830818	0.000000	11.354770	0.882159	37.510216	0.000000	0.000000	0.000000	0.000000	0.000000
46.400000	-90.500000	0.000000	11.750606	0.000000	5.205009	2.650431	2.130656	12.612760	2.585117	0.283573	0.000000	0.000000	0.000000	0.000000	62.603469	0.000000
46.400000	-90.500000	0.643768	7.414734	0.000000	8.577441	2.082278	1.211151	0.000000	1.408945	0.047761	0.000000	0.000000	0.000000	0.000000	78.532118	0.000000
46.400000	-90.500000	0.000000	8.709895	0.000000	8.856312	2.143272	1.899188	5.960398	1.728144	0.047660	0.000000	0.000000	0.000000	0.000000	70.532768	0.000000
46.400000	-90.500000	0.000000	10.185976	0.000000	8.066535	2.249617	1.974540	17.215760	1.800109	0.095253	0.000000	0.000000	0.000000	0.000000	58.291496	0.000000
46.400000	-90.500000	0.000000	3.459536	0.000000	3.214159	1.883054	0.881782	22.884575	2.458543	0.047624	0.000000	0.000000	0.000000	0.000000	64.879469	0.000000
46.400000	-90.500000	0.000000	18.697686	0.000000	11.820674	1.715927	2.582942	10.365019	2.707651	0.119720	0.000000	0.000000	0.000000	0.000000	51.824224	0.000000
46.400000	-90.500000	0.000000	6.564123	0.000000	9.723727	3.052004	1.630967	6.886605	3.208007	0.262185	0.000000	0.000000	0.000000	0.000000	68.567222	0.000000
46.400000	-90.500000	0.000000	10.079390	0.000000	14.284704	4.459039	3.305951	0.064528	3.821005	0.435899	0.000000	0.000000	0.000000	0.000000	63.468176	0.000000
46.400000	-90.500000	2.305023	15.651634	0.000000	7.799632	3.103622	3.119491	0.000000	2.834411	0.404142	0.000000	0.000000	0.000000	0.000000	64.685024	0.000000
46.400000	-90.500000	4.244386	15.500449	0.000000	11.702658	3.508338	6.764599	0.000000	7.417205	1.666303	0.000000	0.000000	0.000000	49.130706	0.000000	0.000000
47.033500	-84.783000	2.803613	12.073553	0.000000	13.183877	2.468546	3.777779	0.000000	7.857969	0.469273	0.000000	0.000000	0.000000	57.365391	0.000000	0.000000
47.033500	-84.783000	6.083728	9.869454	0.000000	17.369664	1.939259	4.079344	0.000000	7.944344	0.469197	0.000000	0.000000	0.000000	52.245012	0.000000	0.000000
47.000000	-92.600000	1.345827	24.003421	0.000000	12.361686	7.393678	4.460165	0.000000	5.605596	0.532263	0.000000	0.000000	0.000000	44.297364	0.000000	0.000000
47.000000	-92.600000	5.555316	18.975710	0.000000	13.756311	4.848801	4.313811	0.000000	6.644552	0.401303	0.000000	0.000000	0.000000	0.000000	45.504195	0.000000
47.000000	-92.600000	0.000000	9.671059	0.000000	0.000000	4.602769	4.817472	21.598674	6.455168	0.446954	0.000000	0.000000	0.000000	0.000000	51.718804	0.000000
47.000000	-92.600000	0.000000	10.603738	0.000000	8.113024	10.741489	4.349215	2.699742	12.533728	0.411854	0.000000	0.000000	0.000000	49.117762	0.000000	0.000000
47.000000	-92.600000	0.000000	12.221193	0.000000	13.691539	5.085481	4.135119	4.264514	9.019552	0.440281	0.000000	0.000000	0.000000	0.000000	51.142321	0.000000
47.000000	-92.600000	1.726007	16.803854	0.000000	7.269716	4.369074	3.904607	0.000000	8.084535	0.430073	0.000000	0.000000	0.000000	52.212272	0.000000	0.000000
47.000000	-92.600000	0.658925	12.595748	0.000000	9.415860	7.507391	5.001944	0.000000	12.047954	0.560422	0.000000	0.000000	0.000000	52.000478	0.000000	0.000000
47.000000	-92.600000	0.000000	18.152333	0.000000	0.000000	3.063115	2.894179	11.480513	6.658506	0.122283	0.000000	0.000000	0.000000	0.000000	57.439761	0.000000
47.000000	-92.600000	0.000000	11.764194	0.000000	4.480597	7.240106	3.056394	8.206352	8.493796	0.195955	0.000000	0.000000	0.000000	0.000000	53.533338	0.000000
47.000000	-92.600000	2.387795	12.124461	0.000000	12.945334	4.455954	2.962167	0.000000	11.052332	0.170576	0.000000	0.000000	0.000000	0.000000	53.901381	0.000000
47.000000	-92.600000	0.000000	17.258427	0.000000	0.000000	3.210594	3.214487	15.758214	4.499023	0.123241	0.000000	0.000000	0.000000	0.000000	55.500073	0.000000
47.000000	-92.600000	0.000000	15.724837	0.000000	8.154494	1.871020	3.307165	6.500290	8.461786	0.174284	0.000000	0.000000	0.000000	0.000000	55.806123	0.000000
47.000000	-92.600000	4.117889	16.527630	0.000000	11.356336	1.826835	2.974653	0.000000	8.917865	0.267408	0.000000	0.000000	0.000000	0.000000	51.310652	0.000000
47.000000	-92.600000	0.138494	14.724804	0.000000	15.100836	2.067274	2.735659	0.000000	10.337896	0.121365	0.000000	0.000000	0.000000	0.000000	54.773673	0.000000
47.000000	-92.600000	0.000000	13.280175	0.000000	7.501630	6.211263	3.379632	8.107790	8.781349	0.171854	0.000000	0.000000	0.000000	0.000000	52.566308	0.000000
47.000000	-92.600000	0.000000	12.459878	0.000000	0.000000	4.846233	3.035065	17.906997	6.326122	0.173624	0.000000	0.000000	0.000000	0.000000	53.007141	0.000000
47.000000	-92.600000	0.000000	16.312381	0.000000	13.098461	1.264234	2.824722	2.548470	10.235783	0.120166	0.000000	0.000000	0.000000	0.000000	53.595783	0.000000
47.000000	-92.600000	0.000000	10.385132	0.000000	12.223487	1.615371	2.980266	4.375360	10.260428	0.214958	0.000000	0.000000	0.000000	0.000000	57.944998	0.000000
47.000000	-92.600000	4.396456	13.841655	0.000000	21.800347	4.647716	6.296097	0.000000	6.610855	0.892482	0.000000	0.000000	0.000000	41.514392	0.000000	0.000000
47.000000	-92.600000	6.952063	10.484411	0.000000	20.173051	10.363996	4.868019	0.000000	3.550850	0.734455	0.000000	0.000000	0.000000	42.873156	0.000000	0.000000
47.000000	-92.600000	5.961278	10.877334	0.000000	17.490590	11.642941	5.073922	0.000000	4.232486	0.803057	0.000000	0.000000	0.000000	43.918392	0.000000	0.000000
47.000000	-92.600000	0.000000	22.174665	0.000000	9.650657	5.838261	5.724576	4.858470	5.831900	0.832394	0.000000	0.000000	0.000000	45.089076	0.000000	0.000000
47.000000	-92.600000	0.434161	21.661989	0.000000	21.754585	5.204182	5.613462	0.000000	5.033929	1.122366	0.000000	0.000000	0.000000	39.175325	0.000000	0.000000
47.000000	-92.600000	1.936874	14.457437	0.000000	24.415007	5.355418	4.969941	0.000000	1.742068	0.984896	0.000000	0.000000	0.000000	46.138359	0.000000	0.000000
47.000000	-92.600000	2.938885	21.396307	0.000000	11.460987	4.240513	6.391738	0.000000	10.140184	1.311372	0.000000	0.000000	0.000000	42.120014	0.000000	0.000000
47.000000	-92.600000	0.000000	20.238931	0.000000	11.905720	5.386975	4.623007	4.488834	7.944574	0.898029	0.000000	0.000000	0.000000	44.513929	0.000000	0.000000
47.000000	-92.600000	0.000000	20.996919	0.000000	11.152001	3.914644	4.155464	7.536486	3.245136	0.662994	0.000000	0.000000	0.000000	48.336357	0.000000	0.000000
47.000000	-92.600000	0.000000	19.413445	0.000000	13.615874	4.418006	3.779858	7.146817	3.105347	0.619685	0.000000	0.000000	0.000000	47.900968	0.000000	0.000000
47.000000	-92.600000	5.498338	11.382426	0.000000	19.920670	8.619407	5.206176	0.000000	4.109496	0.585697	0.000000	0.000000	0.000000	44.677791	0.000000	0.000000
47.000000	-92.600000	7.078640	15.241594	0.000000	15.883429	2.336965	3.370081	0.000000	6.601059	0.478433	0.000000	0.000000	0.000000	0.000000	49.009800	0.000000
47.000000	-92.600000	5.130663	16.824247	0.000000	13.624675	4.292933	2.222769	0.000000	5.119993	0.095210	0.000000	0.000000	0.000000	52.689509	0.000000	0.000000
47.000000	-92.600000	0.000000	23.851718	0.000000	2.928361	2.274748	1.837508	14.486167	1.463130	0.024543	0.000000	0.000000	0.000000	53.133824	0.000000	0.000000
47.000000	-92.600000	0.000000	21.550214	0.000000	15.758754	1.600999	1.086217	3.610174	3.724319	0.023672	0.000000	0.000000	0.000000	0.000000	52.645652	0.000000
47.643174	-91.876804	0.000000	0.000000	0.000000	0.000000	3.610444	3.161919	17.258091	7.991622	0.502381	41.289251	0.000000	0.000000	0.000000	0.000000	0.000000
47.643174	-91.876804	7.914422	0.000000	0.000000	26.331820	4.618685	5.818534	0.000000	9.971292	0.770354	0.000000	0.000000	0.000000	0.000000	35.308973	0.000000
47.643174	-91.876804	4.859257	0.853111	0.000000	22.169835	5.010957	5.576038	0.000000	9.070115	0.845811	0.000000	0.000000	0.000000	0.000000	46.528071	0.000000
47.643174	-91.876804	4.010022	1.706217	0.000000	22.505464	4.872803	5.063803	0.000000	8.694762	0.714273	0.000000	0.000000	0.000000	0.000000	47.808666	0.000000
47.643174	-91.876804	0.000000	0.000000	0.000000	0.499785	3.377450	3.070063	20.690314	10.020579	0.471092	44.380899	0.000000	0.000000	0.000000	0.000000	0.000000
47.643174	-91.876804	16.414514	0.000000	0.000000	17.613095	3.511218	5.325852	0.000000	7.903564	0.840795	0.000000	0.000000	0.000000	0.000000	0.000000	32.156771
47.643174	-91.876804	0.000000	0.000000	0.000000	0.000000	3.353277	8.982901	15.596476	12.381907	0.467721	41.872618	0.000000	0.000000	0.000000	0.000000	0.000000
47.643174	-91.876804	8.553324	0.000000	0.000000	24.788925	3.635992	6.558732	0.000000	9.788771	0.744758	0.000000	0.000000	0.000000	0.000000	0.000000	38.619452
47.643165	-91.876804	6.274407	0.000000	0.000000	20.673879	4.745951	5.500067	0.000000	7.993864	0.733652	0.000000	0.000000	0.000000	0.000000	47.124565	0.000000
47.643165	-91.876804	2.927441	0.000000	0.000000	40.799925	2.837121	3.565156	0.000000	12.052706	0.386084	0.000000	0.000000	0.000000	0.000000	0.000000	29.100591
47.643165	-91.876804	4.767506	3.729970	0.000000	16.022673	5.037997	8.469594	0.000000	9.665237	1.068343	0.000000	0.000000	0.000000	0.000000	47.815911	0.000000
47.643165	-91.876804	6.359616	0.000000	0.000000	37.375331	2.868366	3.713272	0.000000	11.492663	0.405008	0.000000	0.000000	0.000000	0.000000	0.000000	26.691267
47.643165	-91.876804	4.907772	0.000000	0.000000	25.167275	3.991990	4.591407	0.000000	9.203717	0.643933	0.000000	0.000000	0.000000	0.000000	44.636459	0.000000
47.643165	-91.876804	0.000000	0.000000	0.000000	1.758602	3.096214	3.236746	22.889604	10.753995	0.426774	41.850651	0.000000	0.000000	0.000000	0.000000	0.000000
47.643165	-91.876804	4.260058	5.706301	0.000000	19.923595	3.657378	6.492379	0.000000	9.334238	0.944731	0.000000	0.000000	0.000000	0.000000	45.743033	0.000000
47.612900	-91.962196	0.000000	1.330541	0.000000	9.381530	1.458659	0.659330	17.303442	6.595673	0.046801	0.000000	0.000000	0.000000	0.000000	62.759688	0.000000
47.612900	-91.962196	0.000000	2.453089	0.000000	5.623875	1.853796	1.017306	11.578973	4.984749	0.163811	0.000000	0.000000	0.000000	0.000000	71.980591	0.000000
47.612900	-91.962196	3.150816	0.000000	0.000000	17.340118	4.282571	1.371199	0.000000	3.743161	0.473137	0.000000	0.000000	0.000000	0.000000	67.562545	0.000000
47.612900	-91.962196	0.000000	6.915228	0.000000	11.355908	1.561658	1.476814	15.195274	7.605099	0.141114	0.000000	0.000000	0.000000	0.000000	55.105080	0.000000
47.612900	-91.962196	0.000000	2.096074	0.000000	6.667600	1.978620	0.980797	6.641821	3.772788	0.140577	0.000000	0.000000	0.000000	0.000000	77.322086	0.000000
47.612900	-91.962196	0.000000	2.324217	0.000000	13.810214	1.620132	1.247717	26.810402	9.939463	0.187867	0.000000	0.000000	0.000000	0.000000	43.518169	0.000000
47.612900	-91.962196	0.000000	5.124446	0.000000	13.390186	2.923574	3.012324	7.185417	7.171786	0.374188	0.000000	0.000000	0.000000	0.000000	60.115602	0.000000
47.612900	-91.962196	0.000000	3.104642	0.000000	21.442020	2.195279	2.208258	22.906732	11.633551	0.348697	0.000000	0.000000	0.000000	0.000000	34.762419	0.000000
47.612900	-91.962196	0.000000	4.292469	0.000000	14.726072	2.931359	2.888205	8.631196	7.399972	0.328287	0.000000	0.000000	0.000000	0.000000	57.590119	0.000000
47.612900	-91.962196	0.000000	5.454423	0.000000	18.254130	3.167153	3.522450	11.901171	9.613451	0.538170	0.000000	0.000000	0.000000	0.000000	46.455242	0.000000
47.612900	-91.962196	0.000000	5.554892	0.000000	16.963036	4.245297	3.513101	5.151563	7.407816	0.633476	0.000000	0.000000	0.000000	0.000000	55.572603	0.000000
47.612900	-91.962196	0.000000	6.242847	0.000000	17.363032	3.921900	3.806302	4.834588	7.731667	0.628868	0.000000	0.000000	0.000000	0.000000	54.166498	0.000000
47.612900	-91.962196	0.000000	7.291611	0.000000	15.993517	3.984211	3.981018	4.732428	7.564426	0.583159	0.000000	0.000000	0.000000	0.000000	54.913542	0.000000
47.637051	-91.902283	0.000000	1.472214	0.000000	37.617158	4.509028	3.008856	9.800220	11.619705	0.141041	0.000000	0.000000	0.000000	0.000000	0.000000	28.587129
47.637051	-91.902283	0.000000	1.097086	0.000000	12.332973	2.125301	1.469251	3.810545	4.526027	0.189620	0.000000	0.000000	0.000000	0.000000	73.239982	0.000000
47.637051	-91.902283	0.000000	0.000000	0.000000	8.795122	2.668256	1.391037	5.412437	6.226609	0.297279	40.959390	0.000000	0.000000	0.000000	0.000000	0.000000
47.637051	-91.902283	0.000000	3.511615	0.000000	10.602557	2.275692	1.698736	10.029426	6.159083	0.257908	0.000000	0.000000	0.000000	0.000000	65.182061	0.000000
47.637051	-91.902283	0.000000	4.299166	0.000000	8.086003	2.387535	1.788900	10.582517	5.884121	0.280693	0.000000	0.000000	0.000000	0.000000	66.496289	0.000000
47.637051	-91.902283	17.313829	0.000000	0.000000	15.599545	19.682644	4.768901	0.000000	6.360748	1.326585	0.000000	0.000000	21.499276	0.000000	0.000000	0.000000
47.637051	-91.902283	4.839079	7.063626	0.000000	17.625731	5.497002	6.965161	0.000000	9.215852	1.075662	0.000000	0.000000	0.000000	0.000000	46.507810	0.000000
47.637051	-91.902283	2.563668	4.600800	0.000000	21.163988	5.607252	5.251289	0.000000	8.384733	0.888452	0.000000	0.000000	0.000000	0.000000	49.458919	0.000000
47.637051	-91.902283	0.665045	0.000000	0.000000	19.593425	35.111893	1.939264	0.000000	4.670848	0.259787	0.000000	30.886275	0.000000	0.000000	0.000000	0.000000
47.757999	-91.767899	0.000000	8.657618	0.000000	6.657203	2.816457	3.717412	2.085436	4.600978	0.140642	0.000000	0.000000	0.000000	0.000000	71.069484	0.000000
47.757999	-91.767899	4.598845	6.843051	0.000000	16.184477	4.493267	7.961276	0.000000	8.130492	6.725749	0.000000	0.000000	0.000000	0.000000	43.703296	0.000000
47.757999	-91.767899	0.000000	4.034386	0.000000	12.312741	2.513585	2.153931	13.820184	7.775250	0.305112	0.000000	0.000000	0.000000	0.000000	56.824143	0.000000
47.757999	-91.767899	0.000000	0.273291	0.000000	15.317172	0.845049	1.882668	31.161819	14.171719	0.116932	0.000000	0.000000	0.000000	0.000000	35.868031	0.000000
47.757999	-91.767899	0.000000	13.338594	0.000000	9.364077	2.228404	7.676794	1.847639	6.364690	0.117729	0.000000	0.000000	0.000000	0.000000	58.784871	0.000000
47.757999	-91.767899	0.000000	0.899200	0.000000	18.264637	0.361339	0.263432	43.106826	15.381286	0.023374	0.000000	0.000000	0.000000	0.000000	21.385738	0.000000
47.757999	-91.767899	0.000000	0.000000	0.000000	16.656057	1.447435	0.549981	20.915768	9.235648	0.047116	0.000000	0.000000	0.000000	0.000000	50.170797	0.000000
47.757999	-91.767899	0.000000	11.032794	0.000000	8.595579	1.632862	4.876066	9.008263	7.623483	0.047136	0.000000	0.000000	0.000000	0.000000	57.061988	0.000000
47.757999	-91.767899	0.000000	3.867528	0.000000	11.187161	2.101940	2.201212	10.756727	6.836580	0.070111	0.000000	0.000000	0.000000	0.000000	62.839235	0.000000
47.757999	-91.767899	9.611974	0.000000	0.000000	34.215039	2.362262	2.512696	0.000000	8.691506	0.459007	0.000000	0.000000	0.000000	0.000000	35.246804	0.000000
47.757999	-91.767899	0.000000	5.706387	0.000000	14.327799	2.472630	4.516605	2.242867	6.425272	0.117374	0.000000	0.000000	0.000000	0.000000	64.086176	0.000000
47.757999	-91.767899	0.000000	10.114279	0.000000	17.927201	2.151524	5.580150	5.902802	9.743513	0.302386	0.000000	0.000000	0.000000	0.000000	47.653016	0.000000
47.757999	-91.767899	0.000000	6.568254	0.000000	10.141366	3.117475	3.525279	9.511088	7.477568	0.444932	0.000000	0.000000	0.000000	0.000000	59.097504	0.000000
47.757999	-91.767899	0.180678	0.980660	0.000000	7.887998	12.174921	0.551840	0.000000	2.027618	0.236376	0.000000	0.000000	0.000000	75.188989	0.000000	0.000000
47.757999	-91.767899	0.000000	5.918950	0.000000	6.547753	3.402205	3.274285	5.760366	5.412403	0.490880	0.000000	0.000000	0.000000	0.000000	69.105686	0.000000
47.757999	-91.767899	0.000000	4.696016	0.000000	9.731293	2.752744	2.613995	11.381376	7.052449	0.420485	0.000000	0.000000	0.000000	0.000000	61.209201	0.000000
47.757999	-91.767899	0.000000	5.743484	0.000000	15.724211	5.340774	6.886965	2.651067	9.003649	0.488189	0.000000	0.000000	0.000000	53.110097	0.000000	0.000000
44.000000	-123.000000	1.631562	19.119430	0.000000	17.245594	0.467069	2.705139	0.000000	5.396152	0.231745	0.000000	0.000000	0.000000	0.000000	53.024795	0.000000
36.000000	-106.000000	0.000000	13.394554	0.000000	0.000000	9.038371	2.809799	12.513004	2.232026	1.509322	0.000000	0.000000	0.000000	57.893455	0.000000	0.000000
36.000000	-106.000000	0.000000	33.710209	0.000000	0.000000	0.000000	3.582235	24.568313	2.880225	2.390596	0.000000	0.000000	0.000000	0.000000	0.000000	14.891786
33.000000	-107.000000	0.000000	17.474448	0.000000	0.000000	12.997235	3.950206	14.354199	2.972389	1.385205	0.000000	0.000000	0.000000	33.222355	0.000000	0.000000
33.000000	-107.000000	0.000000	16.428922	0.000000	0.000000	8.636639	3.889640	14.663081	2.911780	0.820916	0.000000	0.000000	0.000000	41.342073	0.000000	0.000000
37.055000	-118.168000	-9999.000000	-9999.000000	-9999.000000	-9999.000000	-9999.000000	-9999.000000	-9999.000000	-9999.000000	-9999.000000	-9999.000000	-9999.000000	-9999.000000	-9999.000000	-9999.000000	-9999.000000
36.848600	-118.275000	-9999.000000	-9999.000000	-9999.000000	-9999.000000	-9999.000000	-9999.000000	-9999.000000	-9999.000000	-9999.000000	-9999.000000	-9999.000000	-9999.000000	-9999.000000	-9999.000000	-9999.000000
36.839400	-118.271000	-9999.000000	-9999.000000	-9999.000000	-9999.000000	-9999.000000	-9999.000000	-9999.000000	-9999.000000	-9999.000000	-9999.000000	-9999.000000	-9999.000000	-9999.000000	-9999.000000	-9999.000000
36.839400	-118.271000	-9999.000000	-9999.000000	-9999.000000	-9999.000000	-9999.000000	-9999.000000	-9999.000000	-9999.000000	-9999.000000	-9999.000000	-9999.000000	-9999.000000	-9999.000000	-9999.000000	-9999.000000
36.839400	-118.286000	-9999.000000	-9999.000000	-9999.000000	-9999.000000	-9999.000000	-9999.000000	-9999.000000	-9999.000000	-9999.000000	-9999.000000	-9999.000000	-9999.000000	-9999.000000	-9999.000000	-9999.000000
36.945000	-118.239000	-9999.000000	-9999.000000	-9999.000000	-9999.000000	-9999.000000	-9999.000000	-9999.000000	-9999.000000	-9999.000000	-9999.000000	-9999.000000	-9999.000000	-9999.000000	-9999.000000	-9999.000000
36.992500	-118.254000	0.000000	0.018876	0.000000	31.719770	0.300528	0.212482	55.182683	5.704071	0.000000	0.000000	0.000000	0.000000	0.000000	0.000000	6.704507
36.000000	-113.000000	0.000000	25.019940	0.000000	0.000000	8.773704	4.405729	14.787065	6.049395	0.000000	0.000000	0.000000	0.000000	0.000000	33.496520	0.000000
38.290000	-116.170000	0.000000	13.749894	0.000000	0.000000	7.005147	4.445830	20.776750	3.552917	1.527520	0.000000	0.000000	0.000000	44.090756	0.000000	0.000000
38.400000	-116.000000	0.000000	18.085220	0.000000	0.000000	9.207731	5.026765	15.333515	3.185887	1.272404	0.000000	0.000000	0.000000	0.000000	38.624736	0.000000
38.500000	-116.000000	0.000000	23.496667	0.000000	0.000000	9.753669	4.606340	12.248222	4.756873	1.543266	0.000000	0.000000	0.000000	0.000000	33.114409	0.000000
38.500000	-115.917000	0.000000	17.277843	0.000000	0.000000	10.564038	3.221429	16.902613	4.830493	1.533559	0.000000	0.000000	0.000000	0.000000	35.481806	0.000000
36.250000	-113.167000	0.000000	20.406876	0.000000	0.000000	10.641823	5.503507	11.365458	5.797679	0.000000	0.000000	0.000000	0.000000	0.000000	39.456532	0.000000
36.216700	-113.050000	0.000000	29.347184	0.000000	0.000000	13.326585	5.605214	7.946392	6.507468	0.000000	0.000000	0.000000	0.000000	0.000000	18.286195	0.000000
36.216700	-113.050000	0.000000	22.160067	0.000000	0.000000	13.428610	5.334618	10.702255	6.534627	0.000000	0.000000	0.000000	0.000000	36.097201	0.000000	0.000000
36.216700	-113.050000	0.000000	26.802370	0.000000	0.000000	12.433030	5.617702	8.281937	6.206112	0.000000	0.000000	0.000000	0.000000	24.394300	0.000000	0.000000
47.463000	-110.560000	-9999.000000	-9999.000000	-9999.000000	-9999.000000	-9999.000000	-9999.000000	-9999.000000	-9999.000000	-9999.000000	-9999.000000	-9999.000000	-9999.000000	-9999.000000	-9999.000000	-9999.000000
35.000000	-111.000000	-9999.000000	-9999.000000	-9999.000000	-9999.000000	-9999.000000	-9999.000000	-9999.000000	-9999.000000	-9999.000000	-9999.000000	-9999.000000	-9999.000000	-9999.000000	-9999.000000	-9999.000000
38.546300	-120.352000	0.000000	24.814552	0.000000	0.000000	14.264228	1.563442	25.728948	6.792725	1.432295	0.000000	0.000000	0.000000	0.000000	16.374595	0.000000
39.925000	-112.034000	19.214909	0.000000	0.000000	4.812846	41.624041	1.327480	0.000000	1.713396	0.565366	0.000000	0.000000	27.737490	0.000000	0.000000	0.000000
39.939200	-112.008000	14.818897	0.000000	0.000000	4.944557	38.956754	1.629716	0.000000	1.684247	0.706193	0.000000	0.000000	35.659739	0.000000	0.000000	0.000000
39.921400	-112.014000	17.438818	0.000000	0.000000	5.237332	28.510228	1.667964	0.000000	1.848046	0.800518	0.000000	0.000000	0.000000	42.634475	0.000000	0.000000
39.790000	-112.045000	13.506899	4.166929	0.000000	10.442146	19.075266	2.226385	0.000000	4.221801	0.898228	0.000000	0.000000	0.000000	45.193410	0.000000	0.000000
39.836100	-112.079000	3.168326	7.935968	0.000000	9.251166	24.538816	2.337590	0.000000	4.299906	1.794177	0.000000	0.000000	0.000000	46.319769	0.000000	0.000000
39.825800	-112.083000	9.558110	2.844490	0.000000	12.057149	27.117281	2.203789	0.000000	4.068775	1.628357	0.000000	0.000000	0.000000	0.000000	40.165509	0.000000
39.775800	-112.053000	12.870244	0.000000	0.000000	4.940376	38.473825	1.554450	0.000000	1.838872	0.753531	0.000000	0.000000	38.308017	0.000000	0.000000	0.000000
39.855000	-112.089000	13.369644	0.708943	0.000000	11.955939	28.756875	1.879404	0.000000	3.390368	1.249826	0.000000	0.000000	0.000000	0.000000	38.295619	0.000000
39.853900	-112.089000	3.240258	8.498393	0.000000	8.663508	25.180821	2.222066	0.000000	3.897859	1.722196	0.000000	0.000000	0.000000	46.207925	0.000000	0.000000
39.852200	-112.088000	12.438446	6.521459	0.000000	8.530714	24.756800	1.860347	0.000000	3.649352	1.155453	0.000000	0.000000	0.000000	40.692038	0.000000	0.000000
39.854700	-112.097000	5.625154	4.724230	0.000000	12.377743	25.698360	2.243443	0.000000	4.296170	1.724028	0.000000	0.000000	0.000000	42.977229	0.000000	0.000000
39.853600	-112.094000	5.762174	6.756850	0.000000	10.138893	26.995218	2.203476	0.000000	4.106533	1.651721	0.000000	0.000000	0.000000	41.999803	0.000000	0.000000
39.852800	-112.094000	4.175167	6.092704	0.000000	10.678094	28.417368	2.184030	0.000000	4.017998	1.674972	0.000000	0.000000	0.000000	42.369905	0.000000	0.000000
39.851900	-112.096000	3.803384	9.878996	0.000000	7.821656	25.419043	2.279159	0.000000	3.978892	1.698691	0.000000	0.000000	0.000000	44.751517	0.000000	0.000000
39.770800	-112.099000	10.705003	5.358023	0.000000	10.841171	23.003895	2.320839	0.000000	4.317912	1.441463	0.000000	0.000000	0.000000	41.707195	0.000000	0.000000
39.783600	-112.094000	6.115475	12.123627	0.000000	4.493107	22.160908	2.337696	0.000000	3.556839	1.392911	0.000000	0.000000	0.000000	47.514591	0.000000	0.000000
39.810800	-112.081000	2.167697	9.062520	0.000000	8.163107	26.388274	2.242074	0.000000	4.069641	1.722976	0.000000	0.000000	0.000000	45.818303	0.000000	0.000000
39.805600	-112.079000	3.021622	14.631693	0.000000	11.067402	16.478794	2.660813	0.000000	4.523190	1.274878	0.000000	0.000000	0.000000	45.925261	0.000000	0.000000
39.855600	-112.100000	3.309524	7.955956	0.000000	10.523883	27.834715	2.206206	0.000000	4.714860	1.630143	0.000000	0.000000	0.000000	41.460139	0.000000	0.000000
39.806100	-112.003000	7.729871	11.381816	0.000000	5.876903	21.754221	2.356838	0.000000	3.748439	1.298551	0.000000	0.000000	0.000000	45.537750	0.000000	0.000000
39.848100	-112.067000	0.341798	11.423548	0.000000	6.258065	23.839565	2.204006	0.000000	4.014950	1.345297	0.000000	0.000000	0.000000	50.207866	0.000000	0.000000
39.820600	-112.018000	9.456774	4.516753	0.000000	1.783089	39.995742	1.061654	0.000000	0.226185	0.494541	40.053112	0.000000	0.000000	0.000000	0.000000	0.000000
39.936700	-112.037000	30.722476	0.000000	0.000000	3.104977	36.729409	1.080448	0.000000	1.259823	0.518012	0.000000	0.000000	25.467671	0.000000	0.000000	0.000000
39.917800	-112.026000	17.393255	0.000000	0.000000	5.931661	36.363882	1.668332	0.000000	2.013187	0.800695	0.000000	0.000000	0.000000	33.330789	0.000000	0.000000
37.210000	-119.150000	4.740598	16.300106	0.000000	12.086828	14.335614	2.486697	0.000000	2.557676	1.029651	0.000000	0.000000	0.000000	40.763647	0.000000	0.000000
37.210000	-119.150000	5.336691	14.966001	0.000000	16.155378	15.554377	2.193157	0.000000	5.535768	0.932651	0.000000	0.000000	0.000000	39.224182	0.000000	0.000000
37.210000	-119.150000	2.791646	13.844619	0.000000	18.656000	14.887905	2.430901	0.000000	5.375941	1.126375	0.000000	0.000000	0.000000	39.846998	0.000000	0.000000
45.250000	-64.750000	2.960501	16.250766	0.000000	14.935856	5.229440	2.517397	0.000000	5.901474	0.397091	0.000000	0.000000	0.000000	51.666941	0.000000	0.000000
45.250000	-64.750000	7.469644	16.315717	0.000000	14.334849	3.343357	2.584360	0.000000	6.086755	0.337923	0.000000	0.000000	0.000000	0.000000	49.385455	0.000000
45.250000	-64.750000	5.569002	14.690287	0.000000	17.614695	4.988431	2.403504	0.000000	5.274586	0.315552	0.000000	0.000000	0.000000	0.000000	48.988182	0.000000
45.250000	-64.750000	3.530849	22.103822	0.000000	15.939788	5.422525	2.109415	0.000000	5.890551	0.240394	0.000000	0.000000	0.000000	0.000000	44.544280	0.000000
45.250000	-64.750000	6.407622	16.537319	0.000000	15.713691	6.037502	2.491167	0.000000	6.167955	0.515751	0.000000	0.000000	0.000000	46.001353	0.000000	0.000000
45.250000	-64.750000	8.014087	19.951267	0.000000	12.120129	8.977861	2.625421	0.000000	6.343198	0.503579	0.000000	0.000000	0.000000	0.000000	41.341652	0.000000
45.250000	-64.750000	4.132795	19.489426	0.000000	16.866631	6.257751	2.248120	0.000000	5.280540	0.440936	0.000000	0.000000	0.000000	0.000000	45.113173	0.000000
45.250000	-64.750000	5.889208	22.337743	0.000000	16.777368	5.517814	2.080891	0.000000	5.984758	0.454745	0.000000	0.000000	0.000000	0.000000	40.739856	0.000000
37.216700	-119.296000	0.000000	22.503144	0.000000	16.039632	1.321816	5.481401	2.296972	10.428467	0.308419	0.000000	0.000000	0.000000	0.000000	41.560731	0.000000
37.216700	-119.296000	-9999.000000	-9999.000000	-9999.000000	-9999.000000	-9999.000000	-9999.000000	-9999.000000	-9999.000000	-9999.000000	-9999.000000	-9999.000000	-9999.000000	-9999.000000	-9999.000000	-9999.000000
31.980000	-106.950000	0.000000	20.884059	0.000000	0.000000	9.446540	3.700099	21.149957	5.093493	1.173506	0.000000	0.000000	0.000000	0.000000	32.023707	0.000000
33.340000	-110.470000	0.000000	18.340552	0.000000	0.000000	16.007725	5.201675	10.637513	9.687681	2.248499	0.000000	0.000000	0.000000	25.478029	0.000000	0.000000
33.340000	-110.470000	0.000000	18.188926	0.000000	0.000000	16.195105	5.414448	14.029524	6.869780	2.297186	0.000000	0.000000	0.000000	24.555097	0.000000	0.000000
33.340000	-110.470000	-9999.000000	-9999.000000	-9999.000000	-9999.000000	-9999.000000	-9999.000000	-9999.000000	-9999.000000	-9999.000000	-9999.000000	-9999.000000	-9999.000000	-9999.000000	-9999.000000	-9999.000000
33.340000	-110.470000	-9999.000000	-9999.000000	-9999.000000	-9999.000000	-9999.000000	-9999.000000	-9999.000000	-9999.000000	-9999.000000	-9999.000000	-9999.000000	-9999.000000	-9999.000000	-9999.000000	-9999.000000
33.340000	-110.470000	-9999.000000	-9999.000000	-9999.000000	-9999.000000	-9999.000000	-9999.000000	-9999.000000	-9999.000000	-9999.000000	-9999.000000	-9999.000000	-9999.000000	-9999.000000	-9999.000000	-9999.000000
33.000000	-80.150000	-9999.000000	-9999.000000	-9999.000000	-9999.000000	-9999.000000	-9999.000000	-9999.000000	-9999.000000	-9999.000000	-9999.000000	-9999.000000	-9999.000000	-9999.000000	-9999.000000	-9999.000000
33.000000	-80.150000	-9999.000000	-9999.000000	-9999.000000	-9999.000000	-9999.000000	-9999.000000	-9999.000000	-9999.000000	-9999.000000	-9999.000000	-9999.000000	-9999.000000	-9999.000000	-9999.000000	-9999.000000
33.000000	-80.150000	-9999.000000	-9999.000000	-9999.000000	-9999.000000	-9999.000000	-9999.000000	-9999.000000	-9999.000000	-9999.000000	-9999.000000	-9999.000000	-9999.000000	-9999.000000	-9999.000000	-9999.000000
33.000000	-80.150000	0.000000	12.474118	0.000000	5.491176	2.929868	1.897784	10.887452	6.141701	0.384361	0.000000	0.000000	59.444267	0.000000	0.000000	0.000000
33.000000	-80.150000	7.285707	15.982624	0.000000	20.158770	1.541039	1.938472	0.000000	3.403709	0.361193	0.000000	0.000000	0.000000	0.000000	49.192519	0.000000
33.000000	-80.150000	-9999.000000	-9999.000000	-9999.000000	-9999.000000	-9999.000000	-9999.000000	-9999.000000	-9999.000000	-9999.000000	-9999.000000	-9999.000000	-9999.000000	-9999.000000	-9999.000000	-9999.000000
33.000000	-80.150000	0.000000	18.238391	0.000000	0.000000	5.460306	1.939698	13.593121	4.732484	0.347760	0.000000	0.000000	53.654959	0.000000	0.000000	0.000000
33.000000	-80.150000	-9999.000000	-9999.000000	-9999.000000	-9999.000000	-9999.000000	-9999.000000	-9999.000000	-9999.000000	-9999.000000	-9999.000000	-9999.000000	-9999.000000	-9999.000000	-9999.000000	-9999.000000
33.000000	-80.150000	-9999.000000	-9999.000000	-9999.000000	-9999.000000	-9999.000000	-9999.000000	-9999.000000	-9999.000000	-9999.000000	-9999.000000	-9999.000000	-9999.000000	-9999.000000	-9999.000000	-9999.000000
33.000000	-80.150000	-9999.000000	-9999.000000	-9999.000000	-9999.000000	-9999.000000	-9999.000000	-9999.000000	-9999.000000	-9999.000000	-9999.000000	-9999.000000	-9999.000000	-9999.000000	-9999.000000	-9999.000000
33.000000	-80.150000	-9999.000000	-9999.000000	-9999.000000	-9999.000000	-9999.000000	-9999.000000	-9999.000000	-9999.000000	-9999.000000	-9999.000000	-9999.000000	-9999.000000	-9999.000000	-9999.000000	-9999.000000
33.000000	-80.150000	-9999.000000	-9999.000000	-9999.000000	-9999.000000	-9999.000000	-9999.000000	-9999.000000	-9999.000000	-9999.000000	-9999.000000	-9999.000000	-9999.000000	-9999.000000	-9999.000000	-9999.000000
33.000000	-80.150000	7.861605	16.185045	0.000000	18.324284	3.476644	1.927724	0.000000	4.562171	0.383136	0.000000	0.000000	0.000000	0.000000	47.141609	0.000000
33.000000	-80.150000	-9999.000000	-9999.000000	-9999.000000	-9999.000000	-9999.000000	-9999.000000	-9999.000000	-9999.000000	-9999.000000	-9999.000000	-9999.000000	-9999.000000	-9999.000000	-9999.000000	-9999.000000
33.000000	-80.150000	9.456489	15.183373	0.000000	19.948524	2.181952	1.931593	0.000000	3.539091	0.359911	0.000000	0.000000	0.000000	0.000000	47.205185	0.000000
33.000000	-80.150000	8.609041	15.260599	0.000000	19.545069	2.023561	1.895814	0.000000	4.093394	0.356813	0.000000	0.000000	0.000000	0.000000	47.819393	0.000000
33.000000	-80.150000	-9999.000000	-9999.000000	-9999.000000	-9999.000000	-9999.000000	-9999.000000	-9999.000000	-9999.000000	-9999.000000	-9999.000000	-9999.000000	-9999.000000	-9999.000000	-9999.000000	-9999.000000
33.000000	-80.150000	6.785445	14.000226	0.000000	22.112271	4.959388	1.923586	0.000000	2.670016	0.362040	0.000000	0.000000	0.000000	0.000000	47.067456	0.000000
33.000000	-80.150000	-9999.000000	-9999.000000	-9999.000000	-9999.000000	-9999.000000	-9999.000000	-9999.000000	-9999.000000	-9999.000000	-9999.000000	-9999.000000	-9999.000000	-9999.000000	-9999.000000	-9999.000000
33.000000	-80.150000	1.786514	15.271680	0.000000	16.753846	9.382857	1.972151	0.000000	6.539409	0.321690	0.000000	0.000000	0.000000	47.829477	0.000000	0.000000
33.000000	-80.150000	-9999.000000	-9999.000000	-9999.000000	-9999.000000	-9999.000000	-9999.000000	-9999.000000	-9999.000000	-9999.000000	-9999.000000	-9999.000000	-9999.000000	-9999.000000	-9999.000000	-9999.000000
33.000000	-80.150000	-9999.000000	-9999.000000	-9999.000000	-9999.000000	-9999.000000	-9999.000000	-9999.000000	-9999.000000	-9999.000000	-9999.000000	-9999.000000	-9999.000000	-9999.000000	-9999.000000	-9999.000000
33.000000	-80.150000	-9999.000000	-9999.000000	-9999.000000	-9999.000000	-9999.000000	-9999.000000	-9999.000000	-9999.000000	-9999.000000	-9999.000000	-9999.000000	-9999.000000	-9999.000000	-9999.000000	-9999.000000
33.000000	-80.150000	-9999.000000	-9999.000000	-9999.000000	-9999.000000	-9999.000000	-9999.000000	-9999.000000	-9999.000000	-9999.000000	-9999.000000	-9999.000000	-9999.000000	-9999.000000	-9999.000000	-9999.000000
33.000000	-80.150000	6.818105	17.557063	0.000000	19.837475	1.427659	2.112448	0.000000	3.225380	0.333972	0.000000	0.000000	0.000000	0.000000	48.531918	0.000000
33.000000	-80.150000	4.602925	17.737777	0.000000	20.998165	3.911857	1.850083	0.000000	3.530987	0.383026	0.000000	0.000000	0.000000	46.331940	0.000000	0.000000
33.000000	-80.150000	8.079966	16.164448	0.000000	16.131229	4.480511	2.099575	0.000000	5.391448	0.426776	0.000000	0.000000	0.000000	46.807020	0.000000	0.000000
33.000000	-80.150000	3.917357	17.735241	0.000000	17.448048	2.120116	2.118901	0.000000	4.264625	0.430704	0.000000	0.000000	0.000000	51.812292	0.000000	0.000000
33.000000	-80.150000	0.000000	10.787667	0.000000	12.189883	0.326075	1.892778	6.699092	5.511814	0.387825	0.000000	0.000000	61.815806	0.000000	0.000000	0.000000
33.000000	-80.150000	0.000000	7.091234	0.000000	24.834334	0.339423	1.993064	3.266151	5.993985	0.400124	0.000000	0.000000	0.000000	55.955777	0.000000	0.000000
33.000000	-80.150000	1.536969	3.275489	0.000000	20.814397	8.608661	2.274976	0.000000	8.841728	0.411048	0.000000	0.000000	0.000000	53.464685	0.000000	0.000000
33.000000	-80.150000	0.000000	10.599229	0.000000	0.000000	6.011161	2.255047	14.873495	7.355729	0.407447	0.000000	0.000000	53.659342	0.000000	0.000000	0.000000
33.000000	-80.150000	8.100422	8.563027	0.000000	16.435971	4.557118	1.749422	0.000000	6.752774	0.366256	0.000000	0.000000	52.551614	0.000000	0.000000	0.000000
33.000000	-80.150000	6.395578	19.137099	0.000000	17.648700	1.000612	2.111264	0.000000	4.981886	0.333785	0.000000	0.000000	0.000000	0.000000	48.166262	0.000000
33.000000	-80.150000	-9999.000000	-9999.000000	-9999.000000	-9999.000000	-9999.000000	-9999.000000	-9999.000000	-9999.000000	-9999.000000	-9999.000000	-9999.000000	-9999.000000	-9999.000000	-9999.000000	-9999.000000
33.000000	-80.150000	0.000000	14.871410	0.000000	19.580558	0.345788	1.054481	1.949832	10.217494	0.226708	0.000000	0.000000	0.000000	0.000000	49.149704	0.000000
33.000000	-80.150000	0.436725	5.762002	0.000000	37.558554	1.755561	0.965202	0.000000	7.682129	0.178569	0.000000	0.000000	0.000000	0.000000	43.223081	0.000000
33.000000	-80.150000	0.000000	4.173010	0.000000	27.593230	0.985260	1.004948	15.346668	5.949712	0.203810	0.000000	0.000000	0.000000	0.000000	44.139199	0.000000
33.000000	-80.150000	7.017602	14.968342	0.000000	17.236900	3.921340	2.127262	0.000000	5.610181	0.432404	0.000000	0.000000	0.000000	48.542331	0.000000	0.000000
38.683300	-77.602800	0.485770	19.202559	0.000000	22.459034	2.594746	1.163659	0.000000	2.330134	0.213269	0.000000	0.000000	0.000000	0.000000	51.402427	0.000000
38.683300	-77.602800	5.346569	19.017015	0.000000	18.032211	3.903786	1.844326	0.000000	3.226668	0.381834	0.000000	0.000000	0.000000	0.000000	48.147396	0.000000
38.683300	-77.602800	0.000000	20.976916	0.000000	22.508345	2.711204	1.359824	1.467494	2.631855	0.237910	0.000000	0.000000	0.000000	0.000000	47.942516	0.000000
38.683300	-77.602800	1.339771	20.952803	0.000000	21.371470	2.189142	1.340914	0.000000	3.071052	0.237953	0.000000	0.000000	0.000000	0.000000	49.337382	0.000000
38.683300	-77.602800	0.000000	19.340480	0.000000	23.166025	2.774645	1.409683	1.507831	2.472314	0.236635	0.000000	0.000000	0.000000	0.000000	48.935238	0.000000
40.116700	-76.700000	3.208312	21.712195	0.000000	28.378466	1.666933	1.301019	0.000000	1.446022	0.213898	0.000000	0.000000	0.000000	0.000000	42.073153	0.000000
38.683300	-77.602800	0.000000	19.833569	0.000000	25.598978	2.599870	1.393139	0.244939	2.331077	0.260767	0.000000	0.000000	0.000000	0.000000	47.582698	0.000000
38.683300	-77.602800	0.273323	20.028184	0.000000	25.183561	2.347403	1.464223	0.000000	2.903431	0.236214	0.000000	0.000000	0.000000	0.000000	47.414805	0.000000
38.683300	-77.602800	1.512768	18.754042	0.000000	23.033639	2.609366	1.540359	0.000000	3.193923	0.283470	0.000000	0.000000	0.000000	0.000000	48.930676	0.000000
38.683300	-77.602800	1.985396	19.206778	0.000000	21.978265	3.123904	1.562543	0.000000	3.345885	0.284046	0.000000	0.000000	0.000000	0.000000	48.387484	0.000000
38.683300	-77.602800	1.038631	19.916537	0.000000	23.945401	2.107388	1.424486	0.000000	2.464966	0.235931	0.000000	0.000000	0.000000	0.000000	48.721834	0.000000
38.683300	-77.602800	0.000000	20.215350	0.000000	23.527666	1.943312	1.400704	0.456343	3.076153	0.262183	0.000000	0.000000	0.000000	0.000000	48.968438	0.000000
38.683300	-77.602800	0.797244	20.067837	0.000000	23.162073	1.713836	1.364878	0.000000	3.228665	0.262674	0.000000	0.000000	0.000000	0.000000	49.246359	0.000000
38.671700	-77.605600	0.000000	19.983732	0.000000	22.273906	2.175904	1.240385	2.095829	2.476606	0.237045	0.000000	0.000000	0.000000	0.000000	49.361752	0.000000
38.671700	-77.605600	0.667465	19.488671	0.000000	23.092161	2.226712	1.348458	0.000000	2.464865	0.259514	0.000000	0.000000	0.000000	0.000000	50.307819	0.000000
38.671700	-77.605600	0.000000	19.552578	0.000000	20.439495	2.703768	1.345748	2.016455	2.170509	0.258992	0.000000	0.000000	0.000000	0.000000	51.343290	0.000000
38.671700	-77.605600	0.883916	18.538978	0.000000	24.393011	2.353535	1.432890	0.000000	2.771214	0.308520	0.000000	0.000000	0.000000	0.000000	49.172211	0.000000
38.671700	-77.605600	1.394941	19.462649	0.000000	24.302450	2.007019	1.468400	0.000000	3.057298	0.284265	0.000000	0.000000	0.000000	0.000000	47.877818	0.000000
38.671700	-77.605600	0.628970	20.017149	0.000000	23.512998	2.108574	1.465833	0.000000	2.470630	0.260121	0.000000	0.000000	0.000000	0.000000	49.393131	0.000000
38.671700	-77.605600	0.856336	20.149717	0.000000	23.296037	2.003317	1.418945	0.000000	2.342172	0.262008	0.000000	0.000000	0.000000	0.000000	49.525728	0.000000
38.671700	-77.605600	0.503891	19.589928	0.000000	23.464313	1.825830	1.428732	0.000000	2.908603	0.283961	0.000000	0.000000	0.000000	0.000000	49.842479	0.000000
38.671700	-77.605600	1.446882	20.709364	0.000000	19.818768	2.174784	1.356723	0.000000	4.522303	0.261104	0.000000	0.000000	0.000000	0.000000	49.550812	0.000000
38.671700	-77.605600	1.325378	18.387801	0.000000	21.867856	2.483897	1.385152	0.000000	4.406067	0.262873	0.000000	0.000000	0.000000	0.000000	49.728702	0.000000
38.768100	-77.523600	8.960089	18.619427	0.000000	13.702873	6.701549	5.972023	0.000000	7.500582	0.717909	0.000000	0.000000	0.000000	37.707885	0.000000	0.000000
38.768100	-77.523600	5.652920	14.159355	0.000000	16.003578	6.649787	2.872127	0.000000	3.654411	0.523267	0.000000	0.000000	0.000000	50.375642	0.000000	0.000000
38.768100	-77.523600	6.123731	16.596141	0.000000	16.122120	5.876815	4.587691	0.000000	5.107589	0.546134	0.000000	0.000000	0.000000	44.923518	0.000000	0.000000
38.768100	-77.523600	4.992370	15.782772	0.000000	15.191468	6.681932	3.269004	0.000000	4.257254	0.501619	0.000000	0.000000	0.000000	49.207996	0.000000	0.000000
38.768100	-77.523600	0.000000	27.400406	0.000000	0.017946	4.285401	4.479535	4.834113	4.163208	0.387091	0.000000	0.000000	54.341797	0.000000	0.000000	0.000000
38.768100	-77.523600	5.423897	12.856737	0.000000	13.888807	7.917616	2.894921	0.000000	4.272760	0.503446	0.000000	0.000000	0.000000	52.119756	0.000000	0.000000
38.768100	-77.523600	0.000000	30.856911	1.039360	0.000000	1.173654	2.722263	0.000000	4.601811	0.434774	0.000000	0.000000	0.000000	58.049764	0.000000	0.000000
38.768100	-77.523600	0.000000	11.593316	0.000000	0.000000	9.313518	2.358926	10.988976	3.301571	0.488373	0.000000	0.000000	60.727489	0.000000	0.000000	0.000000
39.177200	-77.327500	2.483918	17.491760	0.000000	37.859819	2.982768	1.548514	0.000000	2.595009	0.281495	0.000000	0.000000	0.000000	0.000000	34.444913	0.000000
39.177200	-77.327500	3.756381	19.634762	0.000000	29.040719	3.740511	1.793787	0.000000	2.330923	0.308159	0.000000	0.000000	0.000000	0.000000	39.115246	0.000000
39.177200	-77.327500	5.642963	18.859592	0.000000	25.417304	4.235824	1.915246	0.000000	2.339427	0.333074	0.000000	0.000000	0.000000	0.000000	41.023485	0.000000
39.177200	-77.327500	5.969878	19.139813	0.000000	23.118753	3.734701	2.094256	0.000000	3.052258	0.354745	0.000000	0.000000	0.000000	0.000000	42.321415	0.000000
39.177200	-77.327500	7.463239	17.705808	0.000000	23.721537	3.324264	2.130520	0.000000	3.252974	0.360888	0.000000	0.000000	0.000000	0.000000	41.808661	0.000000
39.177200	-77.327500	5.569594	20.633008	0.000000	18.730153	5.310375	2.144085	0.000000	3.868902	0.411611	0.000000	0.000000	0.000000	0.000000	43.126144	0.000000
39.177200	-77.327500	6.948437	18.395502	0.000000	21.216895	4.412856	2.124781	0.000000	3.686604	0.383911	0.000000	0.000000	0.000000	0.000000	42.626565	0.000000
39.177200	-77.327500	8.683566	16.445626	0.000000	21.498942	4.696689	2.137221	0.000000	4.301498	0.362023	0.000000	0.000000	0.000000	0.000000	41.655179	0.000000
39.177200	-77.327500	2.955871	19.139788	0.000000	27.884926	1.347725	1.256679	0.000000	2.035042	0.212868	0.000000	0.000000	0.000000	0.000000	44.915864	0.000000
39.177200	-77.327500	3.241447	20.124622	0.000000	30.739700	2.211204	1.506125	0.000000	2.063762	0.239858	0.000000	0.000000	0.000000	0.000000	39.579424	0.000000
39.177200	-77.327500	4.328271	20.179040	0.000000	29.712481	1.836297	1.434048	0.000000	2.335541	0.237515	0.000000	0.000000	0.000000	0.000000	39.633441	0.000000
39.177200	-77.327500	5.160290	16.970599	0.000000	29.740772	1.971961	1.461899	0.000000	2.055876	0.286730	0.000000	0.000000	0.000000	0.000000	42.065637	0.000000
39.177200	-77.327500	3.277586	20.120448	0.000000	33.830180	3.009347	1.295927	0.000000	2.036876	0.189387	0.000000	0.000000	0.000000	0.000000	35.926054	0.000000
39.177200	-77.327500	2.249499	19.522686	0.000000	31.306001	1.822883	1.314068	0.000000	2.180845	0.189255	0.000000	0.000000	0.000000	0.000000	41.101426	0.000000
38.526000	-78.014000	-9999.000000	-9999.000000	-9999.000000	-9999.000000	-9999.000000	-9999.000000	-9999.000000	-9999.000000	-9999.000000	-9999.000000	-9999.000000	-9999.000000	-9999.000000	-9999.000000	-9999.000000
39.177200	-77.327500	3.089900	19.929672	0.000000	29.636993	2.662418	1.413688	0.000000	2.187652	0.213576	0.000000	0.000000	0.000000	0.000000	40.562634	0.000000
39.177200	-77.327500	19.571328	6.798705	0.000000	11.508454	7.331830	5.033354	0.000000	6.798404	1.539050	0.000000	0.000000	0.000000	0.000000	41.228984	0.000000
39.177200	-77.327500	5.747835	18.111645	0.000000	36.709310	1.934767	1.612572	0.000000	2.606979	0.235661	0.000000	0.000000	0.000000	0.000000	32.729348	0.000000
39.177200	-77.327500	4.341895	19.498310	0.000000	33.735383	1.458376	1.254477	0.000000	2.321687	0.188885	0.000000	0.000000	0.000000	0.000000	36.869798	0.000000
39.177200	-77.327500	1.700740	20.947948	0.000000	34.382756	1.437529	1.219845	0.000000	2.578865	0.186496	0.000000	0.000000	0.000000	0.000000	37.205417	0.000000
39.177200	-77.327500	3.044240	19.779669	0.000000	34.636485	0.868165	1.141504	0.000000	1.888142	0.212695	0.000000	0.000000	0.000000	0.000000	38.086139	0.000000
39.177200	-77.327500	11.000954	14.704361	0.000000	19.729235	3.086287	2.520073	0.000000	4.735705	0.577922	0.000000	0.000000	0.000000	0.000000	43.474146	0.000000
39.177200	-77.327500	1.559953	24.689021	0.000000	32.360166	1.438646	1.129087	0.000000	2.011265	0.187006	0.000000	0.000000	0.000000	0.000000	36.300590	0.000000
39.177200	-77.327500	3.016538	19.094099	0.000000	32.255249	1.218915	0.989653	0.000000	1.888809	0.165488	0.000000	0.000000	0.000000	0.000000	41.035825	0.000000
39.177200	-77.327500	3.768121	22.988673	0.000000	32.604525	1.221777	1.257371	0.000000	1.890723	0.212986	0.000000	0.000000	0.000000	0.000000	35.671689	0.000000
39.177200	-77.327500	1.508279	24.940567	0.000000	30.914020	1.807882	1.284366	0.000000	2.307092	0.211160	0.000000	0.000000	0.000000	0.000000	36.692831	0.000000
39.177200	-77.327500	6.351841	18.855943	0.000000	22.263774	3.300892	2.112388	0.000000	3.078686	0.357817	0.000000	0.000000	0.000000	0.000000	43.483218	0.000000
35.557500	-79.220000	0.000000	14.686701	0.000000	15.460501	2.937793	1.511562	5.739288	4.674270	0.308980	0.000000	0.000000	0.000000	0.000000	54.546008	0.000000
40.116700	-76.700000	2.840731	22.992764	0.000000	27.156022	1.618815	1.271722	0.000000	1.323901	0.215417	0.000000	0.000000	0.000000	0.000000	42.580622	0.000000
35.495000	-79.345000	0.000000	14.156683	0.000000	17.865579	2.705037	1.521022	4.033757	4.850509	0.334830	0.000000	0.000000	0.000000	0.000000	54.414086	0.000000
38.773600	-77.520600	12.317897	11.927109	0.000000	25.228864	4.796069	2.202669	0.000000	3.210264	0.422857	0.000000	0.000000	0.000000	0.000000	0.000000	39.705478
38.773600	-77.520600	12.519637	12.939910	0.000000	22.490644	2.343971	2.399539	0.000000	4.579655	0.422264	0.000000	0.000000	0.000000	0.000000	0.000000	42.104687
38.772200	-77.520600	13.900420	11.753056	0.000000	21.943704	6.021686	2.358413	0.000000	4.051049	0.390613	0.000000	0.000000	0.000000	0.000000	0.000000	39.401596
38.526000	-78.014000	1.278777	16.591973	0.000000	17.204140	8.016220	4.484595	0.000000	6.698428	0.702397	0.000000	0.000000	0.000000	44.848245	0.000000	0.000000
38.526000	-78.014000	2.907688	20.395809	0.000000	24.316943	3.610443	1.930942	0.000000	2.358599	0.359791	0.000000	0.000000	0.000000	0.000000	43.876102	0.000000
36.066700	-78.883300	1.739642	16.140806	0.000000	19.733564	1.627964	1.384165	0.000000	5.804422	0.290602	0.000000	0.000000	0.000000	0.000000	53.097456	0.000000
36.066700	-78.883300	0.000000	16.754835	0.000000	18.483853	1.788912	1.372516	4.732856	3.783757	0.284155	0.000000	0.000000	0.000000	0.000000	52.623659	0.000000
36.066700	-78.883300	0.000000	13.819997	0.000000	16.552145	1.474696	1.048348	8.871641	3.346844	0.236784	0.000000	0.000000	0.000000	0.000000	54.437364	0.000000
36.066700	-78.883300	0.000000	16.024282	0.000000	22.089385	1.783950	1.356796	1.105821	4.668434	0.284868	0.000000	0.000000	0.000000	0.000000	52.513194	0.000000
36.066700	-78.883300	0.000000	16.991062	0.000000	19.111061	1.500512	1.387223	2.924741	4.559746	0.287200	0.000000	0.000000	0.000000	0.000000	53.064471	0.000000
36.066700	-78.883300	0.000000	7.904475	0.000000	5.803073	0.211025	0.587891	25.051752	2.316434	0.141343	0.000000	0.000000	0.000000	0.000000	57.804915	0.000000
36.066700	-78.883300	0.000000	11.102765	0.000000	10.691933	1.012854	0.773012	15.402059	3.245740	0.168040	0.000000	0.000000	0.000000	0.000000	57.377115	0.000000
36.066700	-78.883300	0.000000	8.297069	0.000000	13.589320	1.125911	0.945042	16.764048	2.797524	0.215619	0.000000	0.000000	0.000000	0.000000	56.096308	0.000000
36.066700	-78.883300	0.000000	9.481016	0.000000	14.958832	0.901849	1.008352	11.683378	3.108804	0.240878	0.000000	0.000000	0.000000	0.000000	58.466361	0.000000
38.550000	-77.750000	6.752266	15.848348	0.000000	18.374352	2.952406	2.133263	0.000000	4.145479	0.385444	0.000000	0.000000	0.000000	0.000000	49.328980	0.000000
38.550000	-77.733300	15.748690	8.469704	0.000000	6.627583	17.812924	4.262204	0.000000	8.726269	1.058897	0.000000	0.000000	37.061398	0.000000	0.000000	0.000000
38.550000	-77.733300	24.378280	3.721469	0.000000	6.285764	0.686456	2.147202	0.000000	6.854931	0.412210	0.000000	0.000000	55.338151	0.000000	0.000000	0.000000
38.516700	-77.716700	4.996969	19.450357	0.000000	23.615536	3.757227	1.585258	0.000000	3.499436	0.332154	0.000000	0.000000	0.000000	0.000000	42.451272	0.000000
38.433300	-77.966700	2.271919	23.040667	0.000000	21.933563	2.910619	1.339068	0.000000	2.044549	0.237626	0.000000	0.000000	0.000000	0.000000	45.958979	0.000000
38.466700	-77.883300	4.790817	19.041602	0.000000	23.868586	3.417550	1.923132	0.000000	2.936324	0.334446	0.000000	0.000000	0.000000	0.000000	43.460574	0.000000
38.333300	-78.033300	1.318812	27.291944	0.000000	31.879921	0.993442	0.923753	0.000000	1.469196	0.167341	0.000000	0.000000	0.000000	0.000000	35.531989	0.000000
38.333300	-78.016700	2.063785	19.035045	0.000000	40.969590	1.824629	1.240458	0.000000	2.622444	0.237060	0.000000	0.000000	0.000000	0.000000	31.559908	0.000000
40.200000	-76.866700	3.693441	20.430408	0.000000	18.944256	5.079836	2.125841	0.000000	3.540906	0.384103	0.000000	0.000000	0.000000	0.000000	45.590151	0.000000
40.850000	-73.950000	13.709174	11.211730	0.000000	15.123501	14.726703	3.884080	0.000000	4.299531	1.037328	0.000000	0.000000	35.821733	0.000000	0.000000	0.000000
40.200000	-76.866700	3.453872	20.035787	0.000000	18.343017	4.559932	2.113199	0.000000	2.933207	0.381819	0.000000	0.000000	0.000000	0.000000	48.058400	0.000000
40.200000	-76.866700	1.494387	16.810193	0.000000	17.804719	6.072321	1.581897	0.000000	2.503677	0.311528	0.000000	0.000000	0.000000	0.000000	53.314802	0.000000
40.200000	-76.866700	5.591121	16.176220	0.000000	14.762353	4.648726	2.093073	0.000000	4.067380	0.401818	0.000000	0.000000	0.000000	0.000000	52.152510	0.000000
40.200000	-76.866700	7.425992	16.371929	0.000000	15.188752	5.396665	3.278168	0.000000	4.121975	0.598841	0.000000	0.000000	0.000000	47.504143	0.000000	0.000000
40.200000	-76.866700	7.033299	17.177763	0.000000	14.239915	6.652140	3.815616	0.000000	5.097623	0.616165	0.000000	0.000000	0.000000	45.245986	0.000000	0.000000
40.200000	-76.866700	8.346400	16.729967	0.000000	14.178013	7.225998	5.514443	0.000000	5.951858	0.637759	0.000000	0.000000	0.000000	41.295958	0.000000	0.000000
40.200000	-76.866700	8.925893	18.339048	0.000000	13.156052	7.262649	5.914684	0.000000	5.971985	0.805820	0.000000	0.000000	0.000000	39.491871	0.000000	0.000000
40.200000	-76.866700	7.706572	18.561820	0.000000	15.874515	5.679101	6.342954	0.000000	5.282569	0.644660	0.000000	0.000000	0.000000	39.793552	0.000000	0.000000
40.200000	-76.866700	5.783671	18.134998	0.000000	13.582634	5.256578	5.190736	0.000000	5.577169	0.597027	0.000000	0.000000	0.000000	45.764968	0.000000	0.000000
40.200000	-76.866700	5.279613	17.355432	0.000000	14.626600	4.555983	4.583955	0.000000	5.832491	0.474513	0.000000	0.000000	0.000000	47.190944	0.000000	0.000000
40.200000	-76.866700	5.976234	14.795818	0.000000	12.928920	5.784787	2.471789	0.000000	3.774038	0.448756	0.000000	0.000000	0.000000	0.000000	53.710736	0.000000
40.200000	-76.866700	4.853911	15.563102	0.000000	14.175913	5.017364	2.859973	0.000000	3.784505	0.473685	0.000000	0.000000	0.000000	53.166072	0.000000	0.000000
40.116700	-76.700000	2.702157	16.341959	0.000000	25.206277	2.376023	2.099897	0.000000	1.238766	0.308274	0.000000	0.000000	0.000000	0.000000	49.726642	0.000000
40.200000	-76.866700	5.432843	15.745469	0.000000	13.489839	5.135215	2.851392	0.000000	4.353635	0.495877	0.000000	0.000000	0.000000	52.383462	0.000000	0.000000
40.200000	-76.866700	3.186685	19.529485	0.000000	18.051146	3.500301	2.279432	0.000000	3.190312	0.495512	0.000000	0.000000	0.000000	0.000000	49.631146	0.000000
40.100000	-76.700000	2.487436	23.123343	0.000000	28.372049	2.230764	1.586709	0.000000	2.163089	0.281572	0.000000	0.000000	0.000000	0.000000	39.401385	0.000000
38.368300	-78.000600	2.186280	24.528771	0.000000	22.758447	2.296285	1.444912	0.000000	2.902837	0.165316	0.000000	0.000000	0.000000	0.000000	43.516380	0.000000
38.366700	-77.998300	0.785070	23.696074	0.000000	21.454664	1.567111	0.775773	0.000000	2.311190	0.094015	0.000000	0.000000	0.000000	0.000000	49.104505	0.000000
38.361700	-77.993000	2.438207	25.453154	0.000000	24.612563	1.762265	1.198600	0.000000	2.759640	0.165432	0.000000	0.000000	0.000000	0.000000	41.373524	0.000000
38.359700	-77.988900	0.000000	22.728817	0.000000	31.903502	2.441975	1.463259	0.493897	2.939697	0.215248	0.000000	0.000000	0.000000	0.000000	37.391053	0.000000
38.358600	-77.988300	0.565260	22.218899	0.000000	27.946449	2.736570	1.594908	0.000000	2.787252	0.238697	0.000000	0.000000	0.000000	0.000000	41.555865	0.000000
38.357800	-77.987800	0.861742	23.342045	0.000000	25.299826	3.402755	1.692346	0.000000	2.936307	0.286666	0.000000	0.000000	0.000000	0.000000	41.820619	0.000000
38.357200	-77.986900	3.248518	20.974656	0.000000	22.457428	3.881652	2.105510	0.000000	3.214788	0.332875	0.000000	0.000000	0.000000	0.000000	43.547636	0.000000
39.216700	-77.454700	0.000000	19.965489	0.000000	21.726769	3.080454	1.417578	1.135345	3.363629	0.214164	0.000000	0.000000	0.000000	0.000000	48.949307	0.000000
39.216700	-77.454700	2.059065	19.310990	0.000000	20.273684	3.397174	1.553861	0.000000	3.075469	0.262125	0.000000	0.000000	0.000000	0.000000	49.935086	0.000000
39.216700	-77.454700	2.149071	18.402938	0.000000	22.393453	3.255566	1.572751	0.000000	2.816396	0.241192	0.000000	0.000000	0.000000	0.000000	49.035706	0.000000
39.216700	-77.454700	0.965923	18.660568	0.000000	23.669763	3.290919	1.522134	0.000000	2.941851	0.263273	0.000000	0.000000	0.000000	0.000000	48.553526	0.000000
39.216700	-77.454700	1.207788	17.847262	0.000000	23.501625	3.056271	1.451422	0.000000	2.807055	0.240392	0.000000	0.000000	0.000000	0.000000	49.755547	0.000000
39.216700	-77.454700	2.928758	16.426653	0.000000	23.834670	4.046140	1.533024	0.000000	2.194396	0.261842	0.000000	0.000000	0.000000	0.000000	48.643714	0.000000
39.216700	-77.454700	2.833908	17.628368	0.000000	23.263261	3.611325	1.450878	0.000000	2.215266	0.264333	0.000000	0.000000	0.000000	0.000000	48.595381	0.000000
39.216700	-77.454700	0.743362	18.585174	0.000000	24.265367	2.325091	1.426553	0.000000	2.649071	0.215520	0.000000	0.000000	0.000000	0.000000	49.646474	0.000000
39.216700	-77.454700	2.324066	17.825119	0.000000	21.540083	2.961693	1.538184	0.000000	3.716089	0.266049	0.000000	0.000000	0.000000	0.000000	49.695417	0.000000
39.216700	-77.454700	1.692666	18.443882	0.000000	23.136117	2.920903	1.482546	0.000000	3.233740	0.215253	0.000000	0.000000	0.000000	0.000000	48.732482	0.000000
39.216700	-77.454700	0.712037	18.584938	0.000000	23.317454	2.721849	1.547640	0.000000	3.209021	0.261075	0.000000	0.000000	0.000000	0.000000	49.516885	0.000000
39.216700	-77.454700	0.523983	18.404275	0.000000	23.077949	3.390546	1.416807	0.000000	3.507964	0.214047	0.000000	0.000000	0.000000	0.000000	49.316999	0.000000
39.217000	-77.433300	0.901879	18.578033	0.000000	21.689715	2.294451	1.410139	0.000000	4.129164	0.239954	0.000000	0.000000	0.000000	0.000000	50.597753	0.000000
39.217000	-77.433300	1.949962	19.222416	0.000000	20.503325	2.154764	1.416579	0.000000	4.296166	0.241050	0.000000	0.000000	0.000000	0.000000	50.067519	0.000000
39.900600	-76.116700	0.000000	15.459114	0.000000	12.671358	3.725479	0.832751	17.155773	3.991859	0.144340	0.000000	0.000000	0.000000	0.000000	45.571357	0.000000
39.900600	-76.116700	0.000000	16.289716	0.000000	8.989943	3.720114	0.811582	18.927771	3.540459	0.144020	0.000000	0.000000	0.000000	0.000000	47.145341	0.000000
39.900600	-76.116700	0.000000	12.636146	0.000000	15.788317	2.845492	0.744557	17.563242	4.337877	0.121695	0.000000	0.000000	0.000000	0.000000	45.461244	0.000000
39.900600	-76.116700	0.000000	13.004765	0.000000	12.533050	3.269396	0.724327	21.590288	3.287917	0.145906	0.000000	0.000000	0.000000	0.000000	44.927012	0.000000
39.900600	-76.116700	0.000000	13.279497	0.000000	10.513004	3.730058	0.701937	24.889023	2.828227	0.121103	0.000000	0.000000	0.000000	0.000000	43.390363	0.000000
39.900600	-76.116700	0.000000	15.582097	0.000000	15.317084	1.809783	0.803667	15.312908	3.441795	0.146094	0.000000	0.000000	0.000000	0.000000	47.135373	0.000000
39.900600	-76.116700	0.000000	15.303377	0.000000	15.350459	2.360778	0.785029	14.473692	4.195160	0.170652	0.000000	0.000000	0.000000	0.000000	46.919026	0.000000
40.116100	-76.721100	0.000000	19.968882	0.000000	22.718928	3.600577	2.307900	1.016141	1.321427	0.334466	0.000000	0.000000	0.000000	48.564872	0.000000	0.000000
40.116400	-76.725300	2.009051	19.625283	0.000000	29.169220	3.522423	1.900340	0.000000	2.344667	0.286132	0.000000	0.000000	0.000000	0.000000	40.852346	0.000000
40.116400	-76.725300	1.834251	20.711627	0.000000	32.189952	2.412831	1.747821	0.000000	2.320567	0.235992	0.000000	0.000000	0.000000	0.000000	38.228987	0.000000
36.061000	-78.968000	0.000000	10.015091	0.000000	7.157320	1.468022	0.898249	20.102037	2.334445	0.189923	0.000000	0.000000	0.000000	0.000000	57.618651	0.000000
36.061000	-78.968000	0.000000	12.928498	0.000000	9.568567	1.706687	1.178711	14.657617	2.902756	0.236159	0.000000	0.000000	0.000000	0.000000	56.617880	0.000000
36.061000	-78.968000	0.000000	11.017843	0.000000	14.565176	1.188901	1.055004	12.040356	3.660971	0.214448	0.000000	0.000000	0.000000	0.000000	56.043448	0.000000
36.061000	-78.968000	0.000000	12.557960	0.000000	8.962795	1.490571	1.062858	16.006501	2.655524	0.216045	0.000000	0.000000	0.000000	0.000000	56.839874	0.000000
36.061000	-78.968000	0.000000	12.891283	0.000000	12.502576	1.317444	1.159343	13.123725	3.245252	0.240021	0.000000	0.000000	0.000000	0.000000	55.324063	0.000000
36.061000	-78.968000	0.000000	13.978206	0.000000	11.692292	1.599612	1.187353	12.324074	3.362646	0.214101	0.000000	0.000000	0.000000	0.000000	55.441953	0.000000
36.061000	-78.968000	0.000000	14.610381	0.000000	10.807622	2.617420	1.263501	12.686161	2.922985	0.237805	0.000000	0.000000	0.000000	0.000000	54.637949	0.000000
36.061000	-78.968000	0.000000	10.416415	0.000000	3.635376	1.172248	0.879700	20.881583	1.605959	0.166289	0.000000	0.000000	0.000000	0.000000	61.081985	0.000000
36.061000	-78.968000	0.000000	4.852392	0.000000	3.868428	0.800058	0.588600	27.907586	1.304566	0.448126	0.000000	0.000000	0.000000	0.000000	60.045907	0.000000
36.061000	-78.968000	0.000000	17.301593	0.000000	13.991847	1.698248	1.421458	8.198311	3.121730	0.266068	0.000000	0.000000	0.000000	0.000000	53.828823	0.000000
36.061000	-78.968000	0.000000	16.963280	0.000000	14.376937	1.860885	1.422808	8.391554	3.229254	0.238838	0.000000	0.000000	0.000000	0.000000	53.336116	0.000000
36.061000	-78.968000	0.000000	17.552763	0.000000	14.914220	1.507925	1.414602	7.257454	3.254612	0.264785	0.000000	0.000000	0.000000	0.000000	53.660246	0.000000
36.061000	-78.968000	0.000000	19.315417	0.000000	17.074358	1.980110	1.668940	3.445095	4.832817	0.309780	0.000000	0.000000	0.000000	0.000000	51.193832	0.000000
36.061000	-78.968000	0.000000	19.546017	0.000000	15.836267	0.986430	0.903352	6.001133	3.961760	0.214877	0.000000	0.000000	0.000000	0.000000	52.362482	0.000000
36.061000	-78.968000	0.000000	20.799767	0.000000	21.203058	1.668211	1.004716	0.378653	4.425134	0.264011	0.000000	0.000000	0.000000	0.000000	50.079343	0.000000
38.333300	-78.083300	3.557516	20.829617	0.000000	27.277843	2.425912	1.586721	0.000000	2.481054	0.261218	0.000000	0.000000	0.000000	0.000000	41.245543	0.000000
38.340800	-78.083300	3.062155	20.677920	0.000000	28.862915	3.018518	1.562640	0.000000	2.473198	0.260391	0.000000	0.000000	0.000000	0.000000	39.719801	0.000000
38.526000	-78.014000	-9999.000000	-9999.000000	-9999.000000	-9999.000000	-9999.000000	-9999.000000	-9999.000000	-9999.000000	-9999.000000	-9999.000000	-9999.000000	-9999.000000	-9999.000000	-9999.000000	-9999.000000
39.040800	-77.333300	4.689268	18.853503	0.000000	22.288389	4.474828	2.132547	0.000000	3.108067	0.385314	0.000000	0.000000	0.000000	0.000000	43.865142	0.000000
38.853600	-77.438100	3.202350	24.603251	0.000000	25.923940	3.385625	2.104275	0.000000	2.336656	0.308917	0.000000	0.000000	0.000000	0.000000	38.016216	0.000000
38.853600	-77.404700	3.125396	20.592932	0.000000	24.783796	3.219413	1.779583	0.000000	2.337332	0.285237	0.000000	0.000000	0.000000	0.000000	43.590160	0.000000
38.795300	-77.438100	0.000000	7.086364	0.000000	35.338656	1.623152	0.475868	1.011218	1.665073	0.049260	0.000000	0.000000	0.000000	0.000000	0.000000	52.570967
38.792800	-77.438100	0.356409	14.303454	0.000000	29.405677	0.139362	1.076807	0.000000	2.348739	0.382172	0.000000	0.000000	0.000000	0.000000	51.886905	0.000000
38.792800	-77.416700	1.232294	14.053965	0.000000	36.446773	0.142040	0.560100	0.000000	2.506580	0.263906	0.000000	0.000000	0.000000	0.000000	44.516127	0.000000
38.792500	-77.416700	1.056461	21.216734	0.000000	31.318610	0.195584	1.036613	0.000000	3.517216	0.214612	0.000000	0.000000	0.000000	0.000000	41.195528	0.000000
38.636000	-77.616700	1.791432	17.743600	0.000000	24.624390	2.414216	1.392099	0.000000	2.038169	0.260572	0.000000	0.000000	0.000000	0.000000	49.591405	0.000000
38.640800	-77.621400	4.841303	11.477491	0.000000	16.261806	11.017657	2.914042	0.000000	3.856052	0.482640	0.000000	0.000000	0.000000	49.006244	0.000000	0.000000
38.649200	-77.600000	5.972392	17.820687	0.000000	19.420675	5.034089	2.685175	0.000000	3.221307	0.452675	0.000000	0.000000	0.000000	0.000000	45.278947	0.000000
38.642500	-77.583300	7.494974	13.322838	0.000000	17.468310	5.254567	2.318235	0.000000	2.802172	0.431954	0.000000	0.000000	0.000000	0.000000	50.788053	0.000000
38.655000	-77.638100	1.585511	17.570821	0.000000	24.520811	2.740487	1.353919	0.000000	3.145776	0.243743	0.000000	0.000000	0.000000	0.000000	48.674146	0.000000
38.655000	-77.616700	0.000000	12.082114	0.000000	21.039266	4.824503	1.425925	0.466976	6.652453	0.221409	0.000000	0.000000	0.000000	53.110883	0.000000	0.000000
38.667800	-77.583300	4.916735	15.227412	0.000000	18.970341	6.676249	2.307837	0.000000	2.642783	0.406127	0.000000	0.000000	0.000000	0.000000	48.732751	0.000000
38.731400	-77.554700	4.742028	20.623399	0.000000	21.981905	2.567035	2.112046	0.000000	2.052124	0.310058	0.000000	0.000000	0.000000	0.000000	45.449253	0.000000
38.735600	-77.533300	3.638376	18.688709	0.000000	19.321784	3.871890	1.911096	0.000000	2.334358	0.332353	0.000000	0.000000	0.000000	0.000000	49.777252	0.000000
38.736100	-77.533300	9.864912	10.598735	0.000000	15.752083	12.293095	3.119916	0.000000	7.145444	0.581330	0.000000	0.000000	0.000000	40.486583	0.000000	0.000000
40.850000	-73.950000	3.253095	18.847687	0.000000	23.237037	5.430514	2.316714	0.000000	1.916018	0.431671	0.000000	0.000000	0.000000	0.000000	44.471579	0.000000
40.850000	-73.950000	0.000000	19.110400	0.000000	32.728359	4.288124	1.671805	3.127871	1.780875	0.289773	0.000000	0.000000	0.000000	0.000000	36.912261	0.000000
40.850000	-73.950000	4.714917	20.839162	0.000000	26.302313	3.209374	1.654333	0.000000	1.931579	0.314295	0.000000	0.000000	0.000000	0.000000	40.956335	0.000000
40.850000	-73.950000	0.000000	22.043830	0.000000	23.857472	3.674092	1.628503	11.529989	2.072060	0.240824	0.000000	0.000000	0.000000	0.000000	34.860719	0.000000
40.850000	-73.950000	3.895924	21.424503	0.000000	24.783845	4.151986	1.891933	0.000000	2.358113	0.311755	0.000000	0.000000	0.000000	0.000000	41.099811	0.000000
40.850000	-73.950000	0.195731	25.282614	0.000000	29.397050	4.288106	1.729045	0.000000	1.949988	0.195256	0.000000	0.000000	0.000000	0.000000	36.870852	0.000000
40.850000	-73.950000	0.000000	22.964933	0.000000	31.628286	4.145531	1.640625	0.777234	1.893299	0.236974	0.000000	0.000000	0.000000	0.000000	36.630166	0.000000
40.850000	-73.950000	1.933797	22.638879	0.000000	32.207565	4.147498	1.680760	0.000000	2.064807	0.311975	0.000000	0.000000	0.000000	0.000000	34.924120	0.000000
40.850000	-73.950000	2.815721	21.966087	0.000000	25.625387	2.935269	1.710470	0.000000	1.232451	0.310355	0.000000	0.000000	0.000000	0.000000	43.320943	0.000000
40.850000	-73.950000	18.596581	6.901190	0.000000	13.720179	16.576171	3.112581	0.000000	4.306889	1.232425	0.000000	0.000000	35.353598	0.000000	0.000000	0.000000
40.850000	-73.950000	16.694721	8.225100	0.000000	9.358969	14.966174	3.048156	0.000000	4.654062	1.064926	0.000000	41.804365	0.000000	0.000000	0.000000	0.000000
40.850000	-73.950000	14.232778	7.260491	0.000000	15.395414	14.745845	5.449380	0.000000	5.794536	1.039554	0.000000	0.000000	35.904804	0.000000	0.000000	0.000000
40.850000	-73.950000	11.348145	13.568558	0.000000	13.619301	11.484931	6.700032	0.000000	5.553381	0.879833	0.000000	0.000000	0.000000	36.699587	0.000000	0.000000
40.850000	-73.950000	9.071856	18.737759	0.000000	8.526250	3.089482	6.020304	0.000000	4.744295	0.844335	0.000000	0.000000	48.823021	0.000000	0.000000	0.000000
40.850000	-73.950000	6.845684	16.370598	0.000000	16.874576	10.504575	6.063149	0.000000	4.927373	0.850342	0.000000	0.000000	0.000000	37.420736	0.000000	0.000000
40.850000	-73.950000	10.568094	15.830087	0.000000	7.690294	9.050291	6.118194	0.000000	9.925380	0.617499	0.000000	0.000000	0.000000	40.085721	0.000000	0.000000
40.850000	-73.950000	0.066345	16.587664	0.000000	17.900646	10.840879	2.306152	0.000000	2.787567	0.334214	0.000000	0.000000	0.000000	0.000000	49.084558	0.000000
40.850000	-74.016600	3.043196	14.398185	0.000000	19.752142	5.251418	2.125109	0.000000	2.359791	0.383971	0.000000	0.000000	0.000000	0.000000	52.593689	0.000000
40.850000	-73.950000	3.721718	15.389238	0.000000	19.551332	4.389284	1.868200	0.000000	2.205504	0.334942	0.000000	0.000000	0.000000	0.000000	52.451978	0.000000
40.850000	-73.950000	2.154387	21.081767	0.000000	21.266181	4.431680	1.911059	0.000000	1.935336	0.290682	0.000000	0.000000	0.000000	0.000000	46.847348	0.000000
40.850000	-73.950000	2.369740	21.282892	0.000000	22.528705	3.562479	1.707407	0.000000	1.629342	0.361522	0.000000	0.000000	0.000000	0.000000	46.477069	0.000000
40.850000	-73.950000	-9999.000000	-9999.000000	-9999.000000	-9999.000000	-9999.000000	-9999.000000	-9999.000000	-9999.000000	-9999.000000	-9999.000000	-9999.000000	-9999.000000	-9999.000000	-9999.000000	-9999.000000
40.850000	-73.950000	1.560262	10.281573	0.000000	20.808616	14.144098	1.938657	0.000000	2.541439	0.413527	0.000000	0.000000	0.000000	48.185963	0.000000	0.000000
40.850000	-73.950000	1.914733	21.229793	0.000000	22.228950	3.558771	2.169561	0.000000	1.957436	0.318502	0.000000	0.000000	0.000000	0.000000	46.531317	0.000000
40.850000	-73.950000	4.811128	16.068864	0.000000	23.208470	3.246650	2.120270	0.000000	3.384475	0.478870	0.000000	0.000000	0.000000	0.000000	46.595544	0.000000
40.766700	-74.016600	6.942545	15.322857	0.000000	18.026252	6.059689	2.871148	0.000000	3.214785	0.475537	0.000000	0.000000	0.000000	46.981345	0.000000	0.000000
38.526000	-78.014000	-9999.000000	-9999.000000	-9999.000000	-9999.000000	-9999.000000	-9999.000000	-9999.000000	-9999.000000	-9999.000000	-9999.000000	-9999.000000	-9999.000000	-9999.000000	-9999.000000	-9999.000000
40.766700	-74.016600	16.528693	10.103424	0.000000	14.581135	16.455501	3.279756	0.000000	3.829402	1.581707	0.000000	0.000000	33.438595	0.000000	0.000000	0.000000
40.766700	-74.016600	4.590711	26.285161	0.000000	6.742432	9.132238	4.825294	0.000000	3.831088	2.637336	0.000000	41.811358	0.000000	0.000000	0.000000	0.000000
40.766700	-74.016600	3.671230	24.348381	0.000000	16.789676	11.712604	3.917027	0.000000	3.887451	1.678669	0.000000	0.000000	33.858853	0.000000	0.000000	0.000000
40.766700	-74.016600	5.029966	12.285536	0.000000	13.879288	12.638079	3.435358	0.000000	5.536663	0.568985	0.000000	0.000000	0.000000	46.491790	0.000000	0.000000
40.766700	-74.016600	3.259504	14.185928	0.000000	19.580184	7.851368	2.297635	0.000000	2.192583	0.428117	0.000000	0.000000	0.000000	0.000000	50.102165	0.000000
40.766700	-74.016600	0.000000	0.000000	0.000000	0.000000	33.159403	1.498909	15.853500	2.317571	0.259263	0.000000	35.747419	0.000000	0.000000	0.000000	0.000000
40.766700	-74.016600	3.411060	19.041032	0.000000	28.899140	3.119257	1.852596	0.000000	1.915217	0.359576	0.000000	0.000000	0.000000	0.000000	41.321805	0.000000
40.766700	-74.016600	3.369313	16.905802	0.000000	26.840832	2.591074	2.122001	0.000000	1.119261	0.407372	0.000000	0.000000	0.000000	0.000000	46.558981	0.000000
38.526000	-78.014000	0.000000	9.376081	0.000000	6.631020	16.299491	3.267466	5.313406	5.429113	0.573011	0.000000	0.000000	52.962449	0.000000	0.000000	0.000000
38.526000	-78.014000	11.727244	14.285462	0.000000	1.861968	13.419870	3.486296	0.000000	6.505930	1.828499	0.000000	46.712908	0.000000	0.000000	0.000000	0.000000
38.526000	-78.014000	6.184615	15.841920	0.000000	15.951306	5.072743	2.306498	0.000000	4.402081	0.477520	0.000000	0.000000	0.000000	0.000000	49.640343	0.000000
38.526000	-78.014000	15.852690	4.282878	0.466177	0.000000	15.466506	3.539009	0.000000	7.086257	1.880567	0.000000	50.627810	0.000000	0.000000	0.000000	0.000000
38.526000	-78.014000	-9999.000000	-9999.000000	-9999.000000	-9999.000000	-9999.000000	-9999.000000	-9999.000000	-9999.000000	-9999.000000	-9999.000000	-9999.000000	-9999.000000	-9999.000000	-9999.000000	-9999.000000
38.526000	-78.014000	-9999.000000	-9999.000000	-9999.000000	-9999.000000	-9999.000000	-9999.000000	-9999.000000	-9999.000000	-9999.000000	-9999.000000	-9999.000000	-9999.000000	-9999.000000	-9999.000000	-9999.000000
38.526000	-78.014000	-9999.000000	-9999.000000	-9999.000000	-9999.000000	-9999.000000	-9999.000000	-9999.000000	-9999.000000	-9999.000000	-9999.000000	-9999.000000	-9999.000000	-9999.000000	-9999.000000	-9999.000000
38.526000	-78.014000	-9999.000000	-9999.000000	-9999.000000	-9999.000000	-9999.000000	-9999.000000	-9999.000000	-9999.000000	-9999.000000	-9999.000000	-9999.000000	-9999.000000	-9999.000000	-9999.000000	-9999.000000
38.526000	-78.014000	-9999.000000	-9999.000000	-9999.000000	-9999.000000	-9999.000000	-9999.000000	-9999.000000	-9999.000000	-9999.000000	-9999.000000	-9999.000000	-9999.000000	-9999.000000	-9999.000000	-9999.000000
38.526000	-78.014000	-9999.000000	-9999.000000	-9999.000000	-9999.000000	-9999.000000	-9999.000000	-9999.000000	-9999.000000	-9999.000000	-9999.000000	-9999.000000	-9999.000000	-9999.000000	-9999.000000	-9999.000000
38.526000	-78.014000	-9999.000000	-9999.000000	-9999.000000	-9999.000000	-9999.000000	-9999.000000	-9999.000000	-9999.000000	-9999.000000	-9999.000000	-9999.000000	-9999.000000	-9999.000000	-9999.000000	-9999.000000
38.526000	-78.014000	-9999.000000	-9999.000000	-9999.000000	-9999.000000	-9999.000000	-9999.000000	-9999.000000	-9999.000000	-9999.000000	-9999.000000	-9999.000000	-9999.000000	-9999.000000	-9999.000000	-9999.000000
38.526000	-78.014000	-9999.000000	-9999.000000	-9999.000000	-9999.000000	-9999.000000	-9999.000000	-9999.000000	-9999.000000	-9999.000000	-9999.000000	-9999.000000	-9999.000000	-9999.000000	-9999.000000	-9999.000000
38.526000	-78.014000	-9999.000000	-9999.000000	-9999.000000	-9999.000000	-9999.000000	-9999.000000	-9999.000000	-9999.000000	-9999.000000	-9999.000000	-9999.000000	-9999.000000	-9999.000000	-9999.000000	-9999.000000
38.526000	-78.014000	-9999.000000	-9999.000000	-9999.000000	-9999.000000	-9999.000000	-9999.000000	-9999.000000	-9999.000000	-9999.000000	-9999.000000	-9999.000000	-9999.000000	-9999.000000	-9999.000000	-9999.000000
39.776100	-77.326400	1.427852	21.607073	0.000000	20.689922	6.537877	2.076651	0.000000	2.738352	0.328313	0.000000	0.000000	0.000000	0.000000	44.403505	0.000000
39.828300	-77.346700	7.895659	14.778119	0.000000	12.033853	10.355971	5.977376	0.000000	6.624092	0.694602	0.000000	0.000000	0.000000	41.506587	0.000000	0.000000
39.749400	-77.282800	4.177706	15.995727	0.000000	16.710347	5.128975	2.294110	0.000000	3.648699	0.427459	0.000000	0.000000	0.000000	0.000000	51.505240	0.000000
39.742500	-77.282200	1.989797	20.222333	0.000000	21.129426	4.050328	2.104558	0.000000	2.483031	0.356491	0.000000	0.000000	0.000000	0.000000	47.482746	0.000000
39.910300	-77.323100	3.439818	19.512756	0.000000	16.741457	3.810713	2.323054	0.000000	3.842522	0.360710	0.000000	0.000000	0.000000	49.827378	0.000000	0.000000
39.859000	-77.270500	-9999.000000	-9999.000000	-9999.000000	-9999.000000	-9999.000000	-9999.000000	-9999.000000	-9999.000000	-9999.000000	-9999.000000	-9999.000000	-9999.000000	-9999.000000	-9999.000000	-9999.000000
39.742500	-77.282200	0.000000	24.546757	0.000000	8.323202	1.298364	2.161666	1.213769	5.550890	0.366165	0.000000	0.000000	56.397243	0.000000	0.000000	0.000000
39.824400	-77.338100	1.057789	21.368983	0.000000	21.671922	4.078766	2.115283	0.000000	1.908465	0.358308	0.000000	0.000000	0.000000	47.254023	0.000000	0.000000
44.038300	-76.923900	0.000000	19.586544	0.000000	23.998437	2.123520	1.378505	1.454447	1.607805	0.261613	0.000000	0.000000	0.000000	0.000000	49.439782	0.000000
39.749400	-77.299400	0.000000	17.569401	0.000000	21.436864	4.527917	3.500342	0.443392	3.562987	0.652215	0.000000	0.000000	0.000000	48.194700	0.000000	0.000000
44.038300	-76.923900	0.500446	19.962205	0.000000	24.786050	1.918669	1.397763	0.000000	2.307208	0.234634	0.000000	0.000000	0.000000	0.000000	48.745162	0.000000
39.828300	-77.346700	8.569333	13.516192	0.000000	13.802644	9.276990	5.860984	0.000000	6.115023	0.703779	0.000000	0.000000	0.000000	42.013954	0.000000	0.000000
39.748600	-77.282500	0.000000	21.769581	0.000000	0.234124	5.517672	1.498502	15.818952	2.525692	0.241744	0.000000	0.000000	0.000000	52.270867	0.000000	0.000000
39.749400	-77.282800	1.733777	21.364402	0.000000	21.455636	5.991385	2.283806	0.000000	2.179387	0.378258	0.000000	0.000000	0.000000	0.000000	44.431446	0.000000
39.749400	-77.299400	2.639053	19.853866	0.000000	21.925669	3.999196	2.076943	0.000000	2.162161	0.351814	0.000000	0.000000	0.000000	0.000000	46.813991	0.000000
39.740800	-77.309400	0.148393	19.892222	0.000000	24.520530	2.110027	1.371065	0.000000	2.326005	0.236546	0.000000	0.000000	0.000000	0.000000	49.248386	0.000000
44.355000	-76.923900	3.406963	18.594962	0.000000	21.242570	2.606609	1.519168	0.000000	4.257372	0.286648	0.000000	0.000000	0.000000	0.000000	47.952927	0.000000
44.038300	-76.923900	0.096038	19.963887	0.000000	24.537716	2.115349	1.408364	0.000000	1.743530	0.260055	0.000000	0.000000	0.000000	0.000000	49.735215	0.000000
35.969200	-78.816100	-9999.000000	-9999.000000	-9999.000000	-9999.000000	-9999.000000	-9999.000000	-9999.000000	-9999.000000	-9999.000000	-9999.000000	-9999.000000	-9999.000000	-9999.000000	-9999.000000	-9999.000000
40.230000	-75.990000	2.750742	21.708949	0.000000	22.143158	3.078142	1.695096	0.000000	1.890222	0.260248	0.000000	0.000000	0.000000	0.000000	46.305715	0.000000
44.038300	-76.923900	0.000000	20.540280	0.000000	23.969661	1.944486	1.339156	0.418974	1.314439	0.237641	0.000000	0.000000	0.000000	0.000000	50.089703	0.000000
44.038300	-76.923900	0.452795	19.742970	0.000000	25.153211	2.413418	1.450786	0.000000	1.748783	0.260839	0.000000	0.000000	0.000000	0.000000	48.636984	0.000000
44.038300	-76.923900	0.988778	19.640295	0.000000	24.544157	2.117201	1.464774	0.000000	2.033167	0.259933	0.000000	0.000000	0.000000	0.000000	48.805779	0.000000
44.038300	-76.923900	0.680989	19.383790	0.000000	25.152286	2.058567	1.411428	0.000000	1.747323	0.260621	0.000000	0.000000	0.000000	0.000000	49.161189	0.000000
44.038300	-76.923900	0.864844	19.282284	0.000000	23.978958	2.101395	1.420708	0.000000	2.024588	0.258836	0.000000	0.000000	0.000000	0.000000	49.929633	0.000000
39.859000	-77.270500	-9999.000000	-9999.000000	-9999.000000	-9999.000000	-9999.000000	-9999.000000	-9999.000000	-9999.000000	-9999.000000	-9999.000000	-9999.000000	-9999.000000	-9999.000000	-9999.000000	-9999.000000
39.859000	-77.270500	-9999.000000	-9999.000000	-9999.000000	-9999.000000	-9999.000000	-9999.000000	-9999.000000	-9999.000000	-9999.000000	-9999.000000	-9999.000000	-9999.000000	-9999.000000	-9999.000000	-9999.000000
39.859000	-77.270500	-9999.000000	-9999.000000	-9999.000000	-9999.000000	-9999.000000	-9999.000000	-9999.000000	-9999.000000	-9999.000000	-9999.000000	-9999.000000	-9999.000000	-9999.000000	-9999.000000	-9999.000000
39.859000	-77.270500	-9999.000000	-9999.000000	-9999.000000	-9999.000000	-9999.000000	-9999.000000	-9999.000000	-9999.000000	-9999.000000	-9999.000000	-9999.000000	-9999.000000	-9999.000000	-9999.000000	-9999.000000
39.859000	-77.270500	-9999.000000	-9999.000000	-9999.000000	-9999.000000	-9999.000000	-9999.000000	-9999.000000	-9999.000000	-9999.000000	-9999.000000	-9999.000000	-9999.000000	-9999.000000	-9999.000000	-9999.000000
39.859000	-77.270500	-9999.000000	-9999.000000	-9999.000000	-9999.000000	-9999.000000	-9999.000000	-9999.000000	-9999.000000	-9999.000000	-9999.000000	-9999.000000	-9999.000000	-9999.000000	-9999.000000	-9999.000000
40.116700	-76.700000	0.000000	21.323939	0.000000	25.778717	2.839250	1.653851	4.259128	1.567349	0.283365	0.000000	0.000000	0.000000	0.000000	42.294392	0.000000
39.859000	-77.270500	-9999.000000	-9999.000000	-9999.000000	-9999.000000	-9999.000000	-9999.000000	-9999.000000	-9999.000000	-9999.000000	-9999.000000	-9999.000000	-9999.000000	-9999.000000	-9999.000000	-9999.000000
39.859000	-77.270500	-9999.000000	-9999.000000	-9999.000000	-9999.000000	-9999.000000	-9999.000000	-9999.000000	-9999.000000	-9999.000000	-9999.000000	-9999.000000	-9999.000000	-9999.000000	-9999.000000	-9999.000000
39.859000	-77.270500	-9999.000000	-9999.000000	-9999.000000	-9999.000000	-9999.000000	-9999.000000	-9999.000000	-9999.000000	-9999.000000	-9999.000000	-9999.000000	-9999.000000	-9999.000000	-9999.000000	-9999.000000
39.859000	-77.270500	-9999.000000	-9999.000000	-9999.000000	-9999.000000	-9999.000000	-9999.000000	-9999.000000	-9999.000000	-9999.000000	-9999.000000	-9999.000000	-9999.000000	-9999.000000	-9999.000000	-9999.000000
39.859000	-77.270500	-9999.000000	-9999.000000	-9999.000000	-9999.000000	-9999.000000	-9999.000000	-9999.000000	-9999.000000	-9999.000000	-9999.000000	-9999.000000	-9999.000000	-9999.000000	-9999.000000	-9999.000000
39.859000	-77.270500	-9999.000000	-9999.000000	-9999.000000	-9999.000000	-9999.000000	-9999.000000	-9999.000000	-9999.000000	-9999.000000	-9999.000000	-9999.000000	-9999.000000	-9999.000000	-9999.000000	-9999.000000
39.859000	-77.270500	-9999.000000	-9999.000000	-9999.000000	-9999.000000	-9999.000000	-9999.000000	-9999.000000	-9999.000000	-9999.000000	-9999.000000	-9999.000000	-9999.000000	-9999.000000	-9999.000000	-9999.000000
39.859000	-77.270500	-9999.000000	-9999.000000	-9999.000000	-9999.000000	-9999.000000	-9999.000000	-9999.000000	-9999.000000	-9999.000000	-9999.000000	-9999.000000	-9999.000000	-9999.000000	-9999.000000	-9999.000000
39.859000	-77.270500	-9999.000000	-9999.000000	-9999.000000	-9999.000000	-9999.000000	-9999.000000	-9999.000000	-9999.000000	-9999.000000	-9999.000000	-9999.000000	-9999.000000	-9999.000000	-9999.000000	-9999.000000
39.859000	-77.270500	-9999.000000	-9999.000000	-9999.000000	-9999.000000	-9999.000000	-9999.000000	-9999.000000	-9999.000000	-9999.000000	-9999.000000	-9999.000000	-9999.000000	-9999.000000	-9999.000000	-9999.000000
39.859000	-77.270500	-9999.000000	-9999.000000	-9999.000000	-9999.000000	-9999.000000	-9999.000000	-9999.000000	-9999.000000	-9999.000000	-9999.000000	-9999.000000	-9999.000000	-9999.000000	-9999.000000	-9999.000000
39.859000	-77.270500	-9999.000000	-9999.000000	-9999.000000	-9999.000000	-9999.000000	-9999.000000	-9999.000000	-9999.000000	-9999.000000	-9999.000000	-9999.000000	-9999.000000	-9999.000000	-9999.000000	-9999.000000
39.859000	-77.270500	-9999.000000	-9999.000000	-9999.000000	-9999.000000	-9999.000000	-9999.000000	-9999.000000	-9999.000000	-9999.000000	-9999.000000	-9999.000000	-9999.000000	-9999.000000	-9999.000000	-9999.000000
40.097200	-78.971400	23.464109	5.265557	0.000000	3.341003	15.727884	2.803274	0.000000	8.912124	1.073284	0.000000	0.000000	39.183962	0.000000	0.000000	0.000000
40.116700	-76.700000	0.201842	23.060984	0.000000	31.829517	2.426164	1.578444	0.000000	1.582496	0.283479	0.000000	0.000000	0.000000	0.000000	39.037069	0.000000
40.094700	-77.973100	23.878748	3.322122	0.000000	3.003263	18.052348	2.378282	0.000000	9.209952	0.881522	0.000000	39.014500	0.000000	0.000000	0.000000	0.000000
39.733300	-77.365300	22.557978	3.910138	0.175929	0.000000	11.272112	2.495555	0.000000	9.324810	1.001526	0.000000	47.098351	0.000000	0.000000	0.000000	0.000000
39.723600	-77.365300	4.778379	15.996664	0.000000	12.529761	7.409502	4.001115	0.000000	5.844748	0.573480	0.000000	0.000000	0.000000	48.749468	0.000000	0.000000
40.097200	-78.970800	9.536556	17.563970	0.000000	8.731146	6.682248	6.739739	0.000000	8.560913	0.567598	0.000000	0.000000	0.000000	41.505990	0.000000	0.000000
38.515300	-77.537500	5.976641	20.333828	0.000000	13.567568	5.381441	4.215266	0.000000	5.431335	0.473862	0.000000	0.000000	0.000000	44.513070	0.000000	0.000000
40.158300	-76.970000	3.677706	21.593546	0.000000	21.530385	3.200034	1.998127	0.000000	3.225163	0.307303	0.000000	0.000000	0.000000	0.000000	44.221077	0.000000
39.723600	-77.365300	7.020916	14.857307	0.000000	11.618272	6.691584	4.266501	0.000000	6.877807	0.567838	0.000000	0.000000	0.000000	47.984033	0.000000	0.000000
39.723600	-77.365300	5.088189	14.742773	0.000000	11.956149	8.455426	3.985776	0.000000	5.703471	0.597960	0.000000	0.000000	0.000000	49.344317	0.000000	0.000000
38.515300	-77.537500	5.048610	7.426612	0.000000	4.666129	14.501886	1.837019	0.000000	4.044879	0.600509	0.000000	0.000000	0.000000	61.697694	0.000000	0.000000
39.733300	-77.365300	6.882216	14.653173	0.000000	10.489207	5.918552	3.526018	0.000000	6.358566	0.520864	0.000000	0.000000	0.000000	51.541519	0.000000	0.000000
39.725000	-77.308300	2.807709	22.760663	0.000000	21.035795	3.240997	2.159399	0.000000	3.340451	0.329417	0.000000	0.000000	0.000000	0.000000	44.103152	0.000000
40.263900	-78.970300	20.251964	9.090792	0.000000	4.694400	15.034025	3.095188	0.000000	7.910701	1.265687	0.000000	0.000000	38.429288	0.000000	0.000000	0.000000
40.116700	-76.700000	1.978626	24.457975	0.000000	29.908866	2.274157	1.480956	0.000000	1.717918	0.262804	0.000000	0.000000	0.000000	0.000000	37.918693	0.000000
40.099200	-76.990800	1.201038	20.038263	0.000000	23.105519	2.470902	1.519452	0.000000	3.030459	0.259525	0.000000	0.000000	0.000000	0.000000	48.243311	0.000000
40.194400	-76.877800	4.195891	20.772202	0.000000	16.982172	4.831185	2.137581	0.000000	4.429382	0.355619	0.000000	0.000000	0.000000	0.000000	46.093049	0.000000
39.733300	-77.365300	18.753665	6.842120	0.000000	1.865158	10.952908	2.414006	0.000000	8.073688	0.928159	0.000000	49.994247	0.000000	0.000000	0.000000	0.000000
38.515300	-77.537500	5.397962	17.266203	0.000000	14.740588	5.200032	2.804422	0.000000	4.267354	0.450266	0.000000	0.000000	0.000000	49.757609	0.000000	0.000000
39.723600	-77.365300	7.567734	14.707214	0.000000	12.148465	6.527600	4.216183	0.000000	6.262686	0.616155	0.000000	0.000000	0.000000	47.829963	0.000000	0.000000
39.733300	-77.365300	17.308071	8.663196	0.000000	3.524020	11.512310	2.596000	0.000000	7.017199	1.074913	0.000000	48.114912	0.000000	0.000000	0.000000	0.000000
40.194400	-76.877800	4.632436	12.486209	0.000000	12.189046	6.050300	1.679872	0.000000	3.308143	0.497969	0.000000	0.000000	0.000000	59.045944	0.000000	0.000000
39.733300	-77.365300	19.014293	9.585033	0.000000	7.405691	13.744905	3.186891	0.000000	6.826989	1.391556	0.000000	0.000000	38.646801	0.000000	0.000000	0.000000
40.097200	-78.969700	15.723706	8.280771	0.000000	11.089010	14.226594	2.932588	0.000000	5.655926	1.270202	0.000000	0.000000	40.616362	0.000000	0.000000	0.000000
38.515300	-77.537500	6.383960	16.776895	0.000000	14.048476	5.559034	3.276073	0.000000	4.856647	0.473200	0.000000	0.000000	0.000000	48.513335	0.000000	0.000000
39.723600	-77.365300	4.782291	15.274689	0.000000	14.974373	9.186202	3.424139	0.000000	4.371544	0.552708	0.000000	0.000000	0.000000	47.304316	0.000000	0.000000
40.094700	-77.839700	4.232853	21.440565	0.000000	18.119693	3.658589	2.195680	0.000000	4.147228	0.329176	0.000000	0.000000	0.000000	0.000000	45.695873	0.000000
40.116700	-76.700000	1.178028	22.102214	0.000000	29.183183	1.969151	1.380741	0.000000	1.405452	0.238215	0.000000	0.000000	0.000000	0.000000	42.543013	0.000000
38.515300	-77.537500	2.208587	2.916137	0.000000	6.963241	16.282016	2.562957	0.000000	5.024954	0.530615	0.000000	0.000000	0.000000	63.327741	0.000000	0.000000
38.515300	-77.537500	7.533314	16.070485	0.000000	10.917738	5.286929	3.522131	0.000000	6.225329	0.475562	0.000000	0.000000	0.000000	49.855866	0.000000	0.000000
39.723600	-77.365300	29.355138	0.971187	0.427049	0.000000	0.491036	1.315962	0.000000	3.177929	0.331674	60.761620	0.000000	0.000000	0.000000	0.000000	0.000000
39.725000	-77.309700	0.874967	22.679977	0.000000	23.645341	3.059526	1.835080	0.000000	2.946309	0.305503	0.000000	0.000000	0.000000	0.000000	44.363502	0.000000
40.194400	-76.877800	5.341318	18.911128	0.000000	16.467200	4.595857	2.591832	0.000000	4.190110	0.378772	0.000000	0.000000	0.000000	0.000000	47.399505	0.000000
40.194400	-76.877800	5.056687	21.766650	0.000000	17.437543	3.508497	2.184763	0.000000	4.641106	0.330388	0.000000	0.000000	0.000000	0.000000	44.883314	0.000000
40.094700	-77.973100	28.139798	1.118019	0.000000	1.310894	19.198707	1.747603	0.000000	8.063601	0.500969	0.000000	39.657911	0.000000	0.000000	0.000000	0.000000
38.515300	-77.537500	3.305563	14.187572	0.000000	14.434530	8.771470	2.968057	0.000000	3.840228	0.454878	0.000000	0.000000	0.000000	51.909169	0.000000	0.000000
40.097200	-78.963900	11.790628	12.226428	0.000000	10.795786	7.492918	5.626442	0.000000	10.452514	2.767026	0.000000	0.000000	0.000000	38.712452	0.000000	0.000000
39.733300	-77.365300	19.114272	5.382803	0.000000	4.912054	12.322260	2.924267	0.000000	9.252924	1.242700	0.000000	44.646940	0.000000	0.000000	0.000000	0.000000
40.097200	-78.971400	23.334422	8.022321	0.000000	2.967340	14.963765	2.714691	0.000000	8.289827	1.131918	0.000000	0.000000	38.354765	0.000000	0.000000	0.000000
39.733300	-77.365300	20.125869	5.176969	2.027892	0.000000	14.454928	2.916486	0.000000	9.077586	1.326007	0.000000	41.485253	0.000000	0.000000	0.000000	0.000000
40.116700	-76.700000	1.379087	23.410265	0.000000	29.236931	2.156657	1.347694	0.000000	1.469800	0.239156	0.000000	0.000000	0.000000	0.000000	40.760404	0.000000
40.194400	-76.877800	4.791489	21.587387	0.000000	17.390295	4.043886	2.226619	0.000000	4.169721	0.283681	0.000000	0.000000	0.000000	0.000000	45.333551	0.000000
39.723600	-77.365300	5.642747	15.762533	0.000000	12.705725	7.594041	3.824705	0.000000	4.841990	0.596863	0.000000	0.000000	0.000000	48.912593	0.000000	0.000000
35.635300	-78.809700	-9999.000000	-9999.000000	-9999.000000	-9999.000000	-9999.000000	-9999.000000	-9999.000000	-9999.000000	-9999.000000	-9999.000000	-9999.000000	-9999.000000	-9999.000000	-9999.000000	-9999.000000
35.969200	-78.816100	-9999.000000	-9999.000000	-9999.000000	-9999.000000	-9999.000000	-9999.000000	-9999.000000	-9999.000000	-9999.000000	-9999.000000	-9999.000000	-9999.000000	-9999.000000	-9999.000000	-9999.000000
35.969200	-78.816100	-9999.000000	-9999.000000	-9999.000000	-9999.000000	-9999.000000	-9999.000000	-9999.000000	-9999.000000	-9999.000000	-9999.000000	-9999.000000	-9999.000000	-9999.000000	-9999.000000	-9999.000000
36.032800	-78.895600	-9999.000000	-9999.000000	-9999.000000	-9999.000000	-9999.000000	-9999.000000	-9999.000000	-9999.000000	-9999.000000	-9999.000000	-9999.000000	-9999.000000	-9999.000000	-9999.000000	-9999.000000
36.032800	-78.895600	-9999.000000	-9999.000000	-9999.000000	-9999.000000	-9999.000000	-9999.000000	-9999.000000	-9999.000000	-9999.000000	-9999.000000	-9999.000000	-9999.000000	-9999.000000	-9999.000000	-9999.000000
35.968600	-78.793100	-9999.000000	-9999.000000	-9999.000000	-9999.000000	-9999.000000	-9999.000000	-9999.000000	-9999.000000	-9999.000000	-9999.000000	-9999.000000	-9999.000000	-9999.000000	-9999.000000	-9999.000000
35.968600	-78.809700	-9999.000000	-9999.000000	-9999.000000	-9999.000000	-9999.000000	-9999.000000	-9999.000000	-9999.000000	-9999.000000	-9999.000000	-9999.000000	-9999.000000	-9999.000000	-9999.000000	-9999.000000
35.968600	-78.809700	-9999.000000	-9999.000000	-9999.000000	-9999.000000	-9999.000000	-9999.000000	-9999.000000	-9999.000000	-9999.000000	-9999.000000	-9999.000000	-9999.000000	-9999.000000	-9999.000000	-9999.000000
35.969200	-78.816100	-9999.000000	-9999.000000	-9999.000000	-9999.000000	-9999.000000	-9999.000000	-9999.000000	-9999.000000	-9999.000000	-9999.000000	-9999.000000	-9999.000000	-9999.000000	-9999.000000	-9999.000000
35.969200	-78.816100	-9999.000000	-9999.000000	-9999.000000	-9999.000000	-9999.000000	-9999.000000	-9999.000000	-9999.000000	-9999.000000	-9999.000000	-9999.000000	-9999.000000	-9999.000000	-9999.000000	-9999.000000
35.969200	-78.816100	-9999.000000	-9999.000000	-9999.000000	-9999.000000	-9999.000000	-9999.000000	-9999.000000	-9999.000000	-9999.000000	-9999.000000	-9999.000000	-9999.000000	-9999.000000	-9999.000000	-9999.000000
35.969200	-78.816100	-9999.000000	-9999.000000	-9999.000000	-9999.000000	-9999.000000	-9999.000000	-9999.000000	-9999.000000	-9999.000000	-9999.000000	-9999.000000	-9999.000000	-9999.000000	-9999.000000	-9999.000000
35.969200	-78.816100	-9999.000000	-9999.000000	-9999.000000	-9999.000000	-9999.000000	-9999.000000	-9999.000000	-9999.000000	-9999.000000	-9999.000000	-9999.000000	-9999.000000	-9999.000000	-9999.000000	-9999.000000
35.969200	-78.816100	-9999.000000	-9999.000000	-9999.000000	-9999.000000	-9999.000000	-9999.000000	-9999.000000	-9999.000000	-9999.000000	-9999.000000	-9999.000000	-9999.000000	-9999.000000	-9999.000000	-9999.000000
38.526000	-78.014000	-9999.000000	-9999.000000	-9999.000000	-9999.000000	-9999.000000	-9999.000000	-9999.000000	-9999.000000	-9999.000000	-9999.000000	-9999.000000	-9999.000000	-9999.000000	-9999.000000	-9999.000000
40.200000	-76.872200	4.131865	15.099739	0.000000	11.769333	4.441367	2.307856	0.000000	3.335998	0.328977	0.000000	0.000000	0.000000	0.000000	58.492181	0.000000
40.200000	-76.872200	4.338783	15.830493	0.000000	13.384643	4.085871	2.309737	0.000000	3.526610	0.329246	0.000000	0.000000	0.000000	0.000000	56.102489	0.000000
40.200000	-76.872200	4.209501	14.981067	0.000000	12.345069	4.312263	2.267859	0.000000	3.578091	0.305188	0.000000	0.000000	0.000000	0.000000	57.911053	0.000000
40.200000	-76.872200	4.799399	17.891053	0.000000	15.351060	4.080813	2.801555	0.000000	4.609917	0.329196	0.000000	0.000000	0.000000	0.000000	50.047498	0.000000
40.200000	-76.872200	4.606219	16.585775	0.000000	13.659901	4.072098	2.491374	0.000000	3.904805	0.328233	0.000000	0.000000	0.000000	0.000000	54.258905	0.000000
40.200000	-76.872200	3.387238	20.845799	0.000000	4.123308	4.257296	2.199566	0.000000	4.755251	0.314334	0.000000	0.000000	0.000000	0.000000	60.018257	0.000000
40.200000	-76.872200	4.468752	14.787507	0.000000	11.952855	4.176208	2.299056	0.000000	3.539075	0.304314	0.000000	0.000000	0.000000	0.000000	58.382792	0.000000
40.200000	-76.872200	4.254286	16.943412	0.000000	14.287948	4.503486	2.348230	0.000000	3.469726	0.329333	0.000000	0.000000	0.000000	0.000000	53.767156	0.000000
40.200000	-76.872200	4.428600	16.879010	0.000000	13.372086	4.293759	2.389628	0.000000	3.892789	0.327223	0.000000	0.000000	0.000000	0.000000	54.323949	0.000000
40.200000	-76.872200	3.585006	15.523079	0.000000	13.332657	4.806503	2.373105	0.000000	3.203053	0.353742	0.000000	0.000000	0.000000	0.000000	56.727242	0.000000
40.200000	-76.872200	4.281662	16.432792	0.000000	13.311431	4.674174	2.307549	0.000000	3.321115	0.328934	0.000000	0.000000	0.000000	0.000000	55.244254	0.000000
40.200000	-76.872200	3.853651	16.105236	0.000000	13.071869	4.360969	2.299692	0.000000	3.309808	0.327813	0.000000	0.000000	0.000000	0.000000	56.569244	0.000000
40.200000	-76.872200	3.620425	19.169681	0.000000	17.284267	4.425282	2.390990	0.000000	2.686895	0.332648	0.000000	0.000000	0.000000	0.000000	49.991907	0.000000
40.200000	-76.872200	3.786325	15.838929	0.000000	14.382324	4.815411	2.188041	0.000000	2.454761	0.330883	0.000000	0.000000	0.000000	0.000000	56.106701	0.000000
40.200000	-76.872200	4.505558	18.248535	0.000000	17.865886	5.197183	2.253111	0.000000	2.390614	0.355779	0.000000	0.000000	0.000000	0.000000	49.079919	0.000000
40.200000	-76.872200	3.748879	19.275643	0.000000	18.765951	5.058980	2.438250	0.000000	2.472192	0.354935	0.000000	0.000000	0.000000	0.000000	47.772213	0.000000
40.200000	-76.872200	5.114834	16.882448	0.000000	16.399479	4.691656	2.223174	0.000000	3.031788	0.354053	0.000000	0.000000	0.000000	0.000000	51.191475	0.000000
40.200000	-76.872200	4.239131	18.297326	0.000000	17.097233	4.535062	2.150678	0.000000	3.398971	0.328086	0.000000	0.000000	0.000000	0.000000	49.831743	0.000000
40.200000	-76.872200	3.194822	20.011643	0.000000	19.809126	4.125409	2.054232	0.000000	1.916747	0.330783	0.000000	0.000000	0.000000	0.000000	48.387463	0.000000
40.200000	-76.872200	3.005980	22.343064	0.000000	20.798005	3.467942	2.000677	0.000000	2.406316	0.234456	0.000000	0.000000	0.000000	0.000000	45.611004	0.000000
40.200000	-76.872200	3.277299	21.374568	0.000000	19.185715	3.675934	2.109369	0.000000	2.147120	0.306876	0.000000	0.000000	0.000000	0.000000	47.786794	0.000000
40.200000	-76.872200	3.561046	20.086177	0.000000	19.132867	3.915291	2.073722	0.000000	2.091470	0.307225	0.000000	0.000000	0.000000	0.000000	48.697628	0.000000
38.375000	-77.870800	0.250344	22.291023	0.000000	27.041439	2.999309	1.815589	0.000000	3.854983	0.281914	0.000000	0.000000	0.000000	0.000000	41.142485	0.000000
38.750000	-77.500000	0.000000	22.142517	0.000000	27.842575	1.985429	1.329174	0.733318	2.348354	0.188696	0.000000	0.000000	0.000000	0.000000	43.263582	0.000000
42.500000	-77.300000	1.580900	23.114832	0.000000	25.667482	2.871877	1.853642	0.000000	2.541426	0.281948	0.000000	0.000000	0.000000	0.000000	41.794494	0.000000
42.500000	-77.300000	2.379535	22.694755	0.000000	22.397997	3.426848	2.164592	0.000000	2.623704	0.306622	0.000000	0.000000	0.000000	0.000000	43.802461	0.000000
42.500000	-77.300000	2.230510	21.661266	0.000000	18.405610	2.555143	1.427005	0.000000	2.737853	0.209915	0.000000	0.000000	0.000000	0.000000	50.632730	0.000000
42.500000	-77.300000	1.394795	22.688303	0.000000	25.593888	2.976230	1.917574	0.000000	2.798669	0.280235	0.000000	0.000000	0.000000	0.000000	42.064273	0.000000
38.375000	-78.000000	1.515032	23.139131	0.000000	22.857693	2.869161	1.378499	0.000000	2.594903	0.187656	0.000000	0.000000	0.000000	0.000000	45.177704	0.000000
38.375000	-77.870800	0.000000	23.868143	0.000000	26.830466	2.584949	1.611324	2.584760	2.720739	0.211931	0.000000	0.000000	0.000000	0.000000	39.220712	0.000000
38.375000	-78.000000	3.045131	22.230976	0.000000	19.618325	4.106659	2.234743	0.000000	3.018402	0.332169	0.000000	0.000000	0.000000	0.000000	45.235322	0.000000
38.375000	-78.000000	0.000000	4.818775	0.000000	0.000000	24.370165	1.709286	4.045847	5.982049	0.405568	0.000000	0.000000	58.075600	0.000000	0.000000	0.000000
38.375000	-78.125000	3.439412	21.566415	0.000000	23.451165	3.012978	1.782986	0.000000	3.359488	0.259180	0.000000	0.000000	0.000000	0.000000	42.861540	0.000000
38.500000	-77.750000	2.633472	19.043346	0.000000	15.932202	2.945920	1.550714	0.000000	2.873002	0.281895	0.000000	0.000000	0.000000	0.000000	54.629393	0.000000
38.662500	-77.695800	0.000000	20.441090	0.000000	11.096108	3.726879	0.552047	6.338038	2.601332	0.118232	0.000000	0.000000	0.000000	0.000000	54.841154	0.000000
40.116700	-76.700000	0.678337	19.415136	0.000000	24.101056	3.138775	2.074558	0.000000	0.828207	0.283706	0.000000	0.000000	0.000000	0.000000	49.480221	0.000000
40.116700	-76.700000	1.296648	24.031688	0.000000	22.642523	3.213510	2.144938	0.000000	1.000691	0.320718	0.000000	0.000000	0.000000	0.000000	45.349280	0.000000
40.116700	-76.700000	4.003750	18.859475	0.000000	21.825360	3.307592	2.067987	0.000000	3.009949	0.312101	0.000000	0.000000	0.000000	0.000000	46.613780	0.000000
40.116700	-76.700000	5.004972	17.630274	0.000000	21.946598	2.730957	2.164911	0.000000	2.695012	0.290728	0.000000	0.000000	0.000000	0.000000	47.536539	0.000000
40.116700	-76.700000	1.195808	18.062446	0.000000	25.667259	2.345168	1.584667	0.000000	1.903175	0.264062	0.000000	0.000000	0.000000	0.000000	48.977411	0.000000
40.116700	-76.700000	0.000000	22.000648	0.000000	26.307279	2.817052	1.733621	0.420513	1.896996	0.263204	0.000000	0.000000	0.000000	0.000000	44.560683	0.000000
40.116700	-76.700000	3.119873	21.204907	0.000000	26.721266	2.515824	1.713309	0.000000	1.557817	0.286956	0.000000	0.000000	0.000000	0.000000	42.880045	0.000000
40.116700	-76.700000	3.293092	22.042788	0.000000	25.723191	2.308752	1.617135	0.000000	1.394324	0.259961	0.000000	0.000000	0.000000	0.000000	43.360754	0.000000
40.116700	-76.700000	2.585457	21.746630	0.000000	26.731541	2.090182	1.497012	0.000000	1.289373	0.238407	0.000000	0.000000	0.000000	0.000000	43.821395	0.000000
40.116700	-76.700000	2.673671	21.151218	0.000000	26.937933	1.780432	1.392328	0.000000	1.456075	0.236923	0.000000	0.000000	0.000000	0.000000	44.371417	0.000000
40.116700	-76.700000	3.357922	21.368471	0.000000	26.702904	1.676730	1.366401	0.000000	1.586750	0.215155	0.000000	0.000000	0.000000	0.000000	43.725664	0.000000
40.116700	-76.700000	0.597406	26.929505	0.000000	27.294385	1.888709	1.327785	0.000000	1.361202	0.188499	0.000000	0.000000	0.000000	0.000000	40.412509	0.000000
36.115600	-78.772200	0.000000	13.962630	0.000000	10.317597	1.914949	0.736159	7.096426	2.939693	0.164132	0.000000	0.000000	0.000000	0.000000	62.667482	0.000000
36.115600	-78.772200	0.000000	19.269358	0.000000	10.689568	1.205837	0.586784	9.350265	2.543279	0.117564	0.000000	0.000000	0.000000	0.000000	55.865089	0.000000
36.115600	-78.772200	0.000000	21.634206	0.000000	13.167536	1.502924	0.776993	11.447770	2.821195	0.164786	0.000000	0.000000	0.000000	0.000000	48.070661	0.000000
36.115600	-78.772200	0.000000	18.494715	0.000000	10.792542	1.208139	0.608499	13.565453	2.308194	0.141726	0.000000	0.000000	0.000000	0.000000	52.527212	0.000000
36.115600	-78.772200	0.000000	20.580613	0.000000	10.787673	1.261518	0.661658	13.793551	2.915291	0.140898	0.000000	0.000000	0.000000	0.000000	49.474165	0.000000
36.115600	-78.772200	0.000000	21.034922	0.000000	15.111961	1.454588	0.744117	8.229869	3.335622	0.142206	0.000000	0.000000	0.000000	0.000000	49.568419	0.000000
36.115600	-78.772200	0.000000	16.736201	0.000000	14.816798	1.816773	0.820006	8.303458	3.159173	0.165820	0.000000	0.000000	0.000000	0.000000	53.914748	0.000000
36.115600	-78.772200	0.000000	18.425278	0.000000	14.719528	1.749999	0.836494	6.801339	4.092837	0.188925	0.000000	0.000000	0.000000	0.000000	52.885750	0.000000
36.115600	-78.772200	0.000000	20.677724	0.000000	14.906261	1.680027	0.887599	8.154627	3.474570	0.187671	0.000000	0.000000	0.000000	0.000000	49.687576	0.000000
36.115600	-78.772200	0.000000	19.405570	0.000000	13.500894	1.912597	0.961284	8.002042	3.827616	0.187310	0.000000	0.000000	0.000000	0.000000	51.926800	0.000000
36.115600	-78.772200	0.000000	19.169569	0.000000	14.788190	1.983668	0.929217	7.222152	3.749607	0.188452	0.000000	0.000000	0.000000	0.000000	51.703176	0.000000
36.115600	-78.772200	0.000000	18.301288	0.000000	15.286737	2.045430	1.023388	6.716853	3.602559	0.211874	0.000000	0.000000	0.000000	0.000000	52.580034	0.000000
36.115600	-78.772200	0.000000	19.120346	0.000000	15.442091	1.976695	0.997468	5.034548	4.583307	0.210404	0.000000	0.000000	0.000000	0.000000	52.439367	0.000000
36.115600	-78.772200	0.000000	18.330402	0.000000	16.940925	2.099038	1.075836	5.267300	3.962498	0.234456	0.000000	0.000000	0.000000	0.000000	51.871206	0.000000
36.115600	-78.772200	0.822939	20.573515	0.000000	15.736345	2.233313	1.102816	0.000000	3.933773	0.236191	0.000000	0.000000	0.000000	0.000000	55.166288	0.000000
36.115600	-78.772200	0.000000	18.419866	0.000000	17.222203	2.044785	1.059700	5.700413	3.597154	0.235063	0.000000	0.000000	0.000000	0.000000	51.491646	0.000000
36.115600	-78.772200	0.000000	18.562293	0.000000	18.754431	1.996059	1.063605	4.721651	3.653910	0.235929	0.000000	0.000000	0.000000	0.000000	50.806211	0.000000
36.115600	-78.772200	0.000000	18.473899	0.000000	21.998200	2.193122	1.052346	1.845880	3.870854	0.213908	0.000000	0.000000	0.000000	0.000000	50.141254	0.000000
40.230000	-75.990000	-9999.000000	-9999.000000	-9999.000000	-9999.000000	-9999.000000	-9999.000000	-9999.000000	-9999.000000	-9999.000000	-9999.000000	-9999.000000	-9999.000000	-9999.000000	-9999.000000	-9999.000000
36.115600	-78.772200	0.000000	18.449565	0.000000	18.597757	2.004830	1.086913	4.836071	3.843165	0.236870	0.000000	0.000000	0.000000	0.000000	50.734378	0.000000
36.115600	-78.772200	0.000000	18.442651	0.000000	18.540235	1.993824	1.063277	4.101511	4.305068	0.235856	0.000000	0.000000	0.000000	0.000000	51.109128	0.000000
36.115600	-78.772200	0.000000	19.483420	0.000000	18.803266	2.117104	1.123169	2.272259	3.909404	0.236473	0.000000	0.000000	0.000000	0.000000	51.815731	0.000000
36.115600	-78.772200	0.634808	18.353665	0.000000	21.543955	2.489675	1.125786	0.000000	4.763393	0.237025	0.000000	0.000000	0.000000	0.000000	50.645602	0.000000
36.115600	-78.772200	1.041759	19.907994	0.000000	17.984983	2.056912	1.172325	0.000000	5.499791	0.258368	0.000000	0.000000	0.000000	0.000000	51.879769	0.000000
36.115600	-78.772200	0.966678	20.176838	0.000000	18.407681	2.176264	1.178919	0.000000	4.950072	0.259821	0.000000	0.000000	0.000000	0.000000	51.685420	0.000000
39.008300	-77.565300	7.634403	18.593785	0.000000	14.959839	6.255029	6.600535	0.000000	6.520201	1.346833	0.000000	0.000000	0.000000	37.980983	0.000000	0.000000
39.008300	-77.565300	7.462175	20.052530	0.000000	12.482126	6.205440	6.961108	0.000000	7.042483	0.538976	0.000000	0.000000	0.000000	39.145359	0.000000	0.000000
39.008300	-77.565300	8.386434	15.129175	0.000000	12.055387	8.872669	4.550203	0.000000	5.065853	0.682978	0.000000	0.000000	0.000000	45.126555	0.000000	0.000000
39.008300	-77.565300	5.516048	14.719977	0.000000	13.972748	9.718679	4.806081	0.000000	4.901878	0.644769	0.000000	0.000000	45.570609	0.000000	0.000000	0.000000
39.016900	-77.565000	6.538149	23.408921	0.000000	14.881500	6.264952	9.031021	0.000000	7.038421	0.538665	0.000000	0.000000	0.000000	32.189297	0.000000	0.000000
39.016900	-77.565000	8.723539	18.409088	0.000000	12.526129	8.348297	5.412874	0.000000	6.249212	0.589810	0.000000	0.000000	0.000000	39.610748	0.000000	0.000000
39.016900	-77.565000	8.251275	15.666147	0.000000	11.662237	8.241635	4.721401	0.000000	5.668247	0.614868	0.000000	0.000000	0.000000	45.055536	0.000000	0.000000
39.016900	-77.565000	5.998069	14.737481	0.000000	11.890943	8.283623	4.422284	0.000000	4.796050	0.471531	0.000000	0.000000	0.000000	49.268250	0.000000	0.000000
39.016900	-77.565000	2.647263	19.731400	0.000000	5.202199	10.152061	4.499502	0.000000	5.370860	0.473666	0.000000	0.000000	0.000000	51.791000	0.000000	0.000000
39.016900	-77.565000	1.429937	22.301294	0.000000	4.871124	9.320194	4.257924	0.000000	4.518765	0.450647	0.000000	0.000000	0.000000	52.724761	0.000000	0.000000
39.016900	-77.565000	0.000000	24.354037	0.000000	0.000000	7.797253	3.834490	0.961759	4.566644	0.452502	0.000000	0.000000	0.000000	57.476517	0.000000	0.000000
39.016900	-77.565000	6.325380	14.821753	0.000000	10.892630	6.453283	4.269180	0.000000	4.481384	0.520845	0.000000	0.000000	0.000000	52.122903	0.000000	0.000000
39.016900	-77.565000	5.482613	15.026526	0.000000	11.559072	7.169077	4.480912	0.000000	5.036626	0.473716	0.000000	0.000000	0.000000	50.655302	0.000000	0.000000
39.016900	-77.565000	0.000000	21.363104	0.000000	0.000000	8.328819	3.825869	3.449511	3.763560	0.449239	0.000000	0.000000	57.703378	0.000000	0.000000	0.000000
39.019700	-77.564400	6.145250	9.614082	0.000000	12.769953	11.735624	4.105227	0.000000	5.067159	0.595735	0.000000	0.000000	0.000000	49.814841	0.000000	0.000000
39.019700	-77.564400	0.000000	15.457139	0.000000	0.000000	10.985044	3.695874	8.621319	4.408615	0.621697	0.000000	0.000000	55.859697	0.000000	0.000000	0.000000
39.019700	-77.564400	6.912992	14.402277	0.000000	8.788120	9.336470	3.474007	0.000000	5.712291	0.545352	0.000000	0.000000	0.000000	50.692028	0.000000	0.000000
39.019700	-77.564400	0.000000	17.392996	0.000000	0.000000	11.702136	3.229099	6.679302	5.018902	0.504399	0.000000	0.000000	55.149174	0.000000	0.000000	0.000000
39.019700	-77.564400	0.000000	12.276172	0.000000	0.000000	9.558424	3.549917	9.225829	5.185788	0.548231	0.000000	0.000000	58.442547	0.000000	0.000000	0.000000
39.019700	-77.564400	4.846361	15.225659	0.000000	12.752094	8.459625	3.331013	0.000000	4.325973	0.475605	0.000000	0.000000	0.000000	50.456448	0.000000	0.000000
39.019700	-77.564400	11.090895	16.491510	0.000000	12.430190	7.272501	2.376622	0.000000	4.978623	0.566827	0.000000	0.000000	0.000000	44.669749	0.000000	0.000000
39.019700	-77.564400	3.324516	20.845821	0.000000	15.339686	3.621248	1.808752	0.000000	5.552438	0.212857	0.000000	0.000000	0.000000	49.188346	0.000000	0.000000
39.019700	-77.564400	4.981971	20.941500	0.000000	18.904334	4.505576	2.543574	0.000000	3.854662	0.377267	0.000000	0.000000	0.000000	43.776232	0.000000	0.000000
39.019700	-77.564400	4.546546	20.255172	0.000000	19.185889	4.613794	2.615721	0.000000	3.342637	0.376722	0.000000	0.000000	0.000000	0.000000	44.943221	0.000000
39.019700	-77.564400	8.984149	17.218808	0.000000	11.543412	5.852300	7.001566	0.000000	6.713858	0.539186	0.000000	0.000000	0.000000	42.044462	0.000000	0.000000
39.019700	-77.564400	2.741139	29.113598	0.314209	0.000000	15.150954	6.369884	0.000000	2.953008	0.502010	0.000000	0.000000	42.706997	0.000000	0.000000	0.000000
39.019700	-77.564400	8.559927	17.065188	0.000000	8.944183	6.531135	5.655902	0.000000	6.946095	0.540440	0.000000	0.000000	0.000000	45.640679	0.000000	0.000000
39.019700	-77.564400	5.932670	15.768233	0.000000	10.451516	11.654043	4.343389	0.000000	4.348406	0.662584	0.000000	0.000000	0.000000	46.686700	0.000000	0.000000
39.019700	-77.564400	0.000000	17.975322	0.000000	6.760058	12.740949	4.051190	1.017290	3.679077	0.643952	0.000000	0.000000	52.986212	0.000000	0.000000	0.000000
39.019700	-77.564400	0.000000	26.713530	2.660233	0.000000	14.945561	4.133155	0.000000	2.561907	0.565231	0.000000	0.000000	46.973078	0.000000	0.000000	0.000000
39.019700	-77.564400	0.000000	25.865075	0.644437	0.000000	8.879926	3.935541	0.000000	3.370881	0.620031	0.000000	0.000000	54.566920	0.000000	0.000000	0.000000
39.019700	-77.564400	0.000000	24.358657	0.000000	0.000000	10.805656	4.393556	1.871053	3.471315	0.643478	0.000000	0.000000	53.554521	0.000000	0.000000	0.000000
39.019700	-77.564700	0.000000	26.690398	0.000000	0.000000	21.026214	3.925241	0.521466	3.011164	0.497059	0.000000	0.000000	42.723541	0.000000	0.000000	0.000000
39.019700	-77.564400	0.000000	20.058254	0.000000	0.000000	2.705953	3.027072	3.835281	4.914394	0.499775	0.000000	0.000000	64.027280	0.000000	0.000000	0.000000
39.019700	-77.564400	4.741996	21.770867	0.000000	14.646773	4.303066	3.773821	0.000000	5.589179	0.351587	0.000000	0.000000	0.000000	44.732978	0.000000	0.000000
39.019700	-77.564400	5.634539	15.408455	0.000000	13.675673	7.803181	2.775410	0.000000	4.426282	0.472274	0.000000	0.000000	0.000000	49.680442	0.000000	0.000000
39.016700	-77.550000	3.528384	16.140079	18.095321	0.000000	1.828772	3.513254	0.000000	0.283987	0.590443	0.000000	0.000000	55.933247	0.000000	0.000000	0.000000
39.019700	-77.564400	0.000000	13.233943	0.000000	4.779141	11.148355	4.176707	4.613188	4.753636	0.618786	0.000000	0.000000	56.536556	0.000000	0.000000	0.000000
40.202200	-76.866700	4.326619	19.846123	0.000000	12.721854	4.614223	4.170743	0.000000	7.077251	0.353241	0.000000	0.000000	0.000000	46.799696	0.000000	0.000000
40.202200	-76.866700	5.246596	16.906703	0.000000	12.110966	4.992723	2.738753	0.000000	4.501084	0.401632	0.000000	0.000000	0.000000	53.005588	0.000000	0.000000
40.202200	-76.866700	4.500001	15.549719	0.000000	11.339399	5.357821	2.986609	0.000000	4.661747	0.401714	0.000000	0.000000	0.000000	55.100370	0.000000	0.000000
40.202200	-76.866700	5.294367	14.916513	0.000000	12.881894	7.148975	2.986254	0.000000	4.748318	0.425293	0.000000	0.000000	0.000000	51.494889	0.000000	0.000000
38.526000	-78.014000	-9999.000000	-9999.000000	-9999.000000	-9999.000000	-9999.000000	-9999.000000	-9999.000000	-9999.000000	-9999.000000	-9999.000000	-9999.000000	-9999.000000	-9999.000000	-9999.000000	-9999.000000
40.202200	-76.866700	6.063479	15.209048	0.000000	12.906484	6.225927	3.068774	0.000000	5.264005	0.447088	0.000000	0.000000	0.000000	50.711571	0.000000	0.000000
40.202200	-76.866700	5.523802	18.492365	0.000000	9.734926	4.543205	2.768889	0.000000	5.146089	0.426972	0.000000	0.000000	0.000000	53.259503	0.000000	0.000000
40.202200	-76.866700	3.985627	17.536321	0.000000	14.387545	6.040113	2.648619	0.000000	4.202904	0.399512	0.000000	0.000000	0.000000	50.695637	0.000000	0.000000
40.202200	-76.866700	4.879924	18.007110	0.000000	14.962564	5.690777	2.672389	0.000000	4.514401	0.423782	0.000000	0.000000	0.000000	48.744727	0.000000	0.000000
40.202200	-76.866700	5.193665	19.225653	0.000000	16.099751	5.802700	2.704846	0.000000	4.274283	0.422930	0.000000	0.000000	0.000000	46.163199	0.000000	0.000000
40.202200	-76.866700	3.545898	20.241026	0.000000	15.070557	4.282281	2.694289	0.000000	3.413547	0.403518	0.000000	0.000000	0.000000	50.241735	0.000000	0.000000
40.202200	-76.866700	5.321837	19.443075	0.000000	18.479886	5.176946	2.550455	0.000000	3.530889	0.378288	0.000000	0.000000	0.000000	0.000000	44.990949	0.000000
40.202200	-76.866700	1.548139	28.394386	13.572795	0.000000	2.847617	1.666370	0.000000	1.226164	0.000000	0.000000	50.632137	0.000000	0.000000	0.000000	0.000000
40.202200	-76.866700	4.122275	20.017870	0.000000	16.920402	4.693990	2.317332	0.000000	3.320694	0.353923	0.000000	0.000000	0.000000	0.000000	48.123850	0.000000
40.202200	-76.866700	2.633304	22.813890	0.000000	13.591289	4.640954	2.535121	0.000000	3.579705	0.378840	0.000000	0.000000	0.000000	49.693394	0.000000	0.000000
40.202200	-76.866700	4.267093	20.627357	0.000000	17.721082	4.322946	2.294783	0.000000	3.735434	0.329818	0.000000	0.000000	0.000000	0.000000	46.551548	0.000000
40.202200	-76.866700	0.670451	30.604975	0.000000	9.505817	6.100872	2.256559	0.000000	4.128559	0.265810	0.000000	0.000000	0.000000	46.286659	0.000000	0.000000
40.202200	-76.866700	0.000000	27.386036	9.352457	0.000000	15.490902	2.391510	0.000000	5.098894	0.240870	0.000000	0.000000	0.000000	0.000000	0.000000	19.218382
40.202200	-76.866700	3.008111	20.608605	0.000000	18.644002	4.666636	2.216875	0.000000	4.035752	0.376586	0.000000	0.000000	0.000000	0.000000	46.266026	0.000000
40.202200	-76.866700	4.096263	21.376234	0.000000	18.361021	4.603873	2.288362	0.000000	4.085929	0.375880	0.000000	0.000000	0.000000	0.000000	44.639316	0.000000
40.202200	-76.866700	4.836836	21.465595	0.000000	15.944735	5.193688	2.417802	0.000000	4.744296	0.398886	0.000000	0.000000	0.000000	0.000000	44.835453	0.000000
40.202200	-76.866700	5.172586	20.009383	0.000000	18.031227	5.728146	2.440400	0.000000	4.289362	0.375994	0.000000	0.000000	0.000000	0.000000	43.780381	0.000000
40.202200	-76.866700	3.338792	21.745928	0.000000	20.893849	4.138775	2.220307	0.000000	3.607377	0.330023	0.000000	0.000000	0.000000	0.000000	43.540163	0.000000
40.202200	-76.866700	3.854848	20.455466	0.000000	21.357652	4.213165	2.169398	0.000000	3.341391	0.330942	0.000000	0.000000	0.000000	0.000000	44.091840	0.000000
40.202200	-76.866700	4.217327	21.964478	0.000000	19.020989	3.559075	2.152394	0.000000	4.057070	0.331254	0.000000	0.000000	0.000000	0.000000	44.512644	0.000000
40.202200	-76.866700	5.443896	22.774999	0.000000	15.162373	3.327733	2.142066	0.000000	5.901951	0.314465	0.000000	0.000000	0.000000	0.000000	44.752552	0.000000
36.066700	-78.893100	6.052960	21.469416	0.000000	2.199695	21.105681	4.827005	0.000000	6.797513	1.648322	0.000000	0.000000	35.694681	0.000000	0.000000	0.000000
36.066700	-78.893100	0.000000	13.617786	0.000000	4.365503	1.095070	0.777618	26.302057	2.635232	0.164919	0.000000	0.000000	0.000000	0.000000	50.726446	0.000000
36.066700	-78.893100	0.000000	13.076181	0.000000	4.260084	1.225724	0.877429	23.532101	2.693959	0.165860	0.000000	0.000000	0.000000	0.000000	53.904238	0.000000
38.526000	-78.014000	-9999.000000	-9999.000000	-9999.000000	-9999.000000	-9999.000000	-9999.000000	-9999.000000	-9999.000000	-9999.000000	-9999.000000	-9999.000000	-9999.000000	-9999.000000	-9999.000000	-9999.000000
36.066700	-78.893100	0.000000	13.182651	0.000000	3.565637	1.159309	0.851967	25.548736	1.965687	0.164626	0.000000	0.000000	0.000000	0.000000	53.294129	0.000000
36.066700	-78.893100	0.000000	13.109476	0.000000	1.273674	1.226423	0.873866	26.734100	1.015196	0.165186	0.000000	0.000000	0.000000	0.000000	55.365066	0.000000
36.066700	-78.893100	0.000000	14.187487	0.000000	2.817773	1.218274	0.870939	24.365558	2.616215	0.188152	0.000000	0.000000	0.000000	0.000000	53.470336	0.000000
36.066700	-78.893100	0.000000	15.017146	0.000000	4.551325	1.233062	0.990250	19.709292	2.689541	0.189243	0.000000	0.000000	0.000000	0.000000	55.383575	0.000000
36.066700	-78.893100	0.000000	13.705108	0.000000	4.372236	1.347252	1.042464	21.546337	2.069186	0.211900	0.000000	0.000000	0.000000	0.000000	55.494614	0.000000
36.066700	-78.893100	0.000000	13.319086	0.000000	10.812052	1.336087	1.041644	13.177474	6.332279	0.211733	0.000000	0.000000	0.000000	0.000000	53.546124	0.000000
36.066700	-78.893100	0.000000	13.736378	0.000000	4.659997	1.524894	1.100423	21.592883	1.651207	0.212111	0.000000	0.000000	0.000000	0.000000	55.308341	0.000000
36.066700	-78.893100	0.000000	15.988942	0.000000	5.655573	1.462007	1.024386	18.035102	3.432285	0.164952	0.000000	0.000000	0.000000	0.000000	54.003571	0.000000
36.066700	-78.893100	0.000000	13.914270	0.000000	10.995837	1.706237	1.176163	10.952634	6.367799	0.212084	0.000000	0.000000	0.000000	0.000000	54.472230	0.000000
36.066700	-78.893100	0.000000	15.534765	0.000000	7.815533	1.650454	1.157197	15.585800	4.156467	0.188520	0.000000	0.000000	0.000000	0.000000	53.682709	0.000000
36.066700	-78.893100	0.000000	16.467598	0.000000	9.676811	1.531290	1.120224	11.391440	6.333648	0.188683	0.000000	0.000000	0.000000	0.000000	53.050468	0.000000
36.066700	-78.893100	0.000000	14.688504	0.000000	8.371381	1.599575	1.219705	15.121172	4.699399	0.213062	0.000000	0.000000	0.000000	0.000000	53.845060	0.000000
40.230000	-75.990000	-9999.000000	-9999.000000	-9999.000000	-9999.000000	-9999.000000	-9999.000000	-9999.000000	-9999.000000	-9999.000000	-9999.000000	-9999.000000	-9999.000000	-9999.000000	-9999.000000	-9999.000000
36.066700	-78.893100	0.000000	16.073394	0.000000	6.428116	1.702778	1.154573	18.738886	3.540157	0.188092	0.000000	0.000000	0.000000	0.000000	51.901384	0.000000
36.066700	-78.893100	0.000000	15.616776	0.000000	5.042248	1.590669	1.117871	21.726591	3.543813	0.188286	0.000000	0.000000	0.000000	0.000000	50.843780	0.000000
36.066700	-78.893100	0.000000	16.852109	0.000000	6.551035	1.472515	1.157800	17.568765	4.187611	0.235773	0.000000	0.000000	0.000000	0.000000	51.737632	0.000000
36.066700	-78.893100	0.000000	16.457561	0.000000	10.555067	1.475982	1.258767	11.970445	4.848536	0.236914	0.000000	0.000000	0.000000	0.000000	53.011491	0.000000
36.066700	-78.893100	0.000000	17.737491	0.000000	9.686207	1.581207	1.327170	11.094978	5.369915	0.259066	0.000000	0.000000	0.000000	0.000000	52.765634	0.000000
36.066700	-78.893100	0.000000	18.431991	0.000000	11.293988	1.720090	1.412524	8.782432	4.823441	0.260823	0.000000	0.000000	0.000000	0.000000	53.099379	0.000000
36.250000	-78.500000	0.000000	15.808049	0.000000	17.921359	1.711752	0.922054	15.421555	3.402264	0.214757	0.000000	0.000000	0.000000	0.000000	44.377039	0.000000
36.066700	-78.893100	0.000000	10.475708	0.000000	5.792401	1.343480	0.874691	22.539227	3.483959	0.188963	0.000000	0.000000	0.000000	0.000000	55.126006	0.000000
36.066700	-78.893100	0.000000	14.633401	0.000000	6.099136	1.103934	0.840030	18.154348	3.235639	0.166008	0.000000	0.000000	0.000000	0.000000	55.494528	0.000000
36.066700	-78.893100	0.000000	14.278305	0.000000	5.262355	1.109092	0.838692	20.926882	3.536074	0.165744	0.000000	0.000000	0.000000	0.000000	53.605387	0.000000
36.068100	-78.883300	0.000000	22.074721	2.874977	0.000000	25.348040	3.466928	0.000000	7.999009	1.507307	0.000000	32.214339	0.000000	0.000000	0.000000	0.000000
40.230000	-75.990000	-9999.000000	-9999.000000	-9999.000000	-9999.000000	-9999.000000	-9999.000000	-9999.000000	-9999.000000	-9999.000000	-9999.000000	-9999.000000	-9999.000000	-9999.000000	-9999.000000	-9999.000000
40.230000	-75.990000	-9999.000000	-9999.000000	-9999.000000	-9999.000000	-9999.000000	-9999.000000	-9999.000000	-9999.000000	-9999.000000	-9999.000000	-9999.000000	-9999.000000	-9999.000000	-9999.000000	-9999.000000
40.230000	-75.990000	-9999.000000	-9999.000000	-9999.000000	-9999.000000	-9999.000000	-9999.000000	-9999.000000	-9999.000000	-9999.000000	-9999.000000	-9999.000000	-9999.000000	-9999.000000	-9999.000000	-9999.000000
40.230000	-75.990000	-9999.000000	-9999.000000	-9999.000000	-9999.000000	-9999.000000	-9999.000000	-9999.000000	-9999.000000	-9999.000000	-9999.000000	-9999.000000	-9999.000000	-9999.000000	-9999.000000	-9999.000000
40.230000	-75.990000	-9999.000000	-9999.000000	-9999.000000	-9999.000000	-9999.000000	-9999.000000	-9999.000000	-9999.000000	-9999.000000	-9999.000000	-9999.000000	-9999.000000	-9999.000000	-9999.000000	-9999.000000
40.230000	-75.990000	-9999.000000	-9999.000000	-9999.000000	-9999.000000	-9999.000000	-9999.000000	-9999.000000	-9999.000000	-9999.000000	-9999.000000	-9999.000000	-9999.000000	-9999.000000	-9999.000000	-9999.000000
40.230000	-75.990000	-9999.000000	-9999.000000	-9999.000000	-9999.000000	-9999.000000	-9999.000000	-9999.000000	-9999.000000	-9999.000000	-9999.000000	-9999.000000	-9999.000000	-9999.000000	-9999.000000	-9999.000000
40.230000	-75.990000	-9999.000000	-9999.000000	-9999.000000	-9999.000000	-9999.000000	-9999.000000	-9999.000000	-9999.000000	-9999.000000	-9999.000000	-9999.000000	-9999.000000	-9999.000000	-9999.000000	-9999.000000
40.230000	-75.990000	-9999.000000	-9999.000000	-9999.000000	-9999.000000	-9999.000000	-9999.000000	-9999.000000	-9999.000000	-9999.000000	-9999.000000	-9999.000000	-9999.000000	-9999.000000	-9999.000000	-9999.000000
40.230000	-75.990000	-9999.000000	-9999.000000	-9999.000000	-9999.000000	-9999.000000	-9999.000000	-9999.000000	-9999.000000	-9999.000000	-9999.000000	-9999.000000	-9999.000000	-9999.000000	-9999.000000	-9999.000000
40.230000	-75.990000	-9999.000000	-9999.000000	-9999.000000	-9999.000000	-9999.000000	-9999.000000	-9999.000000	-9999.000000	-9999.000000	-9999.000000	-9999.000000	-9999.000000	-9999.000000	-9999.000000	-9999.000000
40.230000	-75.990000	-9999.000000	-9999.000000	-9999.000000	-9999.000000	-9999.000000	-9999.000000	-9999.000000	-9999.000000	-9999.000000	-9999.000000	-9999.000000	-9999.000000	-9999.000000	-9999.000000	-9999.000000
40.230000	-75.990000	-9999.000000	-9999.000000	-9999.000000	-9999.000000	-9999.000000	-9999.000000	-9999.000000	-9999.000000	-9999.000000	-9999.000000	-9999.000000	-9999.000000	-9999.000000	-9999.000000	-9999.000000
40.230000	-75.990000	-9999.000000	-9999.000000	-9999.000000	-9999.000000	-9999.000000	-9999.000000	-9999.000000	-9999.000000	-9999.000000	-9999.000000	-9999.000000	-9999.000000	-9999.000000	-9999.000000	-9999.000000
40.230000	-75.990000	-9999.000000	-9999.000000	-9999.000000	-9999.000000	-9999.000000	-9999.000000	-9999.000000	-9999.000000	-9999.000000	-9999.000000	-9999.000000	-9999.000000	-9999.000000	-9999.000000	-9999.000000
40.230000	-75.990000	-9999.000000	-9999.000000	-9999.000000	-9999.000000	-9999.000000	-9999.000000	-9999.000000	-9999.000000	-9999.000000	-9999.000000	-9999.000000	-9999.000000	-9999.000000	-9999.000000	-9999.000000
38.526000	-78.014000	-9999.000000	-9999.000000	-9999.000000	-9999.000000	-9999.000000	-9999.000000	-9999.000000	-9999.000000	-9999.000000	-9999.000000	-9999.000000	-9999.000000	-9999.000000	-9999.000000	-9999.000000
40.230000	-75.990000	-9999.000000	-9999.000000	-9999.000000	-9999.000000	-9999.000000	-9999.000000	-9999.000000	-9999.000000	-9999.000000	-9999.000000	-9999.000000	-9999.000000	-9999.000000	-9999.000000	-9999.000000
40.330000	-74.870000	-9999.000000	-9999.000000	-9999.000000	-9999.000000	-9999.000000	-9999.000000	-9999.000000	-9999.000000	-9999.000000	-9999.000000	-9999.000000	-9999.000000	-9999.000000	-9999.000000	-9999.000000
40.330000	-74.870000	-9999.000000	-9999.000000	-9999.000000	-9999.000000	-9999.000000	-9999.000000	-9999.000000	-9999.000000	-9999.000000	-9999.000000	-9999.000000	-9999.000000	-9999.000000	-9999.000000	-9999.000000
40.330000	-74.870000	-9999.000000	-9999.000000	-9999.000000	-9999.000000	-9999.000000	-9999.000000	-9999.000000	-9999.000000	-9999.000000	-9999.000000	-9999.000000	-9999.000000	-9999.000000	-9999.000000	-9999.000000
40.330000	-74.870000	-9999.000000	-9999.000000	-9999.000000	-9999.000000	-9999.000000	-9999.000000	-9999.000000	-9999.000000	-9999.000000	-9999.000000	-9999.000000	-9999.000000	-9999.000000	-9999.000000	-9999.000000
40.340000	-74.920000	-9999.000000	-9999.000000	-9999.000000	-9999.000000	-9999.000000	-9999.000000	-9999.000000	-9999.000000	-9999.000000	-9999.000000	-9999.000000	-9999.000000	-9999.000000	-9999.000000	-9999.000000
40.330000	-74.806000	-9999.000000	-9999.000000	-9999.000000	-9999.000000	-9999.000000	-9999.000000	-9999.000000	-9999.000000	-9999.000000	-9999.000000	-9999.000000	-9999.000000	-9999.000000	-9999.000000	-9999.000000
40.330000	-74.870000	-9999.000000	-9999.000000	-9999.000000	-9999.000000	-9999.000000	-9999.000000	-9999.000000	-9999.000000	-9999.000000	-9999.000000	-9999.000000	-9999.000000	-9999.000000	-9999.000000	-9999.000000
40.100000	-74.100000	-9999.000000	-9999.000000	-9999.000000	-9999.000000	-9999.000000	-9999.000000	-9999.000000	-9999.000000	-9999.000000	-9999.000000	-9999.000000	-9999.000000	-9999.000000	-9999.000000	-9999.000000
38.526000	-78.014000	-9999.000000	-9999.000000	-9999.000000	-9999.000000	-9999.000000	-9999.000000	-9999.000000	-9999.000000	-9999.000000	-9999.000000	-9999.000000	-9999.000000	-9999.000000	-9999.000000	-9999.000000
40.100000	-74.100000	-9999.000000	-9999.000000	-9999.000000	-9999.000000	-9999.000000	-9999.000000	-9999.000000	-9999.000000	-9999.000000	-9999.000000	-9999.000000	-9999.000000	-9999.000000	-9999.000000	-9999.000000
40.330000	-74.806000	-9999.000000	-9999.000000	-9999.000000	-9999.000000	-9999.000000	-9999.000000	-9999.000000	-9999.000000	-9999.000000	-9999.000000	-9999.000000	-9999.000000	-9999.000000	-9999.000000	-9999.000000
40.400000	-74.900000	-9999.000000	-9999.000000	-9999.000000	-9999.000000	-9999.000000	-9999.000000	-9999.000000	-9999.000000	-9999.000000	-9999.000000	-9999.000000	-9999.000000	-9999.000000	-9999.000000	-9999.000000
40.400000	-74.900000	-9999.000000	-9999.000000	-9999.000000	-9999.000000	-9999.000000	-9999.000000	-9999.000000	-9999.000000	-9999.000000	-9999.000000	-9999.000000	-9999.000000	-9999.000000	-9999.000000	-9999.000000
40.400000	-74.900000	-9999.000000	-9999.000000	-9999.000000	-9999.000000	-9999.000000	-9999.000000	-9999.000000	-9999.000000	-9999.000000	-9999.000000	-9999.000000	-9999.000000	-9999.000000	-9999.000000	-9999.000000
40.400000	-74.900000	-9999.000000	-9999.000000	-9999.000000	-9999.000000	-9999.000000	-9999.000000	-9999.000000	-9999.000000	-9999.000000	-9999.000000	-9999.000000	-9999.000000	-9999.000000	-9999.000000	-9999.000000
40.400000	-74.900000	-9999.000000	-9999.000000	-9999.000000	-9999.000000	-9999.000000	-9999.000000	-9999.000000	-9999.000000	-9999.000000	-9999.000000	-9999.000000	-9999.000000	-9999.000000	-9999.000000	-9999.000000
40.400000	-74.900000	-9999.000000	-9999.000000	-9999.000000	-9999.000000	-9999.000000	-9999.000000	-9999.000000	-9999.000000	-9999.000000	-9999.000000	-9999.000000	-9999.000000	-9999.000000	-9999.000000	-9999.000000
40.400000	-74.900000	-9999.000000	-9999.000000	-9999.000000	-9999.000000	-9999.000000	-9999.000000	-9999.000000	-9999.000000	-9999.000000	-9999.000000	-9999.000000	-9999.000000	-9999.000000	-9999.000000	-9999.000000
40.400000	-74.900000	-9999.000000	-9999.000000	-9999.000000	-9999.000000	-9999.000000	-9999.000000	-9999.000000	-9999.000000	-9999.000000	-9999.000000	-9999.000000	-9999.000000	-9999.000000	-9999.000000	-9999.000000
40.400000	-74.900000	-9999.000000	-9999.000000	-9999.000000	-9999.000000	-9999.000000	-9999.000000	-9999.000000	-9999.000000	-9999.000000	-9999.000000	-9999.000000	-9999.000000	-9999.000000	-9999.000000	-9999.000000
40.400000	-74.900000	-9999.000000	-9999.000000	-9999.000000	-9999.000000	-9999.000000	-9999.000000	-9999.000000	-9999.000000	-9999.000000	-9999.000000	-9999.000000	-9999.000000	-9999.000000	-9999.000000	-9999.000000
40.400000	-74.900000	-9999.000000	-9999.000000	-9999.000000	-9999.000000	-9999.000000	-9999.000000	-9999.000000	-9999.000000	-9999.000000	-9999.000000	-9999.000000	-9999.000000	-9999.000000	-9999.000000	-9999.000000
40.400000	-75.000000	-9999.000000	-9999.000000	-9999.000000	-9999.000000	-9999.000000	-9999.000000	-9999.000000	-9999.000000	-9999.000000	-9999.000000	-9999.000000	-9999.000000	-9999.000000	-9999.000000	-9999.000000
38.526000	-78.014000	-9999.000000	-9999.000000	-9999.000000	-9999.000000	-9999.000000	-9999.000000	-9999.000000	-9999.000000	-9999.000000	-9999.000000	-9999.000000	-9999.000000	-9999.000000	-9999.000000	-9999.000000
36.983300	-79.150000	7.715367	18.294301	0.000000	15.380769	3.368639	1.900859	0.000000	7.010405	0.330573	0.000000	0.000000	0.000000	0.000000	45.899167	0.000000
36.983300	-79.150000	8.075820	18.039692	0.000000	16.489257	3.307304	1.805948	0.000000	6.938334	0.310249	0.000000	0.000000	0.000000	0.000000	44.920513	0.000000
37.000000	-79.150000	6.997743	19.545901	0.000000	15.137337	3.336108	2.030368	0.000000	7.290780	0.309315	0.000000	0.000000	0.000000	45.252147	0.000000	0.000000
37.000000	-79.150000	8.326298	17.894521	0.000000	15.566011	3.384983	1.929879	0.000000	7.063688	0.308561	0.000000	0.000000	0.000000	0.000000	45.424946	0.000000
36.966700	-79.150000	7.343733	17.387353	0.000000	14.225092	4.146062	1.958454	0.000000	7.105483	0.330669	0.000000	0.000000	0.000000	47.405013	0.000000	0.000000
36.616700	-79.150000	8.255636	17.564415	0.000000	14.978229	3.843189	1.975721	0.000000	7.071604	0.330377	0.000000	0.000000	0.000000	0.000000	45.881828	0.000000
36.950000	-79.150000	7.860794	18.611007	0.000000	15.066993	1.842182	1.907173	0.000000	7.124528	0.331671	0.000000	0.000000	0.000000	0.000000	47.148936	0.000000
36.950000	-79.116700	0.000000	15.583482	0.000000	13.484318	1.348098	0.895155	8.529477	7.021910	0.189269	0.000000	0.000000	0.000000	0.000000	52.766842	0.000000
37.016700	-79.116700	6.970550	17.437042	0.000000	16.940790	4.047340	1.778892	0.000000	6.901675	0.285126	0.000000	0.000000	0.000000	0.000000	45.533102	0.000000
38.525000	-77.808300	3.917705	19.601282	0.000000	17.333717	2.105611	1.368723	0.000000	6.055803	0.070843	0.000000	0.000000	0.000000	0.000000	49.398003	0.000000
38.526000	-78.014000	-9999.000000	-9999.000000	-9999.000000	-9999.000000	-9999.000000	-9999.000000	-9999.000000	-9999.000000	-9999.000000	-9999.000000	-9999.000000	-9999.000000	-9999.000000	-9999.000000	-9999.000000
38.523600	-77.808300	10.337504	19.292761	0.000000	9.425764	2.036774	3.357891	0.000000	7.614664	0.710991	0.000000	0.000000	47.137221	0.000000	0.000000	0.000000
38.516700	-77.812500	2.413627	19.341237	0.000000	19.025633	1.866682	1.313770	0.000000	5.990809	0.165561	0.000000	0.000000	0.000000	0.000000	49.718767	0.000000
38.512500	-77.825000	4.055404	18.929962	0.000000	17.731317	2.277744	1.403214	0.000000	6.204217	0.188439	0.000000	0.000000	0.000000	0.000000	49.064020	0.000000
38.523600	-77.837500	4.502699	18.477721	0.000000	16.240547	2.575671	1.495251	0.000000	6.053407	0.235113	0.000000	0.000000	0.000000	0.000000	50.289024	0.000000
38.504200	-77.850000	4.199413	18.450150	0.000000	17.963908	3.413566	1.516892	0.000000	6.444564	0.235534	0.000000	0.000000	0.000000	0.000000	47.641846	0.000000
38.559700	-77.788900	1.871396	19.550847	0.000000	17.302379	4.117623	1.385834	0.000000	6.128519	0.188655	0.000000	0.000000	0.000000	0.000000	49.306116	0.000000
38.558300	-77.787500	3.989548	15.458605	0.000000	15.166470	2.764833	1.239669	0.000000	5.455652	0.189527	0.000000	0.000000	0.000000	0.000000	55.621545	0.000000
36.950000	-79.150000	8.075181	17.933989	0.000000	14.515813	3.742757	2.081505	0.000000	7.161186	0.355821	0.000000	0.000000	0.000000	46.036869	0.000000	0.000000
38.526000	-78.014000	-9999.000000	-9999.000000	-9999.000000	-9999.000000	-9999.000000	-9999.000000	-9999.000000	-9999.000000	-9999.000000	-9999.000000	-9999.000000	-9999.000000	-9999.000000	-9999.000000	-9999.000000
38.526000	-78.014000	-9999.000000	-9999.000000	-9999.000000	-9999.000000	-9999.000000	-9999.000000	-9999.000000	-9999.000000	-9999.000000	-9999.000000	-9999.000000	-9999.000000	-9999.000000	-9999.000000	-9999.000000
38.526000	-78.014000	-9999.000000	-9999.000000	-9999.000000	-9999.000000	-9999.000000	-9999.000000	-9999.000000	-9999.000000	-9999.000000	-9999.000000	-9999.000000	-9999.000000	-9999.000000	-9999.000000	-9999.000000
38.526000	-78.014000	-9999.000000	-9999.000000	-9999.000000	-9999.000000	-9999.000000	-9999.000000	-9999.000000	-9999.000000	-9999.000000	-9999.000000	-9999.000000	-9999.000000	-9999.000000	-9999.000000	-9999.000000
39.376400	-77.430500	4.629961	20.687142	0.000000	19.704243	4.290726	2.212101	0.000000	3.974428	0.355327	0.000000	0.000000	0.000000	0.000000	43.950834	0.000000
38.526000	-78.014000	-9999.000000	-9999.000000	-9999.000000	-9999.000000	-9999.000000	-9999.000000	-9999.000000	-9999.000000	-9999.000000	-9999.000000	-9999.000000	-9999.000000	-9999.000000	-9999.000000	-9999.000000
40.230000	-75.990000	1.419221	16.922039	0.000000	14.149653	7.645781	2.485196	0.000000	5.084049	0.410005	0.000000	0.000000	0.000000	51.774543	0.000000	0.000000
35.875300	-78.938900	5.241134	20.688358	0.000000	18.592877	3.497652	2.280877	0.000000	4.498289	0.354162	0.000000	0.000000	0.000000	0.000000	44.673189	0.000000
35.880600	-78.936100	5.348425	19.873653	0.000000	19.676914	2.878685	2.194165	0.000000	4.486289	0.355511	0.000000	0.000000	0.000000	0.000000	44.994411	0.000000
38.562500	-77.829200	0.000000	17.055500	0.000000	4.757717	6.697994	1.613056	11.960331	4.851590	0.289696	0.000000	0.000000	0.000000	52.616594	0.000000	0.000000
38.562500	-77.829200	0.000000	18.391165	0.000000	3.470618	3.979323	1.586295	12.842288	4.709496	0.267597	0.000000	0.000000	0.000000	54.632223	0.000000	0.000000
38.558300	-77.837500	0.000000	19.368065	0.000000	16.261677	8.620092	1.353351	4.780189	3.822761	0.216145	0.000000	0.000000	0.000000	0.000000	45.409704	0.000000
38.558300	-77.837500	0.458547	20.037335	0.000000	19.033612	6.233672	1.508156	0.000000	4.401402	0.213428	0.000000	0.000000	0.000000	0.000000	47.969051	0.000000
38.979200	-77.650000	0.000000	18.764226	0.000000	9.352753	1.683892	0.493325	21.372056	3.418512	0.141417	0.000000	0.000000	0.000000	0.000000	44.286735	0.000000
38.975000	-77.650000	0.000000	18.038304	0.000000	9.186354	1.614912	0.492024	24.803668	3.091662	0.141044	0.000000	0.000000	0.000000	0.000000	42.101110	0.000000
38.970800	-77.650000	5.727253	18.001406	0.000000	17.214151	4.031383	1.917915	0.000000	5.175367	0.424590	0.000000	0.000000	0.000000	47.415772	0.000000	0.000000
38.650000	-77.666700	1.520244	20.354353	0.000000	21.683701	2.574414	1.390170	0.000000	4.216073	0.236556	0.000000	0.000000	0.000000	0.000000	47.879065	0.000000
38.808300	-77.654200	0.000000	12.455178	0.000000	2.718218	6.531272	0.770857	18.136029	4.270323	0.196421	0.000000	0.000000	0.000000	0.000000	53.963286	0.000000
38.808300	-77.658300	0.755535	19.508556	0.000000	23.711749	1.868375	1.295341	0.000000	3.882858	0.236627	0.000000	0.000000	0.000000	0.000000	48.600033	0.000000
38.566700	-77.620800	8.437394	17.448657	0.000000	17.267088	4.499549	2.604989	0.000000	5.700961	0.383514	0.000000	0.000000	0.000000	43.569584	0.000000	0.000000
38.566700	-77.620800	5.044373	19.798330	0.000000	19.071446	2.956392	1.802698	0.000000	4.722609	0.330002	0.000000	0.000000	0.000000	0.000000	46.171359	0.000000
39.216700	-77.483300	5.222361	20.333568	0.000000	20.560948	2.447660	2.173664	0.000000	3.842878	0.355278	0.000000	0.000000	0.000000	0.000000	44.865657	0.000000
39.066700	-77.460600	5.446092	20.750875	0.000000	20.106741	2.443094	2.191192	0.000000	4.218378	0.355028	0.000000	0.000000	0.000000	0.000000	44.288086	0.000000
39.066700	-77.459700	0.000000	19.317954	0.000000	14.198893	1.565587	0.798241	8.010169	3.525785	0.188870	0.000000	0.000000	0.000000	0.000000	52.098176	0.000000
40.208300	-76.509700	1.544199	25.162625	0.000000	24.942617	2.458940	1.460424	0.000000	2.374636	0.235601	0.000000	0.000000	0.000000	0.000000	41.479253	0.000000
40.225000	-76.498600	1.431811	24.565590	0.000000	23.694642	2.282066	1.422600	0.000000	1.983842	0.212057	0.000000	0.000000	0.000000	0.000000	44.147818	0.000000
40.225000	-76.460600	3.516854	22.066698	0.000000	20.987605	3.375698	2.148590	0.000000	3.512816	0.330668	0.000000	0.000000	0.000000	0.000000	43.846321	0.000000
40.225000	-76.460600	2.838054	22.117969	0.000000	22.171408	3.369148	2.104948	0.000000	2.924387	0.329789	0.000000	0.000000	0.000000	0.000000	43.921597	0.000000
40.225000	-76.460600	1.983171	21.808972	0.000000	28.547603	2.585148	1.612206	0.000000	2.519508	0.235609	0.000000	0.000000	0.000000	0.000000	40.372432	0.000000
40.225000	-76.460600	2.654717	23.452621	0.000000	23.719668	2.705872	1.650792	0.000000	2.737788	0.235702	0.000000	0.000000	0.000000	0.000000	42.554327	0.000000
40.200000	-76.052800	1.489217	27.421819	0.000000	24.387338	1.987147	1.385076	0.000000	2.346556	0.188552	0.000000	0.000000	0.000000	0.000000	40.521618	0.000000
40.230000	-75.990000	1.451763	21.331593	0.000000	37.693603	2.099163	1.531851	0.000000	3.739352	0.211428	0.000000	0.000000	0.000000	0.000000	31.548552	0.000000
40.216700	-76.666700	2.110390	24.006463	0.000000	20.313748	2.532846	1.539189	0.000000	2.335596	0.236046	0.000000	0.000000	0.000000	0.000000	46.775981	0.000000
40.211100	-76.875000	0.000000	9.344022	0.000000	3.051849	8.185899	2.653374	14.853854	4.959852	0.387765	0.000000	0.000000	56.376250	0.000000	0.000000	0.000000
40.187500	-76.783300	3.195068	21.954004	0.000000	22.020416	3.429579	2.127557	0.000000	3.190443	0.330354	0.000000	0.000000	0.000000	0.000000	43.543052	0.000000
40.187500	-76.783300	4.949874	21.454085	0.000000	15.861451	3.593436	1.946880	0.000000	4.906207	0.328715	0.000000	0.000000	0.000000	0.000000	46.777185	0.000000
40.187500	-76.783300	3.831576	22.425617	0.000000	19.533356	3.469938	2.075200	0.000000	4.104660	0.351518	0.000000	0.000000	0.000000	0.000000	44.069543	0.000000
39.850000	-77.150000	1.317327	24.881516	0.000000	23.662104	1.086699	1.004585	0.000000	2.286298	0.117725	0.000000	0.000000	0.000000	0.000000	45.400373	0.000000
40.075000	-76.969400	3.031118	21.910418	0.000000	20.680319	3.721449	2.199694	0.000000	2.649234	0.353334	0.000000	0.000000	0.000000	0.000000	45.275280	0.000000
40.105600	-76.950000	4.189577	18.441346	0.000000	16.926922	4.039551	2.131749	0.000000	2.906116	0.354649	0.000000	0.000000	0.000000	0.000000	50.896073	0.000000
40.191700	-76.870800	4.019791	21.330240	0.000000	18.992247	3.597808	2.178302	0.000000	4.063418	0.352940	0.000000	0.000000	0.000000	0.000000	45.284655	0.000000
40.000000	-76.875000	4.584043	21.149200	0.000000	20.284292	2.431678	2.208741	0.000000	3.634057	0.354787	0.000000	0.000000	0.000000	0.000000	45.173655	0.000000
40.186100	-76.876400	3.854540	21.782514	0.000000	19.686113	3.734608	2.168233	0.000000	4.123675	0.330764	0.000000	0.000000	0.000000	0.000000	44.117814	0.000000
40.186700	-76.876400	5.334524	17.308873	0.000000	10.925182	5.839467	2.850074	0.000000	4.627224	0.448444	0.000000	0.000000	0.000000	52.557336	0.000000	0.000000
40.187500	-76.876400	8.113192	14.973935	0.000000	13.336594	7.105751	2.934668	0.000000	4.700429	0.500353	0.000000	0.000000	0.000000	48.215952	0.000000	0.000000
39.859000	-77.270500	0.888192	19.549874	0.000000	17.694361	6.327201	8.503136	0.000000	5.631883	0.434077	0.000000	0.000000	0.000000	40.876410	0.000000	0.000000
39.811100	-77.208300	3.566097	22.171612	0.000000	20.216048	3.601133	2.142397	0.000000	3.517165	0.353266	0.000000	0.000000	0.000000	0.000000	44.231731	0.000000
39.811100	-77.208300	3.081966	21.771518	0.000000	22.072037	3.448188	2.158433	0.000000	2.808418	0.349721	0.000000	0.000000	0.000000	0.000000	44.115837	0.000000
39.811100	-77.208300	1.192648	28.601837	0.000000	25.834801	1.669888	1.186566	0.000000	2.401225	0.163772	0.000000	0.000000	0.000000	0.000000	38.662724	0.000000
39.811100	-77.208300	1.183968	28.327008	0.000000	26.084649	1.611265	1.091293	0.000000	2.326983	0.140234	0.000000	0.000000	0.000000	0.000000	38.922520	0.000000
36.061000	-78.968000	0.000000	15.057668	0.000000	11.312965	1.554706	1.164507	15.444777	3.716356	0.237138	0.000000	0.000000	0.000000	0.000000	51.241778	0.000000
36.112500	-78.687500	1.169507	21.528603	0.000000	18.345267	2.414976	1.234519	0.000000	4.349814	0.283110	0.000000	0.000000	0.000000	0.000000	50.487217	0.000000
36.112500	-78.690300	0.000000	18.175656	0.000000	13.789494	1.634474	0.780597	8.518185	3.241255	0.212851	0.000000	0.000000	0.000000	0.000000	53.369820	0.000000
36.112500	-78.706900	0.391918	22.319664	0.000000	18.071382	2.241126	1.104667	0.000000	3.547792	0.260247	0.000000	0.000000	0.000000	0.000000	51.813908	0.000000
36.170800	-78.650000	2.688804	21.334505	0.000000	16.647272	2.860558	1.416027	0.000000	4.192630	0.356550	0.000000	0.000000	0.000000	0.000000	50.349068	0.000000
36.170800	-78.650000	28.477997	0.000000	0.000000	5.677929	21.540046	1.411967	0.000000	4.690440	0.260721	0.000000	0.000000	22.603721	0.000000	0.000000	0.000000
37.400000	-78.400000	4.989440	18.192359	0.000000	19.668706	4.745873	2.163938	0.000000	4.166546	0.356818	0.000000	0.000000	0.000000	45.615222	0.000000	0.000000
37.400000	-78.400000	4.580045	20.281629	0.000000	19.904542	3.175514	2.043358	0.000000	4.145411	0.329032	0.000000	0.000000	0.000000	0.000000	45.462495	0.000000
37.400000	-78.400000	4.936881	20.506691	0.000000	20.217902	3.390447	2.099929	0.000000	3.249988	0.331994	0.000000	0.000000	0.000000	0.000000	45.184780	0.000000
41.416700	-72.950000	6.101598	18.086478	0.000000	14.651773	3.377125	2.373199	0.000000	5.290320	0.377340	0.000000	0.000000	0.000000	0.000000	49.640313	0.000000
41.416700	-72.950000	6.065164	17.951307	0.000000	14.616299	3.100292	2.294999	0.000000	4.774348	0.356354	0.000000	0.000000	0.000000	0.000000	50.734526	0.000000
41.416700	-72.950000	3.952149	20.832861	0.000000	16.219244	3.966924	2.375051	0.000000	4.598192	0.354033	0.000000	0.000000	0.000000	0.000000	47.559507	0.000000
41.416700	-72.950000	4.210949	21.241393	0.000000	20.359728	3.609072	2.109591	0.000000	4.251165	0.306908	0.000000	0.000000	0.000000	0.000000	43.703509	0.000000
41.416700	-72.950000	4.590979	21.871536	0.000000	20.058602	3.093054	2.178027	0.000000	3.660978	0.332258	0.000000	0.000000	0.000000	0.000000	44.046669	0.000000
41.816700	-72.866600	3.131526	21.450492	0.000000	20.416004	3.561003	2.285139	0.000000	2.674941	0.354823	0.000000	0.000000	0.000000	0.000000	45.987213	0.000000
41.466700	-72.933300	5.386230	21.108515	0.000000	17.906601	3.400824	2.203953	0.000000	4.491671	0.333290	0.000000	0.000000	0.000000	0.000000	45.020771	0.000000
41.466700	-72.933300	4.336635	19.643880	0.000000	18.422426	3.870457	2.228582	0.000000	4.318811	0.354914	0.000000	0.000000	0.000000	0.000000	46.671028	0.000000
41.500000	-72.916700	5.720301	19.306350	0.000000	19.339567	3.524544	2.223347	0.000000	4.579927	0.357133	0.000000	0.000000	0.000000	0.000000	44.803369	0.000000
41.500000	-72.916700	4.587683	20.685444	0.000000	18.449271	3.322948	2.132130	0.000000	3.735027	0.354712	0.000000	0.000000	0.000000	0.000000	46.593166	0.000000
41.500000	-72.916700	5.080957	18.557770	0.000000	14.145189	3.753926	2.540205	0.000000	4.534637	0.379600	0.000000	0.000000	0.000000	0.000000	50.912747	0.000000
41.500000	-72.916700	1.711447	18.320160	0.000000	15.286847	5.263350	2.510890	0.000000	4.349821	0.359886	0.000000	0.000000	0.000000	52.102627	0.000000	0.000000
41.533300	-72.883300	4.294119	17.170934	0.000000	14.789601	8.276916	2.778645	0.000000	5.553631	0.431452	0.000000	0.000000	0.000000	46.606884	0.000000	0.000000
41.566600	-72.866700	3.591625	13.436687	0.000000	23.906676	9.796540	2.129318	0.000000	4.623179	0.315462	0.000000	0.000000	0.000000	0.000000	42.048329	0.000000
41.800000	-72.000000	4.009774	21.612969	0.000000	20.107693	3.262073	2.095612	0.000000	3.839611	0.331311	0.000000	0.000000	0.000000	0.000000	44.578865	0.000000
41.580000	-72.000000	5.354420	20.218172	0.000000	16.955750	4.678408	2.632902	0.000000	4.709601	0.405838	0.000000	0.000000	0.000000	0.000000	44.930500	0.000000
41.800000	-72.000000	4.085373	21.767391	0.000000	19.396094	2.975123	2.153718	0.000000	4.103216	0.331457	0.000000	0.000000	0.000000	0.000000	45.021767	0.000000
41.816700	-72.866600	0.000000	18.105293	0.000000	5.313067	6.705301	2.663597	7.327913	4.317398	0.431570	0.000000	0.000000	55.045685	0.000000	0.000000	0.000000
41.816700	-72.866600	3.739513	18.606616	0.000000	14.542279	3.565959	3.272455	0.000000	5.475850	0.307240	0.000000	0.000000	0.000000	0.000000	50.426879	0.000000
41.833300	-72.866600	3.146843	21.084932	0.000000	20.792775	3.550832	2.131570	0.000000	3.181930	0.330978	0.000000	0.000000	0.000000	0.000000	45.606505	0.000000
41.916700	-72.816600	4.634345	20.577999	0.000000	17.806845	4.362080	2.297066	0.000000	4.413307	0.356675	0.000000	0.000000	0.000000	0.000000	45.400974	0.000000
41.966700	-72.783300	5.391566	20.935143	0.000000	18.334717	3.165445	2.244520	0.000000	4.305761	0.357452	0.000000	0.000000	0.000000	0.000000	45.104756	0.000000
41.966700	-72.783300	1.860147	23.969224	0.000000	19.622741	2.456228	2.023533	0.000000	3.928233	0.311210	0.000000	0.000000	0.000000	0.000000	45.624220	0.000000
40.200000	-76.872200	3.797460	21.416751	0.000000	20.340747	3.591003	2.185679	0.000000	3.161551	0.333425	0.000000	0.000000	0.000000	0.000000	44.990162	0.000000
40.200000	-76.872200	1.758071	20.550774	0.000000	19.259329	2.473007	1.462759	0.000000	1.827332	0.212380	0.000000	0.000000	0.000000	0.000000	52.335315	0.000000
40.200000	-76.872200	3.123305	21.923455	0.000000	21.634093	3.478210	2.173690	0.000000	2.770551	0.328713	0.000000	0.000000	0.000000	0.000000	44.385327	0.000000
40.200000	-76.872200	2.237795	24.564464	0.000000	24.265459	2.589529	1.591453	0.000000	2.429903	0.235344	0.000000	0.000000	0.000000	0.000000	41.848284	0.000000
40.200000	-76.872200	1.716502	26.625051	0.000000	29.273003	2.350614	1.595382	0.000000	2.087916	0.212333	0.000000	0.000000	0.000000	0.000000	35.856797	0.000000
40.200000	-76.872200	2.115798	25.747305	0.000000	24.494891	2.764501	1.590601	0.000000	2.443058	0.235218	0.000000	0.000000	0.000000	0.000000	40.377508	0.000000
40.200000	-76.872200	1.297277	26.019092	0.000000	24.543211	2.173241	1.367165	0.000000	2.014968	0.188698	0.000000	0.000000	0.000000	0.000000	42.147945	0.000000
40.200000	-76.872200	1.857230	25.840402	0.000000	26.115054	2.402626	1.514435	0.000000	2.297855	0.235152	0.000000	0.000000	0.000000	0.000000	39.448343	0.000000
40.200000	-76.872200	1.716254	26.539036	0.000000	26.017259	1.910616	1.244297	0.000000	2.245276	0.163933	0.000000	0.000000	0.000000	0.000000	39.901486	0.000000
38.526000	-78.014000	-9999.000000	-9999.000000	-9999.000000	-9999.000000	-9999.000000	-9999.000000	-9999.000000	-9999.000000	-9999.000000	-9999.000000	-9999.000000	-9999.000000	-9999.000000	-9999.000000	-9999.000000
40.200000	-76.872200	1.372645	27.899411	0.000000	27.814008	1.797707	1.248202	0.000000	2.006876	0.164448	0.000000	0.000000	0.000000	0.000000	37.403383	0.000000
40.200000	-76.872200	1.610568	28.660502	0.000000	26.997878	1.918477	1.340681	0.000000	2.248830	0.187649	0.000000	0.000000	0.000000	0.000000	36.741080	0.000000
40.200000	-76.872200	1.637730	29.270531	0.000000	27.830140	1.994911	1.324706	0.000000	2.210436	0.188062	0.000000	0.000000	0.000000	0.000000	35.228471	0.000000
40.200000	-76.872200	0.929217	28.551915	0.000000	27.841629	1.748029	1.251299	0.000000	1.968434	0.164856	0.000000	0.000000	0.000000	0.000000	37.216437	0.000000
40.200000	-76.872200	1.134484	25.856378	0.000000	22.608562	1.798925	1.171244	0.000000	2.076745	0.164264	0.000000	0.000000	0.000000	0.000000	44.895968	0.000000
40.200000	-76.872200	1.492052	26.400975	0.000000	24.850864	1.922170	1.230005	0.000000	2.166955	0.164543	0.000000	0.000000	0.000000	0.000000	41.491517	0.000000
40.200000	-76.872200	1.148370	27.059785	0.000000	25.690289	1.917611	1.266175	0.000000	1.861116	0.164326	0.000000	0.000000	0.000000	0.000000	40.583590	0.000000
40.200000	-76.872200	1.398407	27.520318	0.000000	28.204778	2.043164	1.418396	0.000000	2.266735	0.187938	0.000000	0.000000	0.000000	0.000000	36.623426	0.000000
40.200000	-76.872200	1.321435	26.399095	0.000000	26.027873	2.044930	1.345503	0.000000	2.170115	0.188324	0.000000	0.000000	0.000000	0.000000	40.170396	0.000000
40.200000	-76.872200	1.583130	24.892629	0.000000	28.835785	2.161226	1.381066	0.000000	2.094230	0.211506	0.000000	0.000000	0.000000	0.000000	38.485729	0.000000
40.200000	-76.872200	1.402457	24.059397	0.000000	30.595596	2.223614	1.496403	0.000000	1.923261	0.211764	0.000000	0.000000	0.000000	0.000000	37.726096	0.000000
40.200000	-76.872200	0.715557	25.147545	0.000000	28.581444	2.571163	1.620319	0.000000	2.473976	0.234040	0.000000	0.000000	0.000000	0.000000	38.281019	0.000000
40.200000	-76.872200	2.607621	23.149444	0.000000	22.386171	3.376288	2.128669	0.000000	2.321534	0.330527	0.000000	0.000000	0.000000	0.000000	43.479322	0.000000
40.200000	-76.872200	2.936804	25.252440	0.000000	29.484266	2.412339	1.577843	0.000000	2.888043	0.236142	0.000000	0.000000	0.000000	0.000000	34.836648	0.000000
40.200000	-76.872200	1.557460	25.770140	0.000000	27.006567	2.641712	1.497471	0.000000	2.344289	0.211915	0.000000	0.000000	0.000000	0.000000	38.634153	0.000000
40.200000	-76.872200	2.369331	24.785282	0.000000	26.617339	2.048234	1.439452	0.000000	2.515926	0.211746	0.000000	0.000000	0.000000	0.000000	39.675507	0.000000
40.200000	-76.872200	1.974765	25.457795	0.000000	25.794431	2.106217	1.363861	0.000000	2.284860	0.188242	0.000000	0.000000	0.000000	0.000000	40.507640	0.000000
40.200000	-76.872200	2.261186	24.115000	0.000000	26.385337	2.215783	1.453648	0.000000	2.219495	0.211057	0.000000	0.000000	0.000000	0.000000	40.815486	0.000000
40.200000	-76.872200	1.755723	24.798115	0.000000	24.990275	2.224097	1.346875	0.000000	1.984058	0.212080	0.000000	0.000000	0.000000	0.000000	42.382520	0.000000
40.200000	-76.872200	1.806733	27.088309	0.000000	26.699068	1.934715	1.367911	0.000000	2.248133	0.165201	0.000000	0.000000	0.000000	0.000000	38.374172	0.000000
40.200000	-76.872200	1.890445	24.216108	0.000000	29.873043	2.346858	1.575501	0.000000	2.231651	0.235792	0.000000	0.000000	0.000000	0.000000	37.280761	0.000000
40.200000	-76.872200	2.736545	22.340829	0.000000	22.206537	3.420816	2.123878	0.000000	2.649279	0.329783	0.000000	0.000000	0.000000	0.000000	43.979637	0.000000
40.200000	-76.872200	3.208797	21.620149	0.000000	21.911111	3.409849	2.153855	0.000000	2.971281	0.328570	0.000000	0.000000	0.000000	0.000000	44.162365	0.000000
40.200000	-76.872200	2.626204	22.592260	0.000000	23.192423	3.553462	2.109759	0.000000	2.321640	0.306932	0.000000	0.000000	0.000000	0.000000	43.074754	0.000000
40.200000	-76.872200	2.540864	19.570223	0.000000	35.981918	2.030698	1.582976	0.000000	4.057038	0.187272	0.000000	0.000000	0.000000	0.000000	33.710041	0.000000
40.200000	-76.872200	1.141359	22.856715	0.000000	33.374939	2.404976	1.552508	0.000000	2.789602	0.235184	0.000000	0.000000	0.000000	0.000000	35.282948	0.000000
40.200000	-76.872200	1.358606	23.305211	0.000000	32.209633	2.344423	1.591730	0.000000	2.705183	0.235385	0.000000	0.000000	0.000000	0.000000	35.894019	0.000000
40.200000	-76.872200	5.099671	17.838879	0.000000	8.637650	3.945867	2.848293	0.000000	4.115404	0.474916	0.000000	0.000000	0.000000	56.939147	0.000000	0.000000
40.200000	-76.872200	3.668570	20.928389	0.000000	17.498858	3.809175	2.378691	0.000000	2.150081	0.378213	0.000000	0.000000	0.000000	0.000000	49.062480	0.000000
40.200000	-76.872200	4.895673	19.087252	0.000000	16.961721	5.872374	2.751871	0.000000	3.136672	0.427294	0.000000	0.000000	0.000000	46.749467	0.000000	0.000000
40.230000	-75.990000	1.377483	23.049614	0.000000	23.220405	3.008277	1.648300	0.000000	0.795508	0.188277	0.000000	0.000000	0.000000	0.000000	46.559659	0.000000
40.230000	-75.990000	6.968874	30.594270	0.000000	15.783433	3.643117	2.197858	0.000000	4.096037	0.347963	0.000000	0.000000	0.000000	0.000000	36.255640	0.000000
40.230000	-75.990000	3.171962	23.912353	0.000000	20.125614	2.927146	1.845273	0.000000	3.320562	0.233897	0.000000	0.000000	0.000000	0.000000	44.321467	0.000000
40.230000	-75.990000	4.630177	18.127397	0.000000	17.081637	4.394578	2.411724	0.000000	3.160424	0.377427	0.000000	0.000000	0.000000	0.000000	49.744708	0.000000
40.230000	-75.990000	7.631580	12.903760	0.000000	11.360880	7.472584	3.387381	0.000000	4.256736	0.567342	0.000000	0.000000	0.000000	52.350685	0.000000	0.000000
40.230000	-75.990000	2.248641	19.267785	0.000000	18.671175	3.477239	1.872044	0.000000	1.833368	0.281872	0.000000	0.000000	0.000000	0.000000	52.264818	0.000000
40.230000	-75.990000	0.000000	17.891464	0.000000	13.035881	6.857556	2.250456	2.441672	2.408205	0.358398	0.000000	0.000000	0.000000	54.687869	0.000000	0.000000
40.346000	-75.701000	5.538326	21.299218	0.000000	16.493673	3.415668	2.229542	0.000000	5.971715	0.328588	0.000000	0.000000	0.000000	0.000000	44.557036	0.000000
40.346000	-75.701000	0.000000	23.407442	0.000000	30.982196	1.909683	1.201699	1.895150	2.838220	0.163269	0.000000	0.000000	0.000000	0.000000	37.190645	0.000000
40.346000	-75.701000	0.000000	23.710268	0.000000	39.144862	1.135091	0.920510	3.174187	3.456323	0.000000	0.000000	0.000000	0.000000	0.000000	27.927594	0.000000
40.346000	-75.701000	0.000000	21.280613	0.000000	42.246903	1.794693	1.187602	1.811657	2.806272	0.163915	0.000000	0.000000	0.000000	0.000000	28.238492	0.000000
40.300000	-75.600000	2.399827	20.688275	0.000000	21.146806	5.732401	2.140962	0.000000	3.688381	0.329495	0.000000	0.000000	0.000000	0.000000	43.685384	0.000000
38.526000	-78.014000	-9999.000000	-9999.000000	-9999.000000	-9999.000000	-9999.000000	-9999.000000	-9999.000000	-9999.000000	-9999.000000	-9999.000000	-9999.000000	-9999.000000	-9999.000000	-9999.000000	-9999.000000
40.790000	-78.080000	5.230839	20.102406	0.000000	14.593580	3.714184	2.080939	0.000000	4.996982	0.305492	0.000000	0.000000	0.000000	0.000000	48.908063	0.000000
40.790000	-78.080000	2.871128	22.286159	0.000000	18.861810	2.994228	2.117733	0.000000	3.233450	0.211390	0.000000	0.000000	0.000000	0.000000	47.291349	0.000000
37.775000	-80.405000	0.000000	24.073200	0.000000	29.890110	2.266841	1.447454	0.577354	4.563585	0.210158	0.000000	0.000000	0.000000	0.000000	36.599624	0.000000
37.775000	-80.405000	0.571357	19.943516	0.000000	42.052084	1.685551	1.213493	0.000000	2.344970	0.164871	0.000000	0.000000	0.000000	0.000000	31.583782	0.000000
37.775000	-80.405000	4.298911	20.996708	0.000000	19.700793	3.591771	2.130125	0.000000	4.000704	0.327827	0.000000	0.000000	0.000000	0.000000	44.785216	0.000000
41.832000	-72.425000	-9999.000000	-9999.000000	-9999.000000	-9999.000000	-9999.000000	-9999.000000	-9999.000000	-9999.000000	-9999.000000	-9999.000000	-9999.000000	-9999.000000	-9999.000000	-9999.000000	-9999.000000
41.832000	-72.425000	-9999.000000	-9999.000000	-9999.000000	-9999.000000	-9999.000000	-9999.000000	-9999.000000	-9999.000000	-9999.000000	-9999.000000	-9999.000000	-9999.000000	-9999.000000	-9999.000000	-9999.000000
41.832000	-72.425000	-9999.000000	-9999.000000	-9999.000000	-9999.000000	-9999.000000	-9999.000000	-9999.000000	-9999.000000	-9999.000000	-9999.000000	-9999.000000	-9999.000000	-9999.000000	-9999.000000	-9999.000000
41.832000	-72.425000	-9999.000000	-9999.000000	-9999.000000	-9999.000000	-9999.000000	-9999.000000	-9999.000000	-9999.000000	-9999.000000	-9999.000000	-9999.000000	-9999.000000	-9999.000000	-9999.000000	-9999.000000
41.832000	-72.425000	-9999.000000	-9999.000000	-9999.000000	-9999.000000	-9999.000000	-9999.000000	-9999.000000	-9999.000000	-9999.000000	-9999.000000	-9999.000000	-9999.000000	-9999.000000	-9999.000000	-9999.000000
41.832000	-72.425000	-9999.000000	-9999.000000	-9999.000000	-9999.000000	-9999.000000	-9999.000000	-9999.000000	-9999.000000	-9999.000000	-9999.000000	-9999.000000	-9999.000000	-9999.000000	-9999.000000	-9999.000000
41.832000	-72.425000	-9999.000000	-9999.000000	-9999.000000	-9999.000000	-9999.000000	-9999.000000	-9999.000000	-9999.000000	-9999.000000	-9999.000000	-9999.000000	-9999.000000	-9999.000000	-9999.000000	-9999.000000
41.832000	-72.425000	-9999.000000	-9999.000000	-9999.000000	-9999.000000	-9999.000000	-9999.000000	-9999.000000	-9999.000000	-9999.000000	-9999.000000	-9999.000000	-9999.000000	-9999.000000	-9999.000000	-9999.000000
41.832000	-72.425000	-9999.000000	-9999.000000	-9999.000000	-9999.000000	-9999.000000	-9999.000000	-9999.000000	-9999.000000	-9999.000000	-9999.000000	-9999.000000	-9999.000000	-9999.000000	-9999.000000	-9999.000000
41.832000	-72.425000	-9999.000000	-9999.000000	-9999.000000	-9999.000000	-9999.000000	-9999.000000	-9999.000000	-9999.000000	-9999.000000	-9999.000000	-9999.000000	-9999.000000	-9999.000000	-9999.000000	-9999.000000
41.832000	-72.425000	-9999.000000	-9999.000000	-9999.000000	-9999.000000	-9999.000000	-9999.000000	-9999.000000	-9999.000000	-9999.000000	-9999.000000	-9999.000000	-9999.000000	-9999.000000	-9999.000000	-9999.000000
41.832000	-72.425000	-9999.000000	-9999.000000	-9999.000000	-9999.000000	-9999.000000	-9999.000000	-9999.000000	-9999.000000	-9999.000000	-9999.000000	-9999.000000	-9999.000000	-9999.000000	-9999.000000	-9999.000000
41.832000	-72.425000	-9999.000000	-9999.000000	-9999.000000	-9999.000000	-9999.000000	-9999.000000	-9999.000000	-9999.000000	-9999.000000	-9999.000000	-9999.000000	-9999.000000	-9999.000000	-9999.000000	-9999.000000
41.832000	-72.425000	-9999.000000	-9999.000000	-9999.000000	-9999.000000	-9999.000000	-9999.000000	-9999.000000	-9999.000000	-9999.000000	-9999.000000	-9999.000000	-9999.000000	-9999.000000	-9999.000000	-9999.000000
41.832000	-72.425000	-9999.000000	-9999.000000	-9999.000000	-9999.000000	-9999.000000	-9999.000000	-9999.000000	-9999.000000	-9999.000000	-9999.000000	-9999.000000	-9999.000000	-9999.000000	-9999.000000	-9999.000000
41.832000	-72.425000	-9999.000000	-9999.000000	-9999.000000	-9999.000000	-9999.000000	-9999.000000	-9999.000000	-9999.000000	-9999.000000	-9999.000000	-9999.000000	-9999.000000	-9999.000000	-9999.000000	-9999.000000
41.832000	-72.425000	-9999.000000	-9999.000000	-9999.000000	-9999.000000	-9999.000000	-9999.000000	-9999.000000	-9999.000000	-9999.000000	-9999.000000	-9999.000000	-9999.000000	-9999.000000	-9999.000000	-9999.000000
38.526000	-78.014000	-9999.000000	-9999.000000	-9999.000000	-9999.000000	-9999.000000	-9999.000000	-9999.000000	-9999.000000	-9999.000000	-9999.000000	-9999.000000	-9999.000000	-9999.000000	-9999.000000	-9999.000000
41.832000	-72.425000	-9999.000000	-9999.000000	-9999.000000	-9999.000000	-9999.000000	-9999.000000	-9999.000000	-9999.000000	-9999.000000	-9999.000000	-9999.000000	-9999.000000	-9999.000000	-9999.000000	-9999.000000
41.832000	-72.425000	-9999.000000	-9999.000000	-9999.000000	-9999.000000	-9999.000000	-9999.000000	-9999.000000	-9999.000000	-9999.000000	-9999.000000	-9999.000000	-9999.000000	-9999.000000	-9999.000000	-9999.000000
41.832000	-72.425000	-9999.000000	-9999.000000	-9999.000000	-9999.000000	-9999.000000	-9999.000000	-9999.000000	-9999.000000	-9999.000000	-9999.000000	-9999.000000	-9999.000000	-9999.000000	-9999.000000	-9999.000000
41.832000	-72.425000	-9999.000000	-9999.000000	-9999.000000	-9999.000000	-9999.000000	-9999.000000	-9999.000000	-9999.000000	-9999.000000	-9999.000000	-9999.000000	-9999.000000	-9999.000000	-9999.000000	-9999.000000
41.832000	-72.425000	-9999.000000	-9999.000000	-9999.000000	-9999.000000	-9999.000000	-9999.000000	-9999.000000	-9999.000000	-9999.000000	-9999.000000	-9999.000000	-9999.000000	-9999.000000	-9999.000000	-9999.000000
41.832000	-72.425000	-9999.000000	-9999.000000	-9999.000000	-9999.000000	-9999.000000	-9999.000000	-9999.000000	-9999.000000	-9999.000000	-9999.000000	-9999.000000	-9999.000000	-9999.000000	-9999.000000	-9999.000000
38.526000	-78.014000	-9999.000000	-9999.000000	-9999.000000	-9999.000000	-9999.000000	-9999.000000	-9999.000000	-9999.000000	-9999.000000	-9999.000000	-9999.000000	-9999.000000	-9999.000000	-9999.000000	-9999.000000
38.526000	-78.014000	-9999.000000	-9999.000000	-9999.000000	-9999.000000	-9999.000000	-9999.000000	-9999.000000	-9999.000000	-9999.000000	-9999.000000	-9999.000000	-9999.000000	-9999.000000	-9999.000000	-9999.000000
38.526000	-78.014000	-9999.000000	-9999.000000	-9999.000000	-9999.000000	-9999.000000	-9999.000000	-9999.000000	-9999.000000	-9999.000000	-9999.000000	-9999.000000	-9999.000000	-9999.000000	-9999.000000	-9999.000000
38.526000	-78.014000	-9999.000000	-9999.000000	-9999.000000	-9999.000000	-9999.000000	-9999.000000	-9999.000000	-9999.000000	-9999.000000	-9999.000000	-9999.000000	-9999.000000	-9999.000000	-9999.000000	-9999.000000
38.526000	-78.014000	-9999.000000	-9999.000000	-9999.000000	-9999.000000	-9999.000000	-9999.000000	-9999.000000	-9999.000000	-9999.000000	-9999.000000	-9999.000000	-9999.000000	-9999.000000	-9999.000000	-9999.000000
38.526000	-78.014000	-9999.000000	-9999.000000	-9999.000000	-9999.000000	-9999.000000	-9999.000000	-9999.000000	-9999.000000	-9999.000000	-9999.000000	-9999.000000	-9999.000000	-9999.000000	-9999.000000	-9999.000000
38.526000	-78.014000	-9999.000000	-9999.000000	-9999.000000	-9999.000000	-9999.000000	-9999.000000	-9999.000000	-9999.000000	-9999.000000	-9999.000000	-9999.000000	-9999.000000	-9999.000000	-9999.000000	-9999.000000
38.526000	-78.014000	-9999.000000	-9999.000000	-9999.000000	-9999.000000	-9999.000000	-9999.000000	-9999.000000	-9999.000000	-9999.000000	-9999.000000	-9999.000000	-9999.000000	-9999.000000	-9999.000000	-9999.000000
38.526000	-78.014000	-9999.000000	-9999.000000	-9999.000000	-9999.000000	-9999.000000	-9999.000000	-9999.000000	-9999.000000	-9999.000000	-9999.000000	-9999.000000	-9999.000000	-9999.000000	-9999.000000	-9999.000000
38.526000	-78.014000	-9999.000000	-9999.000000	-9999.000000	-9999.000000	-9999.000000	-9999.000000	-9999.000000	-9999.000000	-9999.000000	-9999.000000	-9999.000000	-9999.000000	-9999.000000	-9999.000000	-9999.000000
38.526000	-78.014000	-9999.000000	-9999.000000	-9999.000000	-9999.000000	-9999.000000	-9999.000000	-9999.000000	-9999.000000	-9999.000000	-9999.000000	-9999.000000	-9999.000000	-9999.000000	-9999.000000	-9999.000000
38.526000	-78.014000	-9999.000000	-9999.000000	-9999.000000	-9999.000000	-9999.000000	-9999.000000	-9999.000000	-9999.000000	-9999.000000	-9999.000000	-9999.000000	-9999.000000	-9999.000000	-9999.000000	-9999.000000
38.526000	-78.014000	-9999.000000	-9999.000000	-9999.000000	-9999.000000	-9999.000000	-9999.000000	-9999.000000	-9999.000000	-9999.000000	-9999.000000	-9999.000000	-9999.000000	-9999.000000	-9999.000000	-9999.000000
38.526000	-78.014000	-9999.000000	-9999.000000	-9999.000000	-9999.000000	-9999.000000	-9999.000000	-9999.000000	-9999.000000	-9999.000000	-9999.000000	-9999.000000	-9999.000000	-9999.000000	-9999.000000	-9999.000000
38.526000	-78.014000	-9999.000000	-9999.000000	-9999.000000	-9999.000000	-9999.000000	-9999.000000	-9999.000000	-9999.000000	-9999.000000	-9999.000000	-9999.000000	-9999.000000	-9999.000000	-9999.000000	-9999.000000
38.526000	-78.014000	-9999.000000	-9999.000000	-9999.000000	-9999.000000	-9999.000000	-9999.000000	-9999.000000	-9999.000000	-9999.000000	-9999.000000	-9999.000000	-9999.000000	-9999.000000	-9999.000000	-9999.000000
38.526000	-78.014000	-9999.000000	-9999.000000	-9999.000000	-9999.000000	-9999.000000	-9999.000000	-9999.000000	-9999.000000	-9999.000000	-9999.000000	-9999.000000	-9999.000000	-9999.000000	-9999.000000	-9999.000000
38.526000	-78.014000	-9999.000000	-9999.000000	-9999.000000	-9999.000000	-9999.000000	-9999.000000	-9999.000000	-9999.000000	-9999.000000	-9999.000000	-9999.000000	-9999.000000	-9999.000000	-9999.000000	-9999.000000
38.526000	-78.014000	-9999.000000	-9999.000000	-9999.000000	-9999.000000	-9999.000000	-9999.000000	-9999.000000	-9999.000000	-9999.000000	-9999.000000	-9999.000000	-9999.000000	-9999.000000	-9999.000000	-9999.000000
38.526000	-78.014000	-9999.000000	-9999.000000	-9999.000000	-9999.000000	-9999.000000	-9999.000000	-9999.000000	-9999.000000	-9999.000000	-9999.000000	-9999.000000	-9999.000000	-9999.000000	-9999.000000	-9999.000000
38.526000	-78.014000	-9999.000000	-9999.000000	-9999.000000	-9999.000000	-9999.000000	-9999.000000	-9999.000000	-9999.000000	-9999.000000	-9999.000000	-9999.000000	-9999.000000	-9999.000000	-9999.000000	-9999.000000
38.526000	-78.014000	-9999.000000	-9999.000000	-9999.000000	-9999.000000	-9999.000000	-9999.000000	-9999.000000	-9999.000000	-9999.000000	-9999.000000	-9999.000000	-9999.000000	-9999.000000	-9999.000000	-9999.000000
38.526000	-78.014000	-9999.000000	-9999.000000	-9999.000000	-9999.000000	-9999.000000	-9999.000000	-9999.000000	-9999.000000	-9999.000000	-9999.000000	-9999.000000	-9999.000000	-9999.000000	-9999.000000	-9999.000000
38.526000	-78.014000	-9999.000000	-9999.000000	-9999.000000	-9999.000000	-9999.000000	-9999.000000	-9999.000000	-9999.000000	-9999.000000	-9999.000000	-9999.000000	-9999.000000	-9999.000000	-9999.000000	-9999.000000
38.526000	-78.014000	-9999.000000	-9999.000000	-9999.000000	-9999.000000	-9999.000000	-9999.000000	-9999.000000	-9999.000000	-9999.000000	-9999.000000	-9999.000000	-9999.000000	-9999.000000	-9999.000000	-9999.000000
38.526000	-78.014000	-9999.000000	-9999.000000	-9999.000000	-9999.000000	-9999.000000	-9999.000000	-9999.000000	-9999.000000	-9999.000000	-9999.000000	-9999.000000	-9999.000000	-9999.000000	-9999.000000	-9999.000000
38.526000	-78.014000	-9999.000000	-9999.000000	-9999.000000	-9999.000000	-9999.000000	-9999.000000	-9999.000000	-9999.000000	-9999.000000	-9999.000000	-9999.000000	-9999.000000	-9999.000000	-9999.000000	-9999.000000
38.526000	-78.014000	-9999.000000	-9999.000000	-9999.000000	-9999.000000	-9999.000000	-9999.000000	-9999.000000	-9999.000000	-9999.000000	-9999.000000	-9999.000000	-9999.000000	-9999.000000	-9999.000000	-9999.000000
38.526000	-78.014000	-9999.000000	-9999.000000	-9999.000000	-9999.000000	-9999.000000	-9999.000000	-9999.000000	-9999.000000	-9999.000000	-9999.000000	-9999.000000	-9999.000000	-9999.000000	-9999.000000	-9999.000000
38.526000	-78.014000	-9999.000000	-9999.000000	-9999.000000	-9999.000000	-9999.000000	-9999.000000	-9999.000000	-9999.000000	-9999.000000	-9999.000000	-9999.000000	-9999.000000	-9999.000000	-9999.000000	-9999.000000
38.526000	-78.014000	-9999.000000	-9999.000000	-9999.000000	-9999.000000	-9999.000000	-9999.000000	-9999.000000	-9999.000000	-9999.000000	-9999.000000	-9999.000000	-9999.000000	-9999.000000	-9999.000000	-9999.000000
38.526000	-78.014000	-9999.000000	-9999.000000	-9999.000000	-9999.000000	-9999.000000	-9999.000000	-9999.000000	-9999.000000	-9999.000000	-9999.000000	-9999.000000	-9999.000000	-9999.000000	-9999.000000	-9999.000000
38.526000	-78.014000	-9999.000000	-9999.000000	-9999.000000	-9999.000000	-9999.000000	-9999.000000	-9999.000000	-9999.000000	-9999.000000	-9999.000000	-9999.000000	-9999.000000	-9999.000000	-9999.000000	-9999.000000
38.526000	-78.014000	-9999.000000	-9999.000000	-9999.000000	-9999.000000	-9999.000000	-9999.000000	-9999.000000	-9999.000000	-9999.000000	-9999.000000	-9999.000000	-9999.000000	-9999.000000	-9999.000000	-9999.000000
38.526000	-78.014000	-9999.000000	-9999.000000	-9999.000000	-9999.000000	-9999.000000	-9999.000000	-9999.000000	-9999.000000	-9999.000000	-9999.000000	-9999.000000	-9999.000000	-9999.000000	-9999.000000	-9999.000000
38.526000	-78.014000	-9999.000000	-9999.000000	-9999.000000	-9999.000000	-9999.000000	-9999.000000	-9999.000000	-9999.000000	-9999.000000	-9999.000000	-9999.000000	-9999.000000	-9999.000000	-9999.000000	-9999.000000
38.526000	-78.014000	-9999.000000	-9999.000000	-9999.000000	-9999.000000	-9999.000000	-9999.000000	-9999.000000	-9999.000000	-9999.000000	-9999.000000	-9999.000000	-9999.000000	-9999.000000	-9999.000000	-9999.000000
38.526000	-78.014000	-9999.000000	-9999.000000	-9999.000000	-9999.000000	-9999.000000	-9999.000000	-9999.000000	-9999.000000	-9999.000000	-9999.000000	-9999.000000	-9999.000000	-9999.000000	-9999.000000	-9999.000000
38.526000	-78.014000	-9999.000000	-9999.000000	-9999.000000	-9999.000000	-9999.000000	-9999.000000	-9999.000000	-9999.000000	-9999.000000	-9999.000000	-9999.000000	-9999.000000	-9999.000000	-9999.000000	-9999.000000
38.526000	-78.014000	-9999.000000	-9999.000000	-9999.000000	-9999.000000	-9999.000000	-9999.000000	-9999.000000	-9999.000000	-9999.000000	-9999.000000	-9999.000000	-9999.000000	-9999.000000	-9999.000000	-9999.000000
38.526000	-78.014000	-9999.000000	-9999.000000	-9999.000000	-9999.000000	-9999.000000	-9999.000000	-9999.000000	-9999.000000	-9999.000000	-9999.000000	-9999.000000	-9999.000000	-9999.000000	-9999.000000	-9999.000000
38.526000	-78.014000	-9999.000000	-9999.000000	-9999.000000	-9999.000000	-9999.000000	-9999.000000	-9999.000000	-9999.000000	-9999.000000	-9999.000000	-9999.000000	-9999.000000	-9999.000000	-9999.000000	-9999.000000
38.526000	-78.014000	-9999.000000	-9999.000000	-9999.000000	-9999.000000	-9999.000000	-9999.000000	-9999.000000	-9999.000000	-9999.000000	-9999.000000	-9999.000000	-9999.000000	-9999.000000	-9999.000000	-9999.000000
38.526000	-78.014000	-9999.000000	-9999.000000	-9999.000000	-9999.000000	-9999.000000	-9999.000000	-9999.000000	-9999.000000	-9999.000000	-9999.000000	-9999.000000	-9999.000000	-9999.000000	-9999.000000	-9999.000000
38.526000	-78.014000	-9999.000000	-9999.000000	-9999.000000	-9999.000000	-9999.000000	-9999.000000	-9999.000000	-9999.000000	-9999.000000	-9999.000000	-9999.000000	-9999.000000	-9999.000000	-9999.000000	-9999.000000
38.526000	-78.014000	-9999.000000	-9999.000000	-9999.000000	-9999.000000	-9999.000000	-9999.000000	-9999.000000	-9999.000000	-9999.000000	-9999.000000	-9999.000000	-9999.000000	-9999.000000	-9999.000000	-9999.000000
38.526000	-78.014000	-9999.000000	-9999.000000	-9999.000000	-9999.000000	-9999.000000	-9999.000000	-9999.000000	-9999.000000	-9999.000000	-9999.000000	-9999.000000	-9999.000000	-9999.000000	-9999.000000	-9999.000000
38.526000	-78.014000	-9999.000000	-9999.000000	-9999.000000	-9999.000000	-9999.000000	-9999.000000	-9999.000000	-9999.000000	-9999.000000	-9999.000000	-9999.000000	-9999.000000	-9999.000000	-9999.000000	-9999.000000
38.526000	-78.014000	-9999.000000	-9999.000000	-9999.000000	-9999.000000	-9999.000000	-9999.000000	-9999.000000	-9999.000000	-9999.000000	-9999.000000	-9999.000000	-9999.000000	-9999.000000	-9999.000000	-9999.000000
38.526000	-78.014000	-9999.000000	-9999.000000	-9999.000000	-9999.000000	-9999.000000	-9999.000000	-9999.000000	-9999.000000	-9999.000000	-9999.000000	-9999.000000	-9999.000000	-9999.000000	-9999.000000	-9999.000000
38.526000	-78.014000	-9999.000000	-9999.000000	-9999.000000	-9999.000000	-9999.000000	-9999.000000	-9999.000000	-9999.000000	-9999.000000	-9999.000000	-9999.000000	-9999.000000	-9999.000000	-9999.000000	-9999.000000
38.526000	-78.014000	-9999.000000	-9999.000000	-9999.000000	-9999.000000	-9999.000000	-9999.000000	-9999.000000	-9999.000000	-9999.000000	-9999.000000	-9999.000000	-9999.000000	-9999.000000	-9999.000000	-9999.000000
38.526000	-78.014000	-9999.000000	-9999.000000	-9999.000000	-9999.000000	-9999.000000	-9999.000000	-9999.000000	-9999.000000	-9999.000000	-9999.000000	-9999.000000	-9999.000000	-9999.000000	-9999.000000	-9999.000000
38.526000	-78.014000	-9999.000000	-9999.000000	-9999.000000	-9999.000000	-9999.000000	-9999.000000	-9999.000000	-9999.000000	-9999.000000	-9999.000000	-9999.000000	-9999.000000	-9999.000000	-9999.000000	-9999.000000
38.526000	-78.014000	-9999.000000	-9999.000000	-9999.000000	-9999.000000	-9999.000000	-9999.000000	-9999.000000	-9999.000000	-9999.000000	-9999.000000	-9999.000000	-9999.000000	-9999.000000	-9999.000000	-9999.000000
38.526000	-78.014000	-9999.000000	-9999.000000	-9999.000000	-9999.000000	-9999.000000	-9999.000000	-9999.000000	-9999.000000	-9999.000000	-9999.000000	-9999.000000	-9999.000000	-9999.000000	-9999.000000	-9999.000000
38.526000	-78.014000	-9999.000000	-9999.000000	-9999.000000	-9999.000000	-9999.000000	-9999.000000	-9999.000000	-9999.000000	-9999.000000	-9999.000000	-9999.000000	-9999.000000	-9999.000000	-9999.000000	-9999.000000
38.526000	-78.014000	-9999.000000	-9999.000000	-9999.000000	-9999.000000	-9999.000000	-9999.000000	-9999.000000	-9999.000000	-9999.000000	-9999.000000	-9999.000000	-9999.000000	-9999.000000	-9999.000000	-9999.000000
38.526000	-78.014000	-9999.000000	-9999.000000	-9999.000000	-9999.000000	-9999.000000	-9999.000000	-9999.000000	-9999.000000	-9999.000000	-9999.000000	-9999.000000	-9999.000000	-9999.000000	-9999.000000	-9999.000000
38.526000	-78.014000	-9999.000000	-9999.000000	-9999.000000	-9999.000000	-9999.000000	-9999.000000	-9999.000000	-9999.000000	-9999.000000	-9999.000000	-9999.000000	-9999.000000	-9999.000000	-9999.000000	-9999.000000
38.526000	-78.014000	-9999.000000	-9999.000000	-9999.000000	-9999.000000	-9999.000000	-9999.000000	-9999.000000	-9999.000000	-9999.000000	-9999.000000	-9999.000000	-9999.000000	-9999.000000	-9999.000000	-9999.000000
38.526000	-78.014000	-9999.000000	-9999.000000	-9999.000000	-9999.000000	-9999.000000	-9999.000000	-9999.000000	-9999.000000	-9999.000000	-9999.000000	-9999.000000	-9999.000000	-9999.000000	-9999.000000	-9999.000000
38.526000	-78.014000	-9999.000000	-9999.000000	-9999.000000	-9999.000000	-9999.000000	-9999.000000	-9999.000000	-9999.000000	-9999.000000	-9999.000000	-9999.000000	-9999.000000	-9999.000000	-9999.000000	-9999.000000
40.300000	-75.600000	3.346047	20.924712	0.000000	20.965027	4.208010	2.258511	0.000000	2.752921	0.330060	0.000000	0.000000	0.000000	0.000000	45.032727	0.000000
40.300000	-75.600000	4.948846	20.589074	0.000000	12.186829	4.635481	7.613784	0.000000	8.957971	0.424540	0.000000	0.000000	0.000000	40.540160	0.000000	0.000000
40.300000	-75.600000	3.319950	15.260640	0.000000	10.545178	3.724308	1.685144	0.000000	2.457316	0.282239	0.000000	0.000000	0.000000	0.000000	62.619711	0.000000
40.300000	-75.600000	2.228664	23.587147	0.000000	23.570201	2.581888	1.549703	0.000000	2.928840	0.234760	0.000000	0.000000	0.000000	0.000000	42.983933	0.000000
40.300000	-75.600000	5.924665	17.974344	0.000000	17.056646	5.509004	2.961612	0.000000	4.317706	0.427227	0.000000	0.000000	0.000000	45.726221	0.000000	0.000000
40.300000	-75.600000	4.046446	17.123824	0.000000	15.810030	5.730436	2.648137	0.000000	3.999662	0.402313	0.000000	0.000000	0.000000	50.137430	0.000000	0.000000
40.300000	-75.600000	2.836212	23.099212	0.000000	21.905253	3.287519	2.169878	0.000000	3.269854	0.304699	0.000000	0.000000	0.000000	0.000000	42.886446	0.000000
40.300000	-75.600000	0.000000	23.301320	0.000000	27.357246	2.648248	1.685005	2.495691	2.934082	0.258698	0.000000	0.000000	0.000000	0.000000	38.984344	0.000000
40.300000	-75.600000	2.541530	22.326031	0.000000	18.265654	3.305515	1.760710	0.000000	2.283637	0.258695	0.000000	0.000000	0.000000	0.000000	49.101722	0.000000
40.300000	-75.600000	3.509607	24.148704	0.000000	19.927494	3.001859	1.721563	0.000000	3.379577	0.235002	0.000000	0.000000	0.000000	0.000000	43.962040	0.000000
40.300000	-75.600000	3.301747	23.567049	0.000000	19.372689	3.628274	1.884760	0.000000	2.950407	0.260138	0.000000	0.000000	0.000000	0.000000	44.876638	0.000000
40.790000	-78.080000	3.075322	23.396766	0.000000	21.175303	3.288745	2.039058	0.000000	2.911536	0.351792	0.000000	0.000000	0.000000	0.000000	43.658528	0.000000
40.790000	-78.080000	3.496114	20.337326	0.000000	16.767706	3.486163	1.931929	0.000000	2.978676	0.258805	0.000000	0.000000	0.000000	0.000000	50.652490	0.000000
40.790000	-78.080000	2.821987	20.152765	0.000000	18.627660	3.471859	1.816090	0.000000	2.628467	0.258493	0.000000	0.000000	0.000000	0.000000	50.116229	0.000000
40.790000	-78.080000	2.399225	26.853195	0.000000	24.165299	2.172951	1.537569	0.000000	2.434579	0.212218	0.000000	0.000000	0.000000	0.000000	39.912813	0.000000
39.002800	-77.645800	0.000000	19.326827	0.000000	12.183128	1.814889	0.512402	16.923548	3.679985	0.141445	0.000000	0.000000	0.000000	0.000000	44.968888	0.000000
39.391700	-77.483300	3.528905	21.213921	0.000000	20.912711	4.685232	2.223589	0.000000	3.540165	0.330511	0.000000	0.000000	0.000000	0.000000	43.368994	0.000000
39.391700	-77.483300	4.082914	21.100631	0.000000	19.293248	4.999874	2.242366	0.000000	4.134609	0.354083	0.000000	0.000000	0.000000	0.000000	43.599354	0.000000
39.029200	-77.629200	1.719987	20.246733	0.000000	22.661433	2.311884	1.457044	0.000000	3.146751	0.238149	0.000000	0.000000	0.000000	0.000000	48.100597	0.000000
38.858300	-77.691700	0.763221	20.536163	0.000000	23.288525	1.997383	1.405269	0.000000	2.957486	0.235894	0.000000	0.000000	0.000000	0.000000	48.689409	0.000000
39.325000	-77.683300	0.522460	21.230061	0.000000	24.075250	1.577746	1.303440	0.000000	2.399889	0.190486	0.000000	0.000000	0.000000	0.000000	48.568544	0.000000
39.325000	-77.683300	1.037554	21.849584	0.000000	21.646876	1.517856	1.340476	0.000000	3.377054	0.190301	0.000000	0.000000	0.000000	0.000000	48.911160	0.000000
39.325000	-77.683300	1.243251	21.521283	0.000000	21.320751	1.872125	1.374290	0.000000	3.672075	0.213392	0.000000	0.000000	0.000000	0.000000	48.652389	0.000000
39.325000	-77.683300	0.744936	9.199907	0.000000	14.900354	25.449869	1.409045	0.000000	2.554780	0.680675	0.000000	0.000000	44.877484	0.000000	0.000000	0.000000
39.350000	-77.675000	0.000000	18.787489	0.000000	12.125768	1.693132	0.513998	18.018239	3.299049	0.165534	0.000000	0.000000	0.000000	0.000000	44.978778	0.000000
39.458100	-77.633300	0.000000	18.489185	0.000000	12.908390	1.956687	0.577889	14.933413	3.205860	0.167499	0.000000	0.000000	0.000000	0.000000	47.408878	0.000000
39.308300	-77.666700	0.000000	20.041061	0.000000	12.739432	1.938673	0.552670	13.242322	2.880702	0.165713	0.000000	0.000000	0.000000	0.000000	48.122072	0.000000
39.308300	-77.666700	0.000000	18.764795	0.000000	12.666773	1.874325	0.512729	17.446016	3.479368	0.141536	0.000000	0.000000	0.000000	0.000000	44.695613	0.000000
39.925300	-76.132800	4.710708	22.061626	0.000000	20.187772	0.879934	2.177685	0.000000	3.018738	0.332207	0.000000	0.000000	0.000000	0.000000	46.373775	0.000000
40.166700	-76.766700	6.024567	22.448011	0.000000	15.050312	3.369125	1.880582	0.000000	5.741619	0.235964	0.000000	0.000000	0.000000	0.000000	45.249821	0.000000
39.586100	-77.266700	2.554211	19.616958	0.000000	21.979002	6.765602	2.183979	0.000000	2.837334	0.333167	0.000000	0.000000	0.000000	0.000000	43.527486	0.000000
39.508300	-77.350000	4.532689	21.799397	0.000000	18.479438	5.011435	2.219177	0.000000	3.826488	0.356464	0.000000	0.000000	0.000000	0.000000	43.623314	0.000000
38.526000	-78.014000	-9999.000000	-9999.000000	-9999.000000	-9999.000000	-9999.000000	-9999.000000	-9999.000000	-9999.000000	-9999.000000	-9999.000000	-9999.000000	-9999.000000	-9999.000000	-9999.000000	-9999.000000
38.526000	-78.014000	-9999.000000	-9999.000000	-9999.000000	-9999.000000	-9999.000000	-9999.000000	-9999.000000	-9999.000000	-9999.000000	-9999.000000	-9999.000000	-9999.000000	-9999.000000	-9999.000000	-9999.000000
38.526000	-78.014000	-9999.000000	-9999.000000	-9999.000000	-9999.000000	-9999.000000	-9999.000000	-9999.000000	-9999.000000	-9999.000000	-9999.000000	-9999.000000	-9999.000000	-9999.000000	-9999.000000	-9999.000000
38.526000	-78.014000	-9999.000000	-9999.000000	-9999.000000	-9999.000000	-9999.000000	-9999.000000	-9999.000000	-9999.000000	-9999.000000	-9999.000000	-9999.000000	-9999.000000	-9999.000000	-9999.000000	-9999.000000
38.526000	-78.014000	-9999.000000	-9999.000000	-9999.000000	-9999.000000	-9999.000000	-9999.000000	-9999.000000	-9999.000000	-9999.000000	-9999.000000	-9999.000000	-9999.000000	-9999.000000	-9999.000000	-9999.000000
38.526000	-78.014000	-9999.000000	-9999.000000	-9999.000000	-9999.000000	-9999.000000	-9999.000000	-9999.000000	-9999.000000	-9999.000000	-9999.000000	-9999.000000	-9999.000000	-9999.000000	-9999.000000	-9999.000000
38.526000	-78.014000	-9999.000000	-9999.000000	-9999.000000	-9999.000000	-9999.000000	-9999.000000	-9999.000000	-9999.000000	-9999.000000	-9999.000000	-9999.000000	-9999.000000	-9999.000000	-9999.000000	-9999.000000
38.526000	-78.014000	-9999.000000	-9999.000000	-9999.000000	-9999.000000	-9999.000000	-9999.000000	-9999.000000	-9999.000000	-9999.000000	-9999.000000	-9999.000000	-9999.000000	-9999.000000	-9999.000000	-9999.000000
38.526000	-78.014000	-9999.000000	-9999.000000	-9999.000000	-9999.000000	-9999.000000	-9999.000000	-9999.000000	-9999.000000	-9999.000000	-9999.000000	-9999.000000	-9999.000000	-9999.000000	-9999.000000	-9999.000000
38.526000	-78.014000	-9999.000000	-9999.000000	-9999.000000	-9999.000000	-9999.000000	-9999.000000	-9999.000000	-9999.000000	-9999.000000	-9999.000000	-9999.000000	-9999.000000	-9999.000000	-9999.000000	-9999.000000
38.526000	-78.014000	-9999.000000	-9999.000000	-9999.000000	-9999.000000	-9999.000000	-9999.000000	-9999.000000	-9999.000000	-9999.000000	-9999.000000	-9999.000000	-9999.000000	-9999.000000	-9999.000000	-9999.000000
38.526000	-78.014000	-9999.000000	-9999.000000	-9999.000000	-9999.000000	-9999.000000	-9999.000000	-9999.000000	-9999.000000	-9999.000000	-9999.000000	-9999.000000	-9999.000000	-9999.000000	-9999.000000	-9999.000000
38.526000	-78.014000	-9999.000000	-9999.000000	-9999.000000	-9999.000000	-9999.000000	-9999.000000	-9999.000000	-9999.000000	-9999.000000	-9999.000000	-9999.000000	-9999.000000	-9999.000000	-9999.000000	-9999.000000
38.526000	-78.014000	-9999.000000	-9999.000000	-9999.000000	-9999.000000	-9999.000000	-9999.000000	-9999.000000	-9999.000000	-9999.000000	-9999.000000	-9999.000000	-9999.000000	-9999.000000	-9999.000000	-9999.000000
38.526000	-78.014000	-9999.000000	-9999.000000	-9999.000000	-9999.000000	-9999.000000	-9999.000000	-9999.000000	-9999.000000	-9999.000000	-9999.000000	-9999.000000	-9999.000000	-9999.000000	-9999.000000	-9999.000000
38.526000	-78.014000	-9999.000000	-9999.000000	-9999.000000	-9999.000000	-9999.000000	-9999.000000	-9999.000000	-9999.000000	-9999.000000	-9999.000000	-9999.000000	-9999.000000	-9999.000000	-9999.000000	-9999.000000
38.526000	-78.014000	-9999.000000	-9999.000000	-9999.000000	-9999.000000	-9999.000000	-9999.000000	-9999.000000	-9999.000000	-9999.000000	-9999.000000	-9999.000000	-9999.000000	-9999.000000	-9999.000000	-9999.000000
38.526000	-78.014000	-9999.000000	-9999.000000	-9999.000000	-9999.000000	-9999.000000	-9999.000000	-9999.000000	-9999.000000	-9999.000000	-9999.000000	-9999.000000	-9999.000000	-9999.000000	-9999.000000	-9999.000000
38.526000	-78.014000	-9999.000000	-9999.000000	-9999.000000	-9999.000000	-9999.000000	-9999.000000	-9999.000000	-9999.000000	-9999.000000	-9999.000000	-9999.000000	-9999.000000	-9999.000000	-9999.000000	-9999.000000
40.166700	-76.766700	6.414240	21.058626	0.000000	14.862100	3.427759	2.203205	0.000000	6.206372	0.330304	0.000000	0.000000	0.000000	0.000000	45.497394	0.000000
40.166700	-76.766700	5.837206	24.966664	0.000000	16.258737	3.022824	1.885787	0.000000	6.369223	0.331264	0.000000	0.000000	0.000000	0.000000	41.328295	0.000000
40.166700	-76.766700	6.741976	20.975100	0.000000	14.849007	3.850974	2.303867	0.000000	6.690006	0.354774	0.000000	0.000000	0.000000	0.000000	44.234295	0.000000
40.166700	-76.766700	6.191542	22.595655	0.000000	14.763665	3.558632	2.039531	0.000000	6.126276	0.378839	0.000000	0.000000	0.000000	0.000000	44.345858	0.000000
40.166700	-76.766700	6.553710	21.534825	0.000000	14.833711	3.667234	2.033974	0.000000	6.002631	0.354194	0.000000	0.000000	0.000000	0.000000	45.019721	0.000000
40.166700	-76.766700	6.125751	21.549392	0.000000	15.783063	3.971728	2.133720	0.000000	6.172831	0.307646	0.000000	0.000000	0.000000	0.000000	43.955869	0.000000
40.166700	-76.766700	6.071478	21.481249	0.000000	15.622666	3.784806	2.052590	0.000000	6.001365	0.306909	0.000000	0.000000	0.000000	0.000000	44.678936	0.000000
40.166700	-76.766700	6.441691	19.403225	0.000000	12.686971	4.331133	2.135558	0.000000	5.657025	0.307911	0.000000	0.000000	0.000000	0.000000	49.036486	0.000000
40.204200	-76.833300	7.715474	20.728089	0.000000	13.044743	4.047894	3.022679	0.000000	7.541152	0.427756	0.000000	0.000000	0.000000	43.472213	0.000000	0.000000
40.204200	-76.833300	7.974306	19.834706	0.000000	12.155594	5.164132	3.052199	0.000000	7.437330	0.426534	0.000000	0.000000	0.000000	43.955200	0.000000	0.000000
40.204200	-76.833300	7.559109	16.779156	0.000000	10.798356	4.618060	2.340372	0.000000	6.060988	0.378171	0.000000	0.000000	0.000000	0.000000	51.465788	0.000000
40.204200	-76.833300	7.729350	19.237540	0.000000	11.937033	4.319608	2.472177	0.000000	6.723402	0.377959	0.000000	0.000000	0.000000	0.000000	47.202931	0.000000
40.204200	-76.833300	7.688729	18.202198	0.000000	12.608152	4.514334	2.328920	0.000000	6.011825	0.379405	0.000000	0.000000	0.000000	0.000000	48.266437	0.000000
40.204200	-76.833300	6.707797	19.520576	0.000000	12.649845	4.040136	2.272212	0.000000	6.097536	0.355780	0.000000	0.000000	0.000000	0.000000	48.356119	0.000000
40.204200	-76.833300	6.745683	20.751112	0.000000	12.793065	4.086326	2.379078	0.000000	6.251280	0.354632	0.000000	0.000000	0.000000	0.000000	46.638824	0.000000
40.204200	-76.833300	6.819267	20.619297	0.000000	14.173345	3.963363	2.338346	0.000000	6.299131	0.354229	0.000000	0.000000	0.000000	0.000000	45.433022	0.000000
38.633300	-77.795800	0.000000	16.064711	0.000000	12.122782	0.773976	0.713577	18.383427	5.136315	0.126628	0.000000	0.000000	0.000000	0.000000	45.896954	0.000000
38.633300	-77.795800	0.000000	14.138866	0.000000	17.947444	3.003076	0.768996	16.650180	4.603854	0.125689	0.000000	0.000000	0.000000	0.000000	41.597819	0.000000
38.633300	-77.795800	0.000000	14.404066	0.000000	22.238412	0.947185	0.511784	13.265337	7.017109	0.127147	0.000000	0.000000	0.000000	0.000000	40.589559	0.000000
38.633300	-77.795800	0.000000	19.451846	0.000000	19.041385	0.653102	0.545026	7.667333	6.641956	0.125375	0.000000	0.000000	0.000000	0.000000	44.936887	0.000000
39.859000	-77.270500	5.755327	20.603310	0.000000	14.030596	3.369641	1.842872	0.000000	5.682457	0.283200	0.000000	0.000000	0.000000	0.000000	48.423431	0.000000
39.859000	-77.270500	5.610177	21.348905	0.000000	15.069738	3.366034	1.973748	0.000000	5.619449	0.306472	0.000000	0.000000	0.000000	0.000000	46.695939	0.000000
39.859000	-77.270500	4.674667	18.564318	0.000000	12.476189	3.377715	1.599713	0.000000	5.339004	0.236565	0.000000	0.000000	0.000000	0.000000	53.724427	0.000000
39.859000	-77.270500	6.920862	17.665634	0.000000	10.377430	4.798760	2.722668	0.000000	6.511553	0.331112	0.000000	0.000000	0.000000	0.000000	50.663815	0.000000
39.859000	-77.270500	7.008594	18.810704	0.000000	13.223962	4.620598	2.512999	0.000000	6.411343	0.378379	0.000000	0.000000	0.000000	0.000000	47.027680	0.000000
39.859000	-77.270500	10.769952	18.760558	0.000000	11.264365	6.541461	3.992394	0.000000	6.625833	0.527078	0.000000	0.000000	0.000000	41.518350	0.000000	0.000000
39.859000	-77.270500	5.260758	23.367744	0.000000	17.455205	3.015016	1.747922	0.000000	5.766745	0.259606	0.000000	0.000000	0.000000	0.000000	43.127003	0.000000
39.859000	-77.270500	4.139756	25.237813	0.000000	19.642891	2.069198	1.253986	0.000000	5.077052	0.165210	0.000000	0.000000	0.000000	0.000000	42.414095	0.000000
39.859000	-77.270500	4.656933	24.705496	0.000000	17.709185	2.417678	1.440267	0.000000	5.398351	0.211866	0.000000	0.000000	0.000000	0.000000	43.460225	0.000000
39.859000	-77.270500	4.326322	27.835631	0.000000	22.237115	2.003830	1.306910	0.000000	5.594460	0.188224	0.000000	0.000000	0.000000	0.000000	36.507507	0.000000
39.859000	-77.270500	5.184794	24.220182	0.000000	18.528263	2.772725	1.706342	0.000000	5.770490	0.188409	0.000000	0.000000	0.000000	0.000000	41.628795	0.000000
39.859000	-77.270500	4.835749	27.893065	0.000000	21.053316	2.183980	1.498611	0.000000	5.990858	0.188513	0.000000	0.000000	0.000000	0.000000	36.355908	0.000000
39.859000	-77.270500	4.905963	19.886708	0.000000	13.138529	2.940433	1.644278	0.000000	4.947062	0.234771	0.000000	0.000000	0.000000	0.000000	52.302256	0.000000
39.859000	-77.270500	6.033734	24.145399	0.000000	16.793525	2.961766	1.789465	0.000000	5.952679	0.260122	0.000000	0.000000	0.000000	0.000000	42.063310	0.000000
39.859000	-77.270500	5.613635	24.335329	0.000000	16.853240	2.776112	1.841304	0.000000	5.732892	0.235799	0.000000	0.000000	0.000000	0.000000	42.611688	0.000000
39.859000	-77.270500	5.763278	25.419879	0.000000	17.444505	2.770605	1.799762	0.000000	6.265199	0.305931	0.000000	0.000000	0.000000	0.000000	40.230842	0.000000
36.700000	-79.300000	-9999.000000	-9999.000000	-9999.000000	-9999.000000	-9999.000000	-9999.000000	-9999.000000	-9999.000000	-9999.000000	-9999.000000	-9999.000000	-9999.000000	-9999.000000	-9999.000000	-9999.000000
36.630000	-79.430000	-9999.000000	-9999.000000	-9999.000000	-9999.000000	-9999.000000	-9999.000000	-9999.000000	-9999.000000	-9999.000000	-9999.000000	-9999.000000	-9999.000000	-9999.000000	-9999.000000	-9999.000000
36.580000	-79.300000	-9999.000000	-9999.000000	-9999.000000	-9999.000000	-9999.000000	-9999.000000	-9999.000000	-9999.000000	-9999.000000	-9999.000000	-9999.000000	-9999.000000	-9999.000000	-9999.000000	-9999.000000
36.670000	-79.550000	-9999.000000	-9999.000000	-9999.000000	-9999.000000	-9999.000000	-9999.000000	-9999.000000	-9999.000000	-9999.000000	-9999.000000	-9999.000000	-9999.000000	-9999.000000	-9999.000000	-9999.000000
36.380000	-79.350000	-9999.000000	-9999.000000	-9999.000000	-9999.000000	-9999.000000	-9999.000000	-9999.000000	-9999.000000	-9999.000000	-9999.000000	-9999.000000	-9999.000000	-9999.000000	-9999.000000	-9999.000000
36.870000	-79.630000	-9999.000000	-9999.000000	-9999.000000	-9999.000000	-9999.000000	-9999.000000	-9999.000000	-9999.000000	-9999.000000	-9999.000000	-9999.000000	-9999.000000	-9999.000000	-9999.000000	-9999.000000
37.180000	-79.530000	-9999.000000	-9999.000000	-9999.000000	-9999.000000	-9999.000000	-9999.000000	-9999.000000	-9999.000000	-9999.000000	-9999.000000	-9999.000000	-9999.000000	-9999.000000	-9999.000000	-9999.000000
37.630000	-78.520000	-9999.000000	-9999.000000	-9999.000000	-9999.000000	-9999.000000	-9999.000000	-9999.000000	-9999.000000	-9999.000000	-9999.000000	-9999.000000	-9999.000000	-9999.000000	-9999.000000	-9999.000000
37.880000	-78.600000	-9999.000000	-9999.000000	-9999.000000	-9999.000000	-9999.000000	-9999.000000	-9999.000000	-9999.000000	-9999.000000	-9999.000000	-9999.000000	-9999.000000	-9999.000000	-9999.000000	-9999.000000
37.780000	-78.580000	-9999.000000	-9999.000000	-9999.000000	-9999.000000	-9999.000000	-9999.000000	-9999.000000	-9999.000000	-9999.000000	-9999.000000	-9999.000000	-9999.000000	-9999.000000	-9999.000000	-9999.000000
37.850000	-78.600000	-9999.000000	-9999.000000	-9999.000000	-9999.000000	-9999.000000	-9999.000000	-9999.000000	-9999.000000	-9999.000000	-9999.000000	-9999.000000	-9999.000000	-9999.000000	-9999.000000	-9999.000000
40.330000	-74.870000	2.629846	18.388407	0.000000	23.851140	3.233338	2.156665	0.000000	1.945801	0.389671	0.000000	0.000000	0.000000	0.000000	47.405110	0.000000
40.330000	-74.870000	5.171640	18.817477	0.000000	22.283061	2.580912	2.172358	0.000000	2.713789	0.392507	0.000000	0.000000	0.000000	0.000000	45.867949	0.000000
39.054200	-77.447200	7.950269	13.685277	0.000000	13.284610	8.443291	3.668489	0.000000	4.937912	0.551633	0.000000	0.000000	0.000000	47.346258	0.000000	0.000000
39.055600	-77.448600	8.304150	13.985158	0.000000	11.775638	8.220929	3.728483	0.000000	5.868882	0.596841	0.000000	0.000000	0.000000	47.380906	0.000000	0.000000
39.055300	-77.450000	9.704688	11.006161	0.000000	11.566058	12.670253	5.339153	0.000000	7.477609	0.763424	0.000000	0.000000	41.276579	0.000000	0.000000	0.000000
39.066700	-77.452800	3.335832	15.034277	0.000000	15.215141	7.819426	2.690593	0.000000	2.748597	0.553031	0.000000	0.000000	0.000000	52.467512	0.000000	0.000000
39.059700	-77.453000	5.197871	17.078217	0.000000	15.748416	5.041519	3.086736	0.000000	3.746955	0.428681	0.000000	0.000000	0.000000	49.540195	0.000000	0.000000
39.020800	-77.420800	3.887312	23.170937	0.000000	19.332850	3.514206	2.002658	0.000000	3.130552	0.331691	0.000000	0.000000	0.000000	0.000000	44.436746	0.000000
39.045800	-77.433300	29.352862	6.240449	2.947482	0.000000	0.003762	1.723391	0.000000	1.076462	0.267598	0.000000	58.213291	0.000000	0.000000	0.000000	0.000000
39.045800	-77.433300	4.633284	20.673791	0.000000	19.619360	4.438904	2.435152	0.000000	3.879119	0.381093	0.000000	0.000000	0.000000	0.000000	43.835179	0.000000
40.276000	-75.764000	3.600607	20.444267	0.000000	20.683578	3.593846	2.150259	0.000000	3.532277	0.333879	0.000000	0.000000	0.000000	0.000000	45.448779	0.000000
40.276000	-75.764000	0.000000	22.617449	0.000000	37.472271	1.590702	1.075266	1.512398	2.037547	0.143109	0.000000	0.000000	0.000000	0.000000	33.145667	0.000000
40.276000	-75.764000	4.664806	20.998468	0.000000	19.671586	3.657333	1.941497	0.000000	2.832290	0.310418	0.000000	0.000000	0.000000	0.000000	45.701464	0.000000
40.307000	-75.840000	4.916529	18.628786	0.000000	15.399545	3.482611	2.252910	0.000000	4.527659	0.334869	0.000000	0.000000	0.000000	0.000000	50.293370	0.000000
40.307000	-75.840000	3.513585	19.289111	0.000000	17.955653	3.597459	1.906063	0.000000	3.233625	0.286993	0.000000	0.000000	0.000000	0.000000	50.022568	0.000000
40.307000	-75.840000	3.349536	20.866996	0.000000	18.655294	3.167729	1.882599	0.000000	2.889103	0.310216	0.000000	0.000000	0.000000	0.000000	48.696264	0.000000
40.307000	-75.840000	3.708991	18.741353	0.000000	19.595669	8.587713	2.564630	0.000000	4.475192	0.335343	0.000000	0.000000	0.000000	0.000000	41.723968	0.000000
40.307000	-75.840000	0.000000	18.642736	0.000000	19.064895	8.659467	1.905909	0.418109	2.865937	0.358713	0.000000	0.000000	0.000000	47.872215	0.000000	0.000000
40.307000	-75.840000	0.000000	10.937682	0.000000	2.597035	11.440979	2.734637	9.776461	4.220425	0.439892	0.000000	0.000000	0.000000	57.715536	0.000000	0.000000
38.550000	-77.743000	5.007579	17.738190	0.000000	13.815839	6.226695	3.088335	0.000000	4.288075	0.431584	0.000000	0.000000	0.000000	49.235623	0.000000	0.000000
38.533300	-77.752800	3.356682	18.008019	0.000000	17.710278	5.700929	2.323812	0.000000	3.181562	0.357845	0.000000	0.000000	0.000000	49.219320	0.000000	0.000000
38.512500	-77.763900	7.344133	13.462303	0.000000	11.499997	7.445456	3.121172	0.000000	5.442135	0.478653	0.000000	0.000000	0.000000	51.056125	0.000000	0.000000
38.512500	-77.763900	18.844613	6.208040	0.000000	8.288808	13.403589	3.133976	0.000000	6.137405	0.991384	0.000000	0.000000	42.787180	0.000000	0.000000	0.000000
39.756900	-77.372200	21.211183	2.664878	1.110455	0.000000	18.851237	2.364561	0.000000	4.620485	0.788039	0.000000	43.324553	0.000000	0.000000	0.000000	0.000000
39.756900	-77.372200	6.929045	13.316191	0.000000	12.016657	9.484972	3.540930	0.000000	5.303049	0.576854	0.000000	0.000000	0.000000	48.666292	0.000000	0.000000
39.756900	-77.372200	8.786394	14.130931	0.000000	11.914196	8.395790	3.658252	0.000000	5.408264	0.577047	0.000000	0.000000	0.000000	47.052793	0.000000	0.000000
39.754200	-77.369400	27.888498	1.524823	0.202720	0.000000	20.085402	1.347484	0.000000	4.058211	0.358679	41.596791	0.000000	0.000000	0.000000	0.000000	0.000000
39.754200	-77.369400	25.620015	0.000000	0.000000	0.684273	23.634014	1.681231	0.000000	4.071441	0.480094	0.000000	38.785037	0.000000	0.000000	0.000000	0.000000
39.750600	-77.375600	0.000000	13.431454	0.000000	14.191129	11.190952	2.581926	1.931391	3.675436	0.409949	0.000000	0.000000	0.000000	52.483951	0.000000	0.000000
39.751400	-77.375300	1.121751	16.982617	0.000000	19.532742	9.655879	2.319211	0.000000	2.700070	0.312098	0.000000	0.000000	0.000000	47.270573	0.000000	0.000000
39.808300	-77.350000	3.883085	21.625699	0.000000	20.263695	3.879626	2.025117	0.000000	3.121210	0.332247	0.000000	0.000000	0.000000	0.000000	44.725843	0.000000
39.808300	-77.350000	0.056600	20.890925	0.000000	17.729789	6.118060	5.764243	0.000000	5.310498	0.533988	0.000000	0.000000	0.000000	43.534982	0.000000	0.000000
39.859000	-77.270500	11.354828	15.330410	0.000000	12.146439	9.289997	5.445681	0.000000	6.412942	0.647672	0.000000	0.000000	0.000000	39.198165	0.000000	0.000000
39.859000	-77.270500	2.283586	18.491514	0.000000	13.314568	4.605634	2.810161	0.000000	3.750697	0.356200	0.000000	0.000000	0.000000	54.273235	0.000000	0.000000
39.859000	-77.270500	1.923740	18.464405	0.000000	17.501655	5.188923	2.216965	0.000000	2.640854	0.308626	0.000000	0.000000	0.000000	0.000000	51.618781	0.000000
39.859000	-77.270500	10.418441	13.452000	0.000000	14.580324	11.007022	4.891865	0.000000	4.989254	0.864659	0.000000	0.000000	0.000000	39.649536	0.000000	0.000000
39.859000	-77.270500	4.695441	13.080356	0.000000	14.621176	4.030916	3.572362	0.000000	5.498669	0.575683	0.000000	0.000000	0.000000	53.694418	0.000000	0.000000
30.551000	-81.737000	-9999.000000	-9999.000000	-9999.000000	-9999.000000	-9999.000000	-9999.000000	-9999.000000	-9999.000000	-9999.000000	-9999.000000	-9999.000000	-9999.000000	-9999.000000	-9999.000000	-9999.000000
30.551000	-81.737000	-9999.000000	-9999.000000	-9999.000000	-9999.000000	-9999.000000	-9999.000000	-9999.000000	-9999.000000	-9999.000000	-9999.000000	-9999.000000	-9999.000000	-9999.000000	-9999.000000	-9999.000000
30.551000	-81.737000	-9999.000000	-9999.000000	-9999.000000	-9999.000000	-9999.000000	-9999.000000	-9999.000000	-9999.000000	-9999.000000	-9999.000000	-9999.000000	-9999.000000	-9999.000000	-9999.000000	-9999.000000
30.211000	-82.626000	-9999.000000	-9999.000000	-9999.000000	-9999.000000	-9999.000000	-9999.000000	-9999.000000	-9999.000000	-9999.000000	-9999.000000	-9999.000000	-9999.000000	-9999.000000	-9999.000000	-9999.000000
30.211000	-82.626000	-9999.000000	-9999.000000	-9999.000000	-9999.000000	-9999.000000	-9999.000000	-9999.000000	-9999.000000	-9999.000000	-9999.000000	-9999.000000	-9999.000000	-9999.000000	-9999.000000	-9999.000000
30.377000	-83.840000	-9999.000000	-9999.000000	-9999.000000	-9999.000000	-9999.000000	-9999.000000	-9999.000000	-9999.000000	-9999.000000	-9999.000000	-9999.000000	-9999.000000	-9999.000000	-9999.000000	-9999.000000
29.985000	-83.656000	-9999.000000	-9999.000000	-9999.000000	-9999.000000	-9999.000000	-9999.000000	-9999.000000	-9999.000000	-9999.000000	-9999.000000	-9999.000000	-9999.000000	-9999.000000	-9999.000000	-9999.000000
29.985000	-83.656000	-9999.000000	-9999.000000	-9999.000000	-9999.000000	-9999.000000	-9999.000000	-9999.000000	-9999.000000	-9999.000000	-9999.000000	-9999.000000	-9999.000000	-9999.000000	-9999.000000	-9999.000000
29.985000	-83.656000	-9999.000000	-9999.000000	-9999.000000	-9999.000000	-9999.000000	-9999.000000	-9999.000000	-9999.000000	-9999.000000	-9999.000000	-9999.000000	-9999.000000	-9999.000000	-9999.000000	-9999.000000
29.292000	-82.784000	-9999.000000	-9999.000000	-9999.000000	-9999.000000	-9999.000000	-9999.000000	-9999.000000	-9999.000000	-9999.000000	-9999.000000	-9999.000000	-9999.000000	-9999.000000	-9999.000000	-9999.000000
29.292000	-82.784000	-9999.000000	-9999.000000	-9999.000000	-9999.000000	-9999.000000	-9999.000000	-9999.000000	-9999.000000	-9999.000000	-9999.000000	-9999.000000	-9999.000000	-9999.000000	-9999.000000	-9999.000000
30.551000	-81.737000	-9999.000000	-9999.000000	-9999.000000	-9999.000000	-9999.000000	-9999.000000	-9999.000000	-9999.000000	-9999.000000	-9999.000000	-9999.000000	-9999.000000	-9999.000000	-9999.000000	-9999.000000
26.510000	-81.500000	-9999.000000	-9999.000000	-9999.000000	-9999.000000	-9999.000000	-9999.000000	-9999.000000	-9999.000000	-9999.000000	-9999.000000	-9999.000000	-9999.000000	-9999.000000	-9999.000000	-9999.000000
26.510000	-81.500000	-9999.000000	-9999.000000	-9999.000000	-9999.000000	-9999.000000	-9999.000000	-9999.000000	-9999.000000	-9999.000000	-9999.000000	-9999.000000	-9999.000000	-9999.000000	-9999.000000	-9999.000000
27.000000	-81.960000	-9999.000000	-9999.000000	-9999.000000	-9999.000000	-9999.000000	-9999.000000	-9999.000000	-9999.000000	-9999.000000	-9999.000000	-9999.000000	-9999.000000	-9999.000000	-9999.000000	-9999.000000
40.400000	-74.600000	5.176792	20.212194	0.000000	14.195421	4.113505	2.184150	0.000000	5.302985	0.428389	0.000000	0.000000	0.000000	0.000000	48.386565	0.000000
40.340000	-74.730000	18.524664	7.405428	0.000000	4.806231	12.427644	2.784121	0.000000	16.616025	0.957045	0.000000	0.000000	36.319052	0.000000	0.000000	0.000000
40.340000	-74.730000	17.950991	9.220731	0.000000	12.147774	14.406532	3.013603	0.000000	3.487153	1.177193	0.000000	0.000000	38.429099	0.000000	0.000000	0.000000
40.340000	-74.730000	17.941346	7.278540	0.000000	13.602880	14.475939	2.861639	0.000000	3.530146	1.153513	0.000000	0.000000	38.978011	0.000000	0.000000	0.000000
40.340000	-74.730000	15.866974	9.456451	0.000000	4.603020	11.279204	4.388914	0.000000	18.830869	1.119958	0.000000	0.000000	34.295968	0.000000	0.000000	0.000000
40.340000	-74.730000	2.743169	17.460133	0.000000	16.700230	4.248167	2.124511	0.000000	2.780400	0.329881	0.000000	0.000000	0.000000	53.520383	0.000000	0.000000
40.340000	-74.730000	6.961415	16.199279	0.000000	9.492963	4.423109	2.328442	0.000000	13.991751	0.394414	0.000000	0.000000	0.000000	0.000000	46.095097	0.000000
40.340000	-74.730000	4.146251	19.326312	0.000000	18.811318	3.731306	1.896361	0.000000	2.794109	0.306234	0.000000	0.000000	0.000000	0.000000	48.866617	0.000000
40.340000	-74.730000	2.434092	21.209221	0.000000	22.460244	4.264512	2.084669	0.000000	2.893606	0.329580	0.000000	0.000000	0.000000	0.000000	44.127375	0.000000
40.340000	-74.730000	3.703336	21.267388	0.000000	20.851876	4.125713	2.179518	0.000000	2.806915	0.306051	0.000000	0.000000	0.000000	0.000000	44.560282	0.000000
40.340000	-74.730000	3.969667	20.833049	0.000000	18.241377	3.309771	1.952306	0.000000	2.503352	0.329630	0.000000	0.000000	0.000000	0.000000	48.676735	0.000000
40.340000	-74.730000	0.852358	18.687798	0.000000	16.173281	3.900760	1.574192	0.000000	2.331151	0.259156	0.000000	0.000000	0.000000	0.000000	56.113641	0.000000
40.340000	-74.730000	2.931390	14.423771	0.000000	19.448632	10.289068	5.801136	0.000000	4.703704	0.518087	0.000000	0.000000	0.000000	41.744916	0.000000	0.000000
40.340000	-74.730000	0.000000	16.811007	0.000000	13.236482	13.374605	2.085619	2.981562	2.663331	0.353282	0.000000	0.000000	0.000000	48.368868	0.000000	0.000000
40.340000	-74.730000	15.365891	11.706822	0.000000	11.546023	12.801976	3.221463	0.000000	3.529872	1.153423	0.000000	0.000000	40.495844	0.000000	0.000000	0.000000
40.480000	-74.700000	2.557678	12.881508	0.000000	8.471758	9.535345	2.392331	0.000000	14.610879	0.242141	0.000000	0.000000	0.000000	49.198626	0.000000	0.000000
40.480000	-74.700000	4.565661	14.163065	0.000000	17.075755	3.609624	2.123195	0.000000	2.633955	0.259032	0.000000	0.000000	0.000000	0.000000	55.429144	0.000000
40.480000	-74.700000	0.000000	12.369315	0.000000	4.090421	7.964473	2.463371	11.639641	2.864288	0.305998	0.000000	0.000000	0.000000	58.127604	0.000000	0.000000
40.370000	-74.945000	2.620961	17.810180	0.000000	10.431645	7.821159	2.745559	0.000000	6.020060	0.408300	0.000000	0.000000	0.000000	52.142136	0.000000	0.000000
40.370000	-74.945000	-9999.000000	-9999.000000	-9999.000000	-9999.000000	-9999.000000	-9999.000000	-9999.000000	-9999.000000	-9999.000000	-9999.000000	-9999.000000	-9999.000000	-9999.000000	-9999.000000	-9999.000000
40.370000	-74.945000	7.410841	13.943493	0.000000	8.353904	4.028738	1.884004	0.000000	12.903525	0.245174	0.000000	0.000000	0.000000	0.000000	51.127987	0.000000
40.370000	-74.945000	3.400998	16.999035	0.000000	19.808786	4.962549	1.838938	0.000000	2.720935	0.282595	0.000000	0.000000	0.000000	0.000000	49.848805	0.000000
40.370000	-74.945000	4.833086	15.481332	0.000000	16.763779	4.201228	2.048015	0.000000	2.634788	0.282670	0.000000	0.000000	0.000000	0.000000	53.632208	0.000000
40.370000	-74.945000	5.996643	18.299246	0.000000	12.915804	3.216707	1.683406	0.000000	14.163424	0.239607	0.000000	0.000000	0.000000	0.000000	43.379742	0.000000
40.370000	-74.945000	3.727634	19.866479	0.000000	21.520119	3.595541	1.896391	0.000000	3.054748	0.306239	0.000000	0.000000	0.000000	0.000000	45.928284	0.000000
40.370000	-74.945000	3.195218	20.487708	0.000000	20.764815	2.106545	1.686794	0.000000	2.618879	0.258972	0.000000	0.000000	0.000000	0.000000	48.684120	0.000000
40.370000	-74.945000	0.615666	25.387294	0.000000	29.767133	2.816417	1.702181	0.000000	2.786670	0.070481	0.000000	0.000000	0.000000	0.000000	36.447580	0.000000
40.370000	-74.945000	6.128214	18.647682	0.000000	14.664661	3.251109	1.945910	0.000000	13.383468	0.263694	0.000000	0.000000	0.000000	0.000000	41.475064	0.000000
40.370000	-74.945000	6.135655	12.474253	0.000000	9.154535	3.263682	1.829763	0.000000	11.798911	0.308940	0.000000	0.000000	0.000000	0.000000	54.927716	0.000000
40.370000	-74.945000	3.454171	19.813144	0.000000	19.331345	3.313944	1.771697	0.000000	2.734194	0.070993	0.000000	0.000000	0.000000	0.000000	49.420009	0.000000
40.370000	-74.945000	2.944422	23.082414	0.000000	23.216894	3.242241	2.005381	0.000000	2.787490	0.070502	0.000000	0.000000	0.000000	0.000000	42.270805	0.000000
40.540000	-74.700000	1.698436	21.788818	0.000000	24.230448	3.116114	2.027246	0.000000	2.820475	0.258883	0.000000	0.000000	0.000000	0.000000	43.821223	0.000000
40.540000	-74.700000	1.870181	20.217721	0.000000	14.201121	2.984569	1.405518	0.000000	12.658731	0.176802	0.000000	0.000000	0.000000	0.000000	46.360280	0.000000
40.540000	-74.700000	1.340155	23.108459	0.000000	14.814350	3.301081	1.669733	0.000000	2.534938	0.212127	0.000000	0.000000	0.000000	0.000000	52.950716	0.000000
40.540000	-74.700000	2.860798	21.904606	0.000000	24.922101	2.645388	1.857078	0.000000	2.835471	0.282471	0.000000	0.000000	0.000000	0.000000	42.477878	0.000000
40.540000	-74.700000	2.696277	21.532003	0.000000	15.840328	6.286368	2.882626	0.000000	3.416817	0.400481	0.000000	0.000000	0.000000	46.836101	0.000000	0.000000
40.540000	-74.700000	2.941320	20.153970	0.000000	21.077389	3.718979	2.217666	0.000000	2.792754	0.329630	0.000000	0.000000	0.000000	0.000000	46.587515	0.000000
40.540000	-74.700000	0.637646	24.397096	0.000000	24.657886	3.175276	1.894024	0.000000	2.747287	0.258801	0.000000	0.000000	0.000000	0.000000	41.951323	0.000000
40.540000	-74.700000	3.472285	20.791650	0.000000	22.753920	3.947400	2.084446	0.000000	2.792031	0.329545	0.000000	0.000000	0.000000	0.000000	43.613325	0.000000
40.540000	-74.700000	0.000000	26.036408	0.000000	19.800365	3.349178	1.856327	3.418159	2.790942	0.235297	0.000000	0.000000	0.000000	0.000000	42.231026	0.000000
40.540000	-74.700000	0.512887	28.081098	0.000000	25.573001	2.989787	1.800178	0.000000	2.893256	0.188309	0.000000	0.000000	0.000000	0.000000	37.684042	0.000000
40.540000	-74.700000	0.000000	24.992539	0.000000	29.650264	2.702518	1.705088	1.385178	2.892673	0.141203	0.000000	0.000000	0.000000	0.000000	36.220107	0.000000
40.540000	-74.700000	2.035708	22.490758	0.000000	24.813612	3.285395	1.853140	0.000000	2.699533	0.258383	0.000000	0.000000	0.000000	0.000000	42.332010	0.000000
40.540000	-74.700000	0.057724	22.880981	0.000000	22.703779	2.999351	1.516890	0.000000	2.663465	0.235534	0.000000	0.000000	0.000000	0.000000	46.791306	0.000000
40.540000	-74.700000	0.647199	23.430806	0.000000	21.344344	2.936525	1.460116	0.000000	2.707093	0.235551	0.000000	0.000000	0.000000	0.000000	47.096353	0.000000
40.380000	-75.860000	5.530719	0.000000	0.000000	39.426316	8.369728	2.407188	0.000000	2.344155	0.376717	0.000000	0.000000	0.000000	35.993337	0.000000	0.000000
40.380000	-75.860000	0.279065	13.947021	0.000000	17.452205	13.214663	1.863619	0.000000	13.462238	0.283912	0.000000	0.000000	0.000000	39.278158	0.000000	0.000000
40.380000	-75.860000	0.000000	14.094853	0.000000	21.782309	14.590314	2.084672	2.856496	2.821270	0.329581	0.000000	0.000000	0.000000	41.236703	0.000000	0.000000
40.380000	-75.860000	0.000000	15.514427	0.000000	22.004228	12.929499	2.141467	1.904402	2.850127	0.353112	0.000000	0.000000	0.000000	42.112682	0.000000	0.000000
40.380000	-75.860000	0.000000	9.592836	0.000000	13.800357	11.732985	2.330143	12.017114	2.849106	0.352986	0.000000	0.000000	0.000000	47.097912	0.000000	0.000000
40.380000	-75.860000	2.532566	16.777607	0.000000	23.259906	7.736042	2.141523	0.000000	2.835733	0.353121	0.000000	0.000000	0.000000	0.000000	44.156450	0.000000
40.380000	-75.860000	0.594530	12.186627	0.000000	26.298578	10.154292	2.198308	0.000000	2.734370	0.353110	0.000000	0.000000	0.000000	45.279142	0.000000	0.000000
40.380000	-75.860000	0.000000	15.810978	0.000000	17.958201	15.125733	2.141160	4.313632	2.806321	0.329524	0.000000	0.000000	0.000000	41.312753	0.000000	0.000000
40.380000	-75.860000	0.000000	17.679881	0.000000	11.389466	14.658754	2.141374	9.116875	2.893404	0.353097	0.000000	0.000000	0.000000	41.567172	0.000000	0.000000
40.380000	-75.860000	0.000000	15.280870	0.000000	13.622400	15.716101	2.179388	7.777466	2.835683	0.353115	0.000000	0.000000	0.000000	42.038202	0.000000	0.000000
40.380000	-75.860000	0.000000	13.345490	0.000000	22.330526	16.306693	1.989986	2.307098	2.835840	0.329592	0.000000	0.000000	0.000000	40.352973	0.000000	0.000000
40.400000	-74.600000	6.957791	10.519336	0.000000	9.187280	13.283495	3.333336	0.000000	5.921038	0.508500	0.000000	0.000000	0.000000	50.289224	0.000000	0.000000
40.380000	-75.860000	6.172111	18.015193	0.000000	14.834101	5.266368	2.009946	0.000000	13.621502	0.284716	0.000000	0.000000	0.000000	0.000000	39.623826	0.000000
40.380000	-75.860000	0.000000	16.635811	0.000000	13.665991	13.287463	2.046667	7.431165	2.690924	0.306024	0.000000	0.000000	0.000000	43.731412	0.000000	0.000000
40.380000	-75.860000	2.530104	20.691860	0.000000	21.673071	6.606959	2.103954	0.000000	2.821713	0.282542	0.000000	0.000000	0.000000	0.000000	43.104047	0.000000
40.380000	-75.860000	2.916552	19.650003	0.000000	22.554079	6.608656	2.122934	0.000000	2.865158	0.306091	0.000000	0.000000	0.000000	0.000000	42.794176	0.000000
40.380000	-75.860000	3.109732	16.497767	0.000000	23.775158	8.209468	2.141641	0.000000	2.864827	0.306055	0.000000	0.000000	0.000000	0.000000	42.904558	0.000000
40.380000	-75.860000	0.000000	15.336114	0.000000	19.926222	13.878316	2.141478	3.211746	2.864609	0.329573	0.000000	0.000000	0.000000	42.119226	0.000000	0.000000
40.380000	-75.860000	3.624934	14.276362	0.000000	16.765310	11.255636	1.894686	0.000000	13.599295	0.307943	0.000000	0.000000	0.000000	0.000000	38.090534	0.000000
40.380000	-75.860000	1.005716	16.292068	0.000000	24.399124	12.161460	2.028194	0.000000	2.850735	0.282550	0.000000	0.000000	0.000000	0.000000	40.802325	0.000000
40.380000	-75.860000	0.000000	14.727784	0.000000	16.069641	14.645340	2.046557	7.174715	2.864377	0.306007	0.000000	0.000000	0.000000	41.957784	0.000000	0.000000
40.370000	-74.750000	6.495230	15.008955	0.000000	16.052580	7.665755	3.489072	0.000000	3.619072	0.471097	0.000000	0.000000	0.000000	47.072613	0.000000	0.000000
40.370000	-74.750000	8.924724	12.580858	0.000000	7.466999	5.251910	2.864935	0.000000	15.390112	0.434000	0.000000	0.000000	0.000000	46.978810	0.000000	0.000000
40.370000	-74.750000	17.276442	8.173180	0.000000	13.585464	14.890577	2.880010	0.000000	3.572830	1.106208	0.000000	0.000000	38.325491	0.000000	0.000000	0.000000
40.370000	-74.750000	9.984317	10.511230	0.000000	6.231390	9.954704	4.017893	0.000000	20.669021	1.137188	0.000000	0.000000	37.371845	0.000000	0.000000	0.000000
40.950000	-74.690000	2.694751	19.999432	0.000000	20.870761	3.653985	2.140458	0.000000	2.805401	0.329416	0.000000	0.000000	0.000000	0.000000	47.259759	0.000000
40.950000	-74.690000	5.515721	19.389510	0.000000	14.308089	3.331401	1.947943	0.000000	13.343738	0.239792	0.000000	0.000000	0.000000	0.000000	41.648572	0.000000
40.950000	-74.690000	2.368453	17.592914	0.000000	32.558931	1.959145	1.308134	0.000000	12.901596	0.241547	0.000000	0.000000	0.000000	0.000000	30.682918	0.000000
40.950000	-74.690000	3.730150	20.362525	0.000000	22.099273	3.296501	2.082482	0.000000	2.818306	0.329234	0.000000	0.000000	0.000000	0.000000	44.979295	0.000000
32.500000	-109.300000	-9999.000000	-9999.000000	-9999.000000	-9999.000000	-9999.000000	-9999.000000	-9999.000000	-9999.000000	-9999.000000	-9999.000000	-9999.000000	-9999.000000	-9999.000000	-9999.000000	-9999.000000
32.500000	-109.300000	0.000000	16.013490	0.000000	0.000000	11.396549	4.298722	13.085974	5.925764	1.412782	0.000000	0.000000	0.000000	41.239333	0.000000	0.000000
40.450000	-74.710000	1.240690	5.497547	0.000000	15.789510	5.663137	6.189021	0.000000	8.574731	3.527698	0.000000	0.000000	0.000000	53.429799	0.000000	0.000000
40.450000	-74.710000	4.564936	13.359727	0.000000	0.524025	2.660802	4.565642	0.000000	1.265214	1.644230	0.000000	0.000000	70.812621	0.000000	0.000000	0.000000
35.605000	-107.095000	-9999.000000	-9999.000000	-9999.000000	-9999.000000	-9999.000000	-9999.000000	-9999.000000	-9999.000000	-9999.000000	-9999.000000	-9999.000000	-9999.000000	-9999.000000	-9999.000000	-9999.000000
36.106900	-104.942000	0.000000	14.394697	0.000000	0.000000	10.510789	5.591049	18.866647	4.416539	1.591598	0.000000	0.000000	0.000000	39.818112	0.000000	0.000000
36.106900	-104.942000	-9999.000000	-9999.000000	-9999.000000	-9999.000000	-9999.000000	-9999.000000	-9999.000000	-9999.000000	-9999.000000	-9999.000000	-9999.000000	-9999.000000	-9999.000000	-9999.000000	-9999.000000
36.106900	-104.942000	-9999.000000	-9999.000000	-9999.000000	-9999.000000	-9999.000000	-9999.000000	-9999.000000	-9999.000000	-9999.000000	-9999.000000	-9999.000000	-9999.000000	-9999.000000	-9999.000000	-9999.000000
40.450000	-74.710000	15.497250	13.688448	0.000000	8.282117	1.197873	0.672082	0.000000	2.154481	0.906414	0.000000	57.515838	0.000000	0.000000	0.000000	0.000000
40.450000	-74.710000	6.502906	25.836719	0.000000	17.560398	3.009408	1.849211	0.000000	4.656041	0.217618	0.000000	0.000000	0.000000	0.000000	40.095559	0.000000
40.450000	-74.710000	21.646219	5.101468	0.000000	6.103045	0.358093	0.977087	0.000000	1.169865	0.499771	0.000000	64.076992	0.000000	0.000000	0.000000	0.000000
40.450000	-74.710000	10.302276	0.000000	0.000000	15.138617	13.373681	3.319291	0.000000	6.626794	0.671218	0.000000	0.000000	48.540302	0.000000	0.000000	0.000000
40.450000	-74.710000	35.226096	0.161574	0.000000	0.546671	0.531316	0.408605	0.000000	0.000000	1.813316	0.000000	59.959830	0.000000	0.000000	0.000000	0.000000
40.450000	-74.710000	4.867357	28.972688	0.000000	15.615200	2.328968	1.649806	0.000000	4.731037	0.313434	0.000000	0.000000	0.000000	0.000000	41.174173	0.000000
40.450000	-74.710000	4.638749	28.720180	0.000000	15.840442	2.575322	1.709004	0.000000	4.821987	0.265364	0.000000	0.000000	0.000000	0.000000	41.069726	0.000000
40.450000	-74.710000	3.807467	24.844454	0.000000	22.277636	2.781162	1.658961	0.000000	4.735581	0.290929	0.000000	0.000000	0.000000	0.000000	39.234172	0.000000
40.450000	-74.710000	1.030800	22.313164	0.000000	10.813943	5.493398	3.785675	0.000000	4.741408	0.262578	0.000000	0.000000	51.363542	0.000000	0.000000	0.000000
40.450000	-74.710000	3.169216	1.978211	5.928329	0.000000	1.423564	0.723962	0.000000	0.396628	0.283989	0.000000	0.000000	86.044609	0.000000	0.000000	0.000000
40.450000	-74.710000	1.190656	24.232567	0.000000	3.916396	2.137769	6.048376	0.000000	5.858427	1.769247	0.000000	0.000000	0.000000	54.759427	0.000000	0.000000
40.450000	-74.710000	3.396348	23.492629	0.000000	15.300616	2.137913	1.137922	0.000000	4.275136	0.119790	0.000000	0.000000	0.000000	0.000000	49.954980	0.000000
40.450000	-74.710000	0.727731	23.435776	0.248089	0.000000	1.561622	10.069251	0.000000	2.389562	0.224246	0.000000	0.000000	59.726513	0.000000	0.000000	0.000000
40.450000	-74.710000	3.695028	10.998509	0.000000	2.915363	5.680652	5.358931	0.000000	2.646252	2.250867	0.000000	0.000000	66.347857	0.000000	0.000000	0.000000
40.450000	-74.710000	4.596016	22.768107	0.000000	15.158364	4.251085	1.773337	0.000000	4.663684	0.263381	0.000000	0.000000	0.000000	0.000000	46.336039	0.000000
40.450000	-74.710000	6.610484	22.591126	0.000000	15.800878	2.440109	1.964000	0.000000	5.015278	0.263101	0.000000	0.000000	0.000000	0.000000	45.126988	0.000000
40.450000	-74.710000	0.000000	1.272046	25.284604	0.000000	0.191224	0.600513	0.000000	0.000000	0.050777	0.000000	62.772939	0.000000	0.000000	0.000000	0.000000
40.450000	-74.710000	5.595318	27.780253	0.000000	15.867314	2.924018	1.906822	0.000000	4.807506	0.215331	0.000000	0.000000	0.000000	0.000000	40.687091	0.000000
40.450000	-74.710000	1.966254	13.737931	0.000000	10.978999	9.267046	9.967466	0.000000	6.947499	0.219790	0.000000	0.000000	0.000000	46.791057	0.000000	0.000000
34.999700	-108.082000	0.000000	14.775414	0.000000	0.000000	9.507225	5.805266	16.762629	6.399971	1.375831	0.000000	0.000000	0.000000	0.000000	39.193703	0.000000
34.999700	-108.082000	-9999.000000	-9999.000000	-9999.000000	-9999.000000	-9999.000000	-9999.000000	-9999.000000	-9999.000000	-9999.000000	-9999.000000	-9999.000000	-9999.000000	-9999.000000	-9999.000000	-9999.000000
34.999700	-108.082000	-9999.000000	-9999.000000	-9999.000000	-9999.000000	-9999.000000	-9999.000000	-9999.000000	-9999.000000	-9999.000000	-9999.000000	-9999.000000	-9999.000000	-9999.000000	-9999.000000	-9999.000000
34.999700	-108.082000	-9999.000000	-9999.000000	-9999.000000	-9999.000000	-9999.000000	-9999.000000	-9999.000000	-9999.000000	-9999.000000	-9999.000000	-9999.000000	-9999.000000	-9999.000000	-9999.000000	-9999.000000
39.821000	-119.536000	0.000000	4.408389	0.000000	4.406524	10.926219	0.505985	10.820494	4.060850	0.241742	0.000000	0.000000	0.000000	64.524649	0.000000	0.000000
39.821000	-119.536000	0.000000	6.901154	0.000000	9.327089	11.626375	0.600437	7.031484	4.465088	0.288719	0.000000	0.000000	0.000000	0.000000	59.628428	0.000000
39.821000	-119.536000	0.000000	6.397167	0.000000	3.833584	11.067391	0.452584	11.247034	4.153776	0.219989	0.000000	0.000000	0.000000	0.000000	62.435633	0.000000
34.808900	-113.322000	0.000000	17.315381	0.000000	0.000000	4.495596	4.310191	14.093784	4.603269	1.314618	0.000000	0.000000	0.000000	50.326170	0.000000	0.000000
31.558000	-109.267000	-9999.000000	-9999.000000	-9999.000000	-9999.000000	-9999.000000	-9999.000000	-9999.000000	-9999.000000	-9999.000000	-9999.000000	-9999.000000	-9999.000000	-9999.000000	-9999.000000	-9999.000000
31.558000	-109.267000	-9999.000000	-9999.000000	-9999.000000	-9999.000000	-9999.000000	-9999.000000	-9999.000000	-9999.000000	-9999.000000	-9999.000000	-9999.000000	-9999.000000	-9999.000000	-9999.000000	-9999.000000
31.558000	-109.267000	-9999.000000	-9999.000000	-9999.000000	-9999.000000	-9999.000000	-9999.000000	-9999.000000	-9999.000000	-9999.000000	-9999.000000	-9999.000000	-9999.000000	-9999.000000	-9999.000000	-9999.000000
37.210000	-119.260000	-9999.000000	-9999.000000	-9999.000000	-9999.000000	-9999.000000	-9999.000000	-9999.000000	-9999.000000	-9999.000000	-9999.000000	-9999.000000	-9999.000000	-9999.000000	-9999.000000	-9999.000000
37.210000	-119.150000	-9999.000000	-9999.000000	-9999.000000	-9999.000000	-9999.000000	-9999.000000	-9999.000000	-9999.000000	-9999.000000	-9999.000000	-9999.000000	-9999.000000	-9999.000000	-9999.000000	-9999.000000
37.210000	-119.150000	-9999.000000	-9999.000000	-9999.000000	-9999.000000	-9999.000000	-9999.000000	-9999.000000	-9999.000000	-9999.000000	-9999.000000	-9999.000000	-9999.000000	-9999.000000	-9999.000000	-9999.000000
37.250000	-119.330000	-9999.000000	-9999.000000	-9999.000000	-9999.000000	-9999.000000	-9999.000000	-9999.000000	-9999.000000	-9999.000000	-9999.000000	-9999.000000	-9999.000000	-9999.000000	-9999.000000	-9999.000000
35.983300	-78.841600	0.000000	15.442024	0.000000	18.871429	1.847831	1.417578	4.237589	4.986945	0.000000	0.000000	0.000000	0.000000	0.000000	53.153759	0.000000
35.983300	-78.841600	0.000000	11.574756	0.000000	16.558139	1.668334	1.321261	9.210142	4.005486	0.000000	0.000000	0.000000	0.000000	0.000000	55.617454	0.000000
35.983300	-78.841600	0.000000	11.908965	0.000000	20.550763	1.545437	1.279875	6.699709	4.127093	0.000000	0.000000	0.000000	0.000000	0.000000	53.845789	0.000000
35.983300	-78.841600	0.000000	11.801479	0.000000	15.322330	1.426481	1.146096	13.410442	3.266500	0.000000	0.000000	0.000000	0.000000	0.000000	53.587938	0.000000
35.983300	-78.841600	0.000000	12.195034	0.000000	17.355887	1.714893	1.406325	9.236018	4.613664	0.000000	0.000000	0.000000	0.000000	0.000000	53.440490	0.000000
35.983300	-78.841600	0.000000	11.835868	0.000000	23.433504	1.441651	1.274111	8.572163	3.478087	0.000000	0.000000	0.000000	0.000000	0.000000	49.930524	0.000000
35.983300	-78.841600	0.000000	10.008753	0.000000	20.888802	1.320583	1.157468	13.241893	3.151639	0.000000	0.000000	0.000000	0.000000	0.000000	50.197499	0.000000
35.983300	-78.841600	0.000000	12.046337	0.000000	17.479784	1.324344	1.122073	14.344041	4.224001	0.000000	0.000000	0.000000	0.000000	0.000000	49.425719	0.000000
35.983300	-78.841600	0.000000	10.283500	0.000000	18.535370	1.259150	1.156176	15.222334	3.736556	0.000000	0.000000	0.000000	0.000000	0.000000	49.773687	0.000000
35.983300	-78.841600	0.000000	12.186302	0.000000	13.465792	1.374464	1.190726	21.545795	3.650770	0.000000	0.000000	0.000000	0.000000	0.000000	46.552814	0.000000
35.983300	-78.841600	0.000000	12.811250	0.000000	19.423049	1.437101	1.212359	11.575554	3.525876	0.000000	0.000000	0.000000	0.000000	0.000000	49.979547	0.000000
35.983300	-78.841600	0.000000	13.199644	0.000000	17.775250	1.724143	1.413910	9.197514	3.938390	0.000000	0.000000	0.000000	0.000000	0.000000	52.710639	0.000000
35.983300	-78.841600	0.000000	10.809486	0.000000	21.665795	1.431720	1.284507	8.250494	3.263860	0.000000	0.000000	0.000000	0.000000	0.000000	53.258088	0.000000
35.983300	-78.841600	0.000000	13.058604	0.000000	17.257994	1.740816	1.389000	9.809762	3.667195	0.000000	0.000000	0.000000	0.000000	0.000000	53.029269	0.000000
35.983300	-78.841600	0.000000	15.311310	0.000000	14.635100	1.902418	1.394741	10.021181	4.959235	0.000000	0.000000	0.000000	0.000000	0.000000	51.731592	0.000000
35.983300	-78.841600	0.000000	15.168630	0.000000	18.903175	1.776062	1.484042	5.662508	4.067005	0.000000	0.000000	0.000000	0.000000	0.000000	52.896217	0.000000
35.983300	-78.841600	0.000000	12.221804	0.000000	17.117122	1.789667	1.322863	7.379312	4.420156	0.000000	0.000000	0.000000	0.000000	0.000000	55.705438	0.000000
35.983300	-78.841600	0.000000	15.449800	0.000000	17.282504	1.781546	1.374115	6.365942	4.676927	0.000000	0.000000	0.000000	0.000000	0.000000	53.024891	0.000000
35.983300	-78.841600	0.000000	10.377148	0.000000	20.216171	2.017884	1.373297	4.059940	4.761511	0.000000	0.000000	0.000000	0.000000	0.000000	57.149958	0.000000
35.983300	-78.841600	0.000000	10.007656	0.000000	20.226478	1.896362	1.371256	5.865808	4.056534	0.000000	0.000000	0.000000	0.000000	0.000000	56.531894	0.000000
35.500000	-79.150000	0.000000	11.431430	0.000000	16.985407	1.174032	1.320574	11.918628	4.551104	0.000000	0.000000	0.000000	0.000000	0.000000	52.618825	0.000000
35.500000	-79.150000	0.000000	13.988815	0.000000	18.265918	1.075647	1.325139	8.297151	3.386797	0.000000	0.000000	0.000000	0.000000	0.000000	53.660532	0.000000
35.500000	-79.150000	0.000000	11.156100	0.000000	19.271069	0.945424	1.253329	9.578368	4.494154	0.000000	0.000000	0.000000	0.000000	0.000000	53.301556	0.000000
35.500000	-79.150000	0.000000	11.633567	0.000000	20.329435	1.142799	1.353097	6.549122	5.799471	0.000000	0.000000	0.000000	0.000000	0.000000	53.192510	0.000000
35.891600	-79.333300	0.000000	9.676032	0.000000	18.404734	1.775274	1.255171	4.906177	5.488019	0.000000	0.000000	0.000000	0.000000	0.000000	58.456578	0.000000
35.891600	-79.333300	0.000000	10.037192	0.000000	16.207323	1.736289	1.231455	8.919127	4.068960	0.000000	0.000000	0.000000	0.000000	0.000000	57.762451	0.000000
35.891600	-79.333300	0.000000	11.672485	0.000000	17.489794	1.743357	1.255788	6.587252	4.100273	0.000000	0.000000	0.000000	0.000000	0.000000	57.113800	0.000000
35.891600	-79.333300	0.000000	11.874183	0.000000	13.467753	1.779767	1.296479	11.636214	3.216724	0.000000	0.000000	0.000000	0.000000	0.000000	56.692374	0.000000
35.891600	-79.333300	0.000000	12.013442	0.000000	15.398781	1.666890	1.262721	11.249926	3.052635	0.000000	0.000000	0.000000	0.000000	0.000000	55.323906	0.000000
35.891600	-79.333300	0.000000	11.413180	0.000000	16.177728	1.858105	1.232830	8.561468	3.632329	0.000000	0.000000	0.000000	0.000000	0.000000	57.087319	0.000000
35.891600	-79.333300	0.000000	10.559987	0.000000	13.311074	1.743222	1.081826	13.668981	2.167962	0.000000	0.000000	0.000000	0.000000	0.000000	57.432675	0.000000
35.891600	-79.333300	0.000000	10.925321	0.000000	19.669212	1.624193	1.101954	8.617646	3.807793	0.000000	0.000000	0.000000	0.000000	0.000000	54.221148	0.000000
35.891600	-79.333300	0.000000	11.124255	0.000000	13.758705	1.922931	1.255284	11.617150	3.435179	0.000000	0.000000	0.000000	0.000000	0.000000	56.849842	0.000000
35.891600	-79.333300	0.000000	11.296096	0.000000	15.212381	1.745817	1.218866	11.004986	2.717680	0.000000	0.000000	0.000000	0.000000	0.000000	56.765258	0.000000
35.975000	-79.083300	0.000000	12.032740	0.000000	19.437117	0.720818	1.138968	13.196579	2.077990	0.000000	0.000000	0.000000	0.000000	0.000000	51.369966	0.000000
35.975000	-79.083300	0.000000	11.099440	0.000000	14.479351	0.656736	1.151236	19.216630	1.479447	0.000000	0.000000	0.000000	0.000000	0.000000	51.890476	0.000000
35.975000	-79.083300	0.000000	10.033812	0.000000	15.454217	0.717187	1.133229	17.577021	2.478092	0.000000	0.000000	0.000000	0.000000	0.000000	52.581846	0.000000
35.975000	-79.083300	0.000000	13.223249	0.000000	10.919336	0.899816	1.156721	19.514102	2.472586	0.000000	0.000000	0.000000	0.000000	0.000000	51.786456	0.000000
35.925000	-79.050000	5.473362	17.596880	0.000000	19.767734	2.966029	2.363969	0.000000	5.210364	0.000000	0.000000	0.000000	0.000000	0.000000	46.567090	0.000000
35.925000	-79.050000	4.162656	17.032448	0.000000	23.006213	3.003710	2.316776	0.000000	2.829886	0.000000	0.000000	0.000000	0.000000	0.000000	47.592286	0.000000
35.925000	-79.050000	5.985431	17.359570	0.000000	21.378793	3.517186	2.356477	0.000000	3.378586	0.000000	0.000000	0.000000	0.000000	0.000000	45.967684	0.000000
35.925000	-79.050000	4.121659	16.917111	0.000000	24.377276	3.906812	2.320882	0.000000	2.657721	0.000000	0.000000	0.000000	0.000000	0.000000	45.641576	0.000000
35.925000	-79.050000	4.683420	16.572580	0.000000	23.042225	3.901690	2.127853	0.000000	3.451958	0.000000	0.000000	0.000000	0.000000	0.000000	46.162141	0.000000
35.500000	-79.150000	0.000000	11.173138	0.000000	17.016376	1.127179	1.010485	7.287311	4.366568	0.000000	0.000000	0.000000	0.000000	0.000000	57.983655	0.000000
35.500000	-79.150000	0.000000	10.632854	0.000000	19.205994	1.383917	1.005542	6.999197	2.834413	0.000000	0.000000	0.000000	0.000000	0.000000	57.901708	0.000000
35.500000	-79.150000	0.000000	10.943034	0.000000	11.548757	1.492793	0.978688	34.554649	3.310912	0.000000	0.000000	0.000000	0.000000	0.000000	37.146667	0.000000
35.500000	-79.150000	0.000000	11.559671	0.000000	10.387140	1.323910	0.889628	43.212484	2.746177	0.000000	0.000000	0.000000	0.000000	29.863000	0.000000	0.000000
35.500000	-79.150000	0.000000	8.591341	0.000000	11.178472	0.901040	0.733586	50.262466	1.901175	0.000000	0.000000	0.000000	0.000000	0.000000	26.416851	0.000000
35.891600	-79.333300	0.000000	10.710681	0.000000	18.844386	0.948554	1.333689	12.292066	5.512655	0.000000	0.000000	0.000000	0.000000	0.000000	50.357969	0.000000
35.891600	-79.333300	0.000000	9.638890	0.000000	16.764301	0.896010	1.151829	21.441080	4.484593	0.000000	0.000000	0.000000	0.000000	0.000000	45.623297	0.000000
35.891600	-79.333300	0.000000	9.759811	0.000000	18.806201	1.010065	1.279351	12.222900	4.766810	0.000000	0.000000	0.000000	0.000000	0.000000	52.154862	0.000000
35.891600	-79.333300	0.000000	10.586627	0.000000	20.746946	1.311101	0.804410	12.431560	4.137895	0.000000	0.000000	0.000000	0.000000	0.000000	49.981461	0.000000
35.891600	-79.333300	0.000000	13.213040	0.000000	11.465315	2.009025	0.873533	14.367777	3.812782	0.000000	0.000000	0.000000	0.000000	0.000000	54.258528	0.000000
35.891600	-79.333300	0.000000	13.214519	0.000000	19.112922	2.034656	0.846213	8.780812	3.758650	0.000000	0.000000	0.000000	0.000000	0.000000	52.252228	0.000000
35.891600	-79.333300	0.000000	10.759265	0.000000	23.332878	2.403449	0.888275	8.122267	3.434872	0.000000	0.000000	0.000000	0.000000	0.000000	51.058995	0.000000
35.891600	-79.333300	0.000000	10.030284	0.000000	19.059463	2.041481	0.810458	14.706123	2.975757	0.000000	0.000000	0.000000	0.000000	0.000000	50.376434	0.000000
35.891600	-79.333300	0.000000	12.101381	0.000000	21.174374	1.904942	0.918307	7.114775	3.928836	0.000000	0.000000	0.000000	0.000000	0.000000	52.857385	0.000000
35.891600	-79.333300	0.000000	11.151181	0.000000	20.281501	1.541862	0.876687	13.858911	3.026322	0.000000	0.000000	0.000000	0.000000	0.000000	49.263536	0.000000
35.891600	-79.333300	0.000000	10.567968	0.000000	18.219897	1.600359	1.257223	6.062487	4.551743	0.000000	0.000000	0.000000	0.000000	0.000000	57.740324	0.000000
35.891600	-79.333300	0.000000	9.081471	0.000000	18.076859	2.017498	1.201405	8.822687	3.362992	0.000000	0.000000	0.000000	0.000000	0.000000	57.437087	0.000000
35.891600	-79.333300	0.000000	10.410804	0.000000	16.127285	1.892172	1.216201	10.593614	2.727396	0.000000	0.000000	0.000000	0.000000	0.000000	57.032529	0.000000
35.891600	-79.333300	0.000000	10.921866	0.000000	13.196837	1.945460	1.193613	11.205698	3.456893	0.000000	0.000000	0.000000	0.000000	0.000000	58.079632	0.000000
35.500000	-79.150000	0.000000	17.551364	0.000000	16.006259	1.191231	0.995369	11.015549	4.340125	0.000000	0.000000	0.000000	0.000000	0.000000	48.869448	0.000000
35.500000	-79.150000	0.000000	16.046683	0.000000	21.878967	0.843140	0.987090	8.110489	4.447520	0.000000	0.000000	0.000000	0.000000	0.000000	47.655755	0.000000
35.500000	-79.150000	0.000000	13.738686	0.000000	20.919579	1.056983	0.943583	7.852874	4.178045	0.000000	0.000000	0.000000	0.000000	0.000000	51.279181	0.000000
35.500000	-79.150000	0.000000	12.950371	0.000000	21.609438	0.891404	0.974021	9.494654	3.645048	0.000000	0.000000	0.000000	0.000000	0.000000	50.407589	0.000000
35.500000	-79.150000	0.000000	12.847981	0.000000	25.981424	1.176632	1.002078	3.187306	4.575618	0.000000	0.000000	0.000000	0.000000	0.000000	51.198093	0.000000
35.500000	-79.150000	0.000000	13.087387	0.000000	21.968020	1.063534	0.987409	5.487936	4.725811	0.000000	0.000000	0.000000	0.000000	0.000000	52.648542	0.000000
35.500000	-79.150000	0.000000	10.923719	0.000000	20.253265	0.769213	0.950798	11.693466	3.527683	0.000000	0.000000	0.000000	0.000000	0.000000	51.853671	0.000000
35.500000	-79.150000	0.000000	12.451557	0.000000	20.794945	1.064136	0.797974	11.990438	3.988753	0.000000	0.000000	0.000000	0.000000	0.000000	48.886129	0.000000
35.500000	-79.150000	0.000000	12.810169	0.000000	21.481629	0.951305	0.821643	9.212045	4.332474	0.000000	0.000000	0.000000	0.000000	0.000000	50.363010	0.000000
35.500000	-79.150000	0.000000	13.239267	0.000000	17.822381	1.292954	1.019926	10.505686	4.340168	0.000000	0.000000	0.000000	0.000000	0.000000	51.752725	0.000000
34.700000	-115.100000	-9999.000000	-9999.000000	-9999.000000	-9999.000000	-9999.000000	-9999.000000	-9999.000000	-9999.000000	-9999.000000	-9999.000000	-9999.000000	-9999.000000	-9999.000000	-9999.000000	-9999.000000
34.000000	-108.000000	0.000000	25.303039	0.000000	0.000000	1.524863	5.586636	22.344348	7.418378	0.511344	0.000000	0.000000	0.000000	34.678872	0.000000	0.000000
33.000000	-107.000000	0.000000	9.087426	0.000000	14.848412	1.656315	3.588106	4.123088	5.082383	1.028565	0.000000	0.000000	0.000000	60.585705	0.000000	0.000000
31.980000	-106.950000	0.000000	16.707812	0.000000	4.416344	1.171478	4.180976	13.545728	5.751549	0.467668	0.000000	0.000000	0.000000	53.758446	0.000000	0.000000
31.980000	-106.950000	0.000000	16.791495	0.000000	7.107497	1.033252	3.887095	13.839924	5.784446	0.824972	0.000000	0.000000	0.000000	0.000000	50.731319	0.000000
35.000000	-115.000000	-9999.000000	-9999.000000	-9999.000000	-9999.000000	-9999.000000	-9999.000000	-9999.000000	-9999.000000	-9999.000000	-9999.000000	-9999.000000	-9999.000000	-9999.000000	-9999.000000	-9999.000000
35.000000	-115.000000	-9999.000000	-9999.000000	-9999.000000	-9999.000000	-9999.000000	-9999.000000	-9999.000000	-9999.000000	-9999.000000	-9999.000000	-9999.000000	-9999.000000	-9999.000000	-9999.000000	-9999.000000
35.000000	-115.000000	-9999.000000	-9999.000000	-9999.000000	-9999.000000	-9999.000000	-9999.000000	-9999.000000	-9999.000000	-9999.000000	-9999.000000	-9999.000000	-9999.000000	-9999.000000	-9999.000000	-9999.000000
35.000000	-115.000000	-9999.000000	-9999.000000	-9999.000000	-9999.000000	-9999.000000	-9999.000000	-9999.000000	-9999.000000	-9999.000000	-9999.000000	-9999.000000	-9999.000000	-9999.000000	-9999.000000	-9999.000000
35.000000	-115.000000	-9999.000000	-9999.000000	-9999.000000	-9999.000000	-9999.000000	-9999.000000	-9999.000000	-9999.000000	-9999.000000	-9999.000000	-9999.000000	-9999.000000	-9999.000000	-9999.000000	-9999.000000
35.000000	-115.000000	-9999.000000	-9999.000000	-9999.000000	-9999.000000	-9999.000000	-9999.000000	-9999.000000	-9999.000000	-9999.000000	-9999.000000	-9999.000000	-9999.000000	-9999.000000	-9999.000000	-9999.000000
35.000000	-115.000000	-9999.000000	-9999.000000	-9999.000000	-9999.000000	-9999.000000	-9999.000000	-9999.000000	-9999.000000	-9999.000000	-9999.000000	-9999.000000	-9999.000000	-9999.000000	-9999.000000	-9999.000000
35.000000	-115.000000	-9999.000000	-9999.000000	-9999.000000	-9999.000000	-9999.000000	-9999.000000	-9999.000000	-9999.000000	-9999.000000	-9999.000000	-9999.000000	-9999.000000	-9999.000000	-9999.000000	-9999.000000
35.000000	-115.000000	-9999.000000	-9999.000000	-9999.000000	-9999.000000	-9999.000000	-9999.000000	-9999.000000	-9999.000000	-9999.000000	-9999.000000	-9999.000000	-9999.000000	-9999.000000	-9999.000000	-9999.000000
35.000000	-115.000000	-9999.000000	-9999.000000	-9999.000000	-9999.000000	-9999.000000	-9999.000000	-9999.000000	-9999.000000	-9999.000000	-9999.000000	-9999.000000	-9999.000000	-9999.000000	-9999.000000	-9999.000000
35.000000	-115.000000	-9999.000000	-9999.000000	-9999.000000	-9999.000000	-9999.000000	-9999.000000	-9999.000000	-9999.000000	-9999.000000	-9999.000000	-9999.000000	-9999.000000	-9999.000000	-9999.000000	-9999.000000
35.000000	-115.000000	-9999.000000	-9999.000000	-9999.000000	-9999.000000	-9999.000000	-9999.000000	-9999.000000	-9999.000000	-9999.000000	-9999.000000	-9999.000000	-9999.000000	-9999.000000	-9999.000000	-9999.000000
35.000000	-115.000000	-9999.000000	-9999.000000	-9999.000000	-9999.000000	-9999.000000	-9999.000000	-9999.000000	-9999.000000	-9999.000000	-9999.000000	-9999.000000	-9999.000000	-9999.000000	-9999.000000	-9999.000000
35.000000	-115.000000	-9999.000000	-9999.000000	-9999.000000	-9999.000000	-9999.000000	-9999.000000	-9999.000000	-9999.000000	-9999.000000	-9999.000000	-9999.000000	-9999.000000	-9999.000000	-9999.000000	-9999.000000
35.000000	-115.000000	-9999.000000	-9999.000000	-9999.000000	-9999.000000	-9999.000000	-9999.000000	-9999.000000	-9999.000000	-9999.000000	-9999.000000	-9999.000000	-9999.000000	-9999.000000	-9999.000000	-9999.000000
35.000000	-115.000000	-9999.000000	-9999.000000	-9999.000000	-9999.000000	-9999.000000	-9999.000000	-9999.000000	-9999.000000	-9999.000000	-9999.000000	-9999.000000	-9999.000000	-9999.000000	-9999.000000	-9999.000000
35.000000	-115.000000	-9999.000000	-9999.000000	-9999.000000	-9999.000000	-9999.000000	-9999.000000	-9999.000000	-9999.000000	-9999.000000	-9999.000000	-9999.000000	-9999.000000	-9999.000000	-9999.000000	-9999.000000
35.000000	-115.000000	-9999.000000	-9999.000000	-9999.000000	-9999.000000	-9999.000000	-9999.000000	-9999.000000	-9999.000000	-9999.000000	-9999.000000	-9999.000000	-9999.000000	-9999.000000	-9999.000000	-9999.000000
35.000000	-115.000000	-9999.000000	-9999.000000	-9999.000000	-9999.000000	-9999.000000	-9999.000000	-9999.000000	-9999.000000	-9999.000000	-9999.000000	-9999.000000	-9999.000000	-9999.000000	-9999.000000	-9999.000000
35.000000	-115.000000	-9999.000000	-9999.000000	-9999.000000	-9999.000000	-9999.000000	-9999.000000	-9999.000000	-9999.000000	-9999.000000	-9999.000000	-9999.000000	-9999.000000	-9999.000000	-9999.000000	-9999.000000
35.300000	-115.600000	0.000000	34.154166	0.000000	2.593937	1.595182	6.721472	6.310810	5.740124	0.235857	0.000000	0.000000	0.000000	0.000000	42.648453	0.000000
35.300000	-115.600000	0.374316	23.041465	0.000000	18.490828	0.789291	1.034152	0.000000	5.081721	0.169666	0.000000	0.000000	0.000000	0.000000	50.773465	0.000000
35.300000	-115.600000	0.000000	23.626645	0.000000	0.000000	0.590943	2.070080	10.706002	6.814336	0.094365	0.000000	0.000000	0.000000	0.000000	0.000000	51.349791
35.300000	-115.600000	0.000000	22.839490	0.000000	6.007106	1.487282	4.492995	8.719034	6.276269	0.213747	0.000000	0.000000	0.000000	49.964078	0.000000	0.000000
35.300000	-115.600000	0.313078	17.627178	0.000000	20.767375	1.555202	1.845438	0.000000	1.907817	0.334307	0.000000	0.000000	0.000000	0.000000	55.649606	0.000000
35.300000	-115.600000	0.000000	25.988720	0.000000	0.510898	1.013609	4.234758	12.702530	11.849128	0.166618	0.000000	0.000000	0.000000	0.000000	43.533738	0.000000
35.300000	-115.600000	0.000000	17.592118	0.000000	21.776395	0.716924	2.304028	6.483815	8.354998	0.214653	0.000000	0.000000	0.000000	0.000000	42.557068	0.000000
31.980000	-106.950000	0.000000	18.906165	0.000000	0.000000	11.308380	3.634935	14.688417	5.415910	1.164468	0.000000	0.000000	0.000000	43.825949	0.000000	0.000000
41.428000	-121.613000	0.658403	12.310713	0.000000	16.347845	3.374151	1.807536	0.000000	4.428212	0.406066	0.000000	0.000000	0.000000	60.516220	0.000000	0.000000
41.330000	-121.330000	0.000000	14.236009	0.000000	14.801012	2.735157	1.553810	3.088671	4.285188	0.262116	0.000000	0.000000	0.000000	0.000000	58.907261	0.000000
41.505000	-121.644000	0.000000	14.463803	0.000000	8.055811	0.427186	1.093066	12.089089	4.517042	0.119105	0.000000	0.000000	0.000000	0.000000	59.109858	0.000000
46.041700	-117.133000	9.649657	15.721584	0.000000	9.730201	9.780839	4.051875	0.000000	5.455640	0.542185	0.000000	0.000000	0.000000	44.925643	0.000000	0.000000
44.807300	-119.507000	4.052089	19.573671	0.000000	8.448313	3.883157	2.795882	0.000000	5.012371	0.407182	0.000000	0.000000	0.000000	55.732211	0.000000	0.000000
43.000400	-117.222000	0.000000	14.016326	0.000000	5.617994	7.577635	4.024046	7.234736	4.735737	0.655324	0.000000	0.000000	0.000000	55.980524	0.000000	0.000000
43.146300	-117.461000	0.000000	15.106217	0.000000	3.998938	4.479807	4.509310	9.306959	4.962170	0.514441	0.000000	0.000000	0.000000	56.974026	0.000000	0.000000
43.570700	-117.999000	0.000000	16.293706	0.000000	14.462396	4.642681	3.977501	1.082223	5.562776	0.709598	0.000000	0.000000	0.000000	0.000000	53.125930	0.000000
43.638500	-118.149000	1.655916	12.055782	0.000000	15.507961	5.110524	4.266189	0.000000	5.722088	1.338045	0.000000	0.000000	0.000000	54.168904	0.000000	0.000000
43.555000	-118.165000	0.000000	17.459180	0.000000	10.280476	1.727781	1.749240	7.564179	4.667814	0.189051	0.000000	0.000000	0.000000	0.000000	56.303636	0.000000
46.000000	-120.000000	1.845089	10.041625	0.000000	13.161149	6.252262	5.033279	0.000000	5.683544	1.136781	0.000000	0.000000	0.000000	56.846271	0.000000	0.000000
48.620000	-92.090000	0.000000	9.554343	0.000000	11.085547	9.836500	1.463574	7.577532	3.822430	1.028628	0.000000	0.000000	0.000000	53.931032	0.000000	0.000000
31.980000	-106.950000	-9999.000000	-9999.000000	-9999.000000	-9999.000000	-9999.000000	-9999.000000	-9999.000000	-9999.000000	-9999.000000	-9999.000000	-9999.000000	-9999.000000	-9999.000000	-9999.000000	-9999.000000
31.980000	-106.950000	-9999.000000	-9999.000000	-9999.000000	-9999.000000	-9999.000000	-9999.000000	-9999.000000	-9999.000000	-9999.000000	-9999.000000	-9999.000000	-9999.000000	-9999.000000	-9999.000000	-9999.000000
31.980000	-106.950000	-9999.000000	-9999.000000	-9999.000000	-9999.000000	-9999.000000	-9999.000000	-9999.000000	-9999.000000	-9999.000000	-9999.000000	-9999.000000	-9999.000000	-9999.000000	-9999.000000	-9999.000000
40.850000	-73.960000	15.181187	11.211829	0.000000	17.582097	3.346515	2.465947	0.000000	4.135638	0.000000	0.000000	0.000000	0.000000	0.000000	45.932634	0.000000
40.850000	-73.960000	7.361534	17.289881	0.000000	14.156216	6.280762	1.620595	0.000000	5.528869	0.000000	0.000000	0.000000	0.000000	47.678006	0.000000	0.000000
40.850000	-73.960000	9.833899	21.237337	0.000000	12.716551	3.780604	1.682678	0.000000	5.025848	0.000000	0.000000	0.000000	0.000000	0.000000	45.620613	0.000000
40.850000	-73.960000	7.662602	20.458928	0.000000	9.538094	6.742823	2.541547	0.000000	4.596673	0.000000	0.000000	0.000000	0.000000	0.000000	48.353963	0.000000
40.850000	-73.960000	9.329237	20.520099	0.000000	9.632160	6.862378	2.002979	0.000000	5.337904	0.000000	0.000000	0.000000	0.000000	46.233463	0.000000	0.000000
40.850000	-73.960000	11.918657	23.997441	0.000000	4.316168	5.804516	3.446770	0.000000	5.158923	0.000000	0.000000	0.000000	0.000000	45.295242	0.000000	0.000000
40.850000	-73.960000	7.453437	22.449025	0.000000	12.495712	4.542837	2.091026	0.000000	5.111465	0.000000	0.000000	0.000000	0.000000	0.000000	45.706834	0.000000
40.850000	-73.960000	10.219592	16.397298	0.000000	8.783634	10.136803	3.664830	0.000000	6.174417	0.000000	0.000000	0.000000	0.000000	44.547756	0.000000	0.000000
40.850000	-73.960000	9.912982	9.452987	0.000000	9.946629	11.599993	3.139899	0.000000	5.424420	0.000000	0.000000	0.000000	0.000000	50.462482	0.000000	0.000000
40.850000	-73.960000	9.363089	11.698370	0.000000	13.951529	11.154484	2.793011	0.000000	5.416833	0.000000	0.000000	0.000000	0.000000	45.548866	0.000000	0.000000
[truncated: 332 more rows]
