# Supplementary material for: Transforming US agriculture for carbon removal with enhanced weathering
Source: Nature. 2025 Feb 5;638(8050):425–34. doi: 10.1038/s41586-024-08429-2 (PMC11821523; doi:10.1038/s41586-024-08429-2)
Supplement: Supplementary file 2 — geochemistrydata_normcode. [file 41586_2024_8429_MOESM2_ESM.gz › tarballfiles/README]

        Estimating mineralogies for the large-scale USA weathering study
                   Dr. LL Taylor, University of Sheffield

This file describes the datasets I collected and Matlab software I wrote which
I used for this project.  I am entirely responsible for the data collection and
code described herein, including any faults or inconsistencies.  Additionally,
it describes the overall approach.

******************** Theory and overall approach *******************************

The aim of the stuy is to estimate the range of weathering rates and net CDR
likely to ensue from large-scale roll-out of enhanced weathering in the United
States, especially the midwestern corn belt. These ranges depend on mineralogies
of mafic rock dusts delivered by road from states with appropriate mining
infrastructure in place.

Because we do not have mineralogical information for most of the rocks likely to
come from US mines, we calculated "normative" mineralogies from geochemical data
(described below under "Datasets") following the same procedure as the publicly
available spreadsheet written by Professor Kurt Hollocher (see below). These
calculations modify those of the following references:
Johannsen (1931, A Descriptive Petrography of the Igneous Rocks: The 
Intermediate Rocks, Vol. 1, 88:92) 
Cross, Iddings, Pirsson and Washington (1912, The Journal of Geology 20:550-561)
Cross, Iddings, Pirsson and Washington (1902, The Journal of Geology 10:555-690)

Samples lacking either FeO or Fe2O3 were corrected following Le Maitre's method:
Le Maitre (1976, Contributions to Mineralogy and Petrology 56:181-189)
This method does not account for 

Samples were rescaled on an anhydrous basis following the recommendations of:
Le Bas and Streckeisen (1991, Journal of the Geological Society 148:825-833)

Normative mineralogies have a number of limitations:
* They are idealised, commonly differing from observed "modal" mineralogies as
determined via examination of thin sections, X-ray diffraction (XRD), etc
* Zoned phenocrysts (e.g. with differing internal and external plagioclases) are
not accounted for
* Glass, a fast-weathering non-mineral phase present in basalts with chilled
margins, is not accounted for
* Metamorphic minerals are excluded, and therefore this approach is unsuitable
for modelling metabasalts and similar rocks

Strengths of this approach are:
* Rate laws are available for many of the idealised minerals
* Geochemical data are widely available whereas modal mineralogies are not
* Variability between sites and rocks may be estimated

Potential sources of error arising from the datasets and approach include:
* Samples may come from geochemically distinct rocks in the same stratigraphic
sequence (e.g., different formations, different members in the same formation, 
intercalary sediments and other inappropriate materials)
* The extent of mixing or variability of materials, especially waste fines, may
be uncertain in deep or areally extensive mines
* Samples may be processed by different instruments in different laboratories
* Biases due to sample collection for purposes very different from ERW

The system described below may be summarised as follows:
* Read in the datasets
* Make sure both FeO and Fe2O3 are present 
* Calculate normative mineralogies, rescaling on an anhydrous basis and creating
  output file for clustering, excluding samples as desired:
  - SiO2 thresholds may be specified; 57% to avoid andesitic rocks
  - Ensure SiO2, TiO2, Al2O3, Fe2O3, FeO, MgO, CaO, Na2O, K2O, P2O5 all present
  - Normative quartz does not exceed 50% by weight
  - Chemical index of alteration<40% 

This procedure produces a suite of normative minerals including albite (Ab) and
anorthite (An).  As the most common plagioclase in basalts is labradorite and
weathering rate changes along the the plagioclase solid solution series are 
known to be nonlinear for the anorthite end-member (Brantley 2008, Kinematics of
Mineral Dissolution p 177 chapter 5 in Kinetics of Water-Rock Interaction), it
seemed reasonable to combine these as "plagioclase" and then to use the standard
cutoff molar An percentages to choose appropriate rate laws:
Albite An<=10%, Oligoclase 10%<An<=30%, Andesine 30%<An<=50%, 
Labradorite 50%<An<=70%, Bytownite 70%<=An<=90%, Anorthite An>90%

The above procedure assigns labradorite to 56% of our samples; the distribution
of An percentage is however skewed toward more calcic plagioclases (classed as 
bytownite, 41% of samples), rather than less calcic plagioclases (e.g. andesine,
2% of samples). These calcic plagioclases are common in the east but
occur elsewhere, particularly the midwest and northern California. A few of our 
hand-collected studies have published An percentages; our procedure predicts 
~10% higher molar An than the norms of McDougall (1976, Geol. Soc. Am.  bull. 
87:777-792, Columbia River group) or Miller and Weiblen (1990 J Petr 31:295-339,
Anorthositic rocks of the Duluth complex). However, we can also compare our 
norms to the modal mineralogies of Lewis et al (2021, Appl. Geochem. 132:105023,
Table 6, Oregon basalt, An39) and Kelland et al (2020, Global Change Biology 
26:2658-3676, Table S1, An50). Our normative plagioclases computed with 
the XRF data from those studies are An20 (less calcic) and An58 (more calcic) 
respectively, and An41 using data from the online analytical report from the 
same mine (Central Oregon Basalt Products, located near Madras, OR):
https://cascademinerals.com/wp-content/uploads/2015/11/Cascade-Minerals-SDS.pdf
The differences in the XRF data may arise due to the succession of rocks in the
vicinity of this ~30-ha mine: there are three lava flows of differing chemistry 
(Smith 1985, PhD thesis, Oregon State University) with intercalary sediments.

Our individual normative minerals are all well within 5% by weight of those
published by Hadnott et al. (2017, American Minerologist 102,284:301, San Carlos
basalts), Hooper (1974, Geol. Soc. Am. Bull. 85:15-26, Columbia River), Klewin 
(1990, J Petr 31:1115-1139, Wisconsin), and Lambert et al (1989, Geol. Soc. Am. 
Special Paper, Report 239, 321-332, Columbia River). Few of our other hand-
collected samples included comparable data.  These comparisons suggest our
normative calculations are relatively robust, with all the caveats described 
above and a possible bias towards overly-calcic plagioclases.

2669 out of 6430 samples have Anx>70% (Anx rounded to two significant figures).
981 of our 6430 samples have Anx>70%, but are either plutonic (expected to have 
more calcic plagioclase) according to the authors' designations, or include CO2 
data so were corrected for trace calcite. This means ~26% of all samples are
unexpectedly calcic, likely due to undetected trace calcite rather than an
overabundance of Ca-rich dykes or phenocrysts.

Cluster analysis of the resulting list of normative mineralogies was then
performed by Euripides Kantzas.  Originally, we did not exclude samples based
on SiO2 thresholds or check whether the above oxide data were all present.
However, applying those criteria did not change the results of the cluster
analysis as very few samples were excluded.  Note that the clustering produces
two normative basalts per supplying state: one with labradorite, and one with
"bytownite" (calcic plagioclase). Some of the samples were collected outside 
the supplying states retained in the analysis, and outliers comprising
only a small fraction of samples are unlikely to affect the results.

******************** Datasets **********************************

I collected geochemical data from three sources: 

 * PetDB (https://earthchem.org/data-access/earthchem-syntheses/)
    filename: NAm_wholerocks_earthchem_download_16036_21-Sep-2021.xlsx
 * Original literature  (Google Scholar)
    filename: basaltoxidedata.csv
 * GEOROC (https://georoc.eu/georoc)
    filename: GEOROC_USA_Plutonics_F7017490345527186292022101641_29-Jun-2022.csv
    filename: GEOROC_USA_Volcanics_F573732869035446292022101340_29-Jun-2022.csv

The PetDB data were selected by drawing a polygon around the lower 48 United
States plus southern Canada.  Oxides and elemental data required for normative
calculations were saved in a .csv file. 

I collected original data by hand from the literature.  These data are found in
the file "basaltoxidedata.csv" which has five header lines including metadata
such as the units, format and null value for each column. 

The following data comprise basaltoxidedata.csv:
* weight percents of up to 13 major elements expressed as oxides: SiO2, TiO2, 
Al2O3, Fe2O3, FeO, MnO, MgO, CaO, Na2O, K2O, P2O5, CO2 and SO3 where available
* Loss on ignition (LOI) where available
* weight percents of elemental S, F, and Cl where available
* concentrations (ppm) of Sr, Ba, Ni, Cr, Co, Cu, Rb and Zr where available
* Isotopic ratio 87Sr/86Sr where available
* Chemical index of alteration WHERE PUBLISHED (not calculated by me)
* Total of oxide weight percent WHERE PUBLISHED (not calculated by me)
* Sample names, information about the study area/formation/province/lithology
* A PetDB-rocktype designation eg igneous:volcanic:mafic (see below)
* General location (US state, Canadian province)
* Latitude and longitude (see below)
* Reference and where needed secondary reference

The PetDB samples each have a latitude and longitude, but coordinates were only 
published for a subset of the hand-collected samples.  Glendenning et al (2015)
and Sappin et al (2018) provided eastings and northings. I converted these to
latitude and longitude using utm2deg.m (Rafael Palacios), downloaded from the 
Matlab File Exchange on 10 September 2021. Where coordinates were not given, 
I estimated them using sample location maps or location details in the text 
where possible, with a note to that effect to the "comment" column in the csv
file. In some cases, I assigned the coordinates of nearby towns or natural 
features, so my coordinates should be taken with a large dollop of salt. They 
are sufficient to locate the part of the state where they were collected in 
most cases. Some papers (eg Smith 1986, Waters 1961) give townships and ranges 
for their samples, or (Mangan et al 1986) direct readers to earlier publications
with townships and ranges.  I lacked software to convert these to latitudes and 
longitudes, and our project did not seem to require quite that much detail, so
readers requiring exact coordinates should consult the original publications.

In some cases, the original authors published normative or modal mineralogical 
information for some of the hand-collected data; I added these to the files 
normdata.csv and modedata.csv for comparison with the norms I generated. 

************************** Normative mineralogy **************************

I wrote a Matlab function based on the spreadsheet developed by Kurt Hollacher 
(Geology Department, Union College Schenectady NY 12308), which I downloaded 
from www.whitman.edu on 16 September 2021.  Hollacher's spreadsheet utilises 
all the geochemical data in the spreadsheets except for Rb, Co, Cu and Zn.

Missing data are set to zero in Hollocher's spreadsheet.  For a subset of 
samples, some of which had missing data, I compared each step to my Matlab 
function (cipwnorm3.m) to ensure that the results would be the same as when the 
data were added to the spreadsheet.

There is a 3 in the function name because I had earlier versions that used
Kurt Hollacher's simpler 11-oxide method (described in norm_calculation.pdf
which is free to download from www.minerva.union.edu). Version 1 worked with 
single samples, and version 2 with vectors of data.  I noticed that the output
of cipwnorm2 deviated greatly from the published norms of Hadnott et al (2017),
one of the earlier-collected publications in basaltoxidedata.csv. These authors
had published both norms and modes for four of six samples. Concerned that
my Matlab function cipwnorm2.m might have an error, I downloaded Hollacher's
spreadsheet for comparison and realised that the procedure was rather more
complex in any case. My norms from cipwnorm3.m are similar to Hadnott et al's 
norms, but differ from several other published norms (see normdata.csv). Not 
being a petrologist, I had not realised that the various normative recipes could
produce such different results.

Like Hollocher's spreadsheet, cipwnorm3.m expects both FeO and Fe2O3, but often
authors report only total Fe expressed as either FeO or Fe2O3.  where only one
of FeO or Fe2O3 were given, I used Le Maitre's (1976) equations for calculating 
the ratio FeO/(FeO+Fe2O3) as a function of SiO2, Na2O and K2O (fixFeoxides.m).
This is not necessarily the best procedure for petrologists interested in
magmas as Le Maitre's database contained oxidised samples (Middlemost 1989),
but for our purposes we wish to estimate the mineralogy of mined material which
may not be pristine in any case. 

Following the recommendations of LeBas and Streckeisen (1991), I recalculate
the weight percents for the oxide data on an anhydrous basis before proceeding
with further calculations in cipwnorm3.m. 

************************* Getting started ************************

The script datamap.m will read in the datasets from the current directory, make 
sure that FeO and Fe2O3 are both defined for all samples, calculate CIPW norms, 
and possibly create a map of the samples. At present there is a return statement
before the mapping commands.  Structures containing the data are created:

* ox: raw data from the hand-collected database
* pet: raw data from the PetDB database
* vgeo: raw data for volcanic mafic rocks from GEOROC
* pgeo: raw data for plutonic mafic rocks from GEOROC
* vgeofixed: volcanic GEOROC data with complete FeO and Fe2O3 values
* pgeofixed: plutonic GEOROC data with complete FeO and Fe2O3 values
* oxfixed: hand-collected data with complete FeO and Fe2O3 values 
* petfixed: PetDB data with complete FeO and Fe2O3 values
* oxcipwr: anhydrous CIPW norms for hand-collected data
* oxcipw: CIPW norms for hand-collected data without any rescaling
* petcipwr: anhydrous CIPW norms for PetDB data
* petcipw: CIPW norms for PetDB data without any rescaling
* vgeocipwr: anhydrous CIPW norms for volcanic GEOROC data
* vgeocipw: anhydrous CIPW norms for volcanic GEOROC data without any rescaling
* pgeocipwr: anhydrous CIPW norms for plutonic GEOROC data
* pgeocipw: anhydrous CIPW norms for plutonic GEOROC data without any rescaling

Individual samples without rescaling may or may not be anhydrous depending on
how the original authors published the geochemical data.  

The normative minerals kept in the cluster analysis are: 
    quartz       SiO2 (can have Zr subtracted)
    diopside     CaMg(x)Fe(1-x)Si2O6
    wollastonite CaSiO3
    enstatite    (hypersthene: Mg(x)Fe(1-x)SiO3, uses enstatite rate laws)
    Kfeldspar    KAlSi3O8
    Ilmenite     FeTiO3
    Olivine      Mg(x)Fe(1-x)SiO4 (uses forsterite rate laws)
    Magnetite    FeOFe2O3
    Apatite      CaF(x)(OH)(y)P2O6 (not weathered using rate laws)

The major plagioclases are determined from end-members based on Ca content:
    Albite       NaAlSi3O8 (An<=10%)
    Oligoclase   10%<An<=30%
    Andesine     30%<An<=50%
    Labradorite  50%<An<=70%
    Bytownite    70%<An<=90%
    Anorthite    CaAl2Si2O8 (An>90%)

To generate a .csv file of these normative minerals for cluster analysis:
cipwbox(oxfixed,petfixed,vgeofixed,pgeofixed,'rocktype','mafic','euripides');

The arguments include the structures created by datamap.m and the following:
* 'rocktype': keyword which must be followed by the rocktype designation
* 'euripides': keyword indicating a .csv file should be written for clustering

Euripides Kantzas used this .csv file in his cluster analysis.

The above command will collate data from the databases, run cipwnorm3 with
rescaling and avoiding any datapoints where the authors gave a chemical index
of alteration greater than 40, make a boxplot of the results. Only samples of
the specified rocktype (as defined by the authors) will be kept.  NB the data
structures contain some non-mafic samples which were later excluded from our
subsequent analyses.  As mafic rocks are defined based on their position on a
TAS diagram, a max SiO2 percentage can be specified.  Also, it is possible to
exclude samples missing ANY of the oxides contributing to our final normative
minerals: SiO2, Al2O3, FeO, Fe2O3, TiO2, CaO, MgO, Na2O, K2O, P2O5 using a
'fullsampleonly' keyword.  

In the following example, we also save the resulting
figures as .png files using the cutoff SiO2 for andesite as in the revised
version of our study:

cipwbox(oxfixed,petfixed,vgeofixed,pgeofixed,'rocktype','mafic','SiO2max',57,'fullsampleonly','euripides','png');
8429 out of 11893 rocks have at least 95% normative minerals, SiO2<=57%, <50% quartz and full set of oxides
TAS_SiO2max_57pct_fullsamponly_14-Nov-2023.png written
CIPWnormsfor8429maficrocksamples_SiO2max_57pct_fullsamponly_boxplots_14-Nov-2023.png written
euripides_weatherable_SiO2max_57pct_fullsamponly_mafic_14-Nov-2023.csv written

The additional keyword and keyword-value pair are:
* 'SiO2max': keyword which is followed by the maximum SiO2 (weight percent)
* 'fullsamponly': Exclude samples missing data for the major oxides:
     SiO2, Na2O, K2O, MgO, FeO, Fe2O3, Al2O3, TiO2, P2O5

There is currently no option to exclude samples missing all data, because most 
of the samples are missing F, S, SO3, Cl, and/or CO2.  Therefore, our method
will be unable to discern the difference between fluorapatite and hydroxyapatite
or to identify the presence of normative S-bearing minerals, halite, or calcite.

About one fifth of our samples are also missing Ba, Ni and/or Cr.  Substitution
of Ba in K-feldspar or Ni in Fe-bearing minerals, or the presence of chromites
cannot be resolved with our method.  These elements (and F) are not included in 
our weathering module, which also does not include full speciation (except for
inorganic carbon) and cannot distinguish redox states of S or Fe.

There are also various keywords and keyword-value pairs allowing one to restrict
the geographical range of the data to be displayed or written. See the header of
cipwbox.m for more details.

******************* Rock types ******************************

Each of the PetDB samples has one of the rock types in the list below. For
consistency, similar rocktypes were assigned to each hand-collected sample
based on the original authors' assessment. Although I plotted the data on TAS
and QPAF diagrams, I made no attempt to reassign rocktypes to any of the data.
GEOROC data rocktype designations were compared to those of PetDB so that
compatible rocktype names could be assigned to the GEOROC data by MATLAB
routine getGEOROCdata.m.

IGNEOUS:PLUTONIC:MAFIC (gabbro, gabbronorite, nephelin-gabbro, norite, 
                            pegmatite, teschenite, trachydolerite)
IGNEOUS:PLUTONIC:ULTRAMAFIC  (chromitite, clinopyroxenite, dunite, eclogite,
                             harzburgite, hornblendite, lherzolite, olivinite, 
                             peridotite, pyroxenite, websterite, wehlrite)
IGNEOUS:VOLCANIC:FELSIC   (dacite, granophyre, leucitite, rhyodacite, rhyolite,                            unknown)
IGNEOUS:VOLCANIC:INTERMEDIATE (andesite, basaltic andesite, benmoreite, 
                      boninite, hawaiite, icelandite, latite, mugearite, 
                      nephelinite, phonotephrite, shoshonite, tephri-phonolite, 
                      tephrite, trachyandesite, trachydacite, trachyte, unknown)
IGNEOUS:VOLCANIC:MAFIC (alkali basalt, ankaramite, basalt, basanite, basanitoid,                       diabase, dolerite, hawaiite, melilitite, nephelin-basalt,
                        picrite, tholeiite, trachybasalt, trachyte, unknown)
IGNEOUS:VOLCANIC:ULTRAMAFIC (foidite)
METAMORPHIC (amphibolite, gneiss, granulite, metagabbro)

I only collected the specified four categories of metamorphic rocks, but for the
igneous rocks I collected all available categories. Felsic and ultramafic rocks
were collected in case we decided to expand the study, and metamorphic as I had
hoped we might be able to use some of them. However, data other than "mafic"
have been excluded from our study.

I added similar designations to the hand-collected dataset, following the
original authors' indications of what the rocks were, and GEOROC samples were
assigned PetDB designations using the file PetDB_rocktypes.csv.

************************* List of data files ************************

basaltoxidedata.csv  Hand-collected geochemical data
euripides_weatherable_mafic_20-Oct-2021.csv Mineralogy results for our study
modedata.csv         Hand-collected published modal mineralogy 
normdata.csv         Hand-collected published normative mineralogy
NAm_wholerocks_earthchem_download_16036_21-Sep-2021.xlsx PetDB data
GEOROC_USA_Plutonics_F7017490345527186292022101641_29-Jun-2022.csv
GEOROC_USA_Volcanics_F573732869035446292022101340_29-Jun-2022.csv
PetDB_rocktypes.csv  PetDB rock-type designations 

NB the GEOROC datafiles are provided in separate .tar.gz file due to their
size.  The PetDB and hand-collected data are in this .tar.gz file together with
the code and this README file.

************************* List of MATLAB functions ************************

Anxhist.m            Creates histogram of molar anorthite percentage data
CIA.m                Calculate chemical index of alteration
cipwbox.m            Boxplots of CIPW norms and .csv file for cluster analysis
cipwnorm3.m          Hollocher's CIPW norm recipe based on his spreadsheet
datamap.m            Read in datasets, initial calculations and maps
fixFeoxides.m        Apply Le Maitre's (1976) formula to get FeO and Fe2O3
getcsvdata5.m        Read in .csv file formatted as our hand-collected dataset
getGEOROCdata.m      Read GEOROC data and assign PetDB rocktype designations
getfig.m             Get figure window with white background and specified name
getPetDBdata.m       Read in .csv file as retrieved from PetDB
mapgradient.m        Create map of desired oxide or elemental data
oxidebox.m           Boxplots of oxide or elemental data
TASclassify.m        Classify samples according to TAS diagram
TASdiagram.m         Create a TAS diagram upon which oxide data can be plotted
