# Supplementary material for: Transforming US agriculture for carbon removal with enhanced weathering
Source: Nature. 2025 Feb 5;638(8050):425–34. doi: 10.1038/s41586-024-08429-2 (PMC11821523; doi:10.1038/s41586-024-08429-2)
Supplement: Supplementary file 2 — geochemistrydata_normcode. [file 41586_2024_8429_MOESM2_ESM.gz › tarballfiles/NAm_wholerocks_earthchem_download_16036_21-Sep-2021.xlsx]

## Sheet: Data
EarthChem Download: Tuesday, Sep. 21, 2021 11:15:59 am UTC
Search Criteria:
Polygon	-127.617187499428 51.471672061407; -128.320312499427 50.4728616946139; -124.277343749446 48.4100655222306; -124.101562499447 40.4964656848738; -120.761718749465 34.4794816939917; -117.773437499475 33.7484624899174; -109.160156249513 22.0688711010989; -115.312499999485 32.7143928198545; -108.105468749523 25.3059016375629; -95.6249999995707 28.61306678594; -84.726562499623 30.3051607571026; -80.507…
Materials	Igneous, Metamorphic
SAMPLE ID	IGSN	EXPEDITION ID	REFERENCES	LATITUDE	LONGITUDE	LOC PREC	MIN ELEVATION	MAX ELEVATION	TECTONIC SETTING	MIN AGE	AGE	MAX AGE	METHOD	ANALYZED MATERIAL	ROCK TYPE	ROCK NAME	MINERAL	SIO2	SIO2 Units	SIO2 Method	TIO2	TIO2 Units	TIO2 Method	AL2O3	AL2O3 Units	AL2O3 Method	CR2O3	CR2O3 Units	CR2O3 Method	FE2O3	FE2O3 Units	FE2O3 Method	FE2O3T	FE2O3T Units	FE2O3T Method	FEO	FEO Units	FEO Method	FEOT	FEOT Units	FEOT Method	NIO	NIO Units	NIO Method	MNO	MNO Units	MNO Method	MGO	MGO Units
*VG-0188		nr	REEKIE, 2019	44	-123	1			FRACTURE_ZONE				EMP; IMP; LA-ICPMS	GLASS	IGNEOUS:VOLCANIC:MAFIC	BASALT		51.56	wt%	EMP	1.45	wt%	EMP	16.07	wt%	EMP													9.2	wt%	EMP							8.8	wt%
ARCCOLO-SFP-SW02		nr	CHEN, 1995	35.3	-111.4	0.1			INTRAPLATE_OFF-CRATON				TIMS	WHOLE ROCK	IGNEOUS:PLUTONIC:ULTRAMAFIC	PERIDOTITE
ARCCOLO-SFP-SW09		nr	CHEN, 1995	35.3	-111.4	0.1			INTRAPLATE_OFF-CRATON				TITR; XRF	GLASS	METAMORPHIC	GRANULITE		74.54	wt%	XRF	1.27	wt%	XRF	12.39	wt%	XRF										4.33	wt%	TITR							0.14	wt%	XRF	2.78	wt%
ARCCOLO-SFP-SW11		nr	CHEN, 1995	35.3	-111.4	0.1			INTRAPLATE_OFF-CRATON				TITR; XRF	GLASS	METAMORPHIC	GRANULITE		48.98	wt%	XRF	4.93	wt%	XRF	13.99	wt%	XRF										14.41	wt%	TITR							0.27	wt%	XRF	3.82	wt%
ARCCOLO-SFP-SW12		nr	CHEN, 1995	35.3	-111.4	0.1			INTRAPLATE_OFF-CRATON				TITR; XRF	GLASS	METAMORPHIC	GRANULITE		75.09	wt%	XRF	0.33	wt%	XRF	12.58	wt%	XRF										3.84	wt%	TITR										0.66	wt%
ARCCOLO-SFP-SW12		nr	CHEN, 1995	35.3	-111.4	0.1			INTRAPLATE_OFF-CRATON				CALC; ICPMS; IGN; TIMS; TITR; XRF	WHOLE ROCK	METAMORPHIC	GRANULITE		68.21	wt%	XRF	0.34	wt%	XRF	14.44	wt%	XRF				1.63	wt%	XRF	4.46	wt%	CALC	2.55	wt%	TITR							0.14	wt%	XRF	1.62	wt%
ARCCOLO-SFP-SW14		nr	CHEN, 1995	35.3	-111.4	0.1			INTRAPLATE_OFF-CRATON				TIMS	WHOLE ROCK	METAMORPHIC	GRANULITE
ARCCOLO-SFP-SW17		nr	CHEN, 1995	35.3	-111.4	0.1			INTRAPLATE_OFF-CRATON				TITR; XRF	GLASS	METAMORPHIC	GRANULITE		73.39	wt%	XRF	0.28	wt%	XRF	16.31	wt%	XRF										0.68	wt%	TITR										0.14	wt%
BALDNMX-75-F212-JM		nr	BALDRIDGE, 1979	36	-106	1			INTRAPLATE_OFF-CRATON				CALC; EMP	WHOLE ROCK	IGNEOUS:VOLCANIC:MAFIC	BASALT		52.25	wt%	EMP	1.48	wt%	EMP	16.8	wt%	EMP				1.54	wt%	CALC				7.02	wt%	EMP										5.84	wt%
BALDNMX-76-A271-JM		nr	BALDRIDGE, 1979	36	-106	1			INTRAPLATE_OFF-CRATON				CALC; EMP	WHOLE ROCK	IGNEOUS:VOLCANIC:MAFIC	BASALT		42.46	wt%	EMP	1.88	wt%	EMP	11.4	wt%	EMP				1.98	wt%	CALC				9.03	wt%	EMP										15.54	wt%
BALDNMX-75-234-EB		nr	BALDRIDGE, 1979	33	-107	1			INTRAPLATE_OFF-CRATON				CALC; EMP	WHOLE ROCK	IGNEOUS:VOLCANIC:MAFIC	BASANITE		47.73	wt%	EMP	2.09	wt%	EMP	16.52	wt%	EMP				2.06	wt%	CALC				9.38	wt%	EMP										6.53	wt%
BALDNMX-75-247-EB		nr	BALDRIDGE, 1979	33	-107	1			INTRAPLATE_OFF-CRATON				CALC; EMP	WHOLE ROCK	IGNEOUS:VOLCANIC:MAFIC	BASANITE		48.98	wt%	EMP	2.06	wt%	EMP	16.59	wt%	EMP				2.02	wt%	CALC				9.17	wt%	EMP										6.63	wt%
BALDNMX-75-A247-EB		nr	BALDRIDGE, 1979	33	-107	1			INTRAPLATE_OFF-CRATON				EMP	WHOLE ROCK	METAMORPHIC	GRANULITE		49.75	wt%	EMP	0.15	wt%	EMP	21.61	wt%	EMP										6.41	wt%	EMP										9.48	wt%
BEACALI-A-BP9220A		nr	BEARD, 1995	37.055	-118.168	0.0001			CONVERGENT_MARGIN				MS; MS-ID	WHOLE ROCK	IGNEOUS:VOLCANIC:MAFIC	BASALT
BEACALI-A-BP9220B		nr	BEARD, 1995	37.055	-118.168	0.0001			CONVERGENT_MARGIN				MS; MS-ID	WHOLE ROCK	IGNEOUS:PLUTONIC:FELSIC	GRANITE
BEACALI-B-BP9220D		nr	BEARD, 1995	37.055	-118.311	0.0001			CONVERGENT_MARGIN				MS; MS-ID	WHOLE ROCK	IGNEOUS:VOLCANIC:FELSIC	RHYOLITE
BEACALI-CBP-IN9220H		nr	BEARD, 1995	36.8486	-118.275	0.0001			CONVERGENT_MARGIN				MS; MS-ID	WHOLE ROCK	IGNEOUS:VOLCANIC:MAFIC	ALKALI BASALT
BEACALI-CBP-IN9220H-2		nr	BEARD, 1995	36.8486	-118.275	0.0001			CONVERGENT_MARGIN				MS; MS-ID	WHOLE ROCK	IGNEOUS:PLUTONIC:ULTRAMAFIC	PERIDOTITE
BEACALI-CBP-IN9220H-3		nr	BEARD, 1995	36.8486	-118.275	0.0001			CONVERGENT_MARGIN				DCP; MS-ID	WHOLE ROCK	IGNEOUS:PLUTONIC:ULTRAMAFIC	PERIDOTITE		43.8	wt%	DCP	0.17	wt%	DCP	3.22	wt%	DCP							9.83	wt%	DCP										0.15	wt%	DCP	39.26	wt%
BEACALI-CBP-IN9220H-l		nr	BEARD, 1995	36.8486	-118.275	0.0001			CONVERGENT_MARGIN				DCP; MS; MS-ID	WHOLE ROCK	IGNEOUS:PLUTONIC:ULTRAMAFIC	PERIDOTITE		44.7	wt%	DCP	0.16	wt%	DCP	3.52	wt%	DCP							9.91	wt%	DCP										0.15	wt%	DCP	38.18	wt%
BEACALI-CCC-IN9220F		nr	BEARD, 1995	36.8394	-118.271	0.0001			CONVERGENT_MARGIN				MS; MS-ID	WHOLE ROCK	IGNEOUS:VOLCANIC:MAFIC	ALKALI BASALT
BEACALI-CCC-IN9220G		nr	BEARD, 1995	36.8394	-118.271	0.0001			CONVERGENT_MARGIN				MS; MS-ID	WHOLE ROCK	IGNEOUS:VOLCANIC:MAFIC	ALKALI BASALT
BEACALI-COC-PI-2-101		nr	BEARD, 1995	36.8394	-118.286	0.0001			CONVERGENT_MARGIN				MS; MS-ID	WHOLE ROCK	IGNEOUS:VOLCANIC:MAFIC	ALKALI BASALT
BEACALI-COC-PI-2-5		nr	BEARD, 1995	36.8394	-118.286	0.0001			CONVERGENT_MARGIN				DCP	WHOLE ROCK	IGNEOUS:PLUTONIC:ULTRAMAFIC	PERIDOTITE		50.69	wt%	DCP	0.48	wt%	DCP	4.95	wt%	DCP							5.55	wt%	DCP										0.12	wt%	DCP	18.47	wt%
BEACALI-COC-PI-2-67		nr	BEARD, 1995	36.8394	-118.286	0.0001			CONVERGENT_MARGIN				DCP	WHOLE ROCK	IGNEOUS:PLUTONIC:ULTRAMAFIC	PERIDOTITE		45.36	wt%	DCP	0.17	wt%	DCP	3.53	wt%	DCP							8.83	wt%	DCP										0.15	wt%	DCP	37.86	wt%
BEACALI-COC-PI-2-80		nr	BEARD, 1995	36.8394	-118.286	0.0001			CONVERGENT_MARGIN				DCP	WHOLE ROCK	IGNEOUS:PLUTONIC:ULTRAMAFIC	PERIDOTITE		45.67	wt%	DCP	0.13	wt%	DCP	3.43	wt%	DCP							8.84	wt%	DCP										0.14	wt%	DCP	37.65	wt%
BEACALI-D-IN9220I		nr	BEARD, 1995	36.945	-118.239	0.0001			CONVERGENT_MARGIN				MS; MS-ID	WHOLE ROCK	IGNEOUS:VOLCANIC:MAFIC	ALKALI BASALT
BEACALI-E-IN9220J		nr	BEARD, 1995	36.9925	-118.254	0.0001			CONVERGENT_MARGIN				DCP; MS; MS-ID	WHOLE ROCK	IGNEOUS:VOLCANIC:MAFIC	ALKALI BASALT		44.15	wt%	DCP	0.11	wt%	DCP	2.47	wt%	DCP							9.65	wt%	DCP										0.15	wt%	DCP	40.83	wt%
BESTCOL-NWAZ-5		nr	BEST, 1970	36	-113	1			INTRAPLATE_OFF-CRATON				AAS	WHOLE ROCK	IGNEOUS:VOLCANIC:MAFIC	BASALT		45.35	wt%	AAS	2.25	wt%	AAS	13.59	wt%	AAS										12.36	wt%	AAS										10.84	wt%
BERG-NV-LCVF-LC-BJ-1		nr	BERGMAN, 1981	38.29	-116.17	0.01			INTRAPLATE_OFF-CRATON				MS; MS-ID; XRF	WHOLE ROCK	IGNEOUS:VOLCANIC:MAFIC	BASANITE		46.14	wt%	XRF	2.35	wt%	XRF	15.42	wt%	XRF				2.46	wt%	XRF				11.43	wt%	XRF							0.22	wt%	XRF	7.93	wt%
BERG-NV-LCVF-LC-LLQ-1		nr	BERGMAN, 1981	38.4	-116	0.1			INTRAPLATE_OFF-CRATON				MS; MS-ID; XRF	WHOLE ROCK	IGNEOUS:VOLCANIC:MAFIC	BASANITE		45.95	wt%	XRF	2.65	wt%	XRF	16.32	wt%	XRF				2.2	wt%	XRF				9.69	wt%	XRF							0.22	wt%	XRF	7.17	wt%
BERG-NV-LCVF-MARC-BAS		nr	BERGMAN, 1981	38.5	-116	0.1			INTRAPLATE_OFF-CRATON				MS; MS-ID; XRF	WHOLE ROCK	IGNEOUS:VOLCANIC:MAFIC	BASANITE		45.08	wt%	XRF	2.41	wt%	XRF	15.35	wt%	XRF				3.26	wt%	XRF				8.45	wt%	XRF							0.22	wt%	XRF	7.55	wt%
BERG-NV-LCVF-MARC-VEIN		nr	BERGMAN, 1981	38.5	-116	0.1			INTRAPLATE_OFF-CRATON				XRF	WHOLE ROCK	METAMORPHIC	AMPHIBOLITE		41.54	wt%	XRF	4.54	wt%	XRF	15.59	wt%	XRF				4.82	wt%	XRF				7.04	wt%	XRF							0.13	wt%	XRF	12.67	wt%
BERG-NV-LCVF-MARC-WEHRLITE		nr	BERGMAN, 1981	38.5	-116	0.1			INTRAPLATE_OFF-CRATON				MS; MS-ID; XRF	WHOLE ROCK	IGNEOUS:PLUTONIC:ULTRAMAFIC	PERIDOTITE		42.59	wt%	XRF	0.5	wt%	XRF	4.16	wt%	XRF				1.08	wt%	XRF				18.19	wt%	XRF							0.26	wt%	XRF	24.64	wt%
BESTCOL-BRS		nr	BEST, 1970	38.5	-115.917	0.0001			INTRAPLATE_OFF-CRATON				AAS	WHOLE ROCK	IGNEOUS:VOLCANIC:MAFIC	BASALT		44.8	wt%	AAS	1.67	wt%	AAS	16.5	wt%	AAS										10.1	wt%	AAS							0.22	wt%	AAS	10.8	wt%
BESTCOL-MTEM-4		nr	BEST, 1970	36.25	-113.167	0.0001			INTRAPLATE_OFF-CRATON				AAS	WHOLE ROCK	IGNEOUS:VOLCANIC:MAFIC	BASALT		45.2	wt%	AAS	2.8	wt%	AAS	15.5	wt%	AAS										11.88	wt%	AAS										8.55	wt%
BESTCOL-TW-T10		nr	BEST, 1970	36.2167	-113.05	0.0001			INTRAPLATE_OFF-CRATON				AAS	WHOLE ROCK	IGNEOUS:VOLCANIC:MAFIC	BASALT		43.7	wt%	AAS	2.84	wt%	AAS	14.18	wt%	AAS										13.79	wt%	AAS										7.64	wt%
BESTCOL-TW-T11		nr	BEST, 1970	36.2167	-113.05	0.0001			INTRAPLATE_OFF-CRATON				AAS	WHOLE ROCK	IGNEOUS:VOLCANIC:MAFIC	BASALT		44.9	wt%	AAS	2.67	wt%	AAS	14.18	wt%	AAS										13.2	wt%	AAS										7.89	wt%
BESTCOL-TW-T9		nr	BEST, 1970	36.2167	-113.05	0.0001			INTRAPLATE_OFF-CRATON				AAS	WHOLE ROCK	IGNEOUS:VOLCANIC:MAFIC	BASALT		44.3	wt%	AAS	2.84	wt%	AAS	14.55	wt%	AAS										13.07	wt%	AAS										7.55	wt%
BRAWAS-SIM-10		nr	BRANDON, 1996	45.9	-120.7	0.1			CONVERGENT_MARGIN				XRF	WHOLE ROCK	IGNEOUS:PLUTONIC:ULTRAMAFIC	PYROXENITE		52.88	wt%	XRF	0.14	wt%	XRF	4.93	wt%	XRF													4.86	wt%	XRF				0.14	wt%	XRF	22.05	wt%
BRAWAS-SIM-12		nr	BRANDON, 1996	45.9	-120.7	0.1			CONVERGENT_MARGIN				XRF	WHOLE ROCK	IGNEOUS:PLUTONIC:ULTRAMAFIC	PERIDOTITE		43.97	wt%	XRF	0.04	wt%	XRF	1.27	wt%	XRF													7.7	wt%	XRF				0.12	wt%	XRF	45.94	wt%
BRAWAS-SIM-2		nr	BRANDON, 1996	45.9	-120.7	0.1			CONVERGENT_MARGIN				XRF	WHOLE ROCK	IGNEOUS:PLUTONIC:ULTRAMAFIC	PERIDOTITE		44.35	wt%	XRF				1.3	wt%	XRF													7.66	wt%	XRF				0.13	wt%	XRF	45.51	wt%
BRAWAS-SIM-24		nr	BRANDON, 1996	45.9	-120.7	0.1			CONVERGENT_MARGIN				XRF	WHOLE ROCK	IGNEOUS:PLUTONIC:ULTRAMAFIC	PERIDOTITE		46.71	wt%	XRF	0.01	wt%	XRF	1.32	wt%	XRF													7.59	wt%	XRF				0.13	wt%	XRF	43.25	wt%
BRAWAS-SIM-3		nr	BRANDON, 1996	45.9	-120.7	0.1			CONVERGENT_MARGIN				XRF	WHOLE ROCK	IGNEOUS:PLUTONIC:ULTRAMAFIC	PERIDOTITE		43.5	wt%	XRF	0.01	wt%	XRF	1.05	wt%	XRF													7.84	wt%	XRF				0.12	wt%	XRF	46.51	wt%
BRAWAS-SIM-8		nr	BRANDON, 1996	45.9	-120.7	0.1			CONVERGENT_MARGIN				XRF	WHOLE ROCK	IGNEOUS:PLUTONIC:ULTRAMAFIC	PYROXENITE		50.91	wt%	XRF	0.1	wt%	XRF	6.36	wt%	XRF													5.23	wt%	XRF				0.13	wt%	XRF	22.07	wt%
BRAWAS-SIM-9C		nr	BRANDON, 1996	45.9	-120.7	0.1			CONVERGENT_MARGIN				XRF	WHOLE ROCK	IGNEOUS:PLUTONIC:ULTRAMAFIC	PERIDOTITE		44.19	wt%	XRF	0.02	wt%	XRF	1.45	wt%	XRF													7.67	wt%	XRF				0.13	wt%	XRF	45.32	wt%
CARWYO-EBP90-2		nr	CARLSON, 1994	47.84	-110.05	0.01			INTRAPLATE_CRATON				MS; MS-ID	WHOLE ROCK	IGNEOUS:PLUTONIC:ULTRAMAFIC	PERIDOTITE
CARWYO-EBP90-3		nr	CARLSON, 1994	47.84	-110.05	0.01			INTRAPLATE_CRATON				MS	WHOLE ROCK	IGNEOUS:PLUTONIC:ULTRAMAFIC	PERIDOTITE
CARWYO-EBP91-1		nr	CARLSON, 1994	47.84	-110.05	0.01			INTRAPLATE_CRATON				MS; MS-ID	WHOLE ROCK	IGNEOUS:PLUTONIC:ULTRAMAFIC	PERIDOTITE
CARWYO-EBP91-2		nr	CARLSON, 1994	47.84	-110.05	0.01			INTRAPLATE_CRATON				MS; MS-ID	WHOLE ROCK	IGNEOUS:PLUTONIC:ULTRAMAFIC	PERIDOTITE
CARWYO-EN88-1H		nr	CARLSON, 1994	47.463	-110.56	0.001			INTRAPLATE_CRATON				MS; MS-ID	WHOLE ROCK	IGNEOUS:PLUTONIC:ULTRAMAFIC	PERIDOTITE
CARWYO-EN88-2		nr	CARLSON, 1994	47.463	-110.56	0.001			INTRAPLATE_CRATON				MS; MS-ID	WHOLE ROCK	IGNEOUS:PLUTONIC:ULTRAMAFIC	PYROXENITE
CARWYO-EN88-3L		nr	CARLSON, 1994	47.463	-110.56	0.001			INTRAPLATE_CRATON				MS; MS-ID	WHOLE ROCK	IGNEOUS:PLUTONIC:ULTRAMAFIC	PERIDOTITE
CARWYO-EN88-3P		nr	CARLSON, 1994	47.463	-110.56	0.001			INTRAPLATE_CRATON				MS; MS-ID	WHOLE ROCK	IGNEOUS:PLUTONIC:ULTRAMAFIC	PYROXENITE
CARWYO-EN88-4		nr	CARLSON, 1994	47.463	-110.56	0.001			INTRAPLATE_CRATON				MS; MS-ID	WHOLE ROCK	IGNEOUS:PLUTONIC:ULTRAMAFIC	PERIDOTITE
CARWYO-EN88-5		nr	CARLSON, 1994	47.463	-110.56	0.001			INTRAPLATE_CRATON				MS; MS-ID	WHOLE ROCK	IGNEOUS:PLUTONIC:ULTRAMAFIC	PERIDOTITE
CARWYO-EN89-1		nr	CARLSON, 1994	47.463	-110.56	0.001			INTRAPLATE_CRATON				MS; MS-ID	WHOLE ROCK	IGNEOUS:PLUTONIC:ULTRAMAFIC	PERIDOTITE
CARWYO-EN89-2		nr	CARLSON, 1994	47.463	-110.56	0.001			INTRAPLATE_CRATON				MS; MS-ID	WHOLE ROCK	IGNEOUS:PLUTONIC:ULTRAMAFIC	PYROXENITE
CARWYO-EN89-3		nr	CARLSON, 1994	47.463	-110.56	0.001			INTRAPLATE_CRATON				MS; MS-ID	WHOLE ROCK	IGNEOUS:PLUTONIC:ULTRAMAFIC	PERIDOTITE
CARWYO-EN89-5		nr	CARLSON, 1994	47.463	-110.56	0.001			INTRAPLATE_CRATON				MS; MS-ID	WHOLE ROCK	IGNEOUS:PLUTONIC:ULTRAMAFIC	PERIDOTITE
CARWYO-EN89-6		nr	CARLSON, 1994	47.463	-110.56	0.001			INTRAPLATE_CRATON				MS; MS-ID	WHOLE ROCK	IGNEOUS:PLUTONIC:MAFIC	GABBRO
CARWYO-EN90-1		nr	CARLSON, 1994	47.463	-110.56	0.001			INTRAPLATE_CRATON				MS; MS-ID	WHOLE ROCK	IGNEOUS:PLUTONIC:ULTRAMAFIC	PERIDOTITE
CARWYO-WK-H67-28I		nr	CARLSON, 1999	47.07	-109.43	0.01			INTRAPLATE_CRATON		2490		ICPMS; IGN; OES	WHOLE ROCK	IGNEOUS:PLUTONIC:ULTRAMAFIC	PERIDOTITE		44.01	wt%	OES				0.52	wt%	OES	0.59	wt%	OES							7.04	wt%	OES							0.11	wt%	OES	43.41	wt%
CARWYO-WK-H68-16B		nr	CARLSON, 1999	47.07	-109.43	0.01			INTRAPLATE_CRATON		1690		ICPMS; IGN; MS; OES	WHOLE ROCK	IGNEOUS:PLUTONIC:ULTRAMAFIC	PERIDOTITE		44.6	wt%	OES	0.13	wt%	OES	1.09	wt%	OES	0.42	wt%	OES							6.8	wt%	OES							0.11	wt%	OES	43.75	wt%
CARWYO-WK-H69-15F		nr	CARLSON, 1999	47.07	-109.43	0.01			INTRAPLATE_CRATON		2220		ICPMS; IGN; OES	WHOLE ROCK	IGNEOUS:PLUTONIC:ULTRAMAFIC	PERIDOTITE		43.45	wt%	OES	0.05	wt%	OES	1.04	wt%	OES	0.47	wt%	OES							7.27	wt%	OES							0.11	wt%	OES	43.32	wt%
CARWYO-WK-H81-21		nr	CARLSON, 1999	47.07	-109.43	0.01			INTRAPLATE_CRATON		830		ICPMS; IGN; OES	WHOLE ROCK	IGNEOUS:PLUTONIC:ULTRAMAFIC	PERIDOTITE		43.35	wt%	OES				1.07	wt%	OES	0.41	wt%	OES							7.35	wt%	OES							0.11	wt%	OES	44.24	wt%
CHENCOLO-SFP-160-3		nr	CHEN, 1995	35	-111	1			INTRAPLATE_OFF-CRATON				TIMS	WHOLE ROCK	METAMORPHIC	GRANULITE
CARWYO-WK-T3-4		nr	CARLSON, 1999	47.07	-109.43	0.01			INTRAPLATE_CRATON		830		ICPMS; IGN; OES	WHOLE ROCK	IGNEOUS:PLUTONIC:ULTRAMAFIC	PERIDOTITE		43.55	wt%	OES				0.77	wt%	OES	0.77	wt%	OES							6.94	wt%	OES							0.1	wt%	OES	43.63	wt%
CARWYO-WK-W210		nr	CARLSON, 1999	47.07	-109.43	0.01			INTRAPLATE_CRATON		650		MS; MS-ID	WHOLE ROCK	IGNEOUS:PLUTONIC:ULTRAMAFIC	PYROXENITE
CARWYO-WK-WP28-3-1		nr	CARLSON, 1999	47.07	-109.43	0.01			INTRAPLATE_CRATON		720		ICPMS; IGN; OES	WHOLE ROCK	IGNEOUS:PLUTONIC:ULTRAMAFIC	PERIDOTITE		43.39	wt%	OES				0.88	wt%	OES	0.36	wt%	OES							7.59	wt%	OES							0.11	wt%	OES	43.67	wt%
CHENCOLO-SFP-160-3		nr	CHEN, 1995	35	-111	1			INTRAPLATE_OFF-CRATON				TITR; XRF	GLASS	METAMORPHIC	GRANULITE		55.35	wt%	XRF	2.01	wt%	XRF	14.89	wt%	XRF										11.06	wt%	TITR										2.28	wt%
CHENCOLO-SFP-160-10		nr	CHEN, 1995	35	-111	1			INTRAPLATE_OFF-CRATON				TITR; XRF	GLASS	METAMORPHIC	GRANULITE		53.32	wt%	XRF	1.81	wt%	XRF	15.81	wt%	XRF										10.77	wt%	TITR										4.79	wt%
CHENCOLO-SFP-160-10		nr	CHEN, 1995	35	-111	1			INTRAPLATE_OFF-CRATON				TIMS	WHOLE ROCK	METAMORPHIC	GRANULITE
CHENCOLO-SFP-160-11		nr	CHEN, 1995	35	-111	1			INTRAPLATE_OFF-CRATON				CALC; ICPMS; IGN; TIMS; TITR; XRF	WHOLE ROCK	IGNEOUS:PLUTONIC:ULTRAMAFIC	PERIDOTITE		46.55	wt%	XRF	0.66	wt%	XRF	5.3	wt%	XRF				2.78	wt%	XRF	10.41	wt%	CALC	6.87	wt%	TITR							0.15	wt%	XRF	22.71	wt%
CHENCOLO-SFP-160-5		nr	CHEN, 1995	35	-111	1			INTRAPLATE_OFF-CRATON				TIMS	WHOLE ROCK	IGNEOUS:PLUTONIC:ULTRAMAFIC	PERIDOTITE
CHENCOLO-SFP-160-8		nr	CHEN, 1995	35	-111	1			INTRAPLATE_OFF-CRATON				CALC; ICPMS; IGN; TIMS; TITR; XRF	WHOLE ROCK	METAMORPHIC	GRANULITE		52.16	wt%	XRF	0.85	wt%	XRF	14.62	wt%	XRF				3.69	wt%	XRF	10.37	wt%	CALC	6.01	wt%	TITR							0.19	wt%	XRF	6.81	wt%
CHENCOLO-SFP-387-10		nr	CHEN, 1995	35	-111	1			INTRAPLATE_OFF-CRATON				CALC; ICPMS; IGN; TIMS; TITR; XRF	WHOLE ROCK	METAMORPHIC	GRANULITE		64.87	wt%	XRF	0.94	wt%	XRF	17.83	wt%	XRF				3.73	wt%	XRF	4.96	wt%	CALC	1.11	wt%	TITR							0.03	wt%	XRF	0.15	wt%
CHENCOLO-SFP-387-11		nr	CHEN, 1995	35	-111	1			INTRAPLATE_OFF-CRATON				TITR; XRF	GLASS	METAMORPHIC	GRANULITE		48.82	wt%	XRF	2.74	wt%	XRF	18.93	wt%	XRF										12.74	wt%	TITR										4.22	wt%
CHENCOLO-SFP-387-11		nr	CHEN, 1995	35	-111	1			INTRAPLATE_OFF-CRATON				CALC; ICPMS; IGN; TIMS; TITR; XRF	WHOLE ROCK	METAMORPHIC	GRANULITE		50.5	wt%	XRF	0.63	wt%	XRF	25.29	wt%	XRF				2.03	wt%	XRF	6.17	wt%	CALC	3.13	wt%	TITR							0.06	wt%	XRF	3.34	wt%
CHENCOLO-SFP-387-13		nr	CHEN, 1995	35	-111	1			INTRAPLATE_OFF-CRATON				CALC; ICPMS; IGN; TIMS; TITR; XRF	WHOLE ROCK	IGNEOUS:PLUTONIC:ULTRAMAFIC	PERIDOTITE		44.44	wt%	XRF	0.68	wt%	XRF	22.03	wt%	XRF				4.83	wt%	XRF	10.22	wt%	CALC	4.85	wt%	TITR							0.11	wt%	XRF	9.4	wt%
CHENCOLO-SFP-387-28		nr	CHEN, 1995	35	-111	1			INTRAPLATE_OFF-CRATON				TIMS	WHOLE ROCK	METAMORPHIC	GRANULITE
CHENCOLO-SFP-387-29		nr	CHEN, 1995	35	-111	1			INTRAPLATE_OFF-CRATON				CALC; ICPMS; IGN; TIMS; TITR; XRF	WHOLE ROCK	IGNEOUS:PLUTONIC:ULTRAMAFIC	PERIDOTITE		46.99	wt%	XRF	0.43	wt%	XRF	3.46	wt%	XRF				1.83	wt%	XRF	10.15	wt%	CALC	7.49	wt%	TITR							0.16	wt%	XRF	26.95	wt%
CHENCOLO-SFP-387-4		nr	CHEN, 1995	35	-111	1			INTRAPLATE_OFF-CRATON				CALC; ICPMS; IGN; TIMS; TITR; XRF	WHOLE ROCK	METAMORPHIC	GRANULITE		49.93	wt%	XRF	0.69	wt%	XRF	12.94	wt%	XRF				3.03	wt%	XRF	8.96	wt%	CALC	5.34	wt%	TITR							0.18	wt%	XRF	6.12	wt%
CHENCOLO-SFP-AK21A		nr	CHEN, 1995	35	-111	1			INTRAPLATE_OFF-CRATON				TIMS	WHOLE ROCK	IGNEOUS:PLUTONIC:ULTRAMAFIC	PERIDOTITE
CHENCOLO-SFP-AK26E		nr	CHEN, 1995	35	-111	1			INTRAPLATE_OFF-CRATON				TIMS	WHOLE ROCK	IGNEOUS:PLUTONIC:MAFIC	GABBRO
CHENCOLO-SFP-AK35		nr	CHEN, 1995	35	-111	1			INTRAPLATE_OFF-CRATON				CALC; ICPMS; IGN; TIMS; TITR; XRF	WHOLE ROCK	IGNEOUS:PLUTONIC:ULTRAMAFIC	PERIDOTITE		48.22	wt%	XRF	0.68	wt%	XRF	7.12	wt%	XRF				2.53	wt%	XRF	8.04	wt%	CALC	4.96	wt%	TITR							0.15	wt%	XRF	18.73	wt%
CHENCOLO-SFP-AK35F		nr	CHEN, 1995	35	-111	1			INTRAPLATE_OFF-CRATON				TIMS	WHOLE ROCK	METAMORPHIC	GRANULITE
CHENCOLO-SFP-AK40H		nr	CHEN, 1995	35	-111	1			INTRAPLATE_OFF-CRATON				TIMS	WHOLE ROCK	IGNEOUS:PLUTONIC:ULTRAMAFIC	PERIDOTITE
CHENCOLO-SFP-AK41G		nr	CHEN, 1995	35	-111	1			INTRAPLATE_OFF-CRATON				TIMS; TITR; XRF	GLASS	METAMORPHIC	GRANULITE		77.58	wt%	XRF				13.14	wt%	XRF										0.68	wt%	TITR
CHENCOLO-SFP-AK41G		nr	CHEN, 1995	35	-111	1			INTRAPLATE_OFF-CRATON				TIMS	WHOLE ROCK	METAMORPHIC	GRANULITE
CHENCOLO-SFP-AK42H		nr	CHEN, 1995	35	-111	1			INTRAPLATE_OFF-CRATON				CALC; ICPMS; IGN; TIMS; TITR; XRF	WHOLE ROCK	IGNEOUS:PLUTONIC:ULTRAMAFIC	PERIDOTITE		46.13	wt%	XRF	1.36	wt%	XRF	9.68	wt%	XRF				2.92	wt%	XRF	12.01	wt%	CALC	8.18	wt%	TITR							0.2	wt%	XRF	15.67	wt%
CHENCOLO-SFP-AK43B		nr	CHEN, 1995	35	-111	1			INTRAPLATE_OFF-CRATON				TITR; XRF	GLASS	METAMORPHIC	GRANULITE		60.86	wt%	XRF	1.05	wt%	XRF	19.52	wt%	XRF										4.93	wt%	TITR							0.13	wt%	XRF	1.55	wt%
CHENCOLO-SFP-AK43B		nr	CHEN, 1995	35	-111	1			INTRAPLATE_OFF-CRATON				CALC; ICPMS; IGN; TIMS; TITR; XRF	WHOLE ROCK	METAMORPHIC	GRANULITE		61.22	wt%	XRF	0.71	wt%	XRF	18.46	wt%	XRF				2.67	wt%	XRF	5.18	wt%	CALC	2.26	wt%	TITR							0.11	wt%	XRF	2.04	wt%
CHENCOLO-SFP-AK43C		nr	CHEN, 1995	35	-111	1			INTRAPLATE_OFF-CRATON				TITR; XRF	GLASS	METAMORPHIC	GRANULITE		62.19	wt%	XRF	1.38	wt%	XRF	18.54	wt%	XRF										4.23	wt%	TITR										0.73	wt%
CHENCOLO-SFP-AK43C		nr	CHEN, 1995	35	-111	1			INTRAPLATE_OFF-CRATON				TIMS	WHOLE ROCK	METAMORPHIC	GRANULITE
CONDCOL-GR-2		nr	CONDIE, 1999	37.013	-109.725	0.001			INTRAPLATE_OFF-CRATON		1.67		TIMS; Unknown	WHOLE ROCK	IGNEOUS:PLUTONIC:FELSIC	GRANITE
CONDCOL-GR-1		nr	CONDIE, 1999	37.013	-109.725	0.001			INTRAPLATE_OFF-CRATON				TIMS; Unknown	WHOLE ROCK	IGNEOUS:PLUTONIC:FELSIC	GRANITE
CONDCOL-GR-34		nr	CONDIE, 1999	37.013	-109.725	0.001			INTRAPLATE_OFF-CRATON				IGN; INAA; XRF	WHOLE ROCK	METAMORPHIC	GNEISS		61.27	wt%	XRF	0.8	wt%	XRF	18	wt%	XRF							8.89	wt%	XRF										0.12	wt%	XRF	2	wt%
CONDCOL-GR-38		nr	CONDIE, 1999	37.013	-109.725	0.001			INTRAPLATE_OFF-CRATON				IGN; INAA; XRF	WHOLE ROCK	METAMORPHIC	SCHIST		32.85	wt%	XRF	1.71	wt%	XRF	26.7	wt%	XRF							21.2	wt%	XRF										0.1	wt%	XRF	4.55	wt%
CONDCOL-GR-40		nr	CONDIE, 1999	37.013	-109.725	0.001			INTRAPLATE_OFF-CRATON				IGN; INAA; XRF	WHOLE ROCK	METAMORPHIC	SCHIST		59.9	wt%	XRF	1.06	wt%	XRF	17.6	wt%	XRF							9.4	wt%	XRF										0.13	wt%	XRF	2.52	wt%
CONDCOL-MR-17		nr	CONDIE, 1999	37.082	-109.733	0.001			INTRAPLATE_OFF-CRATON				IGN; INAA; XRF	WHOLE ROCK	METAMORPHIC	SCHIST		58.06	wt%	XRF	0.92	wt%	XRF	21.7	wt%	XRF							9.2	wt%	XRF										0.1	wt%	XRF	2.79	wt%
CONDCOL-MR-19		nr	CONDIE, 1999	37.082	-109.733	0.001			INTRAPLATE_OFF-CRATON				IGN; INAA; XRF	WHOLE ROCK	METAMORPHIC	SCHIST		55.6	wt%	XRF	0.86	wt%	XRF	19.6	wt%	XRF							9	wt%	XRF										0.21	wt%	XRF	3.14	wt%
CONDCOL-MR-24		nr	CONDIE, 1999	37.082	-109.733	0.001			INTRAPLATE_OFF-CRATON				IGN; INAA; XRF	WHOLE ROCK	METAMORPHIC	GNEISS		50.13	wt%	XRF	0.91	wt%	XRF	21.2	wt%	XRF							9.44	wt%	XRF										0.43	wt%	XRF	4.24	wt%
CONDCOL-MR-28		nr	CONDIE, 1999	37.082	-109.733	0.001			INTRAPLATE_OFF-CRATON				IGN; INAA; XRF	WHOLE ROCK	METAMORPHIC	SCHIST		62.15	wt%	XRF	0.82	wt%	XRF	18.12	wt%	XRF							8.17	wt%	XRF										0.089	wt%	XRF	2.98	wt%
CONDCOL-MR-31		nr	CONDIE, 1999	37.082	-109.733	0.001			INTRAPLATE_OFF-CRATON				IGN; INAA; XRF	WHOLE ROCK	METAMORPHIC	SCHIST		59.42	wt%	XRF	0.85	wt%	XRF	20.18	wt%	XRF							9.3	wt%	XRF										0.12	wt%	XRF	2.61	wt%
CONDCOL-MR-42		nr	CONDIE, 1999	37.082	-109.733	0.001			INTRAPLATE_OFF-CRATON				IGN; INAA; XRF	WHOLE ROCK	METAMORPHIC	GNEISS		52.19	wt%	XRF	1.06	wt%	XRF	21.4	wt%	XRF							11	wt%	XRF										0.11	wt%	XRF	2.85	wt%
CONDCOL-MR-48		nr	CONDIE, 1999	37.082	-109.733	0.001			INTRAPLATE_OFF-CRATON				IGN; INAA; XRF	WHOLE ROCK	METAMORPHIC	GNEISS		54	wt%	XRF	1.04	wt%	XRF	21.5	wt%	XRF							10.1	wt%	XRF										0.14	wt%	XRF	3.92	wt%
CONDCOL-MR-5		nr	CONDIE, 1999	37.082	-109.733	0.001			INTRAPLATE_OFF-CRATON		1.44		TIMS; Unknown	WHOLE ROCK	IGNEOUS:PLUTONIC:FELSIC	GRANITE
CONDCOL-MR-9		nr	CONDIE, 1999	37.082	-109.733	0.001			INTRAPLATE_OFF-CRATON				TIMS; Unknown	WHOLE ROCK	METAMORPHIC	GNEISS
CONDCOL-MT-6		nr	CONDIE, 1999	36	-109	1			INTRAPLATE_OFF-CRATON		1.43		TIMS; Unknown	WHOLE ROCK	IGNEOUS:PLUTONIC:FELSIC	GRANITE
CONDCOL-RM-32		nr	CONDIE, 1999	36	-109	1			INTRAPLATE_OFF-CRATON				IGN; INAA; XRF	WHOLE ROCK	METAMORPHIC	SCHIST		56.13	wt%	XRF	0.88	wt%	XRF	20.7	wt%	XRF							10.1	wt%	XRF										0.12	wt%	XRF	3.07	wt%
CONDCOL-RM-35		nr	CONDIE, 1999	36	-109	1			INTRAPLATE_OFF-CRATON				IGN; INAA; XRF	WHOLE ROCK	METAMORPHIC	SCHIST		33.02	wt%	XRF	1.55	wt%	XRF	33.8	wt%	XRF							16.3	wt%	XRF										0.27	wt%	XRF	5.23	wt%
CONDCOL-RM-40		nr	CONDIE, 1999	36	-109	1			INTRAPLATE_OFF-CRATON				IGN; INAA; XRF	WHOLE ROCK	METAMORPHIC	GNEISS		71.22	wt%	XRF	0.2	wt%	XRF	10.8	wt%	XRF							10.9	wt%	XRF										0.07	wt%	XRF	1.77	wt%
CONDCOL-SR-3		nr	CONDIE, 1999	36.785	-108.686	0.001			INTRAPLATE_OFF-CRATON		1.67		TIMS; Unknown	WHOLE ROCK	IGNEOUS:PLUTONIC:FELSIC	GRANITE
CONDCOL-SR-5		nr	CONDIE, 1999	36.785	-108.686	0.001			INTRAPLATE_OFF-CRATON				TIMS; Unknown	WHOLE ROCK	METAMORPHIC	GNEISS
CONDCOL-TH-6		nr	CONDIE, 1999	36.6	-109.05	0.01	540	540	INTRAPLATE_OFF-CRATON				TIMS; Unknown	WHOLE ROCK	METAMORPHIC	GNEISS
CONDCOL-TH-8		nr	CONDIE, 1999	36.6	-109.05	0.01	540	540	INTRAPLATE_OFF-CRATON				TIMS; Unknown	WHOLE ROCK	METAMORPHIC	GNEISS
CS		nr	DUNCAN, 2016	38.5463	-120.352	0.0001			CONVERGENT_MARGIN				IGN; XRF	WHOLE ROCK	IGNEOUS:VOLCANIC:MAFIC	BASALT		44.22	wt%	XRF	0.8	wt%	XRF	10.12	wt%	XRF													11.25	wt%	XRF				0.17	wt%	XRF	15.29	wt%
DMO000004	DMO000004	MOORE10	MOORE, 2010	39.9944	-112.04	0.0001	1927	1927	INTRAPLATE_OFF-CRATON				IGN; XRF	WHOLE ROCK	IGNEOUS:VOLCANIC:INTERMEDIATE	TRACHYANDESITE		59.78	wt%	XRF	1.15	wt%	XRF	14.67	wt%	XRF							8.82	wt%	XRF										0.13	wt%	XRF	2.9	wt%
DMO000005	DMO000005	MOORE10	MOORE, 2010	39.925	-112.034	0.0001	1775	1775	INTRAPLATE_OFF-CRATON				IGN; XRF	WHOLE ROCK	IGNEOUS:VOLCANIC:MAFIC	BASALT		66.3	wt%	XRF	0.7	wt%	XRF	16.72	wt%	XRF							4.16	wt%	XRF										0.05	wt%	XRF	0.78	wt%
DMO000002	DMO000002	MOORE10	MOORE, 2010	39.9189	-112.118	0.0001	1992	1992	INTRAPLATE_OFF-CRATON				IGN; XRF	WHOLE ROCK	IGNEOUS:VOLCANIC:INTERMEDIATE	TRACHYANDESITE		58.39	wt%	XRF	1.08	wt%	XRF	15.67	wt%	XRF							8.75	wt%	XRF										0.14	wt%	XRF	3.69	wt%
DMO000003	DMO000003	MOORE10	MOORE, 2010	39.9936	-112.044	0.0001	1773	1773	INTRAPLATE_OFF-CRATON				IGN; XRF	WHOLE ROCK	IGNEOUS:VOLCANIC:INTERMEDIATE	TRACHYANDESITE		62.89	wt%	XRF	1	wt%	XRF	17.15	wt%	XRF							5.52	wt%	XRF										0.09	wt%	XRF	1.55	wt%
DMO000006	DMO000006	MOORE10	MOORE, 2010	39.9058	-112.089	0.0001	1974	1974	INTRAPLATE_OFF-CRATON				IGN; XRF	WHOLE ROCK	IGNEOUS:VOLCANIC:INTERMEDIATE	TRACHYANDESITE		58.57	wt%	XRF	1.03	wt%	XRF	16.14	wt%	XRF							7.92	wt%	XRF										0.13	wt%	XRF	3.24	wt%
DMO000009	DMO000009	MOORE10	MOORE, 2010	40	-112	1			INTRAPLATE_OFF-CRATON				IGN; XRF	WHOLE ROCK	IGNEOUS:VOLCANIC:INTERMEDIATE	TRACHYANDESITE		59.86	wt%	XRF	1	wt%	XRF	15.72	wt%	XRF							7.8	wt%	XRF										0.14	wt%	XRF	2.91	wt%
DMO00000A	DMO00000A	MOORE10	MOORE, 2010	40	-112	1			INTRAPLATE_OFF-CRATON				IGN; XRF	WHOLE ROCK	IGNEOUS:VOLCANIC:INTERMEDIATE	TRACHYANDESITE		65.01	wt%	XRF	0.74	wt%	XRF	15.37	wt%	XRF							5.29	wt%	XRF										0.1	wt%	XRF	1.86	wt%
DMO00000B	DMO00000B	MOORE10	MOORE, 2010	39.9392	-112.008	0.0001	1568	1568	INTRAPLATE_OFF-CRATON				IGN; XRF	WHOLE ROCK	IGNEOUS:VOLCANIC:MAFIC	BASALT		64.54	wt%	XRF	0.86	wt%	XRF	17.2	wt%	XRF							4.03	wt%	XRF										0.1	wt%	XRF	0.97	wt%
DMO00000C	DMO00000C	MOORE10	MOORE, 2010	39.9214	-112.014	0.0001	1576	1576	INTRAPLATE_OFF-CRATON				IGN; XRF	WHOLE ROCK	IGNEOUS:VOLCANIC:MAFIC	BASALT		63.11	wt%	XRF	0.88	wt%	XRF	18.46	wt%	XRF							4.11	wt%	XRF										0.1	wt%	XRF	1.16	wt%
DMO00000D	DMO00000D	MOORE10	MOORE, 2010	39.7956	-112.055	0.0001	2039	2039	INTRAPLATE_OFF-CRATON				IGN; XRF	WHOLE ROCK	IGNEOUS:VOLCANIC:INTERMEDIATE	TRACHYANDESITE		61.3	wt%	XRF	0.98	wt%	XRF	16.45	wt%	XRF							6.96	wt%	XRF										0.12	wt%	XRF	2.19	wt%
DMO00000E	DMO00000E	MOORE10	MOORE, 2010	39.7933	-112.044	0.0001	1894	1894	INTRAPLATE_OFF-CRATON				IGN; XRF	WHOLE ROCK	IGNEOUS:VOLCANIC:INTERMEDIATE	TRACHYANDESITE		61.93	wt%	XRF	1.06	wt%	XRF	17.57	wt%	XRF							5.68	wt%	XRF										0.09	wt%	XRF	1.9	wt%
DMO00000F	DMO00000F	MOORE10	MOORE, 2010	39.79	-112.045	0.0001	1996	1996	INTRAPLATE_OFF-CRATON				IGN; XRF	WHOLE ROCK	IGNEOUS:VOLCANIC:MAFIC	BASALT		58.32	wt%	XRF	1.17	wt%	XRF	16.48	wt%	XRF							8.65	wt%	XRF										0.22	wt%	XRF	2.77	wt%
DMO00000G	DMO00000G	MOORE10	MOORE, 2010	39.7981	-112.061	0.0001	2074	2074	INTRAPLATE_OFF-CRATON				IGN; XRF	WHOLE ROCK	IGNEOUS:VOLCANIC:INTERMEDIATE	TRACHYANDESITE		58.76	wt%	XRF	1.04	wt%	XRF	15.53	wt%	XRF							8.3	wt%	XRF										0.12	wt%	XRF	2.89	wt%
DMO00000H	DMO00000H	MOORE10	MOORE, 2010	39.8092	-112.063	0.0001	2236	2236	INTRAPLATE_OFF-CRATON				IGN; XRF	WHOLE ROCK	IGNEOUS:VOLCANIC:INTERMEDIATE	TRACHYANDESITE		59.72	wt%	XRF	1.05	wt%	XRF	15.74	wt%	XRF							8.09	wt%	XRF										0.11	wt%	XRF	2.78	wt%
DMO00000I	DMO00000I	MOORE10	MOORE, 2010	39.8083	-112.054	0.0001	2033	2033	INTRAPLATE_OFF-CRATON				IGN; XRF	WHOLE ROCK	IGNEOUS:VOLCANIC:INTERMEDIATE	TRACHYANDESITE		59.94	wt%	XRF	1.06	wt%	XRF	15.74	wt%	XRF							8.16	wt%	XRF										0.12	wt%	XRF	2.79	wt%
DMO00000J	DMO00000J	MOORE10	MOORE, 2010	39.8047	-112.072	0.0001	2227	2227	INTRAPLATE_OFF-CRATON				IGN; XRF	WHOLE ROCK	IGNEOUS:VOLCANIC:INTERMEDIATE	TRACHYANDESITE		59.4	wt%	XRF	1	wt%	XRF	15.65	wt%	XRF							7.58	wt%	XRF										0.13	wt%	XRF	3.2	wt%
DMO00000K	DMO00000K	MOORE10	MOORE, 2010	39.8361	-112.079	0.0001	2192	2192	INTRAPLATE_OFF-CRATON				IGN; XRF	WHOLE ROCK	IGNEOUS:VOLCANIC:MAFIC	BASALT		54.52	wt%	XRF	1.23	wt%	XRF	17.19	wt%	XRF							8.98	wt%	XRF										0.15	wt%	XRF	2.97	wt%
DMO00000L	DMO00000L	MOORE10	MOORE, 2010	39.8258	-112.083	0.0001	2176	2176	INTRAPLATE_OFF-CRATON				IGN; XRF	WHOLE ROCK	IGNEOUS:VOLCANIC:MAFIC	BASALT		56.63	wt%	XRF	1.16	wt%	XRF	16.9	wt%	XRF							8.46	wt%	XRF										0.14	wt%	XRF	3.24	wt%
DMO00000M	DMO00000M	MOORE10	MOORE, 2010	39.7758	-112.053	0.0001	2058	2058	INTRAPLATE_OFF-CRATON				IGN; XRF	WHOLE ROCK	IGNEOUS:VOLCANIC:MAFIC	BASALT		64.22	wt%	XRF	0.82	wt%	XRF	17.15	wt%	XRF							4.44	wt%	XRF										0.08	wt%	XRF	0.79	wt%
DMO00000N	DMO00000N	MOORE10	MOORE, 2010	39.8161	-112.053	0.0001	2060	2060	INTRAPLATE_OFF-CRATON				IGN; XRF	WHOLE ROCK	IGNEOUS:VOLCANIC:INTERMEDIATE	TRACHYANDESITE		62	wt%	XRF	0.95	wt%	XRF	15.8	wt%	XRF							7.13	wt%	XRF										0.12	wt%	XRF	2.72	wt%
DMO00000O	DMO00000O	MOORE10	MOORE, 2010	39.855	-112.089	0.0001	2193	2193	INTRAPLATE_OFF-CRATON				IGN; XRF	WHOLE ROCK	IGNEOUS:VOLCANIC:MAFIC	BASALT		59.13	wt%	XRF	0.99	wt%	XRF	16.85	wt%	XRF							7.16	wt%	XRF										0.1	wt%	XRF	3.1	wt%
DMO00000P	DMO00000P	MOORE10	MOORE, 2010	39.8539	-112.089	0.0001	2243	2243	INTRAPLATE_OFF-CRATON				IGN; XRF	WHOLE ROCK	IGNEOUS:VOLCANIC:MAFIC	BASALT		55.22	wt%	XRF	1.17	wt%	XRF	17.15	wt%	XRF							8.22	wt%	XRF										0.14	wt%	XRF	3.04	wt%
DMO00002C	DMO00002C	MOORE10	MOORE, 2010	39.8686	-112.036	0.0001	1751	1751	INTRAPLATE_OFF-CRATON				IGN; XRF	WHOLE ROCK	IGNEOUS:VOLCANIC:INTERMEDIATE	TRACHYANDESITE		58.49	wt%	XRF	0.99	wt%	XRF	17.48	wt%	XRF							6.91	wt%	XRF										0.12	wt%	XRF	2.42	wt%
DMO00000Q	DMO00000Q	MOORE10	MOORE, 2010	39.8522	-112.088	0.0001	2247	2247	INTRAPLATE_OFF-CRATON				IGN; XRF	WHOLE ROCK	IGNEOUS:VOLCANIC:MAFIC	BASALT		59.16	wt%	XRF	0.98	wt%	XRF	16.05	wt%	XRF							7.7	wt%	XRF										0.12	wt%	XRF	2.67	wt%
DMO00000R	DMO00000R	MOORE10	MOORE, 2010	39.8511	-112.089	0.0001	2227	2227	INTRAPLATE_OFF-CRATON				IGN; XRF	WHOLE ROCK	IGNEOUS:VOLCANIC:INTERMEDIATE	TRACHYANDESITE		58.41	wt%	XRF	1	wt%	XRF	16.54	wt%	XRF							7.37	wt%	XRF										0.11	wt%	XRF	3.07	wt%
DMO00000S	DMO00000S	MOORE10	MOORE, 2010	39.8547	-112.097	0.0001	2181	2181	INTRAPLATE_OFF-CRATON				IGN; XRF	WHOLE ROCK	IGNEOUS:VOLCANIC:MAFIC	BASALT		55.12	wt%	XRF	1.18	wt%	XRF	17	wt%	XRF							8.91	wt%	XRF										0.14	wt%	XRF	3.6	wt%
DMO00000T	DMO00000T	MOORE10	MOORE, 2010	39.8536	-112.094	0.0001	2171	2171	INTRAPLATE_OFF-CRATON				IGN; XRF	WHOLE ROCK	IGNEOUS:VOLCANIC:MAFIC	BASALT		55.66	wt%	XRF	1.16	wt%	XRF	16.81	wt%	XRF							8.61	wt%	XRF										0.15	wt%	XRF	3.16	wt%
DMO00000U	DMO00000U	MOORE10	MOORE, 2010	39.8528	-112.094	0.0001	2203	2203	INTRAPLATE_OFF-CRATON				IGN; XRF	WHOLE ROCK	IGNEOUS:VOLCANIC:MAFIC	BASALT		55.59	wt%	XRF	1.15	wt%	XRF	16.89	wt%	XRF							8.53	wt%	XRF										0.14	wt%	XRF	3.24	wt%
DMO00000V	DMO00000V	MOORE10	MOORE, 2010	39.8519	-112.096	0.0001	2230	2230	INTRAPLATE_OFF-CRATON				IGN; XRF	WHOLE ROCK	IGNEOUS:VOLCANIC:MAFIC	BASALT		55.13	wt%	XRF	1.2	wt%	XRF	16.95	wt%	XRF							8.35	wt%	XRF										0.16	wt%	XRF	2.95	wt%
DMO00000W	DMO00000W	MOORE10	MOORE, 2010	39.7603	-112.114	0.0001	2002	2002	INTRAPLATE_OFF-CRATON				IGN; XRF	WHOLE ROCK	IGNEOUS:VOLCANIC:FELSIC	RHYOLITE		77.59	wt%	XRF	0.25	wt%	XRF	12.24	wt%	XRF							1.27	wt%	XRF										0.02	wt%	XRF	0.3	wt%
DMO00000X	DMO00000X	MOORE10	MOORE, 2010	39.7608	-112.12	0.0001	1934	1934	INTRAPLATE_OFF-CRATON				IGN; XRF	WHOLE ROCK	IGNEOUS:VOLCANIC:INTERMEDIATE	TRACHYANDESITE		60.06	wt%	XRF	1.14	wt%	XRF	16.83	wt%	XRF							6.44	wt%	XRF										0.14	wt%	XRF	2.63	wt%
DMO00000Y	DMO00000Y	MOORE10	MOORE, 2010	39.7736	-112.109	0.0001	2137	2137	INTRAPLATE_OFF-CRATON				IGN; XRF	WHOLE ROCK	IGNEOUS:VOLCANIC:INTERMEDIATE	TRACHYANDESITE		60.01	wt%	XRF	1.15	wt%	XRF	16.75	wt%	XRF							6.47	wt%	XRF										0.13	wt%	XRF	2.65	wt%
DMO00000Z	DMO00000Z	MOORE10	MOORE, 2010	39.7744	-112.107	0.0001	2157	2157	INTRAPLATE_OFF-CRATON				IGN; XRF	WHOLE ROCK	IGNEOUS:VOLCANIC:INTERMEDIATE	TRACHYANDESITE		59.83	wt%	XRF	1.14	wt%	XRF	16.74	wt%	XRF							6.96	wt%	XRF										0.13	wt%	XRF	2.76	wt%
DMO000010	DMO000010	MOORE10	MOORE, 2010	39.7906	-112.108	0.0001	2043	2043	INTRAPLATE_OFF-CRATON				IGN; XRF	WHOLE ROCK	IGNEOUS:VOLCANIC:INTERMEDIATE	TRACHYANDESITE		59.74	wt%	XRF	1.12	wt%	XRF	17.25	wt%	XRF							6.64	wt%	XRF										0.13	wt%	XRF	2.35	wt%
DMO000011	DMO000011	MOORE10	MOORE, 2010	39.81	-112.069	0.0001	2333	2333	INTRAPLATE_OFF-CRATON				IGN; XRF	WHOLE ROCK	IGNEOUS:VOLCANIC:INTERMEDIATE	TRACHYANDESITE		57.8	wt%	XRF	1.08	wt%	XRF	17.2	wt%	XRF							7.29	wt%	XRF										0.12	wt%	XRF	1.98	wt%
DMO000012	DMO000012	MOORE10	MOORE, 2010	39.8211	-112.105	0.0001	1950	1950	INTRAPLATE_OFF-CRATON				IGN; XRF	WHOLE ROCK	IGNEOUS:VOLCANIC:INTERMEDIATE	TRACHYANDESITE		65.96	wt%	XRF	0.79	wt%	XRF	15.72	wt%	XRF							3.65	wt%	XRF										0.12	wt%	XRF	0.79	wt%
DMO000013	DMO000013	MOORE10	MOORE, 2010	39.8139	-112.115	0.0001	1910	1910	INTRAPLATE_OFF-CRATON				IGN; XRF	WHOLE ROCK	IGNEOUS:VOLCANIC:INTERMEDIATE	TRACHYANDESITE		54.53	wt%	XRF	1.3	wt%	XRF	15.92	wt%	XRF							9.74	wt%	XRF										0.16	wt%	XRF	4.5	wt%
DMO000014	DMO000014	MOORE10	MOORE, 2010	39.7708	-112.099	0.0001	2177	2177	INTRAPLATE_OFF-CRATON				IGN; XRF	WHOLE ROCK	IGNEOUS:VOLCANIC:MAFIC	BASALT		57.05	wt%	XRF	1.22	wt%	XRF	16.22	wt%	XRF							8.9	wt%	XRF										0.12	wt%	XRF	3.17	wt%
DMO000015	DMO000015	MOORE10	MOORE, 2010	39.7836	-112.094	0.0001	2154	2154	INTRAPLATE_OFF-CRATON				IGN; XRF	WHOLE ROCK	IGNEOUS:VOLCANIC:MAFIC	BASALT		56.75	wt%	XRF	1.23	wt%	XRF	16.74	wt%	XRF							7.5	wt%	XRF										0.22	wt%	XRF	2.31	wt%
DMO000016	DMO000016	MOORE10	MOORE, 2010	39.8133	-112.116	0.0001	1902	1902	INTRAPLATE_OFF-CRATON				IGN; XRF	WHOLE ROCK	IGNEOUS:VOLCANIC:INTERMEDIATE	TRACHYANDESITE		57.06	wt%	XRF	1.14	wt%	XRF	16.51	wt%	XRF							8.18	wt%	XRF										0.11	wt%	XRF	2.57	wt%
DMO000017	DMO000017	MOORE10	MOORE, 2010	39.8139	-112.113	0.0001	1933	1933	INTRAPLATE_OFF-CRATON				IGN; XRF	WHOLE ROCK	IGNEOUS:VOLCANIC:INTERMEDIATE	TRACHYANDESITE		55.3	wt%	XRF	1.21	wt%	XRF	16.69	wt%	XRF							8.52	wt%	XRF										0.14	wt%	XRF	3.37	wt%
DMO000018	DMO000018	MOORE10	MOORE, 2010	39.8078	-112.114	0.0001	1961	1961	INTRAPLATE_OFF-CRATON				IGN; XRF	WHOLE ROCK	IGNEOUS:VOLCANIC:INTERMEDIATE	TRACHYANDESITE		58.36	wt%	XRF	1.18	wt%	XRF	16.42	wt%	XRF							7.8	wt%	XRF										0.14	wt%	XRF	3.16	wt%
DMO000019	DMO000019	MOORE10	MOORE, 2010	39.8	-112.1	0.1	2006	2006	INTRAPLATE_OFF-CRATON				IGN; XRF	WHOLE ROCK	IGNEOUS:VOLCANIC:INTERMEDIATE	TRACHYANDESITE		64.39	wt%	XRF	0.84	wt%	XRF	16.76	wt%	XRF							5.44	wt%	XRF										0.04	wt%	XRF	0.47	wt%
DMO00001A	DMO00001A	MOORE10	MOORE, 2010	39.8133	-112.085	0.0001	2195	2195	INTRAPLATE_OFF-CRATON				IGN; XRF	WHOLE ROCK	IGNEOUS:VOLCANIC:FELSIC	RHYOLITE		72.34	wt%	XRF	0.31	wt%	XRF	14.86	wt%	XRF							1.57	wt%	XRF										0.03	wt%	XRF	0.14	wt%
DMO00001B	DMO00001B	MOORE10	MOORE, 2010	39.8117	-112.086	0.0001	2224	2224	INTRAPLATE_OFF-CRATON				IGN; XRF	WHOLE ROCK	IGNEOUS:VOLCANIC:INTERMEDIATE	TRACHYANDESITE		69.25	wt%	XRF	0.81	wt%	XRF	14.37	wt%	XRF							3.59	wt%	XRF										0.05	wt%	XRF	0.38	wt%
DMO00001C	DMO00001C	MOORE10	MOORE, 2010	39.8108	-112.087	0.0001	2195	2195	INTRAPLATE_OFF-CRATON				IGN; XRF	WHOLE ROCK	IGNEOUS:VOLCANIC:INTERMEDIATE	TRACHYANDESITE		59.81	wt%	XRF	0.84	wt%	XRF	16.76	wt%	XRF							6.22	wt%	XRF										0.18	wt%	XRF	1.21	wt%
DMO00001D	DMO00001D	MOORE10	MOORE, 2010	39.8108	-112.081	0.0001	2318	2318	INTRAPLATE_OFF-CRATON				IGN; XRF	WHOLE ROCK	IGNEOUS:VOLCANIC:MAFIC	BASALT		55.25	wt%	XRF	1.18	wt%	XRF	16.84	wt%	XRF							8.69	wt%	XRF										0.14	wt%	XRF	2.77	wt%
DMO00001E	DMO00001E	MOORE10	MOORE, 2010	39.8097	-112.084	0.0001	2230	2230	INTRAPLATE_OFF-CRATON				IGN; XRF	WHOLE ROCK	IGNEOUS:VOLCANIC:INTERMEDIATE	TRACHYANDESITE		58.5	wt%	XRF	1.16	wt%	XRF	15.91	wt%	XRF							8.52	wt%	XRF										0.14	wt%	XRF	1.69	wt%
DMO00001F	DMO00001F	MOORE10	MOORE, 2010	39.8092	-112.084	0.0001	2248	2248	INTRAPLATE_OFF-CRATON				IGN; XRF	WHOLE ROCK	IGNEOUS:VOLCANIC:INTERMEDIATE	TRACHYANDESITE		62.01	wt%	XRF	0.79	wt%	XRF	18.15	wt%	XRF							4.72	wt%	XRF										0.09	wt%	XRF	1.49	wt%
DMO00001G	DMO00001G	MOORE10	MOORE, 2010	39.8056	-112.079	0.0001	2244	2244	INTRAPLATE_OFF-CRATON				IGN; XRF	WHOLE ROCK	IGNEOUS:VOLCANIC:MAFIC	BASALT		53.9	wt%	XRF	1.4	wt%	XRF	15.54	wt%	XRF							9.1	wt%	XRF										0.14	wt%	XRF	5.16	wt%
DMO00001H	DMO00001H	MOORE10	MOORE, 2010	39.7886	-112.089	0.0001	2169	2169	INTRAPLATE_OFF-CRATON				IGN; XRF	WHOLE ROCK	IGNEOUS:VOLCANIC:INTERMEDIATE	TRACHYANDESITE		60.32	wt%	XRF	1.06	wt%	XRF	16.87	wt%	XRF							6.33	wt%	XRF										0.1	wt%	XRF	2	wt%
DMO00001K	DMO00001K	MOORE10	MOORE, 2010	39.8028	-112.082	0.0001	2188	2188	INTRAPLATE_OFF-CRATON				IGN; XRF	WHOLE ROCK	IGNEOUS:VOLCANIC:INTERMEDIATE	TRACHYANDESITE		61.53	wt%	XRF	0.95	wt%	XRF	18.02	wt%	XRF							4.76	wt%	XRF										0.12	wt%	XRF	1.13	wt%
DMO00001L	DMO00001L	MOORE10	MOORE, 2010	39.7914	-112.069	0.0001	2073	2073	INTRAPLATE_OFF-CRATON				IGN; XRF	WHOLE ROCK	IGNEOUS:VOLCANIC:INTERMEDIATE	TRACHYANDESITE		60.97	wt%	XRF	1.01	wt%	XRF	16.73	wt%	XRF							6.67	wt%	XRF										0.11	wt%	XRF	2.05	wt%
DMO00001M	DMO00001M	MOORE10	MOORE, 2010	39.7942	-112.088	0.0001	2176	2176	INTRAPLATE_OFF-CRATON				IGN; XRF	WHOLE ROCK	IGNEOUS:VOLCANIC:INTERMEDIATE	TRACHYANDESITE		62.38	wt%	XRF	0.96	wt%	XRF	17.15	wt%	XRF							4.88	wt%	XRF										0.1	wt%	XRF	1.58	wt%
DMO00001N	DMO00001N	MOORE10	MOORE, 2010	39.8233	-112.069	0.0001	2472	2472	INTRAPLATE_OFF-CRATON				IGN; XRF	WHOLE ROCK	IGNEOUS:VOLCANIC:INTERMEDIATE	TRACHYANDESITE		61.71	wt%	XRF	0.88	wt%	XRF	15.46	wt%	XRF							6.59	wt%	XRF										0.1	wt%	XRF	2.5	wt%
DMO00001O	DMO00001O	MOORE10	MOORE, 2010	39.8203	-112.069	0.0001	2494	2494	INTRAPLATE_OFF-CRATON				IGN; XRF	WHOLE ROCK	IGNEOUS:VOLCANIC:INTERMEDIATE	TRACHYANDESITE		58.28	wt%	XRF	1.06	wt%	XRF	15.56	wt%	XRF							8.34	wt%	XRF										0.13	wt%	XRF	3.55	wt%
DMO00001P	DMO00001P	MOORE10	MOORE, 2010	39.8178	-112.071	0.0001	2481	2481	INTRAPLATE_OFF-CRATON				IGN; XRF	WHOLE ROCK	IGNEOUS:VOLCANIC:INTERMEDIATE	TRACHYANDESITE		59.04	wt%	XRF	1.07	wt%	XRF	15.84	wt%	XRF							8.22	wt%	XRF										0.1	wt%	XRF	2.74	wt%
DMO00001Q	DMO00001Q	MOORE10	MOORE, 2010	39.8194	-112.072	0.0001	2470	2470	INTRAPLATE_OFF-CRATON				IGN; XRF	WHOLE ROCK	IGNEOUS:VOLCANIC:INTERMEDIATE	TRACHYANDESITE		59.52	wt%	XRF	1.04	wt%	XRF	15.61	wt%	XRF							7.89	wt%	XRF										0.12	wt%	XRF	2.9	wt%
DMO00001R	DMO00001R	MOORE10	MOORE, 2010	39.8194	-112.073	0.0001	2407	2407	INTRAPLATE_OFF-CRATON				IGN; XRF	WHOLE ROCK	IGNEOUS:VOLCANIC:INTERMEDIATE	TRACHYANDESITE		60.32	wt%	XRF	0.97	wt%	XRF	15.91	wt%	XRF							6.34	wt%	XRF										0.11	wt%	XRF	2.33	wt%
DMO00001S	DMO00001S	MOORE10	MOORE, 2010	39.8197	-112.075	0.0001	2342	2342	INTRAPLATE_OFF-CRATON				IGN; XRF	WHOLE ROCK	IGNEOUS:VOLCANIC:INTERMEDIATE	TRACHYANDESITE		59.83	wt%	XRF	1.05	wt%	XRF	16.67	wt%	XRF							7.73	wt%	XRF										0.07	wt%	XRF	1.61	wt%
DMO00001T	DMO00001T	MOORE10	MOORE, 2010	39.8222	-112.075	0.0001	2287	2287	INTRAPLATE_OFF-CRATON				IGN; XRF	WHOLE ROCK	IGNEOUS:VOLCANIC:INTERMEDIATE	TRACHYANDESITE		58.94	wt%	XRF	1	wt%	XRF	16.19	wt%	XRF							7.13	wt%	XRF										0.18	wt%	XRF	1.72	wt%
DMO00001U	DMO00001U	MOORE10	MOORE, 2010	39.8314	-112.076	0.0001	2150	2150	INTRAPLATE_OFF-CRATON				IGN; XRF	WHOLE ROCK	IGNEOUS:VOLCANIC:INTERMEDIATE	TRACHYANDESITE		62.72	wt%	XRF	0.68	wt%	XRF	17.67	wt%	XRF							4.57	wt%	XRF										0.11	wt%	XRF	1.64	wt%
DMO00001V	DMO00001V	MOORE10	MOORE, 2010	39.8328	-112.106	0.0001	2082	2082	INTRAPLATE_OFF-CRATON				IGN; XRF	WHOLE ROCK	IGNEOUS:VOLCANIC:INTERMEDIATE	TRACHYANDESITE		65.15	wt%	XRF	0.86	wt%	XRF	16.03	wt%	XRF							4.82	wt%	XRF										0.09	wt%	XRF	1.87	wt%
DMO00001W	DMO00001W	MOORE10	MOORE, 2010	39.83	-112.099	0.0001	2007	2007	INTRAPLATE_OFF-CRATON				IGN; XRF	WHOLE ROCK	IGNEOUS:VOLCANIC:INTERMEDIATE	TRACHYANDESITE		63.15	wt%	XRF	0.9	wt%	XRF	16.34	wt%	XRF							5.14	wt%	XRF										0.12	wt%	XRF	1.61	wt%
DMO00001X	DMO00001X	MOORE10	MOORE, 2010	39.8375	-112.096	0.0001	2058	2058	INTRAPLATE_OFF-CRATON				IGN; XRF	WHOLE ROCK	IGNEOUS:VOLCANIC:INTERMEDIATE	TRACHYANDESITE		61.18	wt%	XRF	0.96	wt%	XRF	17.53	wt%	XRF							5.02	wt%	XRF										0.12	wt%	XRF	1.25	wt%
DMO00001Y	DMO00001Y	MOORE10	MOORE, 2010	39.8469	-112.111	0.0001	2075	2075	INTRAPLATE_OFF-CRATON				IGN; XRF	WHOLE ROCK	IGNEOUS:VOLCANIC:INTERMEDIATE	TRACHYANDESITE		59.79	wt%	XRF	1	wt%	XRF	16.29	wt%	XRF							7.33	wt%	XRF										0.12	wt%	XRF	2.45	wt%
DMO00001Z	DMO00001Z	MOORE10	MOORE, 2010	39.8556	-112.1	0.0001	2177	2177	INTRAPLATE_OFF-CRATON				IGN; XRF	WHOLE ROCK	IGNEOUS:VOLCANIC:MAFIC	BASALT		54.18	wt%	XRF	1.16	wt%	XRF	16.77	wt%	XRF							9.83	wt%	XRF										0.13	wt%	XRF	3.17	wt%
DMO000020	DMO000020	MOORE10	MOORE, 2010	39.8181	-112.014	0.0001	1787	1787	INTRAPLATE_OFF-CRATON				IGN; XRF	WHOLE ROCK	IGNEOUS:VOLCANIC:INTERMEDIATE	TRACHYANDESITE		63.41	wt%	XRF	0.67	wt%	XRF	16.91	wt%	XRF							5.38	wt%	XRF										0.12	wt%	XRF	0.75	wt%
DMO000022	DMO000022	MOORE10	MOORE, 2010	39.8061	-112.003	0.0001	1951	1951	INTRAPLATE_OFF-CRATON				IGN; XRF	WHOLE ROCK	IGNEOUS:VOLCANIC:MAFIC	BASALT		56.9	wt%	XRF	1.24	wt%	XRF	16.45	wt%	XRF							7.82	wt%	XRF										0.13	wt%	XRF	2.7	wt%
DMO000023	DMO000023	MOORE10	MOORE, 2010	39.9725	-112.059	0.0001	1851	1851	INTRAPLATE_OFF-CRATON				IGN; XRF	WHOLE ROCK	IGNEOUS:VOLCANIC:FELSIC	RHYOLITE		71.86	wt%	XRF	0.39	wt%	XRF	14.64	wt%	XRF							2.57	wt%	XRF										0.06	wt%	XRF	0.5	wt%
DMO000024	DMO000024	MOORE10	MOORE, 2010	39.9869	-112.037	0.0001	1720	1720	INTRAPLATE_OFF-CRATON				IGN; XRF	WHOLE ROCK	IGNEOUS:VOLCANIC:FELSIC	RHYOLITE		71.55	wt%	XRF	0.38	wt%	XRF	14.8	wt%	XRF							2.09	wt%	XRF										0.05	wt%	XRF	0.54	wt%
DMO000025	DMO000025	MOORE10	MOORE, 2010	39.9233	-112.02	0.0001	1604	1604	INTRAPLATE_OFF-CRATON				IGN; XRF	WHOLE ROCK	IGNEOUS:VOLCANIC:INTERMEDIATE	TRACHYANDESITE		60.41	wt%	XRF	0.93	wt%	XRF	16.24	wt%	XRF							7.25	wt%	XRF										0.12	wt%	XRF	2.61	wt%
DMO000026	DMO000026	MOORE10	MOORE, 2010	39.8481	-112.067	0.0001	2037	2037	INTRAPLATE_OFF-CRATON				IGN; XRF	WHOLE ROCK	IGNEOUS:VOLCANIC:MAFIC	BASALT		54.27	wt%	XRF	1.16	wt%	XRF	17.72	wt%	XRF							8.47	wt%	XRF										0.14	wt%	XRF	2.57	wt%
DMO000029	DMO000029	MOORE10	MOORE, 2010	39.885	-112.055	0.001	2130	2130	INTRAPLATE_OFF-CRATON				IGN; XRF	WHOLE ROCK	IGNEOUS:VOLCANIC:INTERMEDIATE	TRACHYANDESITE		61.45	wt%	XRF	0.85	wt%	XRF	15.67	wt%	XRF							6.03	wt%	XRF										0.12	wt%	XRF	2.41	wt%
DMO00002A	DMO00002A	MOORE10	MOORE, 2010	39.8822	-112.053	0.0001	2128	2128	INTRAPLATE_OFF-CRATON				IGN; XRF	WHOLE ROCK	IGNEOUS:VOLCANIC:INTERMEDIATE	TRACHYANDESITE		61.3	wt%	XRF	0.86	wt%	XRF	15.91	wt%	XRF							6.13	wt%	XRF										0.12	wt%	XRF	2.51	wt%
DMO00002B	DMO00002B	MOORE10	MOORE, 2010	39.8633	-112.058	0.0001	1988	1988	INTRAPLATE_OFF-CRATON				IGN; XRF	WHOLE ROCK	IGNEOUS:VOLCANIC:INTERMEDIATE	TRACHYANDESITE		58.04	wt%	XRF	0.98	wt%	XRF	16.34	wt%	XRF							6.91	wt%	XRF										0.14	wt%	XRF	2.88	wt%
DMO00002D	DMO00002D	MOORE10	MOORE, 2010	39.8206	-112.018	0.0001	1704	1704	INTRAPLATE_OFF-CRATON				IGN; XRF	WHOLE ROCK	IGNEOUS:VOLCANIC:MAFIC	BASALT		67.26	wt%	XRF	0.56	wt%	XRF	15.14	wt%	XRF							3.36	wt%	XRF										0.06	wt%	XRF	0.38	wt%
DMO00002E	DMO00002E	MOORE10	MOORE, 2010	39.8089	-112.046	0.0001	1936	1936	INTRAPLATE_OFF-CRATON				IGN; XRF	WHOLE ROCK	IGNEOUS:VOLCANIC:FELSIC	RHYOLITE		70.79	wt%	XRF	0.31	wt%	XRF	14.53	wt%	XRF							1.87	wt%	XRF										0.1	wt%	XRF	0.18	wt%
DMO00002F	DMO00002F	MOORE10	MOORE, 2010	39.8078	-112.052	0.0001	2010	2010	INTRAPLATE_OFF-CRATON				IGN; XRF	WHOLE ROCK	IGNEOUS:VOLCANIC:INTERMEDIATE	TRACHYANDESITE		59.42	wt%	XRF	1.01	wt%	XRF	16.6	wt%	XRF							7.58	wt%	XRF										0.12	wt%	XRF	2.75	wt%
DMO00002H	DMO00002H	MOORE10	MOORE, 2010	39.8044	-112.043	0.0001	1914	1914	INTRAPLATE_OFF-CRATON				IGN; XRF	WHOLE ROCK	IGNEOUS:VOLCANIC:INTERMEDIATE	TRACHYANDESITE		58.56	wt%	XRF	1.05	wt%	XRF	15.51	wt%	XRF							8.05	wt%	XRF										0.13	wt%	XRF	3.46	wt%
DMO00002I	DMO00002I	MOORE10	MOORE, 2010	39.8044	-112.043	0.0001	1914	1914	INTRAPLATE_OFF-CRATON				IGN; XRF	WHOLE ROCK	IGNEOUS:VOLCANIC:INTERMEDIATE	TRACHYANDESITE		61.18	wt%	XRF	0.99	wt%	XRF	17.11	wt%	XRF							5.89	wt%	XRF										0.09	wt%	XRF	1.62	wt%
DMO00002J	DMO00002J	MOORE10	MOORE, 2010	39.8422	-112.065	0.0001	2056	2056	INTRAPLATE_OFF-CRATON				IGN; XRF	WHOLE ROCK	IGNEOUS:VOLCANIC:INTERMEDIATE	TRACHYANDESITE		56.41	wt%	XRF	1.11	wt%	XRF	16.37	wt%	XRF							7.96	wt%	XRF										0.13	wt%	XRF	2.99	wt%
DMO00002K	DMO00002K	MOORE10	MOORE, 2010	39.8425	-112.065	0.0001	2070	2070	INTRAPLATE_OFF-CRATON				IGN; XRF	WHOLE ROCK	IGNEOUS:VOLCANIC:INTERMEDIATE	TRACHYANDESITE		59.09	wt%	XRF	0.94	wt%	XRF	16.66	wt%	XRF							7.01	wt%	XRF										0.12	wt%	XRF	2.5	wt%
DMO00002L	DMO00002L	MOORE10	MOORE, 2010	39.8414	-112.052	0.0001	1905	1905	INTRAPLATE_OFF-CRATON				IGN; XRF	WHOLE ROCK	IGNEOUS:VOLCANIC:INTERMEDIATE	TRACHYANDESITE		60.59	wt%	XRF	0.94	wt%	XRF	17.05	wt%	XRF							5.64	wt%	XRF										0.11	wt%	XRF	2.16	wt%
DMO00002M	DMO00002M	MOORE10	MOORE, 2010	39.8294	-112.118	0.0001	1942	1942	INTRAPLATE_OFF-CRATON				IGN; XRF	WHOLE ROCK	IGNEOUS:VOLCANIC:INTERMEDIATE	TRACHYANDESITE		57.69	wt%	XRF	1.21	wt%	XRF	17.33	wt%	XRF							7.15	wt%	XRF										0.14	wt%	XRF	2.53	wt%
DMO00002N	DMO00002N	MOORE10	MOORE, 2010	39.8225	-112.069	0.0001	2474	2474	INTRAPLATE_OFF-CRATON				IGN; XRF	WHOLE ROCK	IGNEOUS:VOLCANIC:INTERMEDIATE	TRACHYANDESITE		63.09	wt%	XRF	0.79	wt%	XRF	15.34	wt%	XRF							5.93	wt%	XRF										0.1	wt%	XRF	2.22	wt%
DMO00002O	DMO00002O	MOORE10	MOORE, 2010	39.8325	-112.059	0.0001	2201	2201	INTRAPLATE_OFF-CRATON				IGN; XRF	WHOLE ROCK	IGNEOUS:VOLCANIC:INTERMEDIATE	TRACHYANDESITE		57.92	wt%	XRF	1.26	wt%	XRF	15.85	wt%	XRF							9.11	wt%	XRF										0.13	wt%	XRF	3.31	wt%
DMO00002P	DMO00002P	MOORE10	MOORE, 2010	39.8983	-112.077	0.0001	2149	2149	INTRAPLATE_OFF-CRATON				IGN; XRF	WHOLE ROCK	IGNEOUS:VOLCANIC:INTERMEDIATE	TRACHYANDESITE		67.26	wt%	XRF	0.65	wt%	XRF	15.04	wt%	XRF							4.74	wt%	XRF										0.08	wt%	XRF	1.51	wt%
DMO00002Q	DMO00002Q	MOORE10	MOORE, 2010	39.8728	-112.078	0.0001	2199	2199	INTRAPLATE_OFF-CRATON				IGN; XRF	WHOLE ROCK	IGNEOUS:VOLCANIC:INTERMEDIATE	TRACHYANDESITE		58.63	wt%	XRF	1.15	wt%	XRF	15.67	wt%	XRF							7.71	wt%	XRF										0.12	wt%	XRF	3.46	wt%
DMO00002R	DMO00002R	MOORE10	MOORE, 2010	39.8617	-112.1	0.0001	2005	2005	INTRAPLATE_OFF-CRATON				IGN; XRF	WHOLE ROCK	IGNEOUS:VOLCANIC:INTERMEDIATE	TRACHYANDESITE		60.27	wt%	XRF	0.87	wt%	XRF	15.76	wt%	XRF							7.04	wt%	XRF										0.12	wt%	XRF	2.5	wt%
DMO00002S	DMO00002S	MOORE10	MOORE, 2010	39.8633	-112.085	0.0001	2167	2167	INTRAPLATE_OFF-CRATON				IGN; XRF	WHOLE ROCK	IGNEOUS:VOLCANIC:INTERMEDIATE	TRACHYANDESITE		57.13	wt%	XRF	1.05	wt%	XRF	15.52	wt%	XRF							9.19	wt%	XRF										0.14	wt%	XRF	3.39	wt%
DMO00002T	DMO00002T	MOORE10	MOORE, 2010	39.8661	-112.078	0.0001	2242	2242	INTRAPLATE_OFF-CRATON				IGN; XRF	WHOLE ROCK	IGNEOUS:VOLCANIC:INTERMEDIATE	TRACHYANDESITE		60.93	wt%	XRF	0.86	wt%	XRF	16.02	wt%	XRF							6.7	wt%	XRF										0.13	wt%	XRF	2.33	wt%
DMO00002U	DMO00002U	MOORE10	MOORE, 2010	39.8569	-112.056	0.0001	1827	1827	INTRAPLATE_OFF-CRATON				IGN; XRF	WHOLE ROCK	IGNEOUS:VOLCANIC:INTERMEDIATE	TRACHYANDESITE		65.25	wt%	XRF	0.7	wt%	XRF	15.39	wt%	XRF							4.86	wt%	XRF										0.09	wt%	XRF	1.75	wt%
DMO00002W	DMO00002W	MOORE10	MOORE, 2010	39.9078	-112.055	0.0001	2176	2176	INTRAPLATE_OFF-CRATON				IGN; XRF	WHOLE ROCK	IGNEOUS:VOLCANIC:INTERMEDIATE	TRACHYANDESITE		60.02	wt%	XRF	0.91	wt%	XRF	18.84	wt%	XRF							5.15	wt%	XRF										0.12	wt%	XRF	1.47	wt%
DMO00002X	DMO00002X	MOORE10	MOORE, 2010	39.9367	-112.037	0.0001	1751	1751	INTRAPLATE_OFF-CRATON				IGN; XRF	WHOLE ROCK	IGNEOUS:VOLCANIC:MAFIC	BASALT		72.27	wt%	XRF	0.57	wt%	XRF	13.5	wt%	XRF							3.07	wt%	XRF										0.05	wt%	XRF	0.42	wt%
DMO00002Z	DMO00002Z	MOORE10	MOORE, 2010	39.9178	-112.026	0.0001	1627	1627	INTRAPLATE_OFF-CRATON				IGN; XRF	WHOLE ROCK	IGNEOUS:VOLCANIC:MAFIC	BASALT		64	wt%	XRF	0.88	wt%	XRF	17.38	wt%	XRF							4.66	wt%	XRF										0.11	wt%	XRF	1.18	wt%
DODSIE-BC-A-3		nr	DODGE, 1988	37.2167	-119.267	0.0001			CONVERGENT_MARGIN				Unknown	WHOLE ROCK	IGNEOUS:VOLCANIC:INTERMEDIATE	ANDESITE		56.9	wt%	Unknown	0.73	wt%	Unknown	13.2	wt%	Unknown				1.8	wt%	Unknown				4.4	wt%	Unknown							0.11	wt%	Unknown	9.6	wt%
DODSIE-BC-A-6		nr	DODGE, 1988	37.2167	-119.267	0.0001			CONVERGENT_MARGIN				Unknown	WHOLE ROCK	IGNEOUS:VOLCANIC:INTERMEDIATE	ANDESITE		57.7	wt%	Unknown	0.66	wt%	Unknown	13	wt%	Unknown				2.3	wt%	Unknown				3.3	wt%	Unknown							0.08	wt%	Unknown	8.5	wt%
DODSIE-BC-B-37		nr	DODGE, 1988	37.2167	-119.267	0.0001			CONVERGENT_MARGIN				Unknown	WHOLE ROCK	METAMORPHIC	GRANULITE		58.5	wt%	Unknown	0.78	wt%	Unknown	13.6	wt%	Unknown	0.011	wt%	Unknown	3.02	wt%	Unknown				4.16	wt%	Unknown				0.007	wt%	Unknown	0.11	wt%	Unknown	2.95	wt%
DODSIE-BC-B-60		nr	DODGE, 1988	37.2167	-119.267	0.0001			CONVERGENT_MARGIN				Unknown	WHOLE ROCK	METAMORPHIC	GNEISS		44.3	wt%	Unknown	1.63	wt%	Unknown	26.6	wt%	Unknown	0.03	wt%	Unknown	4.44	wt%	Unknown				9.13	wt%	Unknown				0.01	wt%	Unknown	0.31	wt%	Unknown	3.8	wt%
DODSIE-BC-B-61		nr	DODGE, 1988	37.2167	-119.267	0.0001			CONVERGENT_MARGIN				Unknown	WHOLE ROCK	METAMORPHIC	GRANULITE		50.5	wt%	Unknown	2.58	wt%	Unknown	15.3	wt%	Unknown	0.01	wt%	Unknown	3.07	wt%	Unknown				5.1	wt%	Unknown				0.008	wt%	Unknown	0.15	wt%	Unknown	4.96	wt%
DODSIE-BC-B-72		nr	DODGE, 1988	37.2167	-119.267	0.0001			CONVERGENT_MARGIN				Unknown	WHOLE ROCK	METAMORPHIC	SCHIST		43.6	wt%	Unknown	1.64	wt%	Unknown	20.9	wt%	Unknown	0.02	wt%	Unknown	6.39	wt%	Unknown				4.95	wt%	Unknown				0.06	wt%	Unknown	0.19	wt%	Unknown	3.9	wt%
DODSIE-BC-B-75A		nr	DODGE, 1988	37.2167	-119.267	0.0001			CONVERGENT_MARGIN				Unknown	WHOLE ROCK	IGNEOUS:PLUTONIC:ULTRAMAFIC	ECLOGITE		43.7	wt%	Unknown	3.2	wt%	Unknown	15.4	wt%	Unknown	0.018	wt%	Unknown	5.6	wt%	Unknown				11.4	wt%	Unknown				0.008	wt%	Unknown	0.3	wt%	Unknown	8.8	wt%
DODSIE-BC-B-75B		nr	DODGE, 1988	37.2167	-119.267	0.0001			CONVERGENT_MARGIN				Unknown	WHOLE ROCK	METAMORPHIC	METAGABBRO		53.87	wt%	Unknown	2.09	wt%	Unknown	15.28	wt%	Unknown	0.005	wt%	Unknown	2.32	wt%	Unknown				4.23	wt%	Unknown				0.004	wt%	Unknown	0.56	wt%	Unknown	5.5	wt%
DODSIE-BC-B-77		nr	DODGE, 1988	37.2167	-119.267	0.0001			CONVERGENT_MARGIN				Unknown	WHOLE ROCK	METAMORPHIC	HORNFELS		45.2	wt%	Unknown	1.27	wt%	Unknown	17	wt%	Unknown	0.054	wt%	Unknown	2.66	wt%	Unknown				7.41	wt%	Unknown				0.007	wt%	Unknown	0.15	wt%	Unknown	9.26	wt%
DODSIE-BC-F-3		nr	DODGE, 1988	37.2167	-119.267	0.0001			CONVERGENT_MARGIN				Unknown	WHOLE ROCK	METAMORPHIC	GRANULITE		45.6	wt%	Unknown	0.62	wt%	Unknown	14.92	wt%	Unknown	0.17	wt%	Unknown	6.04	wt%	Unknown				5.56	wt%	Unknown				0.18	wt%	Unknown	0.18	wt%	Unknown	10.85	wt%
DODSIE-BC-F-51		nr	DODGE, 1988	37.2167	-119.267	0.0001			CONVERGENT_MARGIN				Unknown	WHOLE ROCK	METAMORPHIC	GRANULITE		49.5	wt%	Unknown	0.68	wt%	Unknown	7.52	wt%	Unknown	0.13	wt%	Unknown	3.72	wt%	Unknown				5.83	wt%	Unknown				0.032	wt%	Unknown	0.15	wt%	Unknown	16.6	wt%
DODSIE-BC-F-68		nr	DODGE, 1988	37.2167	-119.267	0.0001			CONVERGENT_MARGIN				Unknown	WHOLE ROCK	IGNEOUS:PLUTONIC:ULTRAMAFIC	ECLOGITE		46.5	wt%	Unknown	2.15	wt%	Unknown	10.6	wt%	Unknown	0.17	wt%	Unknown	4.61	wt%	Unknown				8.8	wt%	Unknown				0.01	wt%	Unknown	0.26	wt%	Unknown	12.1	wt%
DODSIE-BC-F-99		nr	DODGE, 1988	37.2167	-119.267	0.0001			CONVERGENT_MARGIN				Unknown	WHOLE ROCK	IGNEOUS:PLUTONIC:ULTRAMAFIC	PYROXENITE		42.2	wt%	Unknown	0.43	wt%	Unknown	10.2	wt%	Unknown	0.01	wt%	Unknown	7.39	wt%	Unknown				5.85	wt%	Unknown				0.01	wt%	Unknown	0.88	wt%	Unknown	4.43	wt%
DODSIE-BC-G-26		nr	DODGE, 1988	37.2167	-119.267	0.0001			CONVERGENT_MARGIN				Unknown	WHOLE ROCK	METAMORPHIC	GRANULITE		42.2	wt%	Unknown	0.5	wt%	Unknown	15.5	wt%	Unknown	0.058	wt%	Unknown	5.31	wt%	Unknown				4.67	wt%	Unknown				0.045	wt%	Unknown	0.15	wt%	Unknown	15.2	wt%
DODSIE-BC-L-2		nr	DODGE, 1988	37.2167	-119.267	0.0001			CONVERGENT_MARGIN				Unknown	WHOLE ROCK	METAMORPHIC	GRANULITE		52.9	wt%	Unknown	0.8	wt%	Unknown	14.85	wt%	Unknown	0.004	wt%	Unknown	2.53	wt%	Unknown				4.79	wt%	Unknown				0.003	wt%	Unknown	0.12	wt%	Unknown	5.3	wt%
DODSIE-BC-P-1		nr	DODGE, 1988	37.2167	-119.267	0.0001			CONVERGENT_MARGIN				Unknown	WHOLE ROCK	IGNEOUS:PLUTONIC:ULTRAMAFIC	PERIDOTITE		45	wt%	Unknown	0.25	wt%	Unknown	2.9	wt%	Unknown	0.43	wt%	Unknown	1.4	wt%	Unknown				7.1	wt%	Unknown				0.23	wt%	Unknown	0.12	wt%	Unknown	36.4	wt%
DODSIE-BC-P-10		nr	DODGE, 1988	37.2167	-119.267	0.0001			CONVERGENT_MARGIN				Unknown	WHOLE ROCK	IGNEOUS:PLUTONIC:ULTRAMAFIC	PERIDOTITE		46.1	wt%	Unknown	0.01	wt%	Unknown	2.7	wt%	Unknown	0.36	wt%	Unknown	1.7	wt%	Unknown				6.8	wt%	Unknown				0.24	wt%	Unknown	0.11	wt%	Unknown	39.2	wt%
DODSIE-BC-P-13		nr	DODGE, 1988	37.2167	-119.267	0.0001			CONVERGENT_MARGIN				Unknown	WHOLE ROCK	IGNEOUS:PLUTONIC:ULTRAMAFIC	PERIDOTITE		41.1	wt%	Unknown				0.32	wt%	Unknown	0.42	wt%	Unknown	1.08	wt%	Unknown				6.9	wt%	Unknown				0.39	wt%	Unknown	0.11	wt%	Unknown	49.1	wt%
DODSIE-CP-1		nr	DODGE, 1986	37.21	-119.15	0.01	2654.5	2654.5	CONVERGENT_MARGIN				CALC; MS; MS-ID; Unknown; XRF	WHOLE ROCK	METAMORPHIC	GRANULITE		52.2	wt%	XRF	0.96	wt%	XRF	21.7	wt%	XRF				2.73	wt%	CALC				4.36	wt%	XRF							0.11	wt%	XRF	3.08	wt%
DODSIE-CP-10		nr	DODGE, 1986	37.21	-119.15	0.01	2654.5	2654.5	CONVERGENT_MARGIN				CALC; MS; MS-ID; Unknown; XRF	WHOLE ROCK	METAMORPHIC	GRANULITE		42.8	wt%	XRF	2.35	wt%	XRF	19.3	wt%	XRF	0.01	wt%	XRF	13.4	wt%	CALC				1.89	wt%	XRF				0.014	wt%	XRF	0.13	wt%	XRF	3.62	wt%
DODSIE-CP-11		nr	DODGE, 1986	37.21	-119.15	0.01	2654.5	2654.5	CONVERGENT_MARGIN				CALC; Unknown; XRF	WHOLE ROCK	METAMORPHIC	GRANULITE		48.4	wt%	XRF	1.65	wt%	XRF	19.6	wt%	XRF	0.01	wt%	XRF	5.75	wt%	CALC				5.03	wt%	XRF				0.0054	wt%	XRF	0.16	wt%	XRF	4.86	wt%
DODSIE-CP-119		nr	DODGE, 1986	37.21	-119.15	0.01	2654.5	2654.5	CONVERGENT_MARGIN				CALC; Unknown; XRF	WHOLE ROCK	IGNEOUS:PLUTONIC:ULTRAMAFIC	PYROXENITE		50.8	wt%	XRF	0.34	wt%	XRF	5.33	wt%	XRF	0.33	wt%	XRF	3.08	wt%	CALC				5.73	wt%	XRF				0.035	wt%	XRF	0.17	wt%	XRF	17.6	wt%
DODSIE-CP-12		nr	DODGE, 1986	37.21	-119.15	0.01	2654.5	2654.5	CONVERGENT_MARGIN				CALC; MS; MS-ID; Unknown; XRF	WHOLE ROCK	METAMORPHIC	GRANULITE		55.8	wt%	XRF	0.71	wt%	XRF	18.1	wt%	XRF	0.04	wt%	XRF	5.1	wt%	CALC				2.64	wt%	XRF				0.0076	wt%	XRF	0.23	wt%	XRF	4.91	wt%
DODSIE-CP-13		nr	DODGE, 1986	37.21	-119.15	0.01	2654.5	2654.5	CONVERGENT_MARGIN				CALC; Unknown; XRF	WHOLE ROCK	METAMORPHIC	GRANULITE		50.2	wt%	XRF	0.44	wt%	XRF	18.7	wt%	XRF	0.01	wt%	XRF	3.54	wt%	CALC				5.98	wt%	XRF				0.0063	wt%	XRF	0.12	wt%	XRF	5.62	wt%
DODSIE-CP-134		nr	DODGE, 1986	37.21	-119.15	0.01	2654.5	2654.5	CONVERGENT_MARGIN				CALC; MS; MS-ID; Unknown; XRF	WHOLE ROCK	IGNEOUS:PLUTONIC:ULTRAMAFIC	PYROXENITE		47.7	wt%	XRF	2.96	wt%	XRF	4.11	wt%	XRF				4.56	wt%	CALC				6.24	wt%	XRF				0.01	wt%	XRF	0.09	wt%	XRF	11.5	wt%
DODSIE-CP-142		nr	DODGE, 1986	37.21	-119.15	0.01	2654.5	2654.5	CONVERGENT_MARGIN				CALC; Unknown; XRF	WHOLE ROCK	IGNEOUS:PLUTONIC:ULTRAMAFIC	PYROXENITE		52.4	wt%	XRF	0.2	wt%	XRF	5.03	wt%	XRF	0.57	wt%	XRF	2.06	wt%	CALC				9.84	wt%	XRF				0.07	wt%	XRF	0.19	wt%	XRF	27.4	wt%
DODSIE-CP-150		nr	DODGE, 1986	37.21	-119.15	0.01	2654.5	2654.5	CONVERGENT_MARGIN				CALC; XRF	WHOLE ROCK	IGNEOUS:PLUTONIC:ULTRAMAFIC	PYROXENITE		55.7	wt%	XRF	0.07	wt%	XRF	2.13	wt%	XRF				0.72	wt%	CALC				5.71	wt%	XRF							0.14	wt%	XRF	32.5	wt%
DODSIE-CP-153		nr	DODGE, 1986	37.21	-119.15	0.01	2654.5	2654.5	CONVERGENT_MARGIN				CALC; MS; MS-ID; Unknown; XRF	WHOLE ROCK	IGNEOUS:PLUTONIC:ULTRAMAFIC	PYROXENITE		51.1	wt%	XRF	0.21	wt%	XRF	3.22	wt%	XRF	0.14	wt%	XRF	2.51	wt%	CALC				3.59	wt%	XRF				0.03	wt%	XRF	0.18	wt%	XRF	14.6	wt%
DODSIE-CP-16		nr	DODGE, 1986	37.21	-119.15	0.01	2654.5	2654.5	CONVERGENT_MARGIN				CALC; Unknown; XRF	WHOLE ROCK	METAMORPHIC	GRANULITE		50.2	wt%	XRF	0.93	wt%	XRF	17.2	wt%	XRF	0.04	wt%	XRF	3.24	wt%	CALC				4.6	wt%	XRF				0.017	wt%	XRF	0.11	wt%	XRF	7.88	wt%
DODSIE-CP-160A		nr	DODGE, 1986	37.21	-119.15	0.01	2654.5	2654.5	CONVERGENT_MARGIN				CALC; MS; MS-ID; Unknown; XRF	WHOLE ROCK	IGNEOUS:PLUTONIC:ULTRAMAFIC	PYROXENITE		52.9	wt%	XRF	0.08	wt%	XRF	2.31	wt%	XRF	0.67	wt%	XRF	1.89	wt%	CALC				3.6	wt%	XRF				0.26	wt%	XRF	0.12	wt%	XRF	22	wt%
DODSIE-CP-160B		nr	DODGE, 1986	37.21	-119.15	0.01	2654.5	2654.5	CONVERGENT_MARGIN				CALC; MS; MS-ID; Unknown; XRF	WHOLE ROCK	IGNEOUS:PLUTONIC:ULTRAMAFIC	PYROXENITE		53.9	wt%	XRF	0.25	wt%	XRF	3.82	wt%	XRF	0.59	wt%	XRF	1.45	wt%	CALC				5.24	wt%	XRF				0.42	wt%	XRF	0.13	wt%	XRF	20.8	wt%
DODSIE-CP-161		nr	DODGE, 1986	37.21	-119.15	0.01	2654.5	2654.5	CONVERGENT_MARGIN				CALC; MS; MS-ID; Unknown; XRF	WHOLE ROCK	IGNEOUS:PLUTONIC:ULTRAMAFIC	PYROXENITE		51.6	wt%	XRF	0.11	wt%	XRF	2.6	wt%	XRF	0.37	wt%	XRF	3.36	wt%	CALC				3.25	wt%	XRF				0.088	wt%	XRF	0.11	wt%	XRF	17.4	wt%
DODSIE-CP-164		nr	DODGE, 1986	37.21	-119.15	0.01	2654.5	2654.5	CONVERGENT_MARGIN				CALC; MS; MS-ID; Unknown; XRF	WHOLE ROCK	IGNEOUS:PLUTONIC:ULTRAMAFIC	PYROXENITE		53.9	wt%	XRF	0.08	wt%	XRF	2.41	wt%	XRF	0.64	wt%	XRF	1.26	wt%	CALC				6.02	wt%	XRF				0.11	wt%	XRF	0.15	wt%	XRF	27.5	wt%
DODSIE-CP-166		nr	DODGE, 1986	37.21	-119.15	0.01	2654.5	2654.5	CONVERGENT_MARGIN				CALC; MS; MS-ID; Unknown; XRF	WHOLE ROCK	IGNEOUS:PLUTONIC:ULTRAMAFIC	PYROXENITE		53.6	wt%	XRF	0.14	wt%	XRF	3.35	wt%	XRF	0.14	wt%	XRF	1.7	wt%	CALC				3.68	wt%	XRF				0.025	wt%	XRF	0.128	wt%	XRF	15.6	wt%
DODSIE-CP-17		nr	DODGE, 1986	37.21	-119.15	0.01	2654.5	2654.5	CONVERGENT_MARGIN				CALC; Unknown; XRF	WHOLE ROCK	METAMORPHIC	GRANULITE		50.6	wt%	XRF	1.29	wt%	XRF	15.2	wt%	XRF	0.02	wt%	XRF	4.35	wt%	CALC				7.79	wt%	XRF							0.23	wt%	XRF	6.74	wt%
DODSIE-CP-179		nr	DODGE, 1986	37.21	-119.15	0.01	2654.5	2654.5	CONVERGENT_MARGIN				CALC; MS; MS-ID; Unknown; XRF	WHOLE ROCK	IGNEOUS:PLUTONIC:ULTRAMAFIC	PYROXENITE		54.7	wt%	XRF	0.09	wt%	XRF	2.45	wt%	XRF	0.65	wt%	XRF	1.36	wt%	CALC				5.41	wt%	XRF				0.13	wt%	XRF	0.17	wt%	XRF	29.7	wt%
DODSIE-CP-180		nr	DODGE, 1986	37.21	-119.15	0.01	2654.5	2654.5	CONVERGENT_MARGIN				CALC; Unknown; XRF	WHOLE ROCK	IGNEOUS:PLUTONIC:ULTRAMAFIC	PYROXENITE		51.4	wt%	XRF	0.39	wt%	XRF	4.35	wt%	XRF	0.26	wt%	XRF	3.78	wt%	CALC				4.14	wt%	XRF				0.04	wt%	XRF	0.26	wt%	XRF	13.7	wt%
DODSIE-CP-193		nr	DODGE, 1986	37.21	-119.15	0.01	2654.5	2654.5	CONVERGENT_MARGIN				CALC; Unknown; XRF	WHOLE ROCK	IGNEOUS:PLUTONIC:ULTRAMAFIC	PYROXENITE		53.3	wt%	XRF	0.11	wt%	XRF	2.93	wt%	XRF	0.65	wt%	XRF	1.84	wt%	CALC				4.96	wt%	XRF				0.12	wt%	XRF	0.15	wt%	XRF	22.6	wt%
DODSIE-CP-194		nr	DODGE, 1986	37.21	-119.15	0.01	2654.5	2654.5	CONVERGENT_MARGIN				CALC; MS; MS-ID; Unknown; XRF	WHOLE ROCK	IGNEOUS:PLUTONIC:ULTRAMAFIC	PYROXENITE		50.2	wt%	XRF	0.28	wt%	XRF	5.07	wt%	XRF	0.31	wt%	XRF	4.68	wt%	CALC				6.79	wt%	XRF				0.12	wt%	XRF	0.16	wt%	XRF	20.1	wt%
DODSIE-CP-2		nr	DODGE, 1986	37.21	-119.15	0.01	2654.5	2654.5	CONVERGENT_MARGIN				CALC; MS; MS-ID; Unknown; XRF	WHOLE ROCK	METAMORPHIC	GRANULITE		52.9	wt%	XRF	1.7	wt%	XRF	20.9	wt%	XRF				2.83	wt%	CALC				4.04	wt%	XRF							0.1	wt%	XRF	3.18	wt%
DODSIE-CP-200		nr	DODGE, 1986	37.21	-119.15	0.01	2654.5	2654.5	CONVERGENT_MARGIN				CALC; MS; MS-ID; Unknown; XRF	WHOLE ROCK	IGNEOUS:PLUTONIC:ULTRAMAFIC	PYROXENITE		53.2	wt%	XRF	0.12	wt%	XRF	4.3	wt%	XRF	0.53	wt%	XRF	2.17	wt%	CALC				7.4	wt%	XRF				0.088	wt%	XRF	0.18	wt%	XRF	29	wt%
DODSIE-CP-203		nr	DODGE, 1986	37.21	-119.15	0.01	2654.5	2654.5	CONVERGENT_MARGIN				CALC; MS; MS-ID; Unknown; XRF	WHOLE ROCK	IGNEOUS:VOLCANIC:MAFIC	TRACHYBASALT		53.3	wt%	XRF	1.29	wt%	XRF	13.2	wt%	XRF	0.06	wt%	XRF	7.25	wt%	CALC				1.79	wt%	XRF				0.02	wt%	XRF	0.15	wt%	XRF	7.77	wt%
DODSIE-CP-204		nr	DODGE, 1986	37.21	-119.15	0.01	2654.5	2654.5	CONVERGENT_MARGIN				CALC; MS; MS-ID; Unknown; XRF	WHOLE ROCK	IGNEOUS:VOLCANIC:MAFIC	TRACHYBASALT		53.6	wt%	XRF	1.11	wt%	XRF	12.8	wt%	XRF	0.06	wt%	XRF	3.67	wt%	CALC				3.92	wt%	XRF				0.02	wt%	XRF	0.1	wt%	XRF	7.94	wt%
DODSIE-CP-211		nr	DODGE, 1986	37.21	-119.15	0.01	2654.5	2654.5	CONVERGENT_MARGIN				CALC; MS; MS-ID; Unknown; XRF	WHOLE ROCK	METAMORPHIC	GRANULITE		50.9	wt%	XRF	0.95	wt%	XRF	16.7	wt%	XRF				7.74	wt%	CALC				2.48	wt%	XRF							0.15	wt%	XRF	5.36	wt%
DODSIE-CP-214		nr	DODGE, 1986	37.21	-119.15	0.01	2654.5	2654.5	CONVERGENT_MARGIN				CALC; Unknown; XRF	WHOLE ROCK	IGNEOUS:VOLCANIC:MAFIC	TRACHYBASALT		53.1	wt%	XRF	1.26	wt%	XRF	13.1	wt%	XRF	0.08	wt%	XRF	3.65	wt%	CALC				4.66	wt%	XRF				0.02	wt%	XRF	0.12	wt%	XRF	8.48	wt%
DODSIE-CP-28		nr	DODGE, 1986	37.21	-119.15	0.01	2654.5	2654.5	CONVERGENT_MARGIN				CALC; MS; MS-ID; Unknown; XRF	WHOLE ROCK	IGNEOUS:PLUTONIC:ULTRAMAFIC	PYROXENITE		55.3	wt%	XRF	0.07	wt%	XRF	2.26	wt%	XRF	0.61	wt%	XRF	1	wt%	CALC				5.46	wt%	XRF				0.12	wt%	XRF	0.14	wt%	XRF	31	wt%
DODSIE-CP-30		nr	DODGE, 1986	37.21	-119.15	0.01	2654.5	2654.5	CONVERGENT_MARGIN				CALC; Unknown; XRF	WHOLE ROCK	IGNEOUS:PLUTONIC:ULTRAMAFIC	PYROXENITE		53.3	wt%	XRF	0.11	wt%	XRF	2.75	wt%	XRF	1.11	wt%	XRF	1.5	wt%	CALC				3.92	wt%	XRF				0.1	wt%	XRF	0.13	wt%	XRF	22.6	wt%
DODSIE-CP-36		nr	DODGE, 1986	37.21	-119.15	0.01	2654.5	2654.5	CONVERGENT_MARGIN				CALC; MS; MS-ID; Unknown; XRF	WHOLE ROCK	IGNEOUS:PLUTONIC:ULTRAMAFIC	PYROXENITE		50.1	wt%	XRF	0.47	wt%	XRF	5.38	wt%	XRF	0.03	wt%	XRF	4.4	wt%	CALC				6.27	wt%	XRF							0.16	wt%	XRF	13.1	wt%
DODSIE-CP-45		nr	DODGE, 1986	37.21	-119.15	0.01	2654.5	2654.5	CONVERGENT_MARGIN				CALC; MS; MS-ID; Unknown; XRF	WHOLE ROCK	IGNEOUS:PLUTONIC:ULTRAMAFIC	PERIDOTITE		41.3	wt%	XRF	0.1	wt%	XRF	5.43	wt%	XRF	0.22	wt%	XRF	4.61	wt%	CALC				11.56	wt%	XRF				0.06	wt%	XRF	0.2	wt%	XRF	31.4	wt%
DODSIE-CP-46		nr	DODGE, 1986	37.21	-119.15	0.01	2654.5	2654.5	CONVERGENT_MARGIN				CALC; MS; MS-ID; Unknown; XRF	WHOLE ROCK	IGNEOUS:PLUTONIC:ULTRAMAFIC	PYROXENITE		48.4	wt%	XRF	0.77	wt%	XRF	7.71	wt%	XRF	0.02	wt%	XRF	5.46	wt%	CALC				5.99	wt%	XRF							0.19	wt%	XRF	12.4	wt%
DODSIE-CP-49		nr	DODGE, 1986	37.21	-119.15	0.01	2654.5	2654.5	CONVERGENT_MARGIN				CALC; Unknown; XRF	WHOLE ROCK	IGNEOUS:PLUTONIC:ULTRAMAFIC	PYROXENITE		56.1	wt%	XRF	0.1	wt%	XRF	2.99	wt%	XRF	0.8	wt%	XRF	2.04	wt%	CALC				4.52	wt%	XRF				0.11	wt%	XRF	0.14	wt%	XRF	28.6	wt%
DODSIE-CP-5		nr	DODGE, 1986	37.21	-119.15	0.01	2654.5	2654.5	CONVERGENT_MARGIN				CALC; Unknown; XRF	WHOLE ROCK	METAMORPHIC	GRANULITE		42.8	wt%	XRF	2.42	wt%	XRF	21.3	wt%	XRF				10.3	wt%	CALC				4.34	wt%	XRF				0.0087	wt%	XRF	0.13	wt%	XRF	5.32	wt%
DODSIE-CP-50		nr	DODGE, 1986	37.21	-119.15	0.01	2654.5	2654.5	CONVERGENT_MARGIN				CALC; Unknown; XRF	WHOLE ROCK	IGNEOUS:PLUTONIC:ULTRAMAFIC	PYROXENITE		54.6	wt%	XRF	0.08	wt%	XRF	2.16	wt%	XRF	0.66	wt%	XRF	0.82	wt%	CALC				4.91	wt%	XRF				0.11	wt%	XRF	0.14	wt%	XRF	27.5	wt%
DODSIE-CP-52		nr	DODGE, 1986	37.21	-119.15	0.01	2654.5	2654.5	CONVERGENT_MARGIN				CALC; MS; MS-ID; Unknown; XRF	WHOLE ROCK	IGNEOUS:PLUTONIC:ULTRAMAFIC	PYROXENITE		53.7	wt%	XRF	0.21	wt%	XRF	4.38	wt%	XRF	0.67	wt%	XRF	3.75	wt%	CALC				8.13	wt%	XRF				0.07	wt%	XRF	0.19	wt%	XRF	22.5	wt%
DODSIE-CP-54		nr	DODGE, 1986	37.21	-119.15	0.01	2654.5	2654.5	CONVERGENT_MARGIN				CALC; MS; MS-ID; Unknown; XRF	WHOLE ROCK	METAMORPHIC	GRANULITE		50.4	wt%	XRF	0.69	wt%	XRF	12	wt%	XRF	0.077	wt%	XRF	5.06	wt%	CALC				6.6	wt%	XRF				0.01	wt%	XRF	0.21	wt%	XRF	9.54	wt%
DODSIE-CP-60		nr	DODGE, 1986	37.21	-119.15	0.01	2654.5	2654.5	CONVERGENT_MARGIN				CALC; Unknown; XRF	WHOLE ROCK	IGNEOUS:PLUTONIC:ULTRAMAFIC	PYROXENITE		50.5	wt%	XRF	1.17	wt%	XRF	4.91	wt%	XRF	0.54	wt%	XRF	4.86	wt%	CALC				6.96	wt%	XRF				0.07	wt%	XRF	0.14	wt%	XRF	18.5	wt%
DODSIE-CP-67		nr	DODGE, 1986	37.21	-119.15	0.01	2654.5	2654.5	CONVERGENT_MARGIN				CALC; MS; MS-ID; Unknown; XRF	WHOLE ROCK	IGNEOUS:PLUTONIC:ULTRAMAFIC	PYROXENITE		49.7	wt%	XRF	0.26	wt%	XRF	7.05	wt%	XRF	0.25	wt%	XRF	3.12	wt%	CALC				12.92	wt%	XRF				0.063	wt%	XRF	0.27	wt%	XRF	20.4	wt%
DODSIE-CP-69		nr	DODGE, 1986	37.21	-119.15	0.01	2654.5	2654.5	CONVERGENT_MARGIN				CALC; MS; MS-ID; Unknown; XRF	WHOLE ROCK	IGNEOUS:PLUTONIC:ULTRAMAFIC	PERIDOTITE		44.3	wt%	XRF	0.18	wt%	XRF	2.27	wt%	XRF	0.3	wt%	XRF	6.36	wt%	CALC				10.68	wt%	XRF				0.06	wt%	XRF	0.19	wt%	XRF	30.7	wt%
DODSIE-CP-7		nr	DODGE, 1986	37.21	-119.15	0.01	2654.5	2654.5	CONVERGENT_MARGIN				CALC; Unknown; XRF	WHOLE ROCK	METAMORPHIC	GRANULITE		50.1	wt%	XRF	1.42	wt%	XRF	16.7	wt%	XRF	0.02	wt%	XRF	5.05	wt%	CALC				4.8	wt%	XRF				0.0047	wt%	XRF	0.12	wt%	XRF	5.85	wt%
DODSIE-CP-71		nr	DODGE, 1986	37.21	-119.15	0.01	2654.5	2654.5	CONVERGENT_MARGIN				CALC; MS; MS-ID; Unknown; XRF	WHOLE ROCK	IGNEOUS:PLUTONIC:ULTRAMAFIC	PERIDOTITE		44.1	wt%	XRF	0.23	wt%	XRF	8.9	wt%	XRF	0.06	wt%	XRF	7.88	wt%	CALC				6.82	wt%	XRF				0.031	wt%	XRF	0.19	wt%	XRF	20.4	wt%
DODSIE-CP-73		nr	DODGE, 1986	37.21	-119.15	0.01	2654.5	2654.5	CONVERGENT_MARGIN				CALC; MS; MS-ID; Unknown; XRF	WHOLE ROCK	METAMORPHIC	GRANULITE		50.1	wt%	XRF	0.76	wt%	XRF	10.4	wt%	XRF	0.1	wt%	XRF	3.14	wt%	CALC				8.68	wt%	XRF				0.011	wt%	XRF	0.21	wt%	XRF	10.4	wt%
DODSIE-CP-76		nr	DODGE, 1986	37.21	-119.15	0.01	2654.5	2654.5	CONVERGENT_MARGIN				CALC; Unknown; XRF	WHOLE ROCK	IGNEOUS:PLUTONIC:ULTRAMAFIC	PYROXENITE		53.1	wt%	XRF	0.11	wt%	XRF	3.12	wt%	XRF	0.79	wt%	XRF	1.54	wt%	CALC				3.84	wt%	XRF				0.09	wt%	XRF	0.13	wt%	XRF	20.8	wt%
DODSIE-CP-8		nr	DODGE, 1986	37.21	-119.15	0.01	2654.5	2654.5	CONVERGENT_MARGIN				CALC; Unknown; XRF	WHOLE ROCK	METAMORPHIC	GRANULITE		48.4	wt%	XRF	1.57	wt%	XRF	19.6	wt%	XRF	0.01	wt%	XRF	6.34	wt%	CALC				4	wt%	XRF				0.0049	wt%	XRF	0.12	wt%	XRF	4.7	wt%
DODSIE-CP-80		nr	DODGE, 1986	37.21	-119.15	0.01	2654.5	2654.5	CONVERGENT_MARGIN				MS; MS-ID	WHOLE ROCK	IGNEOUS:PLUTONIC:ULTRAMAFIC	PYROXENITE
DODSIE-CP-87		nr	DODGE, 1986	37.21	-119.15	0.01	2654.5	2654.5	CONVERGENT_MARGIN				CALC; MS; MS-ID; Unknown; XRF	WHOLE ROCK	IGNEOUS:PLUTONIC:ULTRAMAFIC	PERIDOTITE		45.2	wt%	XRF	0.32	wt%	XRF	5.48	wt%	XRF	0.3	wt%	XRF	3.67	wt%	CALC				10.9	wt%	XRF				0.085	wt%	XRF	0.26	wt%	XRF	29.3	wt%
DODSIE-CP-89		nr	DODGE, 1986	37.21	-119.15	0.01	2654.5	2654.5	CONVERGENT_MARGIN				CALC; Unknown; XRF	WHOLE ROCK	IGNEOUS:PLUTONIC:ULTRAMAFIC	PYROXENITE		42.4	wt%	XRF	0.41	wt%	XRF	7.77	wt%	XRF	0.18	wt%	XRF	4.67	wt%	CALC				2.18	wt%	XRF				0.028	wt%	XRF	0.32	wt%	XRF	15.8	wt%
DODSIE-CP-92		nr	DODGE, 1986	37.21	-119.15	0.01	2654.5	2654.5	CONVERGENT_MARGIN				CALC; MS; MS-ID; Unknown; XRF	WHOLE ROCK	IGNEOUS:PLUTONIC:ULTRAMAFIC	PYROXENITE		55	wt%	XRF	0.07	wt%	XRF	2.38	wt%	XRF	0.78	wt%	XRF	1.19	wt%	CALC				5.43	wt%	XRF				0.14	wt%	XRF	0.16	wt%	XRF	31.6	wt%
DODSIE-CP-99		nr	DODGE, 1986	37.21	-119.15	0.01	2654.5	2654.5	CONVERGENT_MARGIN				CALC; MS; MS-ID; Unknown; XRF	WHOLE ROCK	IGNEOUS:PLUTONIC:ULTRAMAFIC	PYROXENITE		47	wt%	XRF	1.11	wt%	XRF	8.29	wt%	XRF	0.02	wt%	XRF	7.3	wt%	CALC				5.49	wt%	XRF				0.01	wt%	XRF	0.2	wt%	XRF	12.3	wt%
DOSTNS-NMB-NE-1		DOSTAL_NOVA_SCOTIA	DOSTAL, 1984	45.25	-64.75	1			CONTINENTAL_RIFT				AAS; Unknown; XRF	WHOLE ROCK	IGNEOUS:VOLCANIC:MAFIC	BASALT		49.36	wt%	Unknown	1.26	wt%	Unknown	14.95	wt%	Unknown							10.54	wt%	Unknown										0.17	wt%	Unknown	6.25	wt%
DOSTNS-NMB-NE-2		DOSTAL_NOVA_SCOTIA	DOSTAL, 1984	45.25	-64.75	1			CONTINENTAL_RIFT				AAS; Unknown; XRF	WHOLE ROCK	IGNEOUS:VOLCANIC:MAFIC	BASALT		51.6	wt%	Unknown	1.33	wt%	Unknown	14.94	wt%	Unknown							11.11	wt%	Unknown										0.18	wt%	Unknown	6.17	wt%
DOSTNS-NMB-NE-3		DOSTAL_NOVA_SCOTIA	DOSTAL, 1984	45.25	-64.75	1			CONTINENTAL_RIFT				AAS; Unknown; XRF	WHOLE ROCK	IGNEOUS:VOLCANIC:MAFIC	BASALT		51.33	wt%	Unknown	1.23	wt%	Unknown	15.12	wt%	Unknown							9.6	wt%	Unknown										0.13	wt%	Unknown	7.48	wt%
DOSTNS-NMB-NE-4		DOSTAL_NOVA_SCOTIA	DOSTAL, 1984	45.25	-64.75	1			CONTINENTAL_RIFT				AAS; Unknown; XRF	WHOLE ROCK	IGNEOUS:VOLCANIC:MAFIC	BASALT		50.93	wt%	Unknown	1.09	wt%	Unknown	13.88	wt%	Unknown							10.81	wt%	Unknown										0.16	wt%	Unknown	7.86	wt%
DOSTNS-NMB-SW-1		DOSTAL_NOVA_SCOTIA	DOSTAL, 1984	45.25	-64.75	1			CONTINENTAL_RIFT				AAS; Unknown; XRF	WHOLE ROCK	IGNEOUS:VOLCANIC:MAFIC	BASALT		51.01	wt%	Unknown	1.26	wt%	Unknown	13.85	wt%	Unknown							11.15	wt%	Unknown										0.14	wt%	Unknown	6.53	wt%
DOSTNS-NMB-SW-2		DOSTAL_NOVA_SCOTIA	DOSTAL, 1984	45.25	-64.75	1			CONTINENTAL_RIFT				AAS; Unknown; XRF	WHOLE ROCK	IGNEOUS:VOLCANIC:MAFIC	BASALT		52.7	wt%	Unknown	1.36	wt%	Unknown	13.51	wt%	Unknown							11.89	wt%	Unknown										0.2	wt%	Unknown	5.75	wt%
DOSTNS-NMB-SW-3		DOSTAL_NOVA_SCOTIA	DOSTAL, 1984	45.25	-64.75	1			CONTINENTAL_RIFT				AAS; Unknown; XRF	WHOLE ROCK	IGNEOUS:VOLCANIC:MAFIC	BASALT		50.86	wt%	Unknown	1.14	wt%	Unknown	13.78	wt%	Unknown							9.55	wt%	Unknown										0.12	wt%	Unknown	7.94	wt%
DOSTNS-NMB-SW-4		DOSTAL_NOVA_SCOTIA	DOSTAL, 1984	45.25	-64.75	1			CONTINENTAL_RIFT				AAS; Unknown; XRF	WHOLE ROCK	IGNEOUS:VOLCANIC:MAFIC	BASALT		51.87	wt%	Unknown	1.08	wt%	Unknown	13.02	wt%	Unknown							11.01	wt%	Unknown										0.19	wt%	Unknown	8.2	wt%
DOWMON-LSC-188		nr	DOWNES, 2004	47.965	-109.535	0.001			INTRAPLATE_CRATON				ICPMS; Unknown; XRF	WHOLE ROCK	IGNEOUS:PLUTONIC:ULTRAMAFIC	PYROXENITE		46	wt%	XRF	1.951	wt%	XRF	6.57	wt%	XRF				16.97	wt%	XRF													0.211	wt%	XRF	15.92	wt%
DOWMON-LSC-197		nr	DOWNES, 2004	47.965	-109.535	0.001			INTRAPLATE_CRATON				ICPMS; Unknown; XRF	WHOLE ROCK	IGNEOUS:PLUTONIC:ULTRAMAFIC	PYROXENITE		48.93	wt%	XRF	0.314	wt%	XRF	6.09	wt%	XRF				11.27	wt%	XRF													0.207	wt%	XRF	23.23	wt%
DOWMON-LSC-199		nr	DOWNES, 2004	47.965	-109.535	0.001			INTRAPLATE_CRATON				ICPMS; Unknown; XRF	WHOLE ROCK	IGNEOUS:PLUTONIC:ULTRAMAFIC	PYROXENITE		41.31	wt%	XRF	0.79	wt%	XRF	6.06	wt%	XRF				13.05	wt%	XRF													0.196	wt%	XRF	25.59	wt%
DOWMON-LSC-201		nr	DOWNES, 2004	47.965	-109.535	0.001			INTRAPLATE_CRATON				ICPMS; Unknown; XRF	WHOLE ROCK	IGNEOUS:PLUTONIC:ULTRAMAFIC	PERIDOTITE		43.17	wt%	XRF	0.375	wt%	XRF	3.92	wt%	XRF				9.68	wt%	XRF													0.152	wt%	XRF	32.01	wt%
DOWMON-LSC-204		nr	DOWNES, 2004	47.965	-109.535	0.001			INTRAPLATE_CRATON				Unknown; XRF	WHOLE ROCK	IGNEOUS:PLUTONIC:ULTRAMAFIC	PYROXENITE		43.02	wt%	XRF	0.86	wt%	XRF	7.48	wt%	XRF				11.87	wt%	XRF													0.177	wt%	XRF	18.87	wt%
DOWMON-LSC-208		nr	DOWNES, 2004	47.965	-109.535	0.001			INTRAPLATE_CRATON				ICPMS; Unknown; XRF	WHOLE ROCK	IGNEOUS:PLUTONIC:ULTRAMAFIC	PYROXENITE		43.03	wt%	XRF	0.637	wt%	XRF	6.09	wt%	XRF				11	wt%	XRF													0.191	wt%	XRF	24.21	wt%
DOWMON-LSC-220		nr	DOWNES, 2004	47.965	-109.535	0.001			INTRAPLATE_CRATON				ICPMS; Unknown; XRF	WHOLE ROCK	IGNEOUS:PLUTONIC:ULTRAMAFIC	PERIDOTITE		44.8	wt%	XRF	0.302	wt%	XRF	5.66	wt%	XRF				8.47	wt%	XRF													0.122	wt%	XRF	23.93	wt%
DOWMON-LSC-225		nr	DOWNES, 2004	47.965	-109.535	0.001			INTRAPLATE_CRATON				ICPMS; Unknown; XRF	WHOLE ROCK	IGNEOUS:PLUTONIC:ULTRAMAFIC	PYROXENITE		41.97	wt%	XRF	0.986	wt%	XRF	11.57	wt%	XRF				9.19	wt%	XRF													0.127	wt%	XRF	18.67	wt%
DOWMON-LSC-230		nr	DOWNES, 2004	47.965	-109.535	0.001			INTRAPLATE_CRATON				ICPMS; Unknown; XRF	WHOLE ROCK	IGNEOUS:PLUTONIC:ULTRAMAFIC	PERIDOTITE		43.43	wt%	XRF	0.65	wt%	XRF	6.85	wt%	XRF				10.61	wt%	XRF													0.185	wt%	XRF	22.96	wt%
DOWMON-LSC-231		nr	DOWNES, 2004	47.965	-109.535	0.001			INTRAPLATE_CRATON				ICPMS; Unknown; XRF	WHOLE ROCK	IGNEOUS:PLUTONIC:ULTRAMAFIC	PERIDOTITE		42.89	wt%	XRF	0.527	wt%	XRF	5.54	wt%	XRF				11.51	wt%	XRF													0.199	wt%	XRF	26.04	wt%
DOWMON-LSC-232		nr	DOWNES, 2004	47.965	-109.535	0.001			INTRAPLATE_CRATON				ICPMS; Unknown; XRF	WHOLE ROCK	IGNEOUS:PLUTONIC:ULTRAMAFIC	PERIDOTITE		43.08	wt%	XRF	0.276	wt%	XRF	4.53	wt%	XRF				9.73	wt%	XRF													0.158	wt%	XRF	31.16	wt%
DOWMON-LSC-233		nr	DOWNES, 2004	47.965	-109.535	0.001			INTRAPLATE_CRATON				ICPMS; Unknown; XRF	WHOLE ROCK	IGNEOUS:PLUTONIC:ULTRAMAFIC	PERIDOTITE		39.43	wt%	XRF	0.105	wt%	XRF	1.55	wt%	XRF				8.19	wt%	XRF													0.115	wt%	XRF	31.45	wt%
DOWMON-LSC-237		nr	DOWNES, 2004	47.965	-109.535	0.001			INTRAPLATE_CRATON				ICPMS; Unknown; XRF	WHOLE ROCK	IGNEOUS:PLUTONIC:ULTRAMAFIC	PYROXENITE		43.26	wt%	XRF	0.559	wt%	XRF	4.7	wt%	XRF				12.35	wt%	XRF													0.2	wt%	XRF	25.62	wt%
DOWMON-LSC-238		nr	DOWNES, 2004	47.965	-109.535	0.001			INTRAPLATE_CRATON				ICPMS; Unknown; XRF	WHOLE ROCK	IGNEOUS:PLUTONIC:ULTRAMAFIC	PERIDOTITE		42.56	wt%	XRF	0.67	wt%	XRF	6.8	wt%	XRF				10.98	wt%	XRF													0.199	wt%	XRF	24.76	wt%
DOWMON-LSC-240		nr	DOWNES, 2004	47.965	-109.535	0.001			INTRAPLATE_CRATON				ICPMS; Unknown; XRF	WHOLE ROCK	IGNEOUS:PLUTONIC:ULTRAMAFIC	PERIDOTITE		43.52	wt%	XRF	0.305	wt%	XRF	5.02	wt%	XRF				8.97	wt%	XRF													0.136	wt%	XRF	32.5	wt%
DOWMON-LSC-241		nr	DOWNES, 2004	47.965	-109.535	0.001			INTRAPLATE_CRATON				ICPMS; Unknown; XRF	WHOLE ROCK	IGNEOUS:PLUTONIC:ULTRAMAFIC	PERIDOTITE		42.91	wt%	XRF	0.227	wt%	XRF	4.81	wt%	XRF				9.31	wt%	XRF													0.126	wt%	XRF	34.37	wt%
DOWMON-LSC-247		nr	DOWNES, 2004	47.965	-109.535	0.001			INTRAPLATE_CRATON				ICPMS; Unknown; XRF	WHOLE ROCK	IGNEOUS:PLUTONIC:ULTRAMAFIC	PERIDOTITE		38.75	wt%	XRF	0.044	wt%	XRF	0.29	wt%	XRF				8.31	wt%	XRF													0.119	wt%	XRF	46.42	wt%
DOWMON-LSC-26		nr	DOWNES, 2004	47.965	-109.535	0.001			INTRAPLATE_CRATON				ICPMS; Unknown; XRF	WHOLE ROCK	IGNEOUS:PLUTONIC:ULTRAMAFIC	PYROXENITE		42.9	wt%	XRF	0.787	wt%	XRF	4.93	wt%	XRF				12.7	wt%	XRF													0.2	wt%	XRF	25.24	wt%
DOWMON-LSC-260		nr	DOWNES, 2004	47.965	-109.535	0.001			INTRAPLATE_CRATON				ICPMS; Unknown; XRF	WHOLE ROCK	IGNEOUS:PLUTONIC:ULTRAMAFIC	PERIDOTITE		40.27	wt%	XRF	0.029	wt%	XRF	0.21	wt%	XRF				9.53	wt%	XRF													0.151	wt%	XRF	46.19	wt%
DOWMON-LSC-263		nr	DOWNES, 2004	47.965	-109.535	0.001			INTRAPLATE_CRATON				ICPMS; Unknown; XRF	WHOLE ROCK	IGNEOUS:PLUTONIC:ULTRAMAFIC	PERIDOTITE		45.96	wt%	XRF	0.013	wt%	XRF	1.79	wt%	XRF				8.16	wt%	XRF													0.12	wt%	XRF	41.95	wt%
DOWMON-WC-168		nr	DOWNES, 2004	48.0617	-109.59	0.001			INTRAPLATE_CRATON				ICPMS; Unknown; XRF	WHOLE ROCK	IGNEOUS:PLUTONIC:ULTRAMAFIC	PERIDOTITE		41.91	wt%	XRF	0.017	wt%	XRF	1.2	wt%	XRF				7.87	wt%	XRF													0.119	wt%	XRF	41.91	wt%
DOWMON-WC-171		nr	DOWNES, 2004	48.0617	-109.59	0.001			INTRAPLATE_CRATON				ICPMS; Unknown; XRF	WHOLE ROCK	IGNEOUS:PLUTONIC:ULTRAMAFIC	PERIDOTITE		41.61	wt%	XRF	0.015	wt%	XRF	1.04	wt%	XRF				8.03	wt%	XRF													0.114	wt%	XRF	41.64	wt%
DOWMON-WC-232		nr	DOWNES, 2004	48.0617	-109.59	0.001			INTRAPLATE_CRATON				Unknown; XRF	WHOLE ROCK	IGNEOUS:PLUTONIC:ULTRAMAFIC	PERIDOTITE		39.08	wt%	XRF	0.072	wt%	XRF	1.06	wt%	XRF				6.94	wt%	XRF													0.088	wt%	XRF	41.75	wt%
DOWMON-WC-251		nr	DOWNES, 2004	48.0617	-109.59	0.001			INTRAPLATE_CRATON				ICPMS; Unknown; XRF	WHOLE ROCK	IGNEOUS:PLUTONIC:ULTRAMAFIC	PERIDOTITE		39.23	wt%	XRF	0.109	wt%	XRF	1.64	wt%	XRF				8.53	wt%	XRF													0.121	wt%	XRF	41.16	wt%
DOWMON-WC-253		nr	DOWNES, 2004	48.0617	-109.59	0.001			INTRAPLATE_CRATON				ICPMS	WHOLE ROCK	IGNEOUS:PLUTONIC:ULTRAMAFIC	PERIDOTITE
DOWMON-WC-296		nr	DOWNES, 2004	48.0617	-109.59	0.001			INTRAPLATE_CRATON				ICPMS; Unknown; XRF	WHOLE ROCK	IGNEOUS:PLUTONIC:ULTRAMAFIC	PERIDOTITE		40.35	wt%	XRF	0.049	wt%	XRF	1.26	wt%	XRF				9.59	wt%	XRF													0.329	wt%	XRF	41.31	wt%
DOWMON-WC-297		nr	DOWNES, 2004	48.0617	-109.59	0.001			INTRAPLATE_CRATON				ICPMS; Unknown; XRF	WHOLE ROCK	IGNEOUS:PLUTONIC:ULTRAMAFIC	PERIDOTITE		38.34	wt%	XRF	0.026	wt%	XRF	0.82	wt%	XRF				10.9	wt%	XRF													0.216	wt%	XRF	40.78	wt%
DOWMON-WC-331		nr	DOWNES, 2004	48.0617	-109.59	0.001			INTRAPLATE_CRATON				ICPMS; Unknown; XRF	WHOLE ROCK	IGNEOUS:PLUTONIC:ULTRAMAFIC	PYROXENITE		43.63	wt%	XRF	0.68	wt%	XRF	5.04	wt%	XRF				10.68	wt%	XRF													0.174	wt%	XRF	23.21	wt%
DOWMON-WC-94		nr	DOWNES, 2004	48.0617	-109.59	0.001			INTRAPLATE_CRATON				ICPMS; Unknown; XRF	WHOLE ROCK	IGNEOUS:PLUTONIC:ULTRAMAFIC	PERIDOTITE		40.9	wt%	XRF	0.012	wt%	XRF	0.76	wt%	XRF				8.13	wt%	XRF													0.114	wt%	XRF	45.09	wt%
DOWMON-WC-97		nr	DOWNES, 2004	48.0617	-109.59	0.001			INTRAPLATE_CRATON				ICPMS; Unknown; XRF	WHOLE ROCK	IGNEOUS:PLUTONIC:ULTRAMAFIC	PERIDOTITE		40.86	wt%	XRF	0.016	wt%	XRF	0.83	wt%	XRF				8.15	wt%	XRF													0.117	wt%	XRF	44.4	wt%
DOWMON-WC-98		nr	DOWNES, 2004	48.0617	-109.59	0.001			INTRAPLATE_CRATON				ICPMS; Unknown; XRF	WHOLE ROCK	IGNEOUS:PLUTONIC:ULTRAMAFIC	PERIDOTITE		41.59	wt%	XRF	0.022	wt%	XRF	1.1	wt%	XRF				8.23	wt%	XRF													0.117	wt%	XRF	43.2	wt%
DUCSIE-001-B75		nr	DUCEA, 2002	37.2167	-119.296	0.01			CONVERGENT_MARGIN				ICPMS; MS; XRF	WHOLE ROCK	IGNEOUS:PLUTONIC:MAFIC	GABBRO		43.14	wt%	XRF	2.87	wt%	XRF	13.64	wt%	XRF													16.4	wt%	XRF				0.27	wt%	XRF	8.72	wt%
DUCSIE-001-BC115		nr	DUCEA, 2005	37.2167	-119.296	0.01			CONVERGENT_MARGIN				EMP	GLASS	IGNEOUS:PLUTONIC:ULTRAMAFIC	PERIDOTITE		48.18	wt%	EMP	1.82	wt%	EMP	14.48	wt%	EMP										8.32	wt%	EMP										9.11	wt%
DUCSIE-001-BC125		nr	DUCEA, 2005	37.2167	-119.296	0.01			CONVERGENT_MARGIN				EMP	GLASS	IGNEOUS:PLUTONIC:ULTRAMAFIC	PERIDOTITE		49.88	wt%	EMP	1.35	wt%	EMP	13.5	wt%	EMP										8.65	wt%	EMP										9.88	wt%
DUCSIE-001-BC207		nr	DUCEA, 2002	37.2167	-119.296	0.01			CONVERGENT_MARGIN				ICPMS; MS; XRF	WHOLE ROCK	IGNEOUS:PLUTONIC:ULTRAMAFIC	ECLOGITE		45.5	wt%	XRF	0.53	wt%	XRF	12.58	wt%	XRF													9.12	wt%	XRF				0.88	wt%	XRF	5.71	wt%
DUCSIE-001-BC216		nr	DUCEA, 2002	37.2167	-119.296	0.01			CONVERGENT_MARGIN				ICPMS; MS; XRF	WHOLE ROCK	IGNEOUS:PLUTONIC:ULTRAMAFIC	ECLOGITE		45.75	wt%	XRF	0.27	wt%	XRF	17.6	wt%	XRF													9.08	wt%	XRF				0.14	wt%	XRF	9.85	wt%
DUCSIE-001-BC218		nr	DUCEA, 2002	37.2167	-119.296	0.01			CONVERGENT_MARGIN				ICPMS; MS; XRF	WHOLE ROCK	IGNEOUS:PLUTONIC:ULTRAMAFIC	PYROXENITE		41.67	wt%	XRF	0.34	wt%	XRF	20.56	wt%	XRF													14.52	wt%	XRF				0.27	wt%	XRF	11.37	wt%
DUCSIE-001-BC221		nr	DUCEA, 2002	37.2167	-119.296	0.01			CONVERGENT_MARGIN				ICPMS; MS; XRF	WHOLE ROCK	IGNEOUS:PLUTONIC:ULTRAMAFIC	PYROXENITE		43.15	wt%	XRF	1.09	wt%	XRF	12.95	wt%	XRF													19.1	wt%	XRF				0.32	wt%	XRF	18.53	wt%
DUCSIE-001-BC35		nr	DUCEA, 1998	37.2167	-119.296	0.01			CONVERGENT_MARGIN				MS; MS-ID	WHOLE ROCK	IGNEOUS:PLUTONIC:MAFIC	GABBRO
DUCSIE-001-F34		nr	DUCEA, 2002	37.2167	-119.296	0.01			CONVERGENT_MARGIN				ICPMS; MS; XRF	WHOLE ROCK	IGNEOUS:PLUTONIC:ULTRAMAFIC	PYROXENITE		47.77	wt%	XRF	1.17	wt%	XRF	7.15	wt%	XRF													8.87	wt%	XRF				0.12	wt%	XRF	16.76	wt%
DUCSIE-001-G36		nr	DUCEA, 2002	37.2167	-119.296	0.01			CONVERGENT_MARGIN				ICPMS; MS; XRF	WHOLE ROCK	IGNEOUS:PLUTONIC:ULTRAMAFIC	ECLOGITE		46.08	wt%	XRF	0.58	wt%	XRF	12.68	wt%	XRF													12.1	wt%	XRF				0.19	wt%	XRF	11.82	wt%
DUCSIE-001-G39		nr	DUCEA, 2002	37.2167	-119.296	0.01			CONVERGENT_MARGIN				ICPMS; MS; XRF	WHOLE ROCK	IGNEOUS:PLUTONIC:ULTRAMAFIC	PYROXENITE		45.2	wt%	XRF	3.46	wt%	XRF	9.41	wt%	XRF													12.69	wt%	XRF				0.14	wt%	XRF	11.52	wt%
DUCSIE-001-HOST		nr	DUCEA, 1998	37.2167	-119.296	0.01			CONVERGENT_MARGIN				MS; MS-ID	WHOLE ROCK	IGNEOUS:VOLCANIC:INTERMEDIATE	TRACHYANDESITE
DUCSIE-001-PBC		nr	DUCEA, 1998	37.2167	-119.296	0.01			CONVERGENT_MARGIN				MS; MS-ID	WHOLE ROCK	IGNEOUS:PLUTONIC:ULTRAMAFIC	PERIDOTITE
EHRECOL-THUMB-112		nr	EHRENBERG, 1982	36.6	-109.05	0.01	540	540	INTRAPLATE_OFF-CRATON				IGN; XRF	WHOLE ROCK	IGNEOUS:PLUTONIC:ULTRAMAFIC	PERIDOTITE		43.2	wt%	XRF	0.15	wt%	XRF	1.14	wt%	XRF	0.27	wt%	XRF							12.4	wt%	XRF							0.13	wt%	XRF	41.4	wt%
EHRECOL-THUMB-104		nr	EHRENBERG, 1982	36.6	-109.05	0.01	540	540	INTRAPLATE_OFF-CRATON				IGN; XRF	WHOLE ROCK	IGNEOUS:PLUTONIC:ULTRAMAFIC	PERIDOTITE		42.4	wt%	XRF	0.07	wt%	XRF	0.54	wt%	XRF	0.42	wt%	XRF							7.17	wt%	XRF							0.11	wt%	XRF	45.3	wt%
EHRECOL-THUMB-105		nr	EHRENBERG, 1982	36.6	-109.05	0.01	540	540	INTRAPLATE_OFF-CRATON				IGN; XRF	WHOLE ROCK	IGNEOUS:PLUTONIC:ULTRAMAFIC	PERIDOTITE		43.9	wt%	XRF	0.04	wt%	XRF	1.21	wt%	XRF	0.7	wt%	XRF							6.88	wt%	XRF							0.11	wt%	XRF	44.9	wt%
EHRECOL-THUMB-110		nr	EHRENBERG, 1982	36.6	-109.05	0.01	540	540	INTRAPLATE_OFF-CRATON				IGN; XRF	WHOLE ROCK	IGNEOUS:PLUTONIC:ULTRAMAFIC	PERIDOTITE		43.8	wt%	XRF	0.17	wt%	XRF	3.52	wt%	XRF	0.48	wt%	XRF							8.14	wt%	XRF							0.13	wt%	XRF	38	wt%
EHRECOL-THUMB-117		nr	EHRENBERG, 1982	36.6	-109.05	0.01	540	540	INTRAPLATE_OFF-CRATON				IGN; XRF	WHOLE ROCK	IGNEOUS:PLUTONIC:ULTRAMAFIC	PERIDOTITE		41.4	wt%	XRF	0.04	wt%	XRF	0.24	wt%	XRF	0.32	wt%	XRF							7.78	wt%	XRF							0.1	wt%	XRF	47.6	wt%
EHRECOL-THUMB-120		nr	EHRENBERG, 1982	36.6	-109.05	0.01	540	540	INTRAPLATE_OFF-CRATON				IGN; XRF	WHOLE ROCK	IGNEOUS:PLUTONIC:ULTRAMAFIC	PERIDOTITE		43.4	wt%	XRF	0.05	wt%	XRF	0.53	wt%	XRF	0.39	wt%	XRF							7.37	wt%	XRF							0.11	wt%	XRF	47.2	wt%
EHRECOL-THUMB-125		nr	EHRENBERG, 1982	36.6	-109.05	0.01	540	540	INTRAPLATE_OFF-CRATON				IGN; XRF	WHOLE ROCK	IGNEOUS:PLUTONIC:ULTRAMAFIC	PERIDOTITE		41.8	wt%	XRF	0.09	wt%	XRF	0.25	wt%	XRF	0.53	wt%	XRF							8.65	wt%	XRF							0.12	wt%	XRF	45.7	wt%
EHRECOL-THUMB-126		nr	EHRENBERG, 1982	36.6	-109.05	0.01	540	540	INTRAPLATE_OFF-CRATON				IGN; XRF	WHOLE ROCK	IGNEOUS:PLUTONIC:ULTRAMAFIC	PERIDOTITE		42	wt%	XRF	0.03	wt%	XRF	0.54	wt%	XRF	0.35	wt%	XRF							7.76	wt%	XRF							0.12	wt%	XRF	47	wt%
EHRECOL-THUMB-128		nr	EHRENBERG, 1982	36.6	-109.05	0.01	540	540	INTRAPLATE_OFF-CRATON				IGN; XRF	WHOLE ROCK	IGNEOUS:PLUTONIC:ULTRAMAFIC	PERIDOTITE		44.6	wt%	XRF	0.14	wt%	XRF	3.4	wt%	XRF	0.63	wt%	XRF							7.9	wt%	XRF							0.13	wt%	XRF	39.8	wt%
EHRECOL-THUMB-140		nr	EHRENBERG, 1982	36.6	-109.05	0.01	540	540	INTRAPLATE_OFF-CRATON				IGN; XRF	WHOLE ROCK	IGNEOUS:PLUTONIC:ULTRAMAFIC	PERIDOTITE		42.9	wt%	XRF	0.25	wt%	XRF	1.53	wt%	XRF	0.11	wt%	XRF							13	wt%	XRF							0.14	wt%	XRF	38.4	wt%
EHRECOL-THUMB-141		nr	EHRENBERG, 1982	36.6	-109.05	0.01	540	540	INTRAPLATE_OFF-CRATON				IGN; XRF	WHOLE ROCK	IGNEOUS:PLUTONIC:ULTRAMAFIC	PERIDOTITE		41.7	wt%	XRF	0.12	wt%	XRF	0.78	wt%	XRF	0.41	wt%	XRF							7.95	wt%	XRF							0.13	wt%	XRF	44.1	wt%
EHRECOL-THUMB-142		nr	EHRENBERG, 1982	36.6	-109.05	0.01	540	540	INTRAPLATE_OFF-CRATON				IGN; XRF	WHOLE ROCK	IGNEOUS:PLUTONIC:ULTRAMAFIC	PERIDOTITE		43.1	wt%	XRF	0.21	wt%	XRF	0.95	wt%	XRF	0.35	wt%	XRF							9.35	wt%	XRF							0.12	wt%	XRF	42.5	wt%
EHRECOL-THUMB-145		nr	EHRENBERG, 1982	36.6	-109.05	0.01	540	540	INTRAPLATE_OFF-CRATON				IGN; XRF	WHOLE ROCK	IGNEOUS:PLUTONIC:ULTRAMAFIC	PERIDOTITE		43.8	wt%	XRF	0.22	wt%	XRF	2.69	wt%	XRF	0.49	wt%	XRF							9.66	wt%	XRF							0.14	wt%	XRF	40.1	wt%
EHRECOL-THUMB-146		nr	EHRENBERG, 1982	36.6	-109.05	0.01	540	540	INTRAPLATE_OFF-CRATON				IGN; XRF	WHOLE ROCK	IGNEOUS:PLUTONIC:ULTRAMAFIC	PERIDOTITE		42.9	wt%	XRF	0.44	wt%	XRF	0.91	wt%	XRF	0.46	wt%	XRF							9.11	wt%	XRF							0.12	wt%	XRF	43.8	wt%
EHRECOL-THUMB-156		nr	EHRENBERG, 1982	36.6	-109.05	0.01	540	540	INTRAPLATE_OFF-CRATON				IGN; XRF	WHOLE ROCK	IGNEOUS:PLUTONIC:ULTRAMAFIC	PERIDOTITE		43.3	wt%	XRF	0.03	wt%	XRF	0.97	wt%	XRF	0.69	wt%	XRF							7.35	wt%	XRF							0.12	wt%	XRF	45.8	wt%
EHRECOL-THUMB-160		nr	EHRENBERG, 1982	36.6	-109.05	0.01	540	540	INTRAPLATE_OFF-CRATON				IGN; XRF	WHOLE ROCK	IGNEOUS:PLUTONIC:ULTRAMAFIC	PERIDOTITE		43.9	wt%	XRF	0.17	wt%	XRF	0.63	wt%	XRF	0.46	wt%	XRF							8.52	wt%	XRF							0.11	wt%	XRF	45.5	wt%
EHRECOL-THUMB-251		nr	EHRENBERG, 1982	36.6	-109.05	0.01	540	540	INTRAPLATE_OFF-CRATON				IGN; XRF	WHOLE ROCK	IGNEOUS:PLUTONIC:ULTRAMAFIC	PERIDOTITE		43.1	wt%	XRF	0.22	wt%	XRF	2.71	wt%	XRF	0.45	wt%	XRF							9.97	wt%	XRF							0.14	wt%	XRF	39.2	wt%
EHRECOL-THUMB-A054WSP		nr	EHRENBERG, 1982	36.6	-109.05	0.01	540	540	INTRAPLATE_OFF-CRATON				IGN; INAA; XRF	WHOLE ROCK	IGNEOUS:VOLCANIC:ULTRAMAFIC	FOIDITE		58.4	wt%	XRF	0.93	wt%	XRF	11.9	wt%	XRF													4.55	wt%	XRF				0.07	wt%	XRF	5.04	wt%
EHRECOL-THUMB-A072MTR		nr	EHRENBERG, 1982	36.6	-109.05	0.01	540	540	INTRAPLATE_OFF-CRATON				IGN; INAA; XRF	WHOLE ROCK	IGNEOUS:VOLCANIC:ULTRAMAFIC	FOIDITE		48.8	wt%	XRF	2.44	wt%	XRF	8.6	wt%	XRF				3.89	wt%	XRF							3.85	wt%	XRF				0.16	wt%	XRF	12.3	wt%
EHRECOL-THUMB-A082		nr	EHRENBERG, 1982	36.6	-109.05	0.01	540	540	INTRAPLATE_OFF-CRATON				IGN; XRF	WHOLE ROCK	IGNEOUS:PLUTONIC:ULTRAMAFIC	PERIDOTITE		42.6	wt%	XRF	0.21	wt%	XRF	2.6	wt%	XRF	0.46	wt%	XRF							9.27	wt%	XRF							0.12	wt%	XRF	39	wt%
EHRECOL-THUMB-B082		nr	EHRENBERG, 1982	36.6	-109.05	0.01	540	540	INTRAPLATE_OFF-CRATON				IGN; XRF	WHOLE ROCK	IGNEOUS:PLUTONIC:ULTRAMAFIC	PERIDOTITE		42.5	wt%	XRF	0.27	wt%	XRF	3.01	wt%	XRF	0.36	wt%	XRF							11.2	wt%	XRF							0.14	wt%	XRF	36.6	wt%
EHRECOL-THUMB-D082		nr	EHRENBERG, 1982	36.6	-109.05	0.01	540	540	INTRAPLATE_OFF-CRATON				IGN; XRF	WHOLE ROCK	IGNEOUS:PLUTONIC:ULTRAMAFIC	PERIDOTITE		43.5	wt%	XRF	0.52	wt%	XRF	0.89	wt%	XRF	0.53	wt%	XRF							10.3	wt%	XRF							0.12	wt%	XRF	42.8	wt%
EHRECOL-THUMB-F077		nr	EHRENBERG, 1982	36.6	-109.05	0.01	540	540	INTRAPLATE_OFF-CRATON				IGN; XRF	WHOLE ROCK	IGNEOUS:PLUTONIC:ULTRAMAFIC	PERIDOTITE		43.8	wt%	XRF	0.39	wt%	XRF	2.91	wt%	XRF	0.45	wt%	XRF							7.9	wt%	XRF							0.13	wt%	XRF	38.4	wt%
EHRECOL-THUMB-H077		nr	EHRENBERG, 1982	36.6	-109.05	0.01	540	540	INTRAPLATE_OFF-CRATON				IGN; XRF	WHOLE ROCK	IGNEOUS:PLUTONIC:ULTRAMAFIC	PERIDOTITE		42.8	wt%	XRF	0.09	wt%	XRF	0.89	wt%	XRF	0.27	wt%	XRF							7.77	wt%	XRF							0.11	wt%	XRF	45.2	wt%
EHRECOL-THUMB-I078		nr	EHRENBERG, 1982	36.6	-109.05	0.01	540	540	INTRAPLATE_OFF-CRATON				IGN; XRF	WHOLE ROCK	IGNEOUS:PLUTONIC:ULTRAMAFIC	PERIDOTITE		43.3	wt%	XRF	0.06	wt%	XRF	1.31	wt%	XRF	0.51	wt%	XRF							7.25	wt%	XRF							0.12	wt%	XRF	42.7	wt%
EHRECOL-THUMB-N077		nr	EHRENBERG, 1982	36.6	-109.05	0.01	540	540	INTRAPLATE_OFF-CRATON				IGN; XRF	WHOLE ROCK	IGNEOUS:PLUTONIC:ULTRAMAFIC	PERIDOTITE		42.1	wt%	XRF	0.24	wt%	XRF	1.54	wt%	XRF	0.65	wt%	XRF							7.12	wt%	XRF							0.12	wt%	XRF	43.9	wt%
EHRECOL-THUMB-PO77		nr	EHRENBERG, 1982	36.6	-109.05	0.01	540	540	INTRAPLATE_OFF-CRATON				IGN; XRF	WHOLE ROCK	IGNEOUS:PLUTONIC:ULTRAMAFIC	PERIDOTITE		43.4	wt%	XRF	0.04	wt%	XRF	0.65	wt%	XRF	0.51	wt%	XRF							7.31	wt%	XRF							0.12	wt%	XRF	46.1	wt%
EHRECOL-THUMB-Q077		nr	EHRENBERG, 1982	36.6	-109.05	0.01	540	540	INTRAPLATE_OFF-CRATON				IGN; XRF	WHOLE ROCK	IGNEOUS:PLUTONIC:ULTRAMAFIC	PERIDOTITE		44	wt%	XRF	0.2	wt%	XRF	1.07	wt%	XRF	0.51	wt%	XRF							8.28	wt%	XRF							0.12	wt%	XRF	44.3	wt%
EHRECOL-THUMB-R077		nr	EHRENBERG, 1982	36.6	-109.05	0.01	540	540	INTRAPLATE_OFF-CRATON				IGN; XRF	WHOLE ROCK	IGNEOUS:PLUTONIC:ULTRAMAFIC	PERIDOTITE		43.3	wt%	XRF	0.13	wt%	XRF	2.75	wt%	XRF	0.47	wt%	XRF							7.65	wt%	XRF							0.12	wt%	XRF	39.3	wt%
EHRECOL-THUMB-THUMB		nr	EHRENBERG, 1982	36.6	-109.05	0.01	540	540	INTRAPLATE_OFF-CRATON				IGN; INAA; XRF	WHOLE ROCK	IGNEOUS:PLUTONIC:ULTRAMAFIC	PERIDOTITE		53.2	wt%	XRF	1.89	wt%	XRF	10.7	wt%	XRF													6.3	wt%	XRF				0.09	wt%	XRF	8.56	wt%
ESPARI-CC-GL		nr	ESPERANCA, 1984	33	-111	1			INTRAPLATE_OFF-CRATON				XRF	WHOLE ROCK	IGNEOUS:VOLCANIC:INTERMEDIATE	LATITE		62.3	wt%	XRF	0.91	wt%	XRF	15.01	wt%	XRF							5.32	wt%	XRF										0.06	wt%	XRF	3.11	wt%
ESPARI-CC-PL		nr	ESPERANCA, 1984	33	-111	1			INTRAPLATE_OFF-CRATON				XRF	WHOLE ROCK	IGNEOUS:VOLCANIC:INTERMEDIATE	LATITE		64.32	wt%	XRF	0.86	wt%	XRF	13.83	wt%	XRF							5.34	wt%	XRF										0.03	wt%	XRF	3.25	wt%
ESPARI-CC-7501		nr	ESPERANCA, 1988	33	-111	1			INTRAPLATE_OFF-CRATON				ICPAES; MS; Unknown	WHOLE ROCK	IGNEOUS:PLUTONIC:ULTRAMAFIC	PYROXENITE		41.5	wt%	ICPAES	1.32	wt%	ICPAES	18.2	wt%	ICPAES							17.2	wt%	ICPAES										0.288	wt%	ICPAES	7.22	wt%
ESPARI-CC-7503		nr	ESPERANCA, 1984; ESPERANCA, 1988	33	-111	1			INTRAPLATE_OFF-CRATON				EMP; ICPAES; MS	WHOLE ROCK	IGNEOUS:PLUTONIC:ULTRAMAFIC	ECLOGITE		41.9	wt%	ICPAES	0.8	wt%	ICPAES	19.3	wt%	ICPAES							15.6	wt%	ICPAES	15.35	wt%	EMP							0.33	wt%	ICPAES	9.51	wt%
ESPARI-CC-7514		nr	ESPERANCA, 1984; ESPERANCA, 1988	33	-111	1			INTRAPLATE_OFF-CRATON				EMP; ICPAES; MS; Unknown	WHOLE ROCK	IGNEOUS:PLUTONIC:ULTRAMAFIC	ECLOGITE		47.9	wt%	ICPAES	1.41	wt%	ICPAES	7.29	wt%	ICPAES							12	wt%	ICPAES	13.74	wt%	EMP							0.16	wt%	ICPAES	12.3	wt%
ESPARI-CC-7529		nr	ESPERANCA, 1988	33	-111	1			INTRAPLATE_OFF-CRATON				ICPAES; MS; Unknown; XRF	WHOLE ROCK	METAMORPHIC	AMPHIBOLITE		44.3	wt%	XRF	0.71	wt%	XRF	13.1	wt%	XRF							15.7	wt%	XRF										0.31	wt%	XRF	12.2	wt%
ESPARI-CC-7535		nr	ESPERANCA, 1988	33	-111	1			INTRAPLATE_OFF-CRATON				ICPAES; MS; Unknown	WHOLE ROCK	METAMORPHIC	AMPHIBOLITE		40.9	wt%	ICPAES	2.03	wt%	ICPAES	18.7	wt%	ICPAES							16.5	wt%	ICPAES										0.21	wt%	ICPAES	6.67	wt%
ESPARI-CC-7541		nr	ESPERANCA, 1988	33	-111	1			INTRAPLATE_OFF-CRATON				ICPAES; MS; Unknown	WHOLE ROCK	IGNEOUS:PLUTONIC:ULTRAMAFIC	ECLOGITE		44.7	wt%	ICPAES	0.89	wt%	ICPAES	5.03	wt%	ICPAES							8.9	wt%	ICPAES										0.12	wt%	ICPAES	9.52	wt%
ESPARI-CC-7545		nr	ESPERANCA, 1988	33	-111	1			INTRAPLATE_OFF-CRATON				ICPAES; MS; Unknown	WHOLE ROCK	METAMORPHIC	AMPHIBOLITE		38.7	wt%	ICPAES	3	wt%	ICPAES	15.3	wt%	ICPAES							19.2	wt%	ICPAES										0.12	wt%	ICPAES	7.28	wt%
ESPARI-CC-7549a		nr	ESPERANCA, 1988	33	-111	1			INTRAPLATE_OFF-CRATON				ICPAES; MS; Unknown	WHOLE ROCK	IGNEOUS:PLUTONIC:ULTRAMAFIC	ECLOGITE		44.6	wt%	ICPAES	2.65	wt%	ICPAES	14.5	wt%	ICPAES							11.9	wt%	ICPAES										0.11	wt%	ICPAES
ESPARI-CC-7549c		nr	ESPERANCA, 1988	33	-111	1			INTRAPLATE_OFF-CRATON				ICPAES; MS; Unknown	WHOLE ROCK	IGNEOUS:PLUTONIC:ULTRAMAFIC	ECLOGITE		45.4	wt%	ICPAES	1.65	wt%	ICPAES	13	wt%	ICPAES							12.7	wt%	ICPAES										0.18	wt%	ICPAES
ESPARI-CC-7552		nr	ESPERANCA, 1984; ESPERANCA, 1988	33	-111	1			INTRAPLATE_OFF-CRATON				EMP; ICPAES; MS; Unknown	WHOLE ROCK	IGNEOUS:PLUTONIC:ULTRAMAFIC	PYROXENITE		45.3	wt%	ICPAES	0.86	wt%	ICPAES	13.8	wt%	ICPAES							12.2	wt%	ICPAES	12.94	wt%	EMP							0.19	wt%	ICPAES	14.5	wt%
ESPARI-CC-7557		nr	ESPERANCA, 1988	33	-111	1			INTRAPLATE_OFF-CRATON				ICPAES; MS; Unknown	WHOLE ROCK	IGNEOUS:PLUTONIC:ULTRAMAFIC	ECLOGITE		41.7	wt%	ICPAES	1.87	wt%	ICPAES	18.2	wt%	ICPAES							17.3	wt%	ICPAES										0.16	wt%	ICPAES	7.17	wt%
ESPARI-CC-7571		nr	ESPERANCA, 1988	33	-111	1			INTRAPLATE_OFF-CRATON				MS	WHOLE ROCK	IGNEOUS:VOLCANIC:INTERMEDIATE	TRACHYTE
ESPARI-CC-7572		nr	ESPERANCA, 1988	33	-111	1			INTRAPLATE_OFF-CRATON				ICPAES; MS; Unknown	WHOLE ROCK	IGNEOUS:PLUTONIC:ULTRAMAFIC	PYROXENITE		47.7	wt%	ICPAES	0.26	wt%	ICPAES	12.7	wt%	ICPAES							10.7	wt%	ICPAES										0.19	wt%	ICPAES
ESPARI-CC-7591		nr	ESPERANCA, 1988	33	-111	1			INTRAPLATE_OFF-CRATON				ICPAES; MS; Unknown	WHOLE ROCK	IGNEOUS:PLUTONIC:ULTRAMAFIC	ECLOGITE		45.2	wt%	ICPAES	0.87	wt%	ICPAES	14	wt%	ICPAES							13	wt%	ICPAES										0.26	wt%	ICPAES	12.5	wt%
ESPARI-CC-7590		nr	ESPERANCA, 1988	33	-111	1			INTRAPLATE_OFF-CRATON				MS	WHOLE ROCK	IGNEOUS:VOLCANIC:INTERMEDIATE	TRACHYTE
ESPARI-CC-7600		nr	ESPERANCA, 1988	33	-111	1			INTRAPLATE_OFF-CRATON				ICPAES; MS; Unknown	WHOLE ROCK	IGNEOUS:PLUTONIC:ULTRAMAFIC	ECLOGITE		50.7	wt%	ICPAES	0.66	wt%	ICPAES	5.68	wt%	ICPAES							8.59	wt%	ICPAES										0.14	wt%	ICPAES	13.5	wt%
ESPARI-CC-7603		nr	ESPERANCA, 1988	33	-111	1			INTRAPLATE_OFF-CRATON				ICPAES; MS; Unknown	WHOLE ROCK	IGNEOUS:PLUTONIC:ULTRAMAFIC	PYROXENITE		51.4	wt%	ICPAES	0.47	wt%	ICPAES	5.8	wt%	ICPAES							8.82	wt%	ICPAES										0.14	wt%	ICPAES
ESPARI-CC-7633		nr	ESPERANCA, 1988	33	-111	1			INTRAPLATE_OFF-CRATON				ICPAES; MS; Unknown	WHOLE ROCK	IGNEOUS:PLUTONIC:ULTRAMAFIC	ECLOGITE		52.1	wt%	ICPAES	0.18	wt%	ICPAES	4.2	wt%	ICPAES							6.63	wt%	ICPAES										0.14	wt%	ICPAES	14.7	wt%
ESPARI-CC-7640		nr	ESPERANCA, 1988	33	-111	1			INTRAPLATE_OFF-CRATON				ICPAES; MS; Unknown; XRF	WHOLE ROCK	IGNEOUS:PLUTONIC:ULTRAMAFIC	ECLOGITE		41.3	wt%	XRF	1.24	wt%	XRF	15.1	wt%	XRF							16.3	wt%	XRF										0.35	wt%	XRF	13.2	wt%
FEIKHO-RS1		nr	FEIGENSON, 1986	31.98	-106.95	0.01			INTRAPLATE_OFF-CRATON				DCP; MS	WHOLE ROCK	IGNEOUS:PLUTONIC:ULTRAMAFIC	PERIDOTITE		44.27	wt%	DCP	0.15	wt%	DCP	4.3	wt%	DCP	0.39	wt%	DCP							8.3	wt%	DCP				0.24	wt%	DCP	0.14	wt%	DCP	39.03	wt%
FEIKHO-RS1-BASANITE		nr	FEIGENSON, 1986	31.98	-106.95	0.01			INTRAPLATE_OFF-CRATON				DCP; MS	WHOLE ROCK	IGNEOUS:VOLCANIC:MAFIC	BASANITE		44.38	wt%	DCP	1.88	wt%	DCP	13.14	wt%	DCP	0.1	wt%	DCP							10.21	wt%	DCP				0.06	wt%	DCP	0.17	wt%	DCP	13.77	wt%
FREARI-A-6		nr	FREY, 1978	33.34	-110.47	0.01			INTRAPLATE_OFF-CRATON				AAS; INAA; Unknown	WHOLE ROCK	IGNEOUS:PLUTONIC:ULTRAMAFIC	PERIDOTITE		40.54	wt%	Unknown	0.44	wt%	Unknown	3.22	wt%	Unknown	0.1	wt%	Unknown	2.5	wt%	Unknown				13.83	wt%	Unknown							0.23	wt%	Unknown	32.02	wt%
FREARI-PA-10		nr	FREY, 1978	33.34	-110.47	0.01			INTRAPLATE_OFF-CRATON				Unknown	GLASS	IGNEOUS:PLUTONIC:ULTRAMAFIC	PERIDOTITE		52.5	wt%	Unknown	2.9	wt%	Unknown	21.9	wt%	Unknown										3	wt%	Unknown							0.13	wt%	Unknown	2.3	wt%
FREARI-PA-10		nr	FREY, 1978	33.34	-110.47	0.01			INTRAPLATE_OFF-CRATON				AAS; INAA; Unknown	WHOLE ROCK	IGNEOUS:PLUTONIC:ULTRAMAFIC	PERIDOTITE		39.99	wt%	Unknown	0.01	wt%	Unknown	2.1	wt%	Unknown	1.22	wt%	Unknown	1.76	wt%	Unknown				7.01	wt%	Unknown							0.12	wt%	Unknown	46.35	wt%
FREARI-PA-113		nr	FREY, 1978	33.34	-110.47	0.01			INTRAPLATE_OFF-CRATON				AAS; INAA; Unknown	WHOLE ROCK	IGNEOUS:PLUTONIC:ULTRAMAFIC	PYROXENITE		53.9	wt%	Unknown	0.28	wt%	Unknown	4	wt%	Unknown	0.72	wt%	Unknown	2.31	wt%	Unknown				5.2	wt%	Unknown							0.14	wt%	Unknown	30.91	wt%
FREARI-PA-12		nr	FREY, 1978	33.34	-110.47	0.01			INTRAPLATE_OFF-CRATON				Unknown	WHOLE ROCK	IGNEOUS:PLUTONIC:ULTRAMAFIC	PERIDOTITE		43.53	wt%	Unknown	0.02	wt%	Unknown	3.12	wt%	Unknown	0.3	wt%	Unknown	2.08	wt%	Unknown				6.09	wt%	Unknown							0.15	wt%	Unknown	42.77	wt%
FREARI-PA-120B		nr	FREY, 1978	33.34	-110.47	0.01			INTRAPLATE_OFF-CRATON				AAS; INAA; Unknown	WHOLE ROCK	IGNEOUS:PLUTONIC:ULTRAMAFIC	PYROXENITE		49.15	wt%	Unknown	0.38	wt%	Unknown	3.48	wt%	Unknown	0.82	wt%	Unknown	1.48	wt%	Unknown				4.45	wt%	Unknown							0.13	wt%	Unknown	24.34	wt%
FREARI-PA-144		nr	FREY, 1978	33.34	-110.47	0.01			INTRAPLATE_OFF-CRATON				AAS; INAA; Unknown	WHOLE ROCK	IGNEOUS:PLUTONIC:ULTRAMAFIC	PYROXENITE		54.61	wt%	Unknown	0.19	wt%	Unknown	3.11	wt%	Unknown	0.39	wt%	Unknown	2.06	wt%	Unknown				4.36	wt%	Unknown							0.14	wt%	Unknown	33.71	wt%
FREARI-PA-145		nr	FREY, 1978	33.34	-110.47	0.01			INTRAPLATE_OFF-CRATON				AAS; INAA; Unknown	WHOLE ROCK	IGNEOUS:PLUTONIC:ULTRAMAFIC	PYROXENITE		51.53	wt%	Unknown	0.35	wt%	Unknown	5.32	wt%	Unknown	0.83	wt%	Unknown	2.23	wt%	Unknown				3.55	wt%	Unknown							0.15	wt%	Unknown	19.56	wt%
FREARI-PA-15A		nr	FREY, 1978	33.34	-110.47	0.01			INTRAPLATE_OFF-CRATON				AAS; INAA; Unknown	WHOLE ROCK	IGNEOUS:PLUTONIC:ULTRAMAFIC	PERIDOTITE		45.14	wt%	Unknown	0.14	wt%	Unknown	4.6	wt%	Unknown	0.45	wt%	Unknown	1.8	wt%	Unknown				7.24	wt%	Unknown							0.14	wt%	Unknown	36.87	wt%
FREARI-PA-15B		nr	FREY, 1978	33.34	-110.47	0.01			INTRAPLATE_OFF-CRATON				AAS; INAA; Unknown	WHOLE ROCK	IGNEOUS:PLUTONIC:ULTRAMAFIC	PYROXENITE		49.72	wt%	Unknown	0.36	wt%	Unknown	5.09	wt%	Unknown	0.67	wt%	Unknown	1.63	wt%	Unknown				3.36	wt%	Unknown							0.1	wt%	Unknown	23.27	wt%
FREARI-PA-17		nr	FREY, 1978	33.34	-110.47	0.01			INTRAPLATE_OFF-CRATON				AAS; INAA; Unknown	WHOLE ROCK	IGNEOUS:VOLCANIC:MAFIC	BASANITE		44.61	wt%	Unknown	2.73	wt%	Unknown	14.15	wt%	Unknown				6.66	wt%	Unknown				6.38	wt%	Unknown							0.2	wt%	Unknown	8.62	wt%
FREARI-PA-218B		nr	FREY, 1978	33.34	-110.47	0.01			INTRAPLATE_OFF-CRATON				Unknown	WHOLE ROCK	IGNEOUS:PLUTONIC:ULTRAMAFIC	PYROXENITE		42.18	wt%	Unknown	1.55	wt%	Unknown	8.96	wt%	Unknown	0.51	wt%	Unknown	2.56	wt%	Unknown				6.66	wt%	Unknown							0.13	wt%	Unknown	24.69	wt%
FREARI-PA-218G		nr	FREY, 1978	33.34	-110.47	0.01			INTRAPLATE_OFF-CRATON				Unknown	WHOLE ROCK	IGNEOUS:PLUTONIC:ULTRAMAFIC	PERIDOTITE		43.65	wt%	Unknown	0.26	wt%	Unknown	0.83	wt%	Unknown	0.41	wt%	Unknown	2.34	wt%	Unknown				10.33	wt%	Unknown							0.13	wt%	Unknown	39.97	wt%
FREARI-PA-29		nr	FREY, 1978	33.34	-110.47	0.01			INTRAPLATE_OFF-CRATON				Unknown	WHOLE ROCK	IGNEOUS:PLUTONIC:ULTRAMAFIC	PERIDOTITE		43.19	wt%	Unknown				2.26	wt%	Unknown	0.25	wt%	Unknown	1.78	wt%	Unknown				6.73	wt%	Unknown							0.12	wt%	Unknown	43.55	wt%
FREARI-PA-37		nr	FREY, 1978	33.34	-110.47	0.01			INTRAPLATE_OFF-CRATON				AAS; INAA; Unknown	WHOLE ROCK	IGNEOUS:PLUTONIC:ULTRAMAFIC	PYROXENITE		41.3	wt%	Unknown	1.35	wt%	Unknown	15.71	wt%	Unknown	0.01	wt%	Unknown	2.98	wt%	Unknown				4.83	wt%	Unknown							0.15	wt%	Unknown	14	wt%
FREARI-PA-41		nr	FREY, 1978	33.34	-110.47	0.01			INTRAPLATE_OFF-CRATON				AAS; INAA; Unknown	WHOLE ROCK	IGNEOUS:PLUTONIC:ULTRAMAFIC	PYROXENITE		39.38	wt%	Unknown	1.34	wt%	Unknown	16.74	wt%	Unknown	0.05	wt%	Unknown	6.58	wt%	Unknown				5.14	wt%	Unknown							0.16	wt%	Unknown	14.16	wt%
FREARI-PA-42		nr	FREY, 1978	33.34	-110.47	0.01			INTRAPLATE_OFF-CRATON				AAS; INAA; Unknown	WHOLE ROCK	IGNEOUS:PLUTONIC:ULTRAMAFIC	PERIDOTITE		36.74	wt%	Unknown	2.29	wt%	Unknown	6.63	wt%	Unknown	0.01	wt%	Unknown	9.02	wt%	Unknown				16.01	wt%	Unknown							0.31	wt%	Unknown	21.74	wt%
FREARI-PA-43		nr	FREY, 1978	33.34	-110.47	0.01			INTRAPLATE_OFF-CRATON				AAS; INAA; Unknown	WHOLE ROCK	IGNEOUS:PLUTONIC:ULTRAMAFIC	PYROXENITE		45.95	wt%	Unknown	1.57	wt%	Unknown	9.15	wt%	Unknown	0.19	wt%	Unknown	3.51	wt%	Unknown				6.76	wt%	Unknown							0.17	wt%	Unknown	15.21	wt%
FREARI-PA-51		nr	FREY, 1978	33.34	-110.47	0.01			INTRAPLATE_OFF-CRATON				Unknown	GLASS	IGNEOUS:PLUTONIC:ULTRAMAFIC	PERIDOTITE		54.2	wt%	Unknown	2.3	wt%	Unknown	20.1	wt%	Unknown										2.3	wt%	Unknown							0.04	wt%	Unknown	2.1	wt%
FREARI-PA-51		nr	FREY, 1978	33.34	-110.47	0.01			INTRAPLATE_OFF-CRATON				AAS; INAA; Unknown	WHOLE ROCK	IGNEOUS:PLUTONIC:ULTRAMAFIC	PERIDOTITE		43.09	wt%	Unknown	0.05	wt%	Unknown	1.45	wt%	Unknown	0.21	wt%	Unknown	1.8	wt%	Unknown				9.37	wt%	Unknown							0.18	wt%	Unknown	41.45	wt%
FREARI-PA-53B		nr	FREY, 1978	33.34	-110.47	0.01			INTRAPLATE_OFF-CRATON				AAS; INAA; Unknown	WHOLE ROCK	IGNEOUS:VOLCANIC:MAFIC	BASANITE		44.68	wt%	Unknown	2.84	wt%	Unknown	14.2	wt%	Unknown	0.03	wt%	Unknown	4.72	wt%	Unknown				7.85	wt%	Unknown							0.18	wt%	Unknown	8.82	wt%
FREARI-PA-6		nr	FREY, 1978	33.34	-110.47	0.01			INTRAPLATE_OFF-CRATON				AAS; INAA; Unknown	WHOLE ROCK	IGNEOUS:PLUTONIC:ULTRAMAFIC	PERIDOTITE		43.82	wt%	Unknown	0.03	wt%	Unknown	2.55	wt%	Unknown	0.42	wt%	Unknown	1.08	wt%	Unknown				4.12	wt%	Unknown							0.13	wt%	Unknown	43.52	wt%
FREARI-PA-65B		nr	FREY, 1978	33.34	-110.47	0.01			INTRAPLATE_OFF-CRATON				AAS; INAA; Unknown	WHOLE ROCK	IGNEOUS:PLUTONIC:ULTRAMAFIC	PYROXENITE		52.86	wt%	Unknown	0.19	wt%	Unknown	5.42	wt%	Unknown	0.73	wt%	Unknown	1.3	wt%	Unknown				5.42	wt%	Unknown							0.13	wt%	Unknown	31.28	wt%
FREARI-PA-65G		nr	FREY, 1978	33.34	-110.47	0.01			INTRAPLATE_OFF-CRATON				AAS; INAA; Unknown	WHOLE ROCK	IGNEOUS:PLUTONIC:ULTRAMAFIC	PERIDOTITE		43.84	wt%	Unknown	0.11	wt%	Unknown	3.07	wt%	Unknown	0.23	wt%	Unknown	1.08	wt%	Unknown				7.44	wt%	Unknown							0.13	wt%	Unknown	41.57	wt%
FREARI-PA-7		nr	FREY, 1978	33.34	-110.47	0.01			INTRAPLATE_OFF-CRATON				AAS; INAA; Unknown	WHOLE ROCK	IGNEOUS:PLUTONIC:ULTRAMAFIC	PYROXENITE		42.23	wt%	Unknown	1.43	wt%	Unknown	6.42	wt%	Unknown	0.13	wt%	Unknown	4	wt%	Unknown				11.93	wt%	Unknown							0.2	wt%	Unknown	26.86	wt%
GALARIZ-SS-4005-MUGEARITE		nr	GALER, 1989	33.34	-110.47	0.01			INTRAPLATE_OFF-CRATON				MS; MS-ID	WHOLE ROCK	IGNEOUS:VOLCANIC:MAFIC	BASALT
GALARIZ-SS-8117-KAERSUTITE		nr	GALER, 1989	33.34	-110.47	0.01			INTRAPLATE_OFF-CRATON				MS; MS-ID	WHOLE ROCK	IGNEOUS:VOLCANIC:MAFIC	BASALT
GARALRIZ-BAS-F1		nr	GALER, 1989	33.34	-110.47	0.01			INTRAPLATE_OFF-CRATON				MS; MS-ID	WHOLE ROCK	IGNEOUS:VOLCANIC:MAFIC	BASANITE
GOTT-CAMP-CC2-853.7		GOTTFRIED-CC	GOTTFRIED , 1983	33	-80.15	1			CONTINENTAL_RIFT				INAA	WHOLE ROCK	IGNEOUS:VOLCANIC:MAFIC	BASALT
GOTT-CAMP-CC2-858.5		GOTTFRIED-CC	GOTTFRIED , 1983	33	-80.15	1			CONTINENTAL_RIFT				INAA	WHOLE ROCK	IGNEOUS:VOLCANIC:MAFIC	BASALT
GOTT-CAMP-CC2-776.5		GOTTFRIED-CC	GOTTFRIED , 1983	33	-80.15	1			CONTINENTAL_RIFT				INAA	WHOLE ROCK	IGNEOUS:VOLCANIC:MAFIC	BASALT
GOTT-CAMP-CC2-779		GOTTFRIED-CC	GOTTFRIED , 1983	33	-80.15	1			CONTINENTAL_RIFT				INAA; Unknown	WHOLE ROCK	IGNEOUS:VOLCANIC:MAFIC	BASALT		47.8	wt%	Unknown	0.92	wt%	Unknown	14	wt%	Unknown				3.9	wt%	Unknown				7	wt%	Unknown							0.21	wt%	Unknown	6.4	wt%
GOTT-CAMP-CC2-780		GOTTFRIED-CC	GOTTFRIED , 1983	33	-80.15	1			CONTINENTAL_RIFT				INAA; Unknown	WHOLE ROCK	IGNEOUS:VOLCANIC:MAFIC	BASALT		53.1	wt%	Unknown	1	wt%	Unknown	14.3	wt%	Unknown				2.3	wt%	Unknown				8.6	wt%	Unknown							0.15	wt%	Unknown	6	wt%
GOTT-CAMP-CC2-783.3		GOTTFRIED-CC	GOTTFRIED , 1983	33	-80.15	1			CONTINENTAL_RIFT				INAA	WHOLE ROCK	IGNEOUS:VOLCANIC:MAFIC	BASALT
GOTT-CAMP-CC2-786		GOTTFRIED-CC	GOTTFRIED , 1983	33	-80.15	1			CONTINENTAL_RIFT				INAA; Unknown	WHOLE ROCK	IGNEOUS:VOLCANIC:MAFIC	BASALT		49.4	wt%	Unknown	0.97	wt%	Unknown	14	wt%	Unknown				3.1	wt%	Unknown				7.8	wt%	Unknown							0.17	wt%	Unknown	6.3	wt%
GOTT-CAMP-CC2-790		GOTTFRIED-CC	GOTTFRIED , 1983	33	-80.15	1			CONTINENTAL_RIFT				INAA	WHOLE ROCK	IGNEOUS:VOLCANIC:MAFIC	BASALT
GOTT-CAMP-CC2-798		GOTTFRIED-CC	GOTTFRIED , 1983	33	-80.15	1			CONTINENTAL_RIFT				INAA	WHOLE ROCK	IGNEOUS:VOLCANIC:MAFIC	BASALT
GOTT-CAMP-CC2-803.4		GOTTFRIED-CC	GOTTFRIED , 1983	33	-80.15	1			CONTINENTAL_RIFT				INAA	WHOLE ROCK	IGNEOUS:VOLCANIC:MAFIC	BASALT
GOTT-CAMP-CC2-808.9		GOTTFRIED-CC	GOTTFRIED , 1983	33	-80.15	1			CONTINENTAL_RIFT				INAA	WHOLE ROCK	IGNEOUS:VOLCANIC:MAFIC	BASALT
GOTT-CAMP-CC2-814		GOTTFRIED-CC	GOTTFRIED , 1983	33	-80.15	1			CONTINENTAL_RIFT				INAA	WHOLE ROCK	IGNEOUS:VOLCANIC:MAFIC	BASALT
GOTT-CAMP-CC2-819		GOTTFRIED-CC	GOTTFRIED , 1983	33	-80.15	1			CONTINENTAL_RIFT				INAA; Unknown	WHOLE ROCK	IGNEOUS:VOLCANIC:MAFIC	BASALT		53.2	wt%	Unknown	1	wt%	Unknown	14.3	wt%	Unknown				3.1	wt%	Unknown				7.8	wt%	Unknown							0.16	wt%	Unknown	6.2	wt%
GOTT-CAMP-CC2-829		GOTTFRIED-CC	GOTTFRIED , 1983	33	-80.15	1			CONTINENTAL_RIFT				INAA	WHOLE ROCK	IGNEOUS:VOLCANIC:MAFIC	BASALT
GOTT-CAMP-CC2-836		GOTTFRIED-CC	GOTTFRIED , 1983	33	-80.15	1			CONTINENTAL_RIFT				INAA; Unknown	WHOLE ROCK	IGNEOUS:VOLCANIC:MAFIC	BASALT		53.8	wt%	Unknown	1	wt%	Unknown	14.2	wt%	Unknown				2.4	wt%	Unknown				8.5	wt%	Unknown							0.16	wt%	Unknown	5.9	wt%
GOTT-CAMP-CC2-842		GOTTFRIED-CC	GOTTFRIED , 1983	33	-80.15	1			CONTINENTAL_RIFT				INAA; Unknown	WHOLE ROCK	IGNEOUS:VOLCANIC:MAFIC	BASALT		53.6	wt%	Unknown	0.99	wt%	Unknown	14.4	wt%	Unknown				2.8	wt%	Unknown				8.6	wt%	Unknown							0.16	wt%	Unknown	5.9	wt%
GOTT-CAMP-CC2-864		GOTTFRIED-CC	GOTTFRIED , 1983	33	-80.15	1			CONTINENTAL_RIFT				INAA	WHOLE ROCK	IGNEOUS:VOLCANIC:MAFIC	BASALT
GOTT-CAMP-CC2-869		GOTTFRIED-CC	GOTTFRIED , 1983	33	-80.15	1			CONTINENTAL_RIFT				INAA; Unknown	WHOLE ROCK	IGNEOUS:VOLCANIC:MAFIC	BASALT		53.3	wt%	Unknown	0.99	wt%	Unknown	14.4	wt%	Unknown				1.8	wt%	Unknown				8.7	wt%	Unknown							0.17	wt%	Unknown	6.1	wt%
GOTT-CAMP-CC2-872		GOTTFRIED-CC	GOTTFRIED , 1983	33	-80.15	1			CONTINENTAL_RIFT				INAA	WHOLE ROCK	IGNEOUS:VOLCANIC:MAFIC	BASALT
GOTT-CAMP-CC2-878		GOTTFRIED-CC	GOTTFRIED , 1983	33	-80.15	1			CONTINENTAL_RIFT				INAA; Unknown	WHOLE ROCK	IGNEOUS:VOLCANIC:MAFIC	BASALT		51.2	wt%	Unknown	0.99	wt%	Unknown	13.4	wt%	Unknown				4.3	wt%	Unknown				6.5	wt%	Unknown							0.17	wt%	Unknown	6.4	wt%
GOTT-CAMP-CC2-888		GOTTFRIED-CC	GOTTFRIED , 1983	33	-80.15	1			CONTINENTAL_RIFT				INAA	WHOLE ROCK	IGNEOUS:VOLCANIC:MAFIC	BASALT
GOTT-CAMP-CC2-889		GOTTFRIED-CC	GOTTFRIED , 1983	33	-80.15	1			CONTINENTAL_RIFT				INAA	WHOLE ROCK	IGNEOUS:VOLCANIC:MAFIC	BASALT
GOTT-CAMP-CC2-899		GOTTFRIED-CC	GOTTFRIED , 1983	33	-80.15	1			CONTINENTAL_RIFT				INAA	WHOLE ROCK	IGNEOUS:VOLCANIC:MAFIC	BASALT
GOTT-CAMP-CC2-905		GOTTFRIED-CC	GOTTFRIED , 1983	33	-80.15	1			CONTINENTAL_RIFT				INAA	WHOLE ROCK	IGNEOUS:VOLCANIC:MAFIC	BASALT
GOTT-CAMP-CC2-908		GOTTFRIED-CC	GOTTFRIED , 1983	33	-80.15	1			CONTINENTAL_RIFT				INAA; Unknown	WHOLE ROCK	IGNEOUS:VOLCANIC:MAFIC	BASALT		53	wt%	Unknown	1.1	wt%	Unknown	14.5	wt%	Unknown				2.2	wt%	Unknown				8.6	wt%	Unknown							0.17	wt%	Unknown	6.3	wt%
GOTT-CAMP-CC3-1002.2		GOTTFRIED-CC	GOTTFRIED , 1983	33	-80.15	1			CONTINENTAL_RIFT				INAA; Unknown	WHOLE ROCK	IGNEOUS:VOLCANIC:MAFIC	BASALT		52.2	wt%	Unknown	0.96	wt%	Unknown	13.8	wt%	Unknown				2.4	wt%	Unknown				9.7	wt%	Unknown							0.22	wt%	Unknown	5.9	wt%
GOTT-CAMP-CC3-1014		GOTTFRIED-CC	GOTTFRIED , 1983	33	-80.15	1			CONTINENTAL_RIFT				INAA; Unknown	WHOLE ROCK	IGNEOUS:VOLCANIC:MAFIC	BASALT		53.7	wt%	Unknown	1.1	wt%	Unknown	14.1	wt%	Unknown				3.7	wt%	Unknown				8.3	wt%	Unknown							0.21	wt%	Unknown	5.3	wt%
GOTT-CAMP-CC3-1020.4		GOTTFRIED-CC	GOTTFRIED , 1983	33	-80.15	1			CONTINENTAL_RIFT				INAA; Unknown	WHOLE ROCK	IGNEOUS:VOLCANIC:MAFIC	BASALT		52.8	wt%	Unknown	1.1	wt%	Unknown	14.3	wt%	Unknown				2.9	wt%	Unknown				8.4	wt%	Unknown							0.21	wt%	Unknown	5.7	wt%
GOTT-CAMP-CC3-1024		GOTTFRIED-CC	GOTTFRIED , 1983	33	-80.15	1			CONTINENTAL_RIFT				INAA; Unknown	WHOLE ROCK	IGNEOUS:VOLCANIC:MAFIC	BASALT		52.5	wt%	Unknown	0.97	wt%	Unknown	14.1	wt%	Unknown				3.7	wt%	Unknown				7.9	wt%	Unknown							0.21	wt%	Unknown	6.3	wt%
GOTT-CAMP-CC3-1030		GOTTFRIED-CC	GOTTFRIED , 1983	33	-80.15	1			CONTINENTAL_RIFT				INAA; Unknown	WHOLE ROCK	IGNEOUS:VOLCANIC:MAFIC	BASALT		47.8	wt%	Unknown	0.99	wt%	Unknown	14.6	wt%	Unknown				3.9	wt%	Unknown				8	wt%	Unknown							0.22	wt%	Unknown	8.3	wt%
GOTT-CAMP-CC3-777		GOTTFRIED-CC	GOTTFRIED , 1983	33	-80.15	1			CONTINENTAL_RIFT				INAA; Unknown	WHOLE ROCK	IGNEOUS:VOLCANIC:MAFIC	BASALT		47.8	wt%	Unknown	1.1	wt%	Unknown	14.2	wt%	Unknown				5.6	wt%	Unknown				6.4	wt%	Unknown							0.3	wt%	Unknown	5.9	wt%
GOTT-CAMP-CC3-782		GOTTFRIED-CC	GOTTFRIED , 1983	33	-80.15	1			CONTINENTAL_RIFT				INAA; Unknown	WHOLE ROCK	IGNEOUS:VOLCANIC:MAFIC	BASALT		46.2	wt%	Unknown	1.1	wt%	Unknown	14.8	wt%	Unknown				4.7	wt%	Unknown				7	wt%	Unknown							0.24	wt%	Unknown	6.5	wt%
GOTT-CAMP-CC3-784.4		GOTTFRIED-CC	GOTTFRIED , 1983	33	-80.15	1			CONTINENTAL_RIFT				INAA; Unknown	WHOLE ROCK	IGNEOUS:VOLCANIC:MAFIC	BASALT		55.1	wt%	Unknown	0.89	wt%	Unknown	13.3	wt%	Unknown				4.5	wt%	Unknown				5.3	wt%	Unknown							0.19	wt%	Unknown	6	wt%
GOTT-CAMP-CC3-921		GOTTFRIED-CC	GOTTFRIED , 1983	33	-80.15	1			CONTINENTAL_RIFT				INAA; Unknown	WHOLE ROCK	IGNEOUS:VOLCANIC:MAFIC	BASALT		52.1	wt%	Unknown	1.1	wt%	Unknown	14.3	wt%	Unknown				3.4	wt%	Unknown				7.8	wt%	Unknown							0.17	wt%	Unknown	6.7	wt%
GOTT-CAMP-CC3-924		GOTTFRIED-CC	GOTTFRIED , 1983	33	-80.15	1			CONTINENTAL_RIFT				INAA	WHOLE ROCK	IGNEOUS:VOLCANIC:MAFIC	BASALT
GOTT-CAMP-CC3-926.3		GOTTFRIED-CC	GOTTFRIED , 1983	33	-80.15	1			CONTINENTAL_RIFT				INAA; Unknown	WHOLE ROCK	IGNEOUS:VOLCANIC:MAFIC	BASALT		42.9	wt%	Unknown	0.52	wt%	Unknown	14.6	wt%	Unknown				6.6	wt%	Unknown				3.8	wt%	Unknown							0.18	wt%	Unknown	10.6	wt%
GOTT-CAMP-CC3-928		GOTTFRIED-CC	GOTTFRIED , 1983	33	-80.15	1			CONTINENTAL_RIFT				INAA; Unknown	WHOLE ROCK	IGNEOUS:VOLCANIC:MAFIC	BASALT		44.3	wt%	Unknown	0.47	wt%	Unknown	13.2	wt%	Unknown				4.9	wt%	Unknown				5.4	wt%	Unknown							0.14	wt%	Unknown	12.8	wt%
GOTT-CAMP-CC3-930		GOTTFRIED-CC	GOTTFRIED , 1983	33	-80.15	1			CONTINENTAL_RIFT				INAA; Unknown	WHOLE ROCK	IGNEOUS:VOLCANIC:MAFIC	BASALT		43.2	wt%	Unknown	0.49	wt%	Unknown	13.4	wt%	Unknown				3.8	wt%	Unknown				6.9	wt%	Unknown							0.22	wt%	Unknown	15.3	wt%
GOTT-CAMP-CC3-984		GOTTFRIED-CC	GOTTFRIED , 1983	33	-80.15	1			CONTINENTAL_RIFT				INAA; Unknown	WHOLE ROCK	IGNEOUS:VOLCANIC:MAFIC	BASALT		52.9	wt%	Unknown	1.1	wt%	Unknown	14.1	wt%	Unknown				3.8	wt%	Unknown				8	wt%	Unknown							0.24	wt%	Unknown	5.6	wt%
GROSCAMP-W-217690		GROSSMAN-CAMP	GROSSMAN, 1991	38.6833	-77.6028	0.001			CONTINENTAL_RIFT				AAS; COL; TITR; Unknown	WHOLE ROCK	IGNEOUS:VOLCANIC:MAFIC	DIABASE		51	wt%	COL	0.61	wt%	COL	16.2	wt%	COL				1.6	wt%	Unknown				7.9	wt%	TITR							0.19	wt%	AAS	7.7	wt%
GROSCAMP-W-217691		GROSSMAN-CAMP	GROSSMAN, 1991	38.6833	-77.6028	0.001			CONTINENTAL_RIFT				AAS; COL; TITR; Unknown	WHOLE ROCK	IGNEOUS:VOLCANIC:MAFIC	DIABASE		53.1	wt%	COL	0.96	wt%	COL	14.7	wt%	COL				2.2	wt%	Unknown				7.4	wt%	TITR							0.2	wt%	AAS	6.6	wt%
GROSCAMP-W-217692		GROSSMAN-CAMP	GROSSMAN, 1991	38.6833	-77.6028	0.001			CONTINENTAL_RIFT				AAS; COL; TITR; Unknown	WHOLE ROCK	IGNEOUS:VOLCANIC:MAFIC	DIABASE		50.6	wt%	COL	0.71	wt%	COL	14.8	wt%	COL				1.8	wt%	Unknown				8.5	wt%	TITR							0.19	wt%	AAS	8.5	wt%
GROSCAMP-W-217693		GROSSMAN-CAMP	GROSSMAN, 1991	38.6833	-77.6028	0.001			CONTINENTAL_RIFT				AAS; COL; TITR; Unknown	WHOLE ROCK	IGNEOUS:VOLCANIC:MAFIC	DIABASE		50.5	wt%	COL	0.7	wt%	COL	15.5	wt%	COL				2.1	wt%	Unknown				8.3	wt%	TITR							0.18	wt%	AAS	7.5	wt%
GROSCAMP-W-217694		GROSSMAN-CAMP	GROSSMAN, 1991	38.6833	-77.6028	0.001			CONTINENTAL_RIFT				AAS; COL; TITR; Unknown	WHOLE ROCK	IGNEOUS:VOLCANIC:MAFIC	DIABASE		50.7	wt%	COL	0.74	wt%	COL	15.3	wt%	COL				1.7	wt%	Unknown				8.8	wt%	TITR							0.21	wt%	AAS	8.3	wt%
GROSCAMP-W-241507		GROSSMAN-CAMP	GROSSMAN, 1991	40.1167	-76.7	0.001			CONTINENTAL_RIFT				AAS; COL; INAA; TITR; Unknown	WHOLE ROCK	IGNEOUS:VOLCANIC:MAFIC	DIABASE		52.3	wt%	COL	0.68	wt%	COL	13.6	wt%	COL				0.99	wt%	Unknown				7.88	wt%	TITR							0.16	wt%	AAS	10.35	wt%
GROSCAMP-W-217695		GROSSMAN-CAMP	GROSSMAN, 1991	38.6833	-77.6028	0.001			CONTINENTAL_RIFT				AAS; COL; TITR; Unknown	WHOLE ROCK	IGNEOUS:VOLCANIC:MAFIC	DIABASE		50.9	wt%	COL	0.73	wt%	COL	14.8	wt%	COL				1.6	wt%	Unknown				9.1	wt%	TITR							0.2	wt%	AAS	8.4	wt%
GROSCAMP-W-217696		GROSSMAN-CAMP	GROSSMAN, 1991	38.6833	-77.6028	0.001			CONTINENTAL_RIFT				AAS; COL; TITR; Unknown	WHOLE ROCK	IGNEOUS:VOLCANIC:MAFIC	DIABASE		50.8	wt%	COL	0.77	wt%	COL	14.8	wt%	COL				2	wt%	Unknown				9.3	wt%	TITR							0.2	wt%	AAS	8.2	wt%
GROSCAMP-W-217697		GROSSMAN-CAMP	GROSSMAN, 1991	38.6833	-77.6028	0.001			CONTINENTAL_RIFT				AAS; COL; TITR; Unknown	WHOLE ROCK	IGNEOUS:VOLCANIC:MAFIC	DIABASE		51.2	wt%	COL	0.81	wt%	COL	15.3	wt%	COL				2.2	wt%	Unknown				8.7	wt%	TITR							0.23	wt%	AAS	7.6	wt%
GROSCAMP-W-217698		GROSSMAN-CAMP	GROSSMAN, 1991	38.6833	-77.6028	0.001			CONTINENTAL_RIFT				AAS; COL; TITR; Unknown	WHOLE ROCK	IGNEOUS:VOLCANIC:MAFIC	DIABASE		51.4	wt%	COL	0.82	wt%	COL	15.1	wt%	COL				2.3	wt%	Unknown				8.7	wt%	TITR							0.21	wt%	AAS	7.3	wt%
GROSCAMP-W-217699		GROSSMAN-CAMP	GROSSMAN, 1991	38.6833	-77.6028	0.001			CONTINENTAL_RIFT				AAS; COL; TITR; Unknown	WHOLE ROCK	IGNEOUS:VOLCANIC:MAFIC	DIABASE		51.2	wt%	COL	0.75	wt%	COL	15.3	wt%	COL				1.7	wt%	Unknown				9	wt%	TITR							0.22	wt%	AAS	7.8	wt%
GROSCAMP-W-217700		GROSSMAN-CAMP	GROSSMAN, 1991	38.6833	-77.6028	0.001			CONTINENTAL_RIFT				AAS; COL; TITR; Unknown	WHOLE ROCK	IGNEOUS:VOLCANIC:MAFIC	DIABASE		50.2	wt%	COL	0.73	wt%	COL	15	wt%	COL				2.1	wt%	Unknown				8.6	wt%	TITR							0.22	wt%	AAS	8.2	wt%
GROSCAMP-W-217701		GROSSMAN-CAMP	GROSSMAN, 1991	38.6833	-77.6028	0.001			CONTINENTAL_RIFT				AAS; COL; TITR; Unknown	WHOLE ROCK	IGNEOUS:VOLCANIC:MAFIC	DIABASE		50.2	wt%	COL	0.71	wt%	COL	15.2	wt%	COL				2.2	wt%	Unknown				8.3	wt%	TITR							0.21	wt%	AAS	8	wt%
GROSCAMP-W-217702		GROSSMAN-CAMP	GROSSMAN, 1991	38.6717	-77.6056	0.001			CONTINENTAL_RIFT				AAS; COL; TITR; Unknown	WHOLE ROCK	IGNEOUS:VOLCANIC:MAFIC	DIABASE		50.5	wt%	COL	0.65	wt%	COL	15.3	wt%	COL				1.7	wt%	Unknown				8.8	wt%	TITR							0.22	wt%	AAS	8.3	wt%
GROSCAMP-W-217703		GROSSMAN-CAMP	GROSSMAN, 1991	38.6717	-77.6056	0.001			CONTINENTAL_RIFT				AAS; COL; TITR; Unknown	WHOLE ROCK	IGNEOUS:VOLCANIC:MAFIC	DIABASE		51.3	wt%	COL	0.71	wt%	COL	15.7	wt%	COL				1.7	wt%	Unknown				8.4	wt%	TITR							0.19	wt%	AAS	7.8	wt%
GROSCAMP-W-217704		GROSSMAN-CAMP	GROSSMAN, 1991	38.6717	-77.6056	0.001			CONTINENTAL_RIFT				AAS; COL; TITR; Unknown	WHOLE ROCK	IGNEOUS:VOLCANIC:MAFIC	DIABASE		51.3	wt%	COL	0.71	wt%	COL	15.9	wt%	COL				1.5	wt%	Unknown				8.3	wt%	TITR							0.18	wt%	AAS	7.9	wt%
GROSCAMP-W-217705		GROSSMAN-CAMP	GROSSMAN, 1991	38.6717	-77.6056	0.001			CONTINENTAL_RIFT				AAS; COL; TITR; Unknown	WHOLE ROCK	IGNEOUS:VOLCANIC:MAFIC	DIABASE		50.9	wt%	COL	0.75	wt%	COL	15.3	wt%	COL				1.9	wt%	Unknown				8.6	wt%	TITR							0.19	wt%	AAS	8	wt%
GROSCAMP-W-217706		GROSSMAN-CAMP	GROSSMAN, 1991	38.6717	-77.6056	0.001			CONTINENTAL_RIFT				AAS; COL; TITR; Unknown	WHOLE ROCK	IGNEOUS:VOLCANIC:MAFIC	DIABASE		51	wt%	COL	0.77	wt%	COL	14.9	wt%	COL				2.1	wt%	Unknown				8.8	wt%	TITR							0.19	wt%	AAS	8.1	wt%
GROSCAMP-W-217707		GROSSMAN-CAMP	GROSSMAN, 1991	38.6717	-77.6056	0.001			CONTINENTAL_RIFT				AAS; COL; TITR; Unknown	WHOLE ROCK	IGNEOUS:VOLCANIC:MAFIC	DIABASE		51.1	wt%	COL	0.77	wt%	COL	15.3	wt%	COL				1.7	wt%	Unknown				8.9	wt%	TITR							0.22	wt%	AAS	7.7	wt%
GROSCAMP-W-217708		GROSSMAN-CAMP	GROSSMAN, 1991	38.6717	-77.6056	0.001			CONTINENTAL_RIFT				AAS; COL; TITR; Unknown	WHOLE ROCK	IGNEOUS:VOLCANIC:MAFIC	DIABASE		50.7	wt%	COL	0.74	wt%	COL	15.4	wt%	COL				1.6	wt%	Unknown				8.5	wt%	TITR							0.19	wt%	AAS	7.8	wt%
GROSCAMP-W-217709		GROSSMAN-CAMP	GROSSMAN, 1991	38.6717	-77.6056	0.001			CONTINENTAL_RIFT				AAS; COL; TITR; Unknown	WHOLE ROCK	IGNEOUS:VOLCANIC:MAFIC	DIABASE		50.8	wt%	COL	0.75	wt%	COL	15.4	wt%	COL				2	wt%	Unknown				8.6	wt%	TITR							0.2	wt%	AAS	7.9	wt%
GROSCAMP-W-217710		GROSSMAN-CAMP	GROSSMAN, 1991	38.6717	-77.6056	0.001			CONTINENTAL_RIFT				AAS; COL; TITR; Unknown	WHOLE ROCK	IGNEOUS:VOLCANIC:MAFIC	DIABASE		50.6	wt%	COL	0.71	wt%	COL	15.3	wt%	COL				3.1	wt%	Unknown				7.3	wt%	TITR							0.18	wt%	AAS	7.9	wt%
GROSCAMP-W-217711		GROSSMAN-CAMP	GROSSMAN, 1991	38.6717	-77.6056	0.001			CONTINENTAL_RIFT				AAS; COL; TITR; Unknown	WHOLE ROCK	IGNEOUS:VOLCANIC:MAFIC	DIABASE		50	wt%	COL	0.72	wt%	COL	15.5	wt%	COL				3	wt%	Unknown				7.5	wt%	TITR							0.2	wt%	AAS	8	wt%
GROSCAMP-W-217712		GROSSMAN-CAMP	GROSSMAN, 1991	38.7681	-77.5236	0.001			CONTINENTAL_RIFT				AAS; COL; TITR; Unknown	WHOLE ROCK	IGNEOUS:VOLCANIC:MAFIC	DIABASE		50.6	wt%	COL	3.1	wt%	COL	11.5	wt%	COL				5.1	wt%	Unknown				11.9	wt%	TITR							0.24	wt%	AAS	3.9	wt%
GROSCAMP-W-217713		GROSSMAN-CAMP	GROSSMAN, 1991	38.7681	-77.5236	0.001			CONTINENTAL_RIFT				AAS; COL; TITR; Unknown	WHOLE ROCK	IGNEOUS:VOLCANIC:MAFIC	DIABASE		53	wt%	COL	1.5	wt%	COL	15.4	wt%	COL				2.5	wt%	Unknown				9.6	wt%	TITR							0.19	wt%	AAS	3.8	wt%
GROSCAMP-W-217714		GROSSMAN-CAMP	GROSSMAN, 1991	38.7681	-77.5236	0.001			CONTINENTAL_RIFT				AAS; COL; TITR; Unknown	WHOLE ROCK	IGNEOUS:VOLCANIC:MAFIC	DIABASE		51.5	wt%	COL	2.4	wt%	COL	13.7	wt%	COL				3.5	wt%	Unknown				11	wt%	TITR							0.24	wt%	AAS	4.2	wt%
GROSCAMP-W-217715		GROSSMAN-CAMP	GROSSMAN, 1991	38.7681	-77.5236	0.001			CONTINENTAL_RIFT				AAS; COL; TITR; Unknown	WHOLE ROCK	IGNEOUS:VOLCANIC:MAFIC	DIABASE		52.2	wt%	COL	1.7	wt%	COL	14.9	wt%	COL				2.9	wt%	Unknown				9.5	wt%	TITR							0.17	wt%	AAS	4.1	wt%
GROSCAMP-W-217716		GROSSMAN-CAMP	GROSSMAN, 1991	38.7681	-77.5236	0.001			CONTINENTAL_RIFT				AAS; COL; TITR; Unknown	WHOLE ROCK	IGNEOUS:VOLCANIC:MAFIC	DIABASE		50.4	wt%	COL	2.3	wt%	COL	14.1	wt%	COL				2.8	wt%	Unknown				7.9	wt%	TITR							0.26	wt%	AAS	4.3	wt%
GROSCAMP-W-217717		GROSSMAN-CAMP	GROSSMAN, 1991	38.7681	-77.5236	0.001			CONTINENTAL_RIFT				AAS; COL; TITR; Unknown	WHOLE ROCK	IGNEOUS:VOLCANIC:MAFIC	DIABASE		52.7	wt%	COL	1.5	wt%	COL	15.9	wt%	COL				2.9	wt%	Unknown				8.2	wt%	TITR							0.16	wt%	AAS	3.8	wt%
GROSCAMP-W-217718		GROSSMAN-CAMP	GROSSMAN, 1991	38.7681	-77.5236	0.001			CONTINENTAL_RIFT				AAS; COL; TITR; Unknown	WHOLE ROCK	IGNEOUS:VOLCANIC:MAFIC	DIABASE		50.6	wt%	COL	1.4	wt%	COL	15.6	wt%	COL				3.1	wt%	Unknown				6.1	wt%	TITR							0.14	wt%	AAS	3.3	wt%
GROSCAMP-W-217719		GROSSMAN-CAMP	GROSSMAN, 1991	38.7681	-77.5236	0.001			CONTINENTAL_RIFT				AAS; COL; TITR; Unknown	WHOLE ROCK	IGNEOUS:VOLCANIC:MAFIC	DIABASE		51.2	wt%	COL	1.2	wt%	COL	16.8	wt%	COL				2.2	wt%	Unknown				7.6	wt%	TITR							0.17	wt%	AAS	3.8	wt%
GROSCAMP-W-223030		GROSSMAN-CAMP	GROSSMAN, 1991	39.1772	-77.3275	0.0001			CONTINENTAL_RIFT				AAS; COL; TITR; Unknown	WHOLE ROCK	IGNEOUS:VOLCANIC:MAFIC	DIABASE		52.4	wt%	COL	0.82	wt%	COL	11.6	wt%	COL				1.8	wt%	Unknown				9.1	wt%	TITR							0.19	wt%	AAS	13	wt%
GROSCAMP-W-223031		GROSSMAN-CAMP	GROSSMAN, 1991	39.1772	-77.3275	0.0001			CONTINENTAL_RIFT				AAS; COL; TITR; Unknown	WHOLE ROCK	IGNEOUS:VOLCANIC:MAFIC	DIABASE		52	wt%	COL	0.94	wt%	COL	13.1	wt%	COL				1.6	wt%	Unknown				8.6	wt%	TITR							0.18	wt%	AAS	10.1	wt%
GROSCAMP-W-223032		GROSSMAN-CAMP	GROSSMAN, 1991	39.1772	-77.3275	0.0001			CONTINENTAL_RIFT				AAS; COL; TITR; Unknown	WHOLE ROCK	IGNEOUS:VOLCANIC:MAFIC	DIABASE		52.3	wt%	COL	1	wt%	COL	13.8	wt%	COL				1.6	wt%	Unknown				8.6	wt%	TITR							0.19	wt%	AAS	8.5	wt%
GROSCAMP-W-223033		GROSSMAN-CAMP	GROSSMAN, 1991	39.1772	-77.3275	0.0001			CONTINENTAL_RIFT				AAS; COL; TITR; Unknown	WHOLE ROCK	IGNEOUS:VOLCANIC:MAFIC	DIABASE		52.5	wt%	COL	1.1	wt%	COL	14	wt%	COL				2.1	wt%	Unknown				8.4	wt%	TITR							0.18	wt%	AAS	8.1	wt%
GROSCAMP-W-223034		GROSSMAN-CAMP	GROSSMAN, 1991	39.1772	-77.3275	0.0001			CONTINENTAL_RIFT				AAS; COL; TITR; Unknown	WHOLE ROCK	IGNEOUS:VOLCANIC:MAFIC	DIABASE		51.9	wt%	COL	1.1	wt%	COL	13.7	wt%	COL				2.2	wt%	Unknown				8.2	wt%	TITR							0.21	wt%	AAS	8	wt%
GROSCAMP-W-223035		GROSSMAN-CAMP	GROSSMAN, 1991	39.1772	-77.3275	0.0001			CONTINENTAL_RIFT				AAS; COL; TITR; Unknown	WHOLE ROCK	IGNEOUS:VOLCANIC:MAFIC	DIABASE		51.5	wt%	COL	1.1	wt%	COL	13.8	wt%	COL				2.6	wt%	Unknown				7	wt%	TITR							0.23	wt%	AAS	7.5	wt%
GROSCAMP-W-223036		GROSSMAN-CAMP	GROSSMAN, 1991	39.1772	-77.3275	0.0001			CONTINENTAL_RIFT				AAS; COL; TITR; Unknown	WHOLE ROCK	IGNEOUS:VOLCANIC:MAFIC	DIABASE		51.9	wt%	COL	1.1	wt%	COL	14	wt%	COL				2.5	wt%	Unknown				7.9	wt%	TITR							0.34	wt%	AAS	7.4	wt%
GROSCAMP-W-223037		GROSSMAN-CAMP	GROSSMAN, 1991	39.1772	-77.3275	0.0001			CONTINENTAL_RIFT				AAS; COL; TITR; Unknown	WHOLE ROCK	IGNEOUS:VOLCANIC:MAFIC	DIABASE		51.9	wt%	COL	1.1	wt%	COL	13.9	wt%	COL				2.9	wt%	Unknown				7.5	wt%	TITR							0.32	wt%	AAS	7.5	wt%
GROSCAMP-W-223038		GROSSMAN-CAMP	GROSSMAN, 1991	39.1772	-77.3275	0.0001			CONTINENTAL_RIFT				AAS; COL; TITR; Unknown	WHOLE ROCK	IGNEOUS:VOLCANIC:MAFIC	DIABASE		51.7	wt%	COL	0.66	wt%	COL	14.7	wt%	COL				1.4	wt%	Unknown				7.4	wt%	TITR							0.17	wt%	AAS	10.2	wt%
GROSCAMP-W-223039		GROSSMAN-CAMP	GROSSMAN, 1991	39.1772	-77.3275	0.0001			CONTINENTAL_RIFT				AAS; COL; TITR; Unknown	WHOLE ROCK	IGNEOUS:VOLCANIC:MAFIC	DIABASE		51.6	wt%	COL	0.78	wt%	COL	12.7	wt%	COL				1.4	wt%	Unknown				8.2	wt%	TITR							0.18	wt%	AAS	10.8	wt%
GROSCAMP-W-223040		GROSSMAN-CAMP	GROSSMAN, 1991	39.1772	-77.3275	0.0001			CONTINENTAL_RIFT				AAS; COL; TITR; Unknown	WHOLE ROCK	IGNEOUS:VOLCANIC:MAFIC	DIABASE		52.2	wt%	COL	0.75	wt%	COL	13	wt%	COL				1.6	wt%	Unknown				7.8	wt%	TITR							0.17	wt%	AAS	10.9	wt%
GROSCAMP-W-223041		GROSSMAN-CAMP	GROSSMAN, 1991	39.1772	-77.3275	0.0001			CONTINENTAL_RIFT				AAS; COL; TITR; Unknown	WHOLE ROCK	IGNEOUS:VOLCANIC:MAFIC	DIABASE		52.3	wt%	COL	0.76	wt%	COL	13.7	wt%	COL				1.4	wt%	Unknown				7.6	wt%	TITR							0.16	wt%	AAS	10.3	wt%
GROSCAMP-W-223042		GROSSMAN-CAMP	GROSSMAN, 1991	39.1772	-77.3275	0.0001			CONTINENTAL_RIFT				AAS; COL; TITR; Unknown	WHOLE ROCK	IGNEOUS:VOLCANIC:MAFIC	DIABASE		52.3	wt%	COL	0.68	wt%	COL	12.2	wt%	COL				1.4	wt%	Unknown				8.3	wt%	TITR							0.18	wt%	AAS	12.1	wt%
GROSCAMP-W-223043		GROSSMAN-CAMP	GROSSMAN, 1991	39.1772	-77.3275	0.0001			CONTINENTAL_RIFT				AAS; COL; TITR; Unknown	WHOLE ROCK	IGNEOUS:VOLCANIC:MAFIC	DIABASE		52.1	wt%	COL	0.69	wt%	COL	13.2	wt%	COL				1.5	wt%	Unknown				7.8	wt%	TITR							0.17	wt%	AAS	11.4	wt%
GROSCAMP-W-246935		GROSSMAN-CAMP	GROSSMAN, 1991	38.526	-78.014	0.001			CONTINENTAL_RIFT				Unknown	WHOLE ROCK	IGNEOUS:VOLCANIC:MAFIC	DIABASE
GROSCAMP-W-223044		GROSSMAN-CAMP	GROSSMAN, 1991	39.1772	-77.3275	0.0001			CONTINENTAL_RIFT				AAS; COL; TITR; Unknown	WHOLE ROCK	IGNEOUS:VOLCANIC:MAFIC	DIABASE		51.9	wt%	COL	0.74	wt%	COL	13.4	wt%	COL				1.5	wt%	Unknown				7.8	wt%	TITR							0.17	wt%	AAS	10.8	wt%
GROSCAMP-W-223045		GROSSMAN-CAMP	GROSSMAN, 1991	39.1772	-77.3275	0.0001			CONTINENTAL_RIFT				AAS; COL; TITR; Unknown	WHOLE ROCK	IGNEOUS:VOLCANIC:MAFIC	DIABASE		55.5	wt%	COL	2.6	wt%	COL	13.2	wt%	COL				4.6	wt%	Unknown				6.8	wt%	TITR							0.22	wt%	AAS	3.9	wt%
GROSCAMP-W-223046		GROSSMAN-CAMP	GROSSMAN, 1991	39.1772	-77.3275	0.0001			CONTINENTAL_RIFT				AAS; COL; TITR; Unknown	WHOLE ROCK	IGNEOUS:VOLCANIC:MAFIC	DIABASE		52.7	wt%	COL	0.85	wt%	COL	11.3	wt%	COL				1.8	wt%	Unknown				9.5	wt%	TITR							0.2	wt%	AAS	12.3	wt%
GROSCAMP-W-223047		GROSSMAN-CAMP	GROSSMAN, 1991	39.1772	-77.3275	0.0001			CONTINENTAL_RIFT				AAS; COL; TITR; Unknown	WHOLE ROCK	IGNEOUS:VOLCANIC:MAFIC	DIABASE		52.5	wt%	COL	0.66	wt%	COL	12.4	wt%	COL				1.6	wt%	Unknown				7.8	wt%	TITR							0.18	wt%	AAS	12.4	wt%
GROSCAMP-W-223048		GROSSMAN-CAMP	GROSSMAN, 1991	39.1772	-77.3275	0.0001			CONTINENTAL_RIFT				AAS; COL; TITR; Unknown	WHOLE ROCK	IGNEOUS:VOLCANIC:MAFIC	DIABASE		52.7	wt%	COL	0.65	wt%	COL	12.1	wt%	COL				1.8	wt%	Unknown				8	wt%	TITR							0.15	wt%	AAS	13.1	wt%
GROSCAMP-W-223049		GROSSMAN-CAMP	GROSSMAN, 1991	39.1772	-77.3275	0.0001			CONTINENTAL_RIFT				AAS; COL; TITR; Unknown	WHOLE ROCK	IGNEOUS:VOLCANIC:MAFIC	DIABASE		52.7	wt%	COL	0.6	wt%	COL	12.2	wt%	COL				1.3	wt%	Unknown				7.9	wt%	TITR							0.17	wt%	AAS	12.6	wt%
GROSCAMP-W-223050		GROSSMAN-CAMP	GROSSMAN, 1991	39.1772	-77.3275	0.0001			CONTINENTAL_RIFT				AAS; COL; TITR; Unknown	WHOLE ROCK	IGNEOUS:VOLCANIC:MAFIC	DIABASE		52.3	wt%	COL	1.3	wt%	COL	14.3	wt%	COL				3.2	wt%	Unknown				7	wt%	TITR							0.16	wt%	AAS	7.2	wt%
GROSCAMP-W-223051		GROSSMAN-CAMP	GROSSMAN, 1991	39.1772	-77.3275	0.0001			CONTINENTAL_RIFT				AAS; COL; TITR; Unknown	WHOLE ROCK	IGNEOUS:VOLCANIC:MAFIC	DIABASE		52.7	wt%	COL	0.6	wt%	COL	11.8	wt%	COL				1.4	wt%	Unknown				8.1	wt%	TITR							0.19	wt%	AAS	12.7	wt%
GROSCAMP-W-223052		GROSSMAN-CAMP	GROSSMAN, 1991	39.1772	-77.3275	0.0001			CONTINENTAL_RIFT				AAS; COL; TITR; Unknown	WHOLE ROCK	IGNEOUS:VOLCANIC:MAFIC	DIABASE		52.1	wt%	COL	0.52	wt%	COL	13.6	wt%	COL				1.3	wt%	Unknown				7.3	wt%	TITR							0.16	wt%	AAS	11.9	wt%
GROSCAMP-W-223053		GROSSMAN-CAMP	GROSSMAN, 1991	39.1772	-77.3275	0.0001			CONTINENTAL_RIFT				AAS; COL; TITR; Unknown	WHOLE ROCK	IGNEOUS:VOLCANIC:MAFIC	DIABASE		52.4	wt%	COL	0.66	wt%	COL	11.8	wt%	COL				1.3	wt%	Unknown				8.2	wt%	TITR							0.18	wt%	AAS	12.2	wt%
GROSCAMP-W-223054		GROSSMAN-CAMP	GROSSMAN, 1991	39.1772	-77.3275	0.0001			CONTINENTAL_RIFT				AAS; COL; TITR; Unknown	WHOLE ROCK	IGNEOUS:VOLCANIC:MAFIC	DIABASE		52.6	wt%	COL	0.68	wt%	COL	11.7	wt%	COL				1.6	wt%	Unknown				8	wt%	TITR							0.18	wt%	AAS	12.3	wt%
GROSCAMP-W-223055		GROSSMAN-CAMP	GROSSMAN, 1991	39.1772	-77.3275	0.0001			CONTINENTAL_RIFT				AAS; COL; TITR; Unknown	WHOLE ROCK	IGNEOUS:VOLCANIC:MAFIC	DIABASE		52.3	wt%	COL	1.1	wt%	COL	14	wt%	COL				2.1	wt%	Unknown				8.4	wt%	TITR							0.18	wt%	AAS	7.6	wt%
GROSCAMP-W-223096		GROSSMAN-CAMP	GROSSMAN, 1991	35.5575	-79.22	0.001			CONTINENTAL_RIFT				AAS; COL; TITR; Unknown	WHOLE ROCK	IGNEOUS:VOLCANIC:MAFIC	DIABASE		49.5	wt%	COL	0.79	wt%	COL	16.3	wt%	COL				3.2	wt%	Unknown				8.4	wt%	TITR							0.19	wt%	AAS	7.4	wt%
GROSCAMP-W-241508		GROSSMAN-CAMP	GROSSMAN, 1991	40.1167	-76.7	0.001			CONTINENTAL_RIFT				AAS; COL; INAA; TITR; Unknown	WHOLE ROCK	IGNEOUS:VOLCANIC:MAFIC	DIABASE		51.8	wt%	COL	0.66	wt%	COL	13.65	wt%	COL				0.9	wt%	Unknown				7.69	wt%	TITR							0.16	wt%	AAS	10.1	wt%
GROSCAMP-W-223097		GROSSMAN-CAMP	GROSSMAN, 1991	35.495	-79.345	0.001			CONTINENTAL_RIFT				AAS; COL; TITR; Unknown	WHOLE ROCK	IGNEOUS:VOLCANIC:MAFIC	DIABASE		49.2	wt%	COL	0.79	wt%	COL	16.2	wt%	COL				3.3	wt%	Unknown				8.5	wt%	TITR							0.2	wt%	AAS	7.2	wt%
GROSCAMP-W-225234		GROSSMAN-CAMP	GROSSMAN, 1991	38.7736	-77.5206	0.001			CONTINENTAL_RIFT				AAS; COL; TITR; Unknown	WHOLE ROCK	IGNEOUS:VOLCANIC:MAFIC	DIABASE		50.3	wt%	COL	1.1	wt%	COL	14.3	wt%	COL				2.1	wt%	Unknown				8.3	wt%	TITR							0.19	wt%	AAS	7	wt%
GROSCAMP-W-225235		GROSSMAN-CAMP	GROSSMAN, 1991	38.7736	-77.5206	0.001			CONTINENTAL_RIFT				AAS; COL; TITR; Unknown	WHOLE ROCK	IGNEOUS:VOLCANIC:MAFIC	DIABASE		49.4	wt%	COL	1.2	wt%	COL	14.7	wt%	COL				3	wt%	Unknown				7.5	wt%	TITR							0.19	wt%	AAS	7.1	wt%
GROSCAMP-W-225240		GROSSMAN-CAMP	GROSSMAN, 1991	38.7722	-77.5206	0.001			CONTINENTAL_RIFT				AAS; COL; TITR; Unknown	WHOLE ROCK	IGNEOUS:VOLCANIC:MAFIC	DIABASE		51.6	wt%	COL	1.2	wt%	COL	14.7	wt%	COL				2.7	wt%	Unknown				8	wt%	TITR							0.19	wt%	AAS	6.4	wt%
GROSCAMP-W-227666		GROSSMAN-CAMP	GROSSMAN, 1991	38.526	-78.014	0.001			CONTINENTAL_RIFT				AAS; COL; INAA; TITR; Unknown	WHOLE ROCK	IGNEOUS:VOLCANIC:MAFIC	DIABASE		48.3	wt%	COL	2.3	wt%	COL	13.8	wt%	COL				4.5	wt%	Unknown				8.9	wt%	TITR							0.19	wt%	AAS	6.2	wt%
GROSCAMP-W-227667		GROSSMAN-CAMP	GROSSMAN, 1991	38.526	-78.014	0.001			CONTINENTAL_RIFT				AAS; COL; INAA; TITR; Unknown	WHOLE ROCK	IGNEOUS:VOLCANIC:MAFIC	DIABASE		51.5	wt%	COL	1	wt%	COL	13.7	wt%	COL				1.6	wt%	Unknown				8.7	wt%	TITR							0.17	wt%	AAS	8.2	wt%
GROSCAMP-W-228164		GROSSMAN-CAMP	GROSSMAN, 1991	36.0667	-78.8833	0.001			CONTINENTAL_RIFT				AAS; COL; INAA; TITR; Unknown	WHOLE ROCK	IGNEOUS:VOLCANIC:MAFIC	DIABASE		47.8	wt%	COL	0.71	wt%	COL	16.7	wt%	COL				3.9	wt%	Unknown				7.2	wt%	TITR							0.18	wt%	AAS	7.1	wt%
GROSCAMP-W-228165		GROSSMAN-CAMP	GROSSMAN, 1991	36.0667	-78.8833	0.001			CONTINENTAL_RIFT				AAS; COL; INAA; TITR; Unknown	WHOLE ROCK	IGNEOUS:VOLCANIC:MAFIC	DIABASE		48.8	wt%	COL	0.72	wt%	COL	16.6	wt%	COL				2.6	wt%	Unknown				8.5	wt%	TITR							0.18	wt%	AAS	8.2	wt%
GROSCAMP-W-228166		GROSSMAN-CAMP	GROSSMAN, 1991	36.0667	-78.8833	0.001			CONTINENTAL_RIFT				AAS; COL; INAA; TITR; Unknown	WHOLE ROCK	IGNEOUS:VOLCANIC:MAFIC	DIABASE		48	wt%	COL	0.55	wt%	COL	17.6	wt%	COL				2.3	wt%	Unknown				7.6	wt%	TITR							0.16	wt%	AAS	9.6	wt%
GROSCAMP-W-228167		GROSSMAN-CAMP	GROSSMAN, 1991	36.0667	-78.8833	0.001			CONTINENTAL_RIFT				AAS; COL; INAA; TITR; Unknown	WHOLE ROCK	IGNEOUS:VOLCANIC:MAFIC	DIABASE		48.7	wt%	COL	0.71	wt%	COL	16.7	wt%	COL				3.2	wt%	Unknown				7.9	wt%	TITR							0.18	wt%	AAS	8.1	wt%
GROSCAMP-W-228168		GROSSMAN-CAMP	GROSSMAN, 1991	36.0667	-78.8833	0.001			CONTINENTAL_RIFT				AAS; COL; INAA; TITR; Unknown	WHOLE ROCK	IGNEOUS:VOLCANIC:MAFIC	DIABASE		48.2	wt%	COL	0.72	wt%	COL	16.5	wt%	COL				3.1	wt%	Unknown				8	wt%	TITR							0.18	wt%	AAS	7.9	wt%
GROSCAMP-W-228172		GROSSMAN-CAMP	GROSSMAN, 1991	36.0667	-78.8833	0.001			CONTINENTAL_RIFT				AAS; COL; INAA; TITR; Unknown	WHOLE ROCK	IGNEOUS:VOLCANIC:MAFIC	DIABASE		45.6	wt%	COL	0.31	wt%	COL	19.1	wt%	COL				1.6	wt%	Unknown				7.4	wt%	TITR							0.14	wt%	AAS	13	wt%
GROSCAMP-W-228173		GROSSMAN-CAMP	GROSSMAN, 1991	36.0667	-78.8833	0.001			CONTINENTAL_RIFT				AAS; COL; INAA; TITR; Unknown	WHOLE ROCK	IGNEOUS:VOLCANIC:FELSIC	GRANOPHYRE		46.5	wt%	COL	0.53	wt%	COL	18.7	wt%	COL				2	wt%	Unknown				7.2	wt%	TITR							0.14	wt%	AAS	10.6	wt%
GROSCAMP-W-228174		GROSSMAN-CAMP	GROSSMAN, 1991	36.0667	-78.8833	0.001			CONTINENTAL_RIFT				AAS; COL; INAA; TITR; Unknown	WHOLE ROCK	IGNEOUS:VOLCANIC:MAFIC	DIABASE		46.4	wt%	COL	0.4	wt%	COL	18.3	wt%	COL				2.2	wt%	Unknown				6.7	wt%	TITR							0.14	wt%	AAS	10.7	wt%
GROSCAMP-W-228175		GROSSMAN-CAMP	GROSSMAN, 1991	36.0667	-78.8833	0.001			CONTINENTAL_RIFT				AAS; COL; INAA; TITR; Unknown	WHOLE ROCK	IGNEOUS:VOLCANIC:MAFIC	DIABASE		46.5	wt%	COL	0.49	wt%	COL	17.9	wt%	COL				1.9	wt%	Unknown				7.8	wt%	TITR							0.15	wt%	AAS	11.2	wt%
GROSCAMP-W-228176		GROSSMAN-CAMP	GROSSMAN, 1991	36.0667	-78.8833	0.001			CONTINENTAL_RIFT				AAS; COL; INAA; TITR; Unknown	WHOLE ROCK	IGNEOUS:VOLCANIC:MAFIC	DIABASE		46.6	wt%	COL	0.52	wt%	COL	18.6	wt%	COL				2.1	wt%	Unknown				7	wt%	TITR							0.14	wt%	AAS	9.8	wt%
GROSCAMP-W-228180		GROSSMAN-CAMP	GROSSMAN, 1991	38.55	-77.75	0.001			CONTINENTAL_RIFT				AAS; COL; INAA; TITR; Unknown	WHOLE ROCK	IGNEOUS:VOLCANIC:MAFIC	DIABASE		51.8	wt%	COL	1.1	wt%	COL	14.9	wt%	COL				2.8	wt%	Unknown				9.4	wt%	TITR							0.2	wt%	AAS	4.9	wt%
GROSCAMP-W-228181		GROSSMAN-CAMP	GROSSMAN, 1991	38.55	-77.7333	0.001			CONTINENTAL_RIFT				AAS; COL; INAA; TITR; Unknown	WHOLE ROCK	IGNEOUS:VOLCANIC:MAFIC	DIABASE		56.8	wt%	COL	2.2	wt%	COL	12	wt%	COL				5.9	wt%	Unknown				7.8	wt%	TITR							0.19	wt%	AAS	1.8	wt%
GROSCAMP-W-228182		GROSSMAN-CAMP	GROSSMAN, 1991	38.55	-77.7333	0.001			CONTINENTAL_RIFT				AAS; COL; INAA; TITR; Unknown	WHOLE ROCK	IGNEOUS:VOLCANIC:MAFIC	DIABASE		63.4	wt%	COL	1.1	wt%	COL	12.4	wt%	COL				4.6	wt%	Unknown				5.9	wt%	TITR							0.16	wt%	AAS	0.98	wt%
GROSCAMP-W-228183		GROSSMAN-CAMP	GROSSMAN, 1991	38.5167	-77.7167	0.001			CONTINENTAL_RIFT				AAS; COL; INAA; TITR; Unknown	WHOLE ROCK	IGNEOUS:VOLCANIC:MAFIC	DIABASE		52.3	wt%	COL	0.83	wt%	COL	14	wt%	COL				2.4	wt%	Unknown				6.8	wt%	TITR							0.16	wt%	AAS	9.4	wt%
GROSCAMP-W-228184		GROSSMAN-CAMP	GROSSMAN, 1991	38.4333	-77.9667	0.001			CONTINENTAL_RIFT				AAS; COL; INAA; TITR; Unknown	WHOLE ROCK	IGNEOUS:VOLCANIC:MAFIC	DIABASE		52.2	wt%	COL	0.7	wt%	COL	14.5	wt%	COL				1.4	wt%	Unknown				6.8	wt%	TITR							0.15	wt%	AAS	9	wt%
GROSCAMP-W-228185		GROSSMAN-CAMP	GROSSMAN, 1991	38.4667	-77.8833	0.001			CONTINENTAL_RIFT				AAS; COL; INAA; TITR; Unknown	WHOLE ROCK	IGNEOUS:VOLCANIC:MAFIC	DIABASE		52.1	wt%	COL	1	wt%	COL	13.8	wt%	COL				2	wt%	Unknown				8.2	wt%	TITR							0.17	wt%	AAS	8.3	wt%
GROSCAMP-W-228186		GROSSMAN-CAMP	GROSSMAN, 1991	38.3333	-78.0333	0.001			CONTINENTAL_RIFT				AAS; COL; INAA; TITR; Unknown	WHOLE ROCK	IGNEOUS:VOLCANIC:MAFIC	DIABASE		51.6	wt%	COL	0.48	wt%	COL	11.4	wt%	COL				1	wt%	Unknown				7.3	wt%	TITR							0.17	wt%	AAS	13	wt%
GROSCAMP-W-228187		GROSSMAN-CAMP	GROSSMAN, 1991	38.3333	-78.0167	0.001			CONTINENTAL_RIFT				AAS; COL; INAA; TITR; Unknown	WHOLE ROCK	IGNEOUS:VOLCANIC:MAFIC	DIABASE		52.1	wt%	COL	0.65	wt%	COL	10.3	wt%	COL				1.8	wt%	Unknown				8.6	wt%	TITR							0.19	wt%	AAS	14.6	wt%
GROSCAMP-W-228188		GROSSMAN-CAMP	GROSSMAN, 1991	40.2	-76.8667	0.001			CONTINENTAL_RIFT				AAS; COL; INAA; TITR; Unknown	WHOLE ROCK	IGNEOUS:VOLCANIC:MAFIC	DIABASE		52	wt%	COL	1.1	wt%	COL	14	wt%	COL				2.4	wt%	Unknown				7.6	wt%	TITR							0.17	wt%	AAS	7.2	wt%
GROSCAMP-W-235437		GROSSMAN-CAMP	GROSSMAN, 1991	40.85	-73.95	0.001			CONTINENTAL_RIFT				AAS; COL; INAA; TITR; Unknown	WHOLE ROCK	IGNEOUS:PLUTONIC:MAFIC	GABBRO		56.6	wt%	COL	2	wt%	COL	11.4	wt%	COL				2.9	wt%	Unknown				11.7	wt%	TITR							0.23	wt%	AAS	1.7	wt%
GROSCAMP-W-228189		GROSSMAN-CAMP	GROSSMAN, 1991	40.2	-76.8667	0.001			CONTINENTAL_RIFT				AAS; COL; INAA; TITR; Unknown	WHOLE ROCK	IGNEOUS:VOLCANIC:MAFIC	DIABASE		52.3	wt%	COL	1.1	wt%	COL	14.7	wt%	COL				2	wt%	Unknown				8.2	wt%	TITR							0.17	wt%	AAS	6.4	wt%
GROSCAMP-W-228190		GROSSMAN-CAMP	GROSSMAN, 1991	40.2	-76.8667	0.001			CONTINENTAL_RIFT				AAS; COL; INAA; TITR; Unknown	WHOLE ROCK	IGNEOUS:VOLCANIC:MAFIC	DIABASE		52	wt%	COL	0.82	wt%	COL	16.4	wt%	COL				1.7	wt%	Unknown				7.3	wt%	TITR							0.16	wt%	AAS	5.9	wt%
GROSCAMP-W-228191		GROSSMAN-CAMP	GROSSMAN, 1991	40.2	-76.8667	0.001			CONTINENTAL_RIFT				AAS; COL; INAA; TITR; Unknown	WHOLE ROCK	IGNEOUS:VOLCANIC:MAFIC	DIABASE		53	wt%	COL	1.1	wt%	COL	16.2	wt%	COL				2.8	wt%	Unknown				7.5	wt%	TITR							0.17	wt%	AAS	5.1	wt%
GROSCAMP-W-228192		GROSSMAN-CAMP	GROSSMAN, 1991	40.2	-76.8667	0.001			CONTINENTAL_RIFT				AAS; COL; INAA; TITR; Unknown	WHOLE ROCK	IGNEOUS:VOLCANIC:MAFIC	DIABASE		53.1	wt%	COL	1.7	wt%	COL	14	wt%	COL				2.8	wt%	Unknown				10	wt%	TITR							0.18	wt%	AAS	3.8	wt%
GROSCAMP-W-228193		GROSSMAN-CAMP	GROSSMAN, 1991	40.2	-76.8667	0.001			CONTINENTAL_RIFT				AAS; COL; INAA; TITR; Unknown	WHOLE ROCK	IGNEOUS:VOLCANIC:MAFIC	DIABASE		53	wt%	COL	2	wt%	COL	13.6	wt%	COL				3.5	wt%	Unknown				10.4	wt%	TITR							0.2	wt%	AAS	3.8	wt%
GROSCAMP-W-228194		GROSSMAN-CAMP	GROSSMAN, 1991	40.2	-76.8667	0.001			CONTINENTAL_RIFT				AAS; COL; INAA; TITR; Unknown	WHOLE ROCK	IGNEOUS:VOLCANIC:MAFIC	DIABASE		51.8	wt%	COL	2.9	wt%	COL	12.9	wt%	COL				4.1	wt%	Unknown				12.2	wt%	TITR							0.22	wt%	AAS	3.2	wt%
GROSCAMP-W-228195		GROSSMAN-CAMP	GROSSMAN, 1991	40.2	-76.8667	0.001			CONTINENTAL_RIFT				AAS; COL; INAA; TITR; Unknown	WHOLE ROCK	IGNEOUS:VOLCANIC:MAFIC	DIABASE		52.3	wt%	COL	3.1	wt%	COL	11.8	wt%	COL				4.1	wt%	Unknown				12.5	wt%	TITR							0.23	wt%	AAS	3	wt%
GROSCAMP-W-228196		GROSSMAN-CAMP	GROSSMAN, 1991	40.2	-76.8667	0.001			CONTINENTAL_RIFT				AAS; COL; INAA; TITR; Unknown	WHOLE ROCK	IGNEOUS:VOLCANIC:MAFIC	DIABASE		50.8	wt%	COL	3.3	wt%	COL	11.9	wt%	COL				3.6	wt%	Unknown				13.2	wt%	TITR							0.23	wt%	AAS	3.5	wt%
GROSCAMP-W-228197		GROSSMAN-CAMP	GROSSMAN, 1991	40.2	-76.8667	0.001			CONTINENTAL_RIFT				AAS; COL; INAA; TITR; Unknown	WHOLE ROCK	IGNEOUS:VOLCANIC:MAFIC	DIABASE		50.8	wt%	COL	2.7	wt%	COL	13.4	wt%	COL				3.8	wt%	Unknown				11.4	wt%	TITR							0.2	wt%	AAS	3.5	wt%
GROSCAMP-W-228198		GROSSMAN-CAMP	GROSSMAN, 1991	40.2	-76.8667	0.001			CONTINENTAL_RIFT				AAS; COL; INAA; TITR; Unknown	WHOLE ROCK	IGNEOUS:VOLCANIC:MAFIC	DIABASE		50.4	wt%	COL	2.4	wt%	COL	14.3	wt%	COL				4	wt%	Unknown				11.1	wt%	TITR							0.19	wt%	AAS	3.9	wt%
GROSCAMP-W-228199		GROSSMAN-CAMP	GROSSMAN, 1991	40.2	-76.8667	0.001			CONTINENTAL_RIFT				AAS; COL; INAA; TITR; Unknown	WHOLE ROCK	IGNEOUS:VOLCANIC:MAFIC	DIABASE		53.4	wt%	COL	1.3	wt%	COL	16.6	wt%	COL				2.6	wt%	Unknown				8.2	wt%	TITR							0.16	wt%	AAS	3.7	wt%
GROSCAMP-W-228200		GROSSMAN-CAMP	GROSSMAN, 1991	40.2	-76.8667	0.001			CONTINENTAL_RIFT				AAS; COL; INAA; TITR; Unknown	WHOLE ROCK	IGNEOUS:VOLCANIC:MAFIC	DIABASE		52.7	wt%	COL	1.5	wt%	COL	16	wt%	COL				2.6	wt%	Unknown				9.1	wt%	TITR							0.17	wt%	AAS	3.8	wt%
GROSCAMP-W-241509		GROSSMAN-CAMP	GROSSMAN, 1991	40.1167	-76.7	0.001			CONTINENTAL_RIFT				AAS; COL; INAA; TITR; Unknown	WHOLE ROCK	IGNEOUS:VOLCANIC:MAFIC	DIABASE		52	wt%	COL	1.1	wt%	COL	15.55	wt%	COL				0.85	wt%	Unknown				9.31	wt%	TITR							0.17	wt%	AAS	7.3	wt%
GROSCAMP-W-228201		GROSSMAN-CAMP	GROSSMAN, 1991	40.2	-76.8667	0.001			CONTINENTAL_RIFT				AAS; COL; INAA; TITR; Unknown	WHOLE ROCK	IGNEOUS:VOLCANIC:MAFIC	DIABASE		52.7	wt%	COL	1.5	wt%	COL	16	wt%	COL				3	wt%	Unknown				8.7	wt%	TITR							0.17	wt%	AAS	4	wt%
GROSCAMP-W-228202		GROSSMAN-CAMP	GROSSMAN, 1991	40.2	-76.8667	0.001			CONTINENTAL_RIFT				AAS; COL; INAA; TITR; Unknown	WHOLE ROCK	IGNEOUS:VOLCANIC:MAFIC	DIABASE		52.4	wt%	COL	1.2	wt%	COL	15.1	wt%	COL				2.2	wt%	Unknown				8.4	wt%	TITR							0.17	wt%	AAS	6.3	wt%
GROSCAMP-W-228203		GROSSMAN-CAMP	GROSSMAN, 1991	40.1	-76.7	0.001			CONTINENTAL_RIFT				AAS; COL; INAA; TITR; Unknown	WHOLE ROCK	IGNEOUS:VOLCANIC:MAFIC	DIABASE		52.7	wt%	COL	0.84	wt%	COL	12.6	wt%	COL				1.5	wt%	Unknown				8.3	wt%	TITR							0.17	wt%	AAS	10.8	wt%
GROSCAMP-W-232041		GROSSMAN-CAMP	GROSSMAN, 1991	38.3683	-78.0006	0.001			CONTINENTAL_RIFT				AAS; COL; TITR; Unknown	WHOLE ROCK	IGNEOUS:VOLCANIC:MAFIC	DIABASE		52	wt%	COL	0.76	wt%	COL	13.6	wt%	COL				2	wt%	Unknown				8.2	wt%	TITR							0.19	wt%	AAS	8.9	wt%
GROSCAMP-W-232042		GROSSMAN-CAMP	GROSSMAN, 1991	38.3667	-77.9983	0.001			CONTINENTAL_RIFT				AAS; COL; TITR; Unknown	WHOLE ROCK	IGNEOUS:VOLCANIC:MAFIC	DIABASE		51.9	wt%	COL	0.41	wt%	COL	15.6	wt%	COL				1.6	wt%	Unknown				6.3	wt%	TITR							0.16	wt%	AAS	9.3	wt%
GROSCAMP-W-232043		GROSSMAN-CAMP	GROSSMAN, 1991	38.3617	-77.993	0.001			CONTINENTAL_RIFT				AAS; COL; TITR; Unknown	WHOLE ROCK	IGNEOUS:VOLCANIC:MAFIC	DIABASE		52.2	wt%	COL	0.63	wt%	COL	13.1	wt%	COL				1.9	wt%	Unknown				7.2	wt%	TITR							0.18	wt%	AAS	10.4	wt%
GROSCAMP-W-232044		GROSSMAN-CAMP	GROSSMAN, 1991	38.3597	-77.9889	0.001			CONTINENTAL_RIFT				AAS; COL; TITR; Unknown	WHOLE ROCK	IGNEOUS:VOLCANIC:MAFIC	DIABASE		50.8	wt%	COL	0.76	wt%	COL	11.6	wt%	COL				2	wt%	Unknown				8	wt%	TITR							0.18	wt%	AAS	12.4	wt%
GROSCAMP-W-232045		GROSSMAN-CAMP	GROSSMAN, 1991	38.3586	-77.9883	0.001			CONTINENTAL_RIFT				AAS; COL; TITR; Unknown	WHOLE ROCK	IGNEOUS:VOLCANIC:MAFIC	DIABASE		50.9	wt%	COL	0.83	wt%	COL	13	wt%	COL				1.9	wt%	Unknown				7.9	wt%	TITR							0.17	wt%	AAS	10.6	wt%
GROSCAMP-W-232046		GROSSMAN-CAMP	GROSSMAN, 1991	38.3578	-77.9878	0.001			CONTINENTAL_RIFT				AAS; COL; TITR; Unknown	WHOLE ROCK	IGNEOUS:VOLCANIC:MAFIC	DIABASE		51.1	wt%	COL	0.88	wt%	COL	13	wt%	COL				2	wt%	Unknown				7.8	wt%	TITR							0.17	wt%	AAS	9.9	wt%
GROSCAMP-W-232047		GROSSMAN-CAMP	GROSSMAN, 1991	38.3572	-77.9869	0.001			CONTINENTAL_RIFT				AAS; COL; TITR; Unknown	WHOLE ROCK	IGNEOUS:VOLCANIC:MAFIC	DIABASE		52	wt%	COL	1.1	wt%	COL	13.6	wt%	COL				2.2	wt%	Unknown				8.2	wt%	TITR							0.18	wt%	AAS	8.3	wt%
GROSCAMP-W-232380		GROSSMAN-CAMP	GROSSMAN, 1991	39.2167	-77.4547	0.001			CONTINENTAL_RIFT				AAS; COL; INAA; TITR; Unknown	WHOLE ROCK	IGNEOUS:VOLCANIC:MAFIC	DIABASE		50.2	wt%	COL	0.74	wt%	COL	15.2	wt%	COL				2.3	wt%	Unknown				8.5	wt%	TITR							0.19	wt%	AAS	8	wt%
GROSCAMP-W-232381		GROSSMAN-CAMP	GROSSMAN, 1991	39.2167	-77.4547	0.001			CONTINENTAL_RIFT				AAS; COL; INAA; TITR; Unknown	WHOLE ROCK	IGNEOUS:VOLCANIC:MAFIC	DIABASE		51.4	wt%	COL	0.81	wt%	COL	15.4	wt%	COL				2.1	wt%	Unknown				8.3	wt%	TITR							0.19	wt%	AAS	6.8	wt%
GROSCAMP-W-232382		GROSSMAN-CAMP	GROSSMAN, 1991	39.2167	-77.4547	0.001			CONTINENTAL_RIFT				AAS; COL; INAA; TITR; Unknown	WHOLE ROCK	IGNEOUS:VOLCANIC:MAFIC	DIABASE		51	wt%	COL	0.81	wt%	COL	14.9	wt%	COL				1.9	wt%	Unknown				8.5	wt%	TITR							0.19	wt%	AAS	7.1	wt%
GROSCAMP-W-232383		GROSSMAN-CAMP	GROSSMAN, 1991	39.2167	-77.4547	0.001			CONTINENTAL_RIFT				AAS; COL; INAA; TITR; Unknown	WHOLE ROCK	IGNEOUS:VOLCANIC:MAFIC	DIABASE		50.9	wt%	COL	0.79	wt%	COL	14.8	wt%	COL				2	wt%	Unknown				9	wt%	TITR							0.2	wt%	AAS	7.4	wt%
GROSCAMP-W-232384		GROSSMAN-CAMP	GROSSMAN, 1991	39.2167	-77.4547	0.001			CONTINENTAL_RIFT				AAS; COL; INAA; TITR; Unknown	WHOLE ROCK	IGNEOUS:VOLCANIC:MAFIC	DIABASE		50.6	wt%	COL	0.75	wt%	COL	15.3	wt%	COL				1.9	wt%	Unknown				8.4	wt%	TITR							0.19	wt%	AAS	7.5	wt%
GROSCAMP-W-232385		GROSSMAN-CAMP	GROSSMAN, 1991	39.2167	-77.4547	0.001			CONTINENTAL_RIFT				AAS; COL; INAA; TITR; Unknown	WHOLE ROCK	IGNEOUS:VOLCANIC:MAFIC	DIABASE		52.3	wt%	COL	0.8	wt%	COL	15.2	wt%	COL				1.5	wt%	Unknown				8.8	wt%	TITR							0.19	wt%	AAS	7.1	wt%
GROSCAMP-W-232386		GROSSMAN-CAMP	GROSSMAN, 1991	39.2167	-77.4547	0.001			CONTINENTAL_RIFT				AAS; COL; INAA; TITR; Unknown	WHOLE ROCK	IGNEOUS:VOLCANIC:MAFIC	DIABASE		52	wt%	COL	0.75	wt%	COL	14.8	wt%	COL				1.5	wt%	Unknown				8.6	wt%	TITR							0.19	wt%	AAS	7.1	wt%
GROSCAMP-W-232387		GROSSMAN-CAMP	GROSSMAN, 1991	39.2167	-77.4547	0.001			CONTINENTAL_RIFT				AAS; COL; INAA; TITR; Unknown	WHOLE ROCK	IGNEOUS:VOLCANIC:MAFIC	DIABASE		50.6	wt%	COL	0.74	wt%	COL	15.2	wt%	COL				1.8	wt%	Unknown				8.6	wt%	TITR							0.2	wt%	AAS	7.8	wt%
GROSCAMP-W-232388		GROSSMAN-CAMP	GROSSMAN, 1991	39.2167	-77.4547	0.001			CONTINENTAL_RIFT				AAS; COL; INAA; TITR; Unknown	WHOLE ROCK	IGNEOUS:VOLCANIC:MAFIC	DIABASE		50.8	wt%	COL	0.79	wt%	COL	14.8	wt%	COL				2.5	wt%	Unknown				8.2	wt%	TITR							0.22	wt%	AAS	7	wt%
GROSCAMP-W-232389		GROSSMAN-CAMP	GROSSMAN, 1991	39.2167	-77.4547	0.001			CONTINENTAL_RIFT				AAS; COL; INAA; TITR; Unknown	WHOLE ROCK	IGNEOUS:VOLCANIC:MAFIC	DIABASE		50.9	wt%	COL	0.77	wt%	COL	15	wt%	COL				2.2	wt%	Unknown				8.6	wt%	TITR							0.19	wt%	AAS	7.5	wt%
GROSCAMP-W-232390		GROSSMAN-CAMP	GROSSMAN, 1991	39.2167	-77.4547	0.001			CONTINENTAL_RIFT				AAS; COL; INAA; TITR; Unknown	WHOLE ROCK	IGNEOUS:VOLCANIC:MAFIC	DIABASE		50.9	wt%	COL	0.81	wt%	COL	15.2	wt%	COL				2.2	wt%	Unknown				8.9	wt%	TITR							0.2	wt%	AAS	7.5	wt%
GROSCAMP-W-232391		GROSSMAN-CAMP	GROSSMAN, 1991	39.2167	-77.4547	0.001			CONTINENTAL_RIFT				AAS; COL; INAA; TITR; Unknown	WHOLE ROCK	IGNEOUS:VOLCANIC:MAFIC	DIABASE		50.6	wt%	COL	0.74	wt%	COL	15.4	wt%	COL				2.4	wt%	Unknown				8.3	wt%	TITR							0.19	wt%	AAS	7.8	wt%
GROSCAMP-W-232392		GROSSMAN-CAMP	GROSSMAN, 1991	39.217	-77.4333	0.001			CONTINENTAL_RIFT				AAS; COL; INAA; TITR; Unknown	WHOLE ROCK	IGNEOUS:VOLCANIC:MAFIC	DIABASE		49.9	wt%	COL	0.73	wt%	COL	15.5	wt%	COL				2.8	wt%	Unknown				7.6	wt%	TITR							0.19	wt%	AAS	7.8	wt%
GROSCAMP-W-232393		GROSSMAN-CAMP	GROSSMAN, 1991	39.217	-77.4333	0.001			CONTINENTAL_RIFT				AAS; COL; INAA; TITR; Unknown	WHOLE ROCK	IGNEOUS:VOLCANIC:MAFIC	DIABASE		50.2	wt%	COL	0.73	wt%	COL	15.2	wt%	COL				2.9	wt%	Unknown				7.1	wt%	TITR							0.18	wt%	AAS	7.8	wt%
GROSCAMP-W-232394		GROSSMAN-CAMP	GROSSMAN, 1991	39.9006	-76.1167	0.001			CONTINENTAL_RIFT				AAS; COL; INAA; TITR; Unknown	WHOLE ROCK	IGNEOUS:VOLCANIC:MAFIC	DIABASE		47.1	wt%	COL	0.43	wt%	COL	14.5	wt%	COL				2.7	wt%	Unknown				7.8	wt%	TITR							0.18	wt%	AAS	12.6	wt%
GROSCAMP-W-232395		GROSSMAN-CAMP	GROSSMAN, 1991	39.9006	-76.1167	0.001			CONTINENTAL_RIFT				AAS; COL; INAA; TITR; Unknown	WHOLE ROCK	IGNEOUS:VOLCANIC:MAFIC	DIABASE		47.2	wt%	COL	0.42	wt%	COL	14.9	wt%	COL				2.4	wt%	Unknown				7.8	wt%	TITR							0.18	wt%	AAS	12.2	wt%
GROSCAMP-W-232396		GROSSMAN-CAMP	GROSSMAN, 1991	39.9006	-76.1167	0.001			CONTINENTAL_RIFT				AAS; COL; INAA; TITR; Unknown	WHOLE ROCK	IGNEOUS:VOLCANIC:MAFIC	DIABASE		45.9	wt%	COL	0.38	wt%	COL	14.5	wt%	COL				2.9	wt%	Unknown				7.6	wt%	TITR							0.18	wt%	AAS	13.5	wt%
GROSCAMP-W-232397		GROSSMAN-CAMP	GROSSMAN, 1991	39.9006	-76.1167	0.001			CONTINENTAL_RIFT				AAS; COL; INAA; TITR; Unknown	WHOLE ROCK	IGNEOUS:VOLCANIC:MAFIC	DIABASE		45.8	wt%	COL	0.37	wt%	COL	14.4	wt%	COL				2.2	wt%	Unknown				8.2	wt%	TITR							0.18	wt%	AAS	13.8	wt%
GROSCAMP-W-232398		GROSSMAN-CAMP	GROSSMAN, 1991	39.9006	-76.1167	0.001			CONTINENTAL_RIFT				AAS; COL; INAA; TITR; Unknown	WHOLE ROCK	IGNEOUS:VOLCANIC:MAFIC	DIABASE		45.9	wt%	COL	0.36	wt%	COL	14	wt%	COL				1.9	wt%	Unknown				8.5	wt%	TITR							0.18	wt%	AAS	14.6	wt%
GROSCAMP-W-232399		GROSSMAN-CAMP	GROSSMAN, 1991	39.9006	-76.1167	0.001			CONTINENTAL_RIFT				AAS; COL; INAA; TITR; Unknown	WHOLE ROCK	IGNEOUS:VOLCANIC:MAFIC	DIABASE		46.5	wt%	COL	0.41	wt%	COL	14.7	wt%	COL				2.3	wt%	Unknown				7.8	wt%	TITR							0.17	wt%	AAS	12.3	wt%
GROSCAMP-W-232400		GROSSMAN-CAMP	GROSSMAN, 1991	39.9006	-76.1167	0.001			CONTINENTAL_RIFT				AAS; COL; INAA; TITR; Unknown	WHOLE ROCK	IGNEOUS:VOLCANIC:MAFIC	DIABASE		46.4	wt%	COL	0.4	wt%	COL	14.7	wt%	COL				2.8	wt%	Unknown				7.2	wt%	TITR							0.17	wt%	AAS	12.4	wt%
GROSCAMP-W-232401		GROSSMAN-CAMP	GROSSMAN, 1991	40.1161	-76.7211	0.001			CONTINENTAL_RIFT				AAS; COL; INAA; TITR; Unknown	WHOLE ROCK	IGNEOUS:VOLCANIC:MAFIC	DIABASE		51.2	wt%	COL	1.2	wt%	COL	14.5	wt%	COL				0.9	wt%	Unknown				9.8	wt%	TITR							0.18	wt%	AAS	7.2	wt%
GROSCAMP-W-232402		GROSSMAN-CAMP	GROSSMAN, 1991	40.1164	-76.7253	0.001			CONTINENTAL_RIFT				AAS; COL; INAA; TITR; Unknown	WHOLE ROCK	IGNEOUS:VOLCANIC:MAFIC	DIABASE		52	wt%	COL	0.99	wt%	COL	12.7	wt%	COL				1.6	wt%	Unknown				8.6	wt%	TITR							0.18	wt%	AAS	10.1	wt%
GROSCAMP-W-232403		GROSSMAN-CAMP	GROSSMAN, 1991	40.1164	-76.7253	0.001			CONTINENTAL_RIFT				AAS; COL; INAA; TITR; Unknown	WHOLE ROCK	IGNEOUS:VOLCANIC:MAFIC	DIABASE		52.5	wt%	COL	0.92	wt%	COL	11.9	wt%	COL				1.6	wt%	Unknown				8.9	wt%	TITR							0.19	wt%	AAS	11.4	wt%
GROSCAMP-W-232405		GROSSMAN-CAMP	GROSSMAN, 1991	36.061	-78.968	0.001			CONTINENTAL_RIFT				AAS; COL; INAA; TITR; Unknown	WHOLE ROCK	IGNEOUS:VOLCANIC:MAFIC	DIABASE		46.7	wt%	COL	0.47	wt%	COL	18.5	wt%	COL				1.6	wt%	Unknown				7.6	wt%	TITR							0.15	wt%	AAS	11	wt%
GROSCAMP-W-232407		GROSSMAN-CAMP	GROSSMAN, 1991	36.061	-78.968	0.001			CONTINENTAL_RIFT				AAS; COL; INAA; TITR; Unknown	WHOLE ROCK	IGNEOUS:VOLCANIC:FELSIC	GRANOPHYRE		50.1	wt%	COL	0.96	wt%	COL	17.1	wt%	COL				3	wt%	Unknown				7.1	wt%	TITR							0.16	wt%	AAS	5.4	wt%
GROSCAMP-W-232408		GROSSMAN-CAMP	GROSSMAN, 1991	36.061	-78.968	0.001			CONTINENTAL_RIFT				AAS; COL; INAA; TITR; Unknown	WHOLE ROCK	IGNEOUS:VOLCANIC:MAFIC	DIABASE		47.7	wt%	COL	0.62	wt%	COL	18.1	wt%	COL				2	wt%	Unknown				7.5	wt%	TITR							0.15	wt%	AAS	9.9	wt%
GROSCAMP-W-232409		GROSSMAN-CAMP	GROSSMAN, 1991	36.061	-78.968	0.001			CONTINENTAL_RIFT				AAS; COL; INAA; TITR; Unknown	WHOLE ROCK	IGNEOUS:VOLCANIC:MAFIC	DIABASE		47.3	wt%	COL	0.55	wt%	COL	17.8	wt%	COL				2.5	wt%	Unknown				7.2	wt%	TITR							0.15	wt%	AAS	10.3	wt%
GROSCAMP-W-232410		GROSSMAN-CAMP	GROSSMAN, 1991	36.061	-78.968	0.001			CONTINENTAL_RIFT				AAS; COL; INAA; TITR; Unknown	WHOLE ROCK	IGNEOUS:VOLCANIC:MAFIC	DIABASE		46.9	wt%	COL	0.55	wt%	COL	17.8	wt%	COL				1.8	wt%	Unknown				7.6	wt%	TITR							0.15	wt%	AAS	9.9	wt%
GROSCAMP-W-232411		GROSSMAN-CAMP	GROSSMAN, 1991	36.061	-78.968	0.001			CONTINENTAL_RIFT				AAS; COL; INAA; TITR; Unknown	WHOLE ROCK	IGNEOUS:VOLCANIC:MAFIC	DIABASE		46.9	wt%	COL	0.6	wt%	COL	17.4	wt%	COL				2.2	wt%	Unknown				7.8	wt%	TITR							0.16	wt%	AAS	9.8	wt%
GROSCAMP-W-232412		GROSSMAN-CAMP	GROSSMAN, 1991	36.061	-78.968	0.001			CONTINENTAL_RIFT				AAS; COL; INAA; TITR; Unknown	WHOLE ROCK	IGNEOUS:VOLCANIC:MAFIC	DIABASE		47.6	wt%	COL	0.62	wt%	COL	17.5	wt%	COL				2.3	wt%	Unknown				7.7	wt%	TITR							0.16	wt%	AAS	9.5	wt%
GROSCAMP-W-232413		GROSSMAN-CAMP	GROSSMAN, 1991	36.061	-78.968	0.001			CONTINENTAL_RIFT				AAS; COL; INAA; TITR; Unknown	WHOLE ROCK	IGNEOUS:VOLCANIC:MAFIC	DIABASE		47.8	wt%	COL	0.66	wt%	COL	17.4	wt%	COL				2	wt%	Unknown				8.1	wt%	TITR							0.16	wt%	AAS	9.1	wt%
GROSCAMP-W-232414		GROSSMAN-CAMP	GROSSMAN, 1991	36.061	-78.968	0.001			CONTINENTAL_RIFT				AAS; COL; INAA; TITR; Unknown	WHOLE ROCK	IGNEOUS:VOLCANIC:MAFIC	DIABASE		47	wt%	COL	0.46	wt%	COL	19.3	wt%	COL				1.1	wt%	Unknown				7.6	wt%	TITR							0.14	wt%	AAS	9.9	wt%
GROSCAMP-W-232415		GROSSMAN-CAMP	GROSSMAN, 1991	36.061	-78.968	0.001			CONTINENTAL_RIFT				AAS; COL; INAA; TITR; Unknown	WHOLE ROCK	IGNEOUS:VOLCANIC:MAFIC	DIABASE		45.5	wt%	COL	0.31	wt%	COL	19.8	wt%	COL				0.9	wt%	Unknown				7.6	wt%	TITR							0.14	wt%	AAS	12.8	wt%
GROSCAMP-W-232416		GROSSMAN-CAMP	GROSSMAN, 1991	36.061	-78.968	0.001			CONTINENTAL_RIFT				AAS; COL; INAA; TITR; Unknown	WHOLE ROCK	IGNEOUS:VOLCANIC:MAFIC	DIABASE		47.7	wt%	COL	0.73	wt%	COL	16.4	wt%	COL				2.1	wt%	Unknown				8.6	wt%	TITR							0.18	wt%	AAS	7.9	wt%
GROSCAMP-W-232417		GROSSMAN-CAMP	GROSSMAN, 1991	36.061	-78.968	0.001			CONTINENTAL_RIFT				AAS; COL; INAA; TITR; Unknown	WHOLE ROCK	IGNEOUS:VOLCANIC:MAFIC	DIABASE		48.3	wt%	COL	0.74	wt%	COL	16.5	wt%	COL				2.2	wt%	Unknown				8.6	wt%	TITR							0.18	wt%	AAS	8.3	wt%
GROSCAMP-W-232418		GROSSMAN-CAMP	GROSSMAN, 1991	36.061	-78.968	0.001			CONTINENTAL_RIFT				AAS; COL; INAA; TITR; Unknown	WHOLE ROCK	IGNEOUS:VOLCANIC:MAFIC	DIABASE		48	wt%	COL	0.73	wt%	COL	16.4	wt%	COL				2.2	wt%	Unknown				8.6	wt%	TITR							0.18	wt%	AAS	7.9	wt%
GROSCAMP-W-232419		GROSSMAN-CAMP	GROSSMAN, 1991	36.061	-78.968	0.001			CONTINENTAL_RIFT				AAS; COL; INAA; TITR; Unknown	WHOLE ROCK	IGNEOUS:VOLCANIC:MAFIC	DIABASE		48.7	wt%	COL	0.87	wt%	COL	15.6	wt%	COL				3.3	wt%	Unknown				8.6	wt%	TITR							0.2	wt%	AAS	7.6	wt%
GROSCAMP-W-232420		GROSSMAN-CAMP	GROSSMAN, 1991	36.061	-78.968	0.001			CONTINENTAL_RIFT				AAS; COL; INAA; TITR; Unknown	WHOLE ROCK	IGNEOUS:VOLCANIC:MAFIC	DIABASE		48.5	wt%	COL	0.47	wt%	COL	16.2	wt%	COL				2.7	wt%	Unknown				7.6	wt%	TITR							0.18	wt%	AAS	8.8	wt%
GROSCAMP-W-232421		GROSSMAN-CAMP	GROSSMAN, 1991	36.061	-78.968	0.001			CONTINENTAL_RIFT				AAS; COL; INAA; TITR; Unknown	WHOLE ROCK	IGNEOUS:VOLCANIC:MAFIC	DIABASE		49.2	wt%	COL	0.52	wt%	COL	15.4	wt%	COL				3	wt%	Unknown				7.4	wt%	TITR							0.19	wt%	AAS	8.3	wt%
GROSCAMP-W-232422		GROSSMAN-CAMP	GROSSMAN, 1991	38.3333	-78.0833	0.001			CONTINENTAL_RIFT				AAS; COL; INAA; TITR; Unknown	WHOLE ROCK	IGNEOUS:VOLCANIC:MAFIC	DIABASE		52.4	wt%	COL	0.83	wt%	COL	13.1	wt%	COL				1.7	wt%	Unknown				7.6	wt%	TITR							0.17	wt%	AAS	10.3	wt%
GROSCAMP-W-232423		GROSSMAN-CAMP	GROSSMAN, 1991	38.3408	-78.0833	0.001			CONTINENTAL_RIFT				AAS; COL; INAA; TITR; Unknown	WHOLE ROCK	IGNEOUS:VOLCANIC:MAFIC	DIABASE		52.6	wt%	COL	0.82	wt%	COL	12.7	wt%	COL				1.7	wt%	Unknown				7.8	wt%	TITR							0.17	wt%	AAS	10.8	wt%
GROSCAMP-W-246936		GROSSMAN-CAMP	GROSSMAN, 1991	38.526	-78.014	0.001			CONTINENTAL_RIFT				Unknown	WHOLE ROCK	IGNEOUS:VOLCANIC:MAFIC	DIABASE
GROSCAMP-W-232424		GROSSMAN-CAMP	GROSSMAN, 1991	39.0408	-77.3333	0.001			CONTINENTAL_RIFT				AAS; COL; INAA; TITR; Unknown	WHOLE ROCK	IGNEOUS:VOLCANIC:MAFIC	DIABASE		51.7	wt%	COL	1.1	wt%	COL	13.8	wt%	COL				2.1	wt%	Unknown				8.4	wt%	TITR							0.17	wt%	AAS	7.5	wt%
GROSCAMP-W-232425		GROSSMAN-CAMP	GROSSMAN, 1991	38.8536	-77.4381	0.001			CONTINENTAL_RIFT				AAS; COL; INAA; TITR; Unknown	WHOLE ROCK	IGNEOUS:VOLCANIC:MAFIC	DIABASE		52.2	wt%	COL	1.1	wt%	COL	11.9	wt%	COL				1.6	wt%	Unknown				10.1	wt%	TITR							0.2	wt%	AAS	8.8	wt%
GROSCAMP-W-232426		GROSSMAN-CAMP	GROSSMAN, 1991	38.8536	-77.4047	0.001			CONTINENTAL_RIFT				AAS; COL; INAA; TITR; Unknown	WHOLE ROCK	IGNEOUS:VOLCANIC:MAFIC	DIABASE		52.6	wt%	COL	0.93	wt%	COL	13.5	wt%	COL				1.6	wt%	Unknown				8	wt%	TITR							0.17	wt%	AAS	9	wt%
GROSCAMP-W-232427		GROSSMAN-CAMP	GROSSMAN, 1991	38.7953	-77.4381	0.001			CONTINENTAL_RIFT				AAS; COL; INAA; TITR; Unknown	WHOLE ROCK	IGNEOUS:VOLCANIC:MAFIC	DIABASE		47.7	wt%	COL	0.24	wt%	COL	17.4	wt%	COL				1.1	wt%	Unknown				6.3	wt%	TITR							0.17	wt%	AAS	11.2	wt%
GROSCAMP-W-232428		GROSSMAN-CAMP	GROSSMAN, 1991	38.7928	-77.4381	0.001			CONTINENTAL_RIFT				AAS; COL; INAA; TITR; Unknown	WHOLE ROCK	IGNEOUS:VOLCANIC:MAFIC	DIABASE		48.8	wt%	COL	0.56	wt%	COL	16.9	wt%	COL				1.6	wt%	Unknown				8.1	wt%	TITR							0.2	wt%	AAS	9.2	wt%
GROSCAMP-W-232429		GROSSMAN-CAMP	GROSSMAN, 1991	38.7928	-77.4167	0.001			CONTINENTAL_RIFT				AAS; COL; INAA; TITR; Unknown	WHOLE ROCK	IGNEOUS:VOLCANIC:MAFIC	DIABASE		49.4	wt%	COL	0.29	wt%	COL	14.7	wt%	COL				1.7	wt%	Unknown				8.4	wt%	TITR							0.21	wt%	AAS	11.5	wt%
GROSCAMP-W-232430		GROSSMAN-CAMP	GROSSMAN, 1991	38.7925	-77.4167	0.001			CONTINENTAL_RIFT				AAS; COL; INAA; TITR; Unknown	WHOLE ROCK	IGNEOUS:VOLCANIC:MAFIC	DIABASE		49.3	wt%	COL	0.54	wt%	COL	13.4	wt%	COL				2.4	wt%	Unknown				9.1	wt%	TITR							0.26	wt%	AAS	10.8	wt%
GROSCAMP-W-232431		GROSSMAN-CAMP	GROSSMAN, 1991	38.636	-77.6167	0.001			CONTINENTAL_RIFT				AAS; COL; INAA; TITR; Unknown	WHOLE ROCK	IGNEOUS:VOLCANIC:MAFIC	DIABASE		51.6	wt%	COL	0.73	wt%	COL	15.6	wt%	COL				1.4	wt%	Unknown				8.6	wt%	TITR							0.18	wt%	AAS	7.8	wt%
GROSCAMP-W-232432		GROSSMAN-CAMP	GROSSMAN, 1991	38.6408	-77.6214	0.001			CONTINENTAL_RIFT				AAS; COL; INAA; TITR; Unknown	WHOLE ROCK	IGNEOUS:VOLCANIC:MAFIC	DIABASE		52.3	wt%	COL	1.5	wt%	COL	15.6	wt%	COL				2.6	wt%	Unknown				8.9	wt%	TITR							0.17	wt%	AAS	3.8	wt%
GROSCAMP-W-232433		GROSSMAN-CAMP	GROSSMAN, 1991	38.6492	-77.6	0.001			CONTINENTAL_RIFT				AAS; COL; INAA; TITR; Unknown	WHOLE ROCK	IGNEOUS:VOLCANIC:MAFIC	DIABASE		52.6	wt%	COL	1.4	wt%	COL	14.2	wt%	COL				2.2	wt%	Unknown				9.4	wt%	TITR							0.2	wt%	AAS	5.8	wt%
GROSCAMP-W-232434		GROSSMAN-CAMP	GROSSMAN, 1991	38.6425	-77.5833	0.001			CONTINENTAL_RIFT				AAS; COL; INAA; TITR; Unknown	WHOLE ROCK	IGNEOUS:VOLCANIC:MAFIC	DIABASE		52.9	wt%	COL	1.2	wt%	COL	16.1	wt%	COL				1.9	wt%	Unknown				8	wt%	TITR							0.16	wt%	AAS	4.9	wt%
GROSCAMP-W-232435		GROSSMAN-CAMP	GROSSMAN, 1991	38.655	-77.6381	0.001			CONTINENTAL_RIFT				AAS; COL; INAA; TITR; Unknown	WHOLE ROCK	IGNEOUS:VOLCANIC:MAFIC	DIABASE		49.6	wt%	COL	0.69	wt%	COL	15	wt%	COL				2.1	wt%	Unknown				8.1	wt%	TITR							0.2	wt%	AAS	7.9	wt%
GROSCAMP-W-232436		GROSSMAN-CAMP	GROSSMAN, 1991	38.655	-77.6167	0.001			CONTINENTAL_RIFT				AAS; COL; INAA; TITR; Unknown	WHOLE ROCK	IGNEOUS:VOLCANIC:MAFIC	DIABASE		49.5	wt%	COL	0.72	wt%	COL	15	wt%	COL				4.4	wt%	Unknown				5.9	wt%	TITR							0.23	wt%	AAS	8	wt%
GROSCAMP-W-232437		GROSSMAN-CAMP	GROSSMAN, 1991	38.6678	-77.5833	0.001			CONTINENTAL_RIFT				AAS; COL; INAA; TITR; Unknown	WHOLE ROCK	IGNEOUS:VOLCANIC:MAFIC	DIABASE		52.4	wt%	COL	1.2	wt%	COL	15.7	wt%	COL				1.8	wt%	Unknown				8.5	wt%	TITR							0.17	wt%	AAS	5.5	wt%
GROSCAMP-W-232438		GROSSMAN-CAMP	GROSSMAN, 1991	38.7314	-77.5547	0.001			CONTINENTAL_RIFT				AAS; COL; INAA; TITR; Unknown	WHOLE ROCK	IGNEOUS:VOLCANIC:MAFIC	DIABASE		52.6	wt%	COL	1.1	wt%	COL	14	wt%	COL				1.4	wt%	Unknown				8.7	wt%	TITR							0.17	wt%	AAS	7.4	wt%
GROSCAMP-W-232439		GROSSMAN-CAMP	GROSSMAN, 1991	38.7356	-77.5333	0.001			CONTINENTAL_RIFT				AAS; COL; INAA; TITR; Unknown	WHOLE ROCK	IGNEOUS:VOLCANIC:MAFIC	DIABASE		52.5	wt%	COL	1	wt%	COL	15.5	wt%	COL				1.6	wt%	Unknown				8.2	wt%	TITR							0.16	wt%	AAS	6.4	wt%
GROSCAMP-W-232440		GROSSMAN-CAMP	GROSSMAN, 1991	38.7361	-77.5333	0.001			CONTINENTAL_RIFT				AAS; COL; INAA; TITR; Unknown	WHOLE ROCK	IGNEOUS:VOLCANIC:MAFIC	DIABASE		52.8	wt%	COL	1.6	wt%	COL	13.5	wt%	COL				4.8	wt%	Unknown				8	wt%	TITR							0.19	wt%	AAS	4.8	wt%
GROSCAMP-W-235426		GROSSMAN-CAMP	GROSSMAN, 1991	40.85	-73.95	0.001			CONTINENTAL_RIFT				AAS; COL; INAA; TITR; Unknown	WHOLE ROCK	IGNEOUS:VOLCANIC:MAFIC	DIABASE		52	wt%	COL	1.2	wt%	COL	14.1	wt%	COL				1.3	wt%	Unknown				8.7	wt%	TITR							0.17	wt%	AAS	7.5	wt%
GROSCAMP-W-235427		GROSSMAN-CAMP	GROSSMAN, 1991	40.85	-73.95	0.001			CONTINENTAL_RIFT				AAS; COL; INAA; TITR; Unknown	WHOLE ROCK	IGNEOUS:VOLCANIC:MAFIC	DIABASE		50.2	wt%	COL	0.86	wt%	COL	11.8	wt%	COL				1.2	wt%	Unknown				9.6	wt%	TITR							0.18	wt%	AAS	11.9	wt%
GROSCAMP-W-235428		GROSSMAN-CAMP	GROSSMAN, 1991	40.85	-73.95	0.001			CONTINENTAL_RIFT				AAS; COL; INAA; TITR; Unknown	WHOLE ROCK	IGNEOUS:VOLCANIC:MAFIC	DIABASE		52.7	wt%	COL	0.85	wt%	COL	12.6	wt%	COL				1.3	wt%	Unknown				7.9	wt%	TITR							0.17	wt%	AAS	9.3	wt%
GROSCAMP-W-235429		GROSSMAN-CAMP	GROSSMAN, 1991	40.85	-73.95	0.001			CONTINENTAL_RIFT				AAS; COL; INAA; TITR; Unknown	WHOLE ROCK	IGNEOUS:VOLCANIC:MAFIC	DIABASE		49.6	wt%	COL	0.84	wt%	COL	10.7	wt%	COL				1.4	wt%	Unknown				9.5	wt%	TITR							0.18	wt%	AAS	13.7	wt%
GROSCAMP-W-235430		GROSSMAN-CAMP	GROSSMAN, 1991	40.85	-73.95	0.001			CONTINENTAL_RIFT				AAS; COL; INAA; TITR; Unknown	WHOLE ROCK	IGNEOUS:VOLCANIC:MAFIC	DIABASE		52.6	wt%	COL	0.98	wt%	COL	12.8	wt%	COL				1.6	wt%	Unknown				8.2	wt%	TITR							0.17	wt%	AAS	8.9	wt%
GROSCAMP-W-235431		GROSSMAN-CAMP	GROSSMAN, 1991	40.85	-73.95	0.001			CONTINENTAL_RIFT				AAS; COL; INAA; TITR; Unknown	WHOLE ROCK	IGNEOUS:VOLCANIC:MAFIC	DIABASE		50.9	wt%	COL	0.88	wt%	COL	11.2	wt%	COL				1.3	wt%	Unknown				8.3	wt%	TITR							0.18	wt%	AAS	10.9	wt%
GROSCAMP-W-235432		GROSSMAN-CAMP	GROSSMAN, 1991	40.85	-73.95	0.001			CONTINENTAL_RIFT				AAS; COL; INAA; TITR; Unknown	WHOLE ROCK	IGNEOUS:VOLCANIC:MAFIC	DIABASE		52.2	wt%	COL	0.86	wt%	COL	11.5	wt%	COL				1.3	wt%	Unknown				8.9	wt%	TITR							0.18	wt%	AAS	11.8	wt%
GROSCAMP-W-235433		GROSSMAN-CAMP	GROSSMAN, 1991	40.85	-73.95	0.001			CONTINENTAL_RIFT				AAS; COL; INAA; TITR; Unknown	WHOLE ROCK	IGNEOUS:VOLCANIC:MAFIC	DIABASE		52.2	wt%	COL	0.87	wt%	COL	11	wt%	COL				1.4	wt%	Unknown				8.7	wt%	TITR							0.19	wt%	AAS	11.5	wt%
GROSCAMP-W-235434		GROSSMAN-CAMP	GROSSMAN, 1991	40.85	-73.95	0.001			CONTINENTAL_RIFT				AAS; COL; INAA; TITR; Unknown	WHOLE ROCK	IGNEOUS:VOLCANIC:MAFIC	DIABASE		52.4	wt%	COL	0.89	wt%	COL	13.6	wt%	COL				0.84	wt%	Unknown				8.2	wt%	TITR							0.16	wt%	AAS	9.1	wt%
GROSCAMP-W-235435		GROSSMAN-CAMP	GROSSMAN, 1991	40.85	-73.95	0.001			CONTINENTAL_RIFT				AAS; COL; INAA; TITR; Unknown	WHOLE ROCK	IGNEOUS:PLUTONIC:MAFIC	GABBRO		60.1	wt%	COL	1.6	wt%	COL	11.1	wt%	COL				2.9	wt%	Unknown				10	wt%	TITR							0.17	wt%	AAS	1.3	wt%
GROSCAMP-W-235436		GROSSMAN-CAMP	GROSSMAN, 1991	40.85	-73.95	0.001			CONTINENTAL_RIFT				AAS; COL; INAA; TITR; Unknown	WHOLE ROCK	IGNEOUS:PLUTONIC:MAFIC	GABBRO		62.5	wt%	COL	1.6	wt%	COL	11.6	wt%	COL				3.2	wt%	Unknown				8.5	wt%	TITR							0.13	wt%	AAS	1.2	wt%
GROSCAMP-W-235438		GROSSMAN-CAMP	GROSSMAN, 1991	40.85	-73.95	0.001			CONTINENTAL_RIFT				AAS; COL; INAA; TITR; Unknown	WHOLE ROCK	IGNEOUS:PLUTONIC:MAFIC	GABBRO		55.3	wt%	COL	2.8	wt%	COL	11.4	wt%	COL				3.9	wt%	Unknown				11.9	wt%	TITR							0.23	wt%	AAS	1.7	wt%
GROSCAMP-W-235439		GROSSMAN-CAMP	GROSSMAN, 1991	40.85	-73.95	0.001			CONTINENTAL_RIFT				AAS; COL; INAA; TITR; Unknown	WHOLE ROCK	IGNEOUS:PLUTONIC:MAFIC	GABBRO		53.8	wt%	COL	3.5	wt%	COL	11.5	wt%	COL				3.8	wt%	Unknown				12.3	wt%	TITR							0.25	wt%	AAS	2.5	wt%
GROSCAMP-W-235440		GROSSMAN-CAMP	GROSSMAN, 1991	40.85	-73.95	0.001			CONTINENTAL_RIFT				AAS; COL; INAA; TITR; Unknown	WHOLE ROCK	IGNEOUS:PLUTONIC:MAFIC	GABBRO		54.9	wt%	COL	3.1	wt%	COL	11.5	wt%	COL				3.2	wt%	Unknown				9.8	wt%	TITR							0.18	wt%	AAS	2.8	wt%
GROSCAMP-W-235441		GROSSMAN-CAMP	GROSSMAN, 1991	40.85	-73.95	0.001			CONTINENTAL_RIFT				AAS; COL; INAA; TITR; Unknown	WHOLE ROCK	IGNEOUS:PLUTONIC:MAFIC	GABBRO		50.8	wt%	COL	3.1	wt%	COL	11.4	wt%	COL				3.3	wt%	Unknown				13.5	wt%	TITR							0.17	wt%	AAS	2.9	wt%
GROSCAMP-W-235442		GROSSMAN-CAMP	GROSSMAN, 1991	40.85	-73.95	0.001			CONTINENTAL_RIFT				AAS; COL; INAA; TITR; Unknown	WHOLE ROCK	IGNEOUS:PLUTONIC:MAFIC	GABBRO		51.5	wt%	COL	3.2	wt%	COL	12.6	wt%	COL				6.8	wt%	Unknown				8.6	wt%	TITR							0.22	wt%	AAS	4	wt%
GROSCAMP-W-235443		GROSSMAN-CAMP	GROSSMAN, 1991	40.85	-73.95	0.001			CONTINENTAL_RIFT				AAS; COL; INAA; TITR; Unknown	WHOLE ROCK	IGNEOUS:VOLCANIC:FELSIC	GRANOPHYRE		51.8	wt%	COL	1.5	wt%	COL	16.7	wt%	COL				2.2	wt%	Unknown				8.7	wt%	TITR							0.17	wt%	AAS	3.9	wt%
GROSCAMP-W-235444		GROSSMAN-CAMP	GROSSMAN, 1991	40.85	-73.95	0.001			CONTINENTAL_RIFT				AAS; COL; INAA; TITR; Unknown	WHOLE ROCK	IGNEOUS:VOLCANIC:MAFIC	DIABASE		51.4	wt%	COL	1.2	wt%	COL	16.1	wt%	COL				1.9	wt%	Unknown				8.2	wt%	TITR							0.16	wt%	AAS	5.6	wt%
GROSCAMP-W-235445		GROSSMAN-CAMP	GROSSMAN, 1991	40.85	-74.0166	0.001			CONTINENTAL_RIFT				AAS; COL; INAA; TITR; Unknown	WHOLE ROCK	IGNEOUS:VOLCANIC:MAFIC	DIABASE		51.7	wt%	COL	1.1	wt%	COL	16.4	wt%	COL				1.6	wt%	Unknown				7.9	wt%	TITR							0.16	wt%	AAS	5.9	wt%
GROSCAMP-W-235446		GROSSMAN-CAMP	GROSSMAN, 1991	40.85	-73.95	0.001			CONTINENTAL_RIFT				AAS; COL; INAA; TITR; Unknown	WHOLE ROCK	IGNEOUS:VOLCANIC:MAFIC	DIABASE		52.1	wt%	COL	0.97	wt%	COL	16.4	wt%	COL				1.5	wt%	Unknown				7.8	wt%	TITR							0.16	wt%	AAS	6	wt%
GROSCAMP-W-235447		GROSSMAN-CAMP	GROSSMAN, 1991	40.85	-73.95	0.001			CONTINENTAL_RIFT				AAS; COL; INAA; TITR; Unknown	WHOLE ROCK	IGNEOUS:VOLCANIC:MAFIC	DIABASE		51	wt%	COL	0.98	wt%	COL	14.6	wt%	COL				1.3	wt%	Unknown				8	wt%	TITR							0.16	wt%	AAS	7.4	wt%
GROSCAMP-W-235448		GROSSMAN-CAMP	GROSSMAN, 1991	40.85	-73.95	0.001			CONTINENTAL_RIFT				AAS; COL; INAA; TITR; Unknown	WHOLE ROCK	IGNEOUS:VOLCANIC:MAFIC	DIABASE		51.6	wt%	COL	0.88	wt%	COL	14.4	wt%	COL				1.1	wt%	Unknown				7.8	wt%	TITR							0.16	wt%	AAS	8	wt%
GROSCAMP-W-235449		GROSSMAN-CAMP	GROSSMAN, 1991	40.85	-73.95	0.001			CONTINENTAL_RIFT				Unknown	WHOLE ROCK	IGNEOUS:PLUTONIC:MAFIC	GABBRO
GROSCAMP-W-235450		GROSSMAN-CAMP	GROSSMAN, 1991	40.85	-73.95	0.001			CONTINENTAL_RIFT				AAS; COL; INAA; TITR; Unknown	WHOLE ROCK	IGNEOUS:VOLCANIC:MAFIC	DIABASE		52	wt%	COL	0.99	wt%	COL	16	wt%	COL				1.7	wt%	Unknown				7.7	wt%	TITR							0.15	wt%	AAS	5.5	wt%
GROSCAMP-W-235451		GROSSMAN-CAMP	GROSSMAN, 1991	40.85	-73.95	0.001			CONTINENTAL_RIFT				AAS; COL; INAA; TITR; Unknown	WHOLE ROCK	IGNEOUS:VOLCANIC:MAFIC	DIABASE		50.7	wt%	COL	1.1	wt%	COL	13.7	wt%	COL				1.3	wt%	Unknown				8.6	wt%	TITR							0.17	wt%	AAS	7.3	wt%
GROSCAMP-W-235452		GROSSMAN-CAMP	GROSSMAN, 1991	40.85	-73.95	0.001			CONTINENTAL_RIFT				AAS; COL; INAA; TITR; Unknown	WHOLE ROCK	IGNEOUS:VOLCANIC:MAFIC	DIABASE		51.7	wt%	COL	1.1	wt%	COL	14.5	wt%	COL				2.3	wt%	Unknown				8.6	wt%	TITR							0.18	wt%	AAS	7.3	wt%
GROSCAMP-W-235455		GROSSMAN-CAMP	GROSSMAN, 1991	40.7667	-74.0166	0.001			CONTINENTAL_RIFT				AAS; COL; INAA; TITR; Unknown	WHOLE ROCK	IGNEOUS:PLUTONIC:MAFIC	GABBRO		53.8	wt%	COL	1.5	wt%	COL	14.4	wt%	COL				2.2	wt%	Unknown				9.5	wt%	TITR							0.18	wt%	AAS	4.8	wt%
GROSCAMP-W-246937		GROSSMAN-CAMP	GROSSMAN, 1991	38.526	-78.014	0.001			CONTINENTAL_RIFT				Unknown	WHOLE ROCK	IGNEOUS:VOLCANIC:MAFIC	DIABASE
GROSCAMP-W-235456		GROSSMAN-CAMP	GROSSMAN, 1991	40.7667	-74.0166	0.001			CONTINENTAL_RIFT				AAS; COL; INAA; TITR; Unknown	WHOLE ROCK	IGNEOUS:PLUTONIC:MAFIC	GABBRO		58.7	wt%	COL	1.7	wt%	COL	11.1	wt%	COL				2.6	wt%	Unknown				11.2	wt%	TITR							0.22	wt%	AAS	1.4	wt%
GROSCAMP-W-235457		GROSSMAN-CAMP	GROSSMAN, 1991	40.7667	-74.0166	0.001			CONTINENTAL_RIFT				AAS; COL; INAA; TITR; Unknown	WHOLE ROCK	IGNEOUS:PLUTONIC:MAFIC	GABBRO		53.1	wt%	COL	2.5	wt%	COL	10.9	wt%	COL				2.6	wt%	Unknown				11.2	wt%	TITR							0.19	wt%	AAS	2.1	wt%
GROSCAMP-W-235458		GROSSMAN-CAMP	GROSSMAN, 1991	40.7667	-74.0166	0.001			CONTINENTAL_RIFT				AAS; COL; INAA; TITR; Unknown	WHOLE ROCK	IGNEOUS:PLUTONIC:MAFIC	GABBRO		51.8	wt%	COL	2	wt%	COL	9.6	wt%	COL				2.6	wt%	Unknown				14	wt%	TITR							0.2	wt%	AAS	3.1	wt%
GROSCAMP-W-235459		GROSSMAN-CAMP	GROSSMAN, 1991	40.7667	-74.0166	0.001			CONTINENTAL_RIFT				AAS; COL; INAA; TITR; Unknown	WHOLE ROCK	IGNEOUS:PLUTONIC:MAFIC	GABBRO		53.4	wt%	COL	1.8	wt%	COL	14.6	wt%	COL				3.8	wt%	Unknown				9.8	wt%	TITR							0.19	wt%	AAS	3.1	wt%
GROSCAMP-W-235460		GROSSMAN-CAMP	GROSSMAN, 1991	40.7667	-74.0166	0.001			CONTINENTAL_RIFT				AAS; COL; INAA; TITR; Unknown	WHOLE ROCK	IGNEOUS:PLUTONIC:MAFIC	GABBRO		52.7	wt%	COL	1.2	wt%	COL	16	wt%	COL				1.5	wt%	Unknown				8.9	wt%	TITR							0.17	wt%	AAS	5.2	wt%
GROSCAMP-W-235461		GROSSMAN-CAMP	GROSSMAN, 1991	40.7667	-74.0166	0.001			CONTINENTAL_RIFT				AAS; COL; INAA; TITR; Unknown	WHOLE ROCK	IGNEOUS:PLUTONIC:MAFIC	GABBRO		53.7	wt%	COL	0.79	wt%	COL	20.3	wt%	COL				1.6	wt%	Unknown				6.4	wt%	TITR							0.06	wt%	AAS	5	wt%
GROSCAMP-W-235462		GROSSMAN-CAMP	GROSSMAN, 1991	40.7667	-74.0166	0.001			CONTINENTAL_RIFT				AAS; COL; INAA; TITR; Unknown	WHOLE ROCK	IGNEOUS:VOLCANIC:MAFIC	DIABASE		52.6	wt%	COL	0.96	wt%	COL	12.7	wt%	COL				1.3	wt%	Unknown				8.4	wt%	TITR							0.18	wt%	AAS	9.8	wt%
GROSCAMP-W-235463		GROSSMAN-CAMP	GROSSMAN, 1991	40.7667	-74.0166	0.001			CONTINENTAL_RIFT				AAS; COL; INAA; TITR; Unknown	WHOLE ROCK	IGNEOUS:VOLCANIC:MAFIC	DIABASE		51.8	wt%	COL	1.1	wt%	COL	14.5	wt%	COL				0.76	wt%	Unknown				9.4	wt%	TITR							0.18	wt%	AAS	7.8	wt%
GROSCAMP-W-235793		GROSSMAN-CAMP	GROSSMAN, 1991	38.526	-78.014	0.001			CONTINENTAL_RIFT				AAS; COL; INAA; TITR; Unknown	WHOLE ROCK	IGNEOUS:VOLCANIC:MAFIC	DIABASE		52.2	wt%	COL	1.7	wt%	COL	16	wt%	COL				3.7	wt%	Unknown				8.5	wt%	TITR							0.16	wt%	AAS	3.3	wt%
GROSCAMP-W-235794		GROSSMAN-CAMP	GROSSMAN, 1991	38.526	-78.014	0.001			CONTINENTAL_RIFT				AAS; COL; INAA; TITR; Unknown	WHOLE ROCK	IGNEOUS:VOLCANIC:MAFIC	DIABASE		57.8	wt%	COL	1.8	wt%	COL	12.5	wt%	COL				4.4	wt%	Unknown				6.8	wt%	TITR							0.18	wt%	AAS	1.1	wt%
GROSCAMP-W-235795		GROSSMAN-CAMP	GROSSMAN, 1991	38.526	-78.014	0.001			CONTINENTAL_RIFT				AAS; COL; INAA; TITR; Unknown	WHOLE ROCK	IGNEOUS:VOLCANIC:MAFIC	DIABASE		52.5	wt%	COL	1.2	wt%	COL	15.4	wt%	COL				3	wt%	Unknown				7.5	wt%	TITR							0.22	wt%	AAS	5.5	wt%
GROSCAMP-W-235796		GROSSMAN-CAMP	GROSSMAN, 1991	38.526	-78.014	0.001			CONTINENTAL_RIFT				AAS; COL; INAA; TITR; Unknown	WHOLE ROCK	IGNEOUS:VOLCANIC:MAFIC	DIABASE		59	wt%	COL	1.8	wt%	COL	13.7	wt%	COL				5.3	wt%	Unknown				3.6	wt%	TITR							0.14	wt%	AAS	0.77	wt%
GROSCAMP-W-236248		GROSSMAN-CAMP	GROSSMAN, 1991	38.526	-78.014	0.001			CONTINENTAL_RIFT				COL; INAA; Unknown	WHOLE ROCK	IGNEOUS:VOLCANIC:MAFIC	DIABASE																	17.73	wt%	Unknown
GROSCAMP-W-236249		GROSSMAN-CAMP	GROSSMAN, 1991	38.526	-78.014	0.001			CONTINENTAL_RIFT				COL; INAA; Unknown	WHOLE ROCK	IGNEOUS:VOLCANIC:MAFIC	DIABASE																	8.67	wt%	Unknown
GROSCAMP-W-236250		GROSSMAN-CAMP	GROSSMAN, 1991	38.526	-78.014	0.001			CONTINENTAL_RIFT				COL; INAA; Unknown	WHOLE ROCK	IGNEOUS:VOLCANIC:MAFIC	DIABASE																	17.16	wt%	Unknown
GROSCAMP-W-236251		GROSSMAN-CAMP	GROSSMAN, 1991	38.526	-78.014	0.001			CONTINENTAL_RIFT				COL; INAA; Unknown	WHOLE ROCK	IGNEOUS:VOLCANIC:MAFIC	DIABASE																	13	wt%	Unknown
GROSCAMP-W-236252		GROSSMAN-CAMP	GROSSMAN, 1991	38.526	-78.014	0.001			CONTINENTAL_RIFT				COL; INAA; Unknown	WHOLE ROCK	IGNEOUS:VOLCANIC:MAFIC	DIABASE																	13.17	wt%	Unknown
GROSCAMP-W-236253		GROSSMAN-CAMP	GROSSMAN, 1991	38.526	-78.014	0.001			CONTINENTAL_RIFT				COL; INAA; Unknown	WHOLE ROCK	IGNEOUS:VOLCANIC:MAFIC	DIABASE																	12.96	wt%	Unknown
GROSCAMP-W-236254		GROSSMAN-CAMP	GROSSMAN, 1991	38.526	-78.014	0.001			CONTINENTAL_RIFT				Unknown	WHOLE ROCK	IGNEOUS:VOLCANIC:MAFIC	DIABASE																	12.27	wt%	Unknown
GROSCAMP-W-236255		GROSSMAN-CAMP	GROSSMAN, 1991	38.526	-78.014	0.001			CONTINENTAL_RIFT				Unknown	WHOLE ROCK	IGNEOUS:VOLCANIC:MAFIC	DIABASE																	12.2	wt%	Unknown
GROSCAMP-W-236256		GROSSMAN-CAMP	GROSSMAN, 1991	38.526	-78.014	0.001			CONTINENTAL_RIFT				Unknown	WHOLE ROCK	IGNEOUS:VOLCANIC:MAFIC	DIABASE																	11.78	wt%	Unknown
GROSCAMP-W-236257		GROSSMAN-CAMP	GROSSMAN, 1991	38.526	-78.014	0.001			CONTINENTAL_RIFT				COL; INAA; Unknown	WHOLE ROCK	IGNEOUS:VOLCANIC:MAFIC	DIABASE																	12.01	wt%	Unknown
GROSCAMP-W-236258		GROSSMAN-CAMP	GROSSMAN, 1991	38.526	-78.014	0.001			CONTINENTAL_RIFT				COL; INAA; Unknown	WHOLE ROCK	IGNEOUS:VOLCANIC:MAFIC	DIABASE																	12.16	wt%	Unknown
GROSCAMP-W-236260		GROSSMAN-CAMP	GROSSMAN, 1991	39.7761	-77.3264	0.001			CONTINENTAL_RIFT				AAS; COL; INAA; TITR; Unknown	WHOLE ROCK	IGNEOUS:VOLCANIC:MAFIC	DIABASE		52.6	wt%	COL	1.1	wt%	COL	14.3	wt%	COL				1.9	wt%	Unknown				8.6	wt%	TITR							0.2	wt%	AAS	7.5	wt%
GROSCAMP-W-236261		GROSSMAN-CAMP	GROSSMAN, 1991	39.8283	-77.3467	0.001			CONTINENTAL_RIFT				AAS; COL; INAA; TITR; Unknown	WHOLE ROCK	IGNEOUS:VOLCANIC:MAFIC	DIABASE		51.8	wt%	COL	3.1	wt%	COL	12.6	wt%	COL				4.5	wt%	Unknown				11.4	wt%	TITR							0.21	wt%	AAS	2.7	wt%
GROSCAMP-W-236262		GROSSMAN-CAMP	GROSSMAN, 1991	39.7494	-77.2828	0.001			CONTINENTAL_RIFT				AAS; COL; INAA; TITR; Unknown	WHOLE ROCK	IGNEOUS:VOLCANIC:MAFIC	DIABASE		52.4	wt%	COL	1.2	wt%	COL	15.9	wt%	COL				2.5	wt%	Unknown				8	wt%	TITR							0.17	wt%	AAS	5.4	wt%
GROSCAMP-W-236263		GROSSMAN-CAMP	GROSSMAN, 1991	39.7425	-77.2822	0.001			CONTINENTAL_RIFT				AAS; COL; INAA; TITR; Unknown	WHOLE ROCK	IGNEOUS:VOLCANIC:MAFIC	DIABASE		52.2	wt%	COL	1.1	wt%	COL	14.4	wt%	COL				1.7	wt%	Unknown				8.6	wt%	TITR							0.17	wt%	AAS	7.2	wt%
GROSCAMP-W-236264		GROSSMAN-CAMP	GROSSMAN, 1991	39.9103	-77.3231	0.001			CONTINENTAL_RIFT				AAS; COL; INAA; TITR; Unknown	WHOLE ROCK	IGNEOUS:VOLCANIC:MAFIC	DIABASE		51.5	wt%	COL	1.2	wt%	COL	14.8	wt%	COL				2.6	wt%	Unknown				8	wt%	TITR							0.16	wt%	AAS	6	wt%
GROSCAMP-W-237181		GROSSMAN-CAMP	GROSSMAN, 1991	39.859	-77.2705	0.001			CONTINENTAL_RIFT				INAA; Unknown	WHOLE ROCK	IGNEOUS:VOLCANIC:MAFIC	DIABASE																	14.03	wt%	Unknown
GROSCAMP-W-236265		GROSSMAN-CAMP	GROSSMAN, 1991	39.7425	-77.2822	0.001			CONTINENTAL_RIFT				AAS; COL; INAA; TITR; Unknown	WHOLE ROCK	IGNEOUS:VOLCANIC:MAFIC	DIABASE		52.6	wt%	COL	1.1	wt%	COL	13.1	wt%	COL				3.7	wt%	Unknown				5.7	wt%	TITR							0.16	wt%	AAS	6.1	wt%
GROSCAMP-W-236266		GROSSMAN-CAMP	GROSSMAN, 1991	39.8244	-77.3381	0.001			CONTINENTAL_RIFT				AAS; COL; INAA; TITR; Unknown	WHOLE ROCK	IGNEOUS:VOLCANIC:MAFIC	DIABASE		52	wt%	COL	1.1	wt%	COL	14.1	wt%	COL				1.3	wt%	Unknown				8.8	wt%	TITR							0.17	wt%	AAS	7.3	wt%
GROSCAMP-W-236268		GROSSMAN-CAMP	GROSSMAN, 1991	44.0383	-76.9239	0.001			CONTINENTAL_RIFT				AAS; COL; INAA; TITR; Unknown	WHOLE ROCK	IGNEOUS:VOLCANIC:MAFIC	DIABASE		50.8	wt%	COL	0.72	wt%	COL	15.2	wt%	COL				1.1	wt%	Unknown				9.2	wt%	TITR							0.19	wt%	AAS	8.1	wt%
GROSCAMP-W-236270		GROSSMAN-CAMP	GROSSMAN, 1991	39.7494	-77.2994	0.001			CONTINENTAL_RIFT				AAS; COL; INAA; TITR; Unknown	WHOLE ROCK	IGNEOUS:VOLCANIC:MAFIC	DIABASE		49.4	wt%	COL	1.8	wt%	COL	14.1	wt%	COL				2.4	wt%	Unknown				10	wt%	TITR							0.2	wt%	AAS	6.5	wt%
GROSCAMP-W-236271		GROSSMAN-CAMP	GROSSMAN, 1991	44.0383	-76.9239	0.001			CONTINENTAL_RIFT				AAS; COL; INAA; TITR; Unknown	WHOLE ROCK	IGNEOUS:VOLCANIC:MAFIC	DIABASE		51.6	wt%	COL	0.74	wt%	COL	15.2	wt%	COL				1.6	wt%	Unknown				9	wt%	TITR							0.19	wt%	AAS	8.2	wt%
GROSCAMP-W-236273		GROSSMAN-CAMP	GROSSMAN, 1991	39.8283	-77.3467	0.001			CONTINENTAL_RIFT				AAS; COL; INAA; TITR; Unknown	WHOLE ROCK	IGNEOUS:VOLCANIC:MAFIC	DIABASE		51.4	wt%	COL	3	wt%	COL	12.5	wt%	COL				4.1	wt%	Unknown				11.6	wt%	TITR							0.21	wt%	AAS	2.7	wt%
GROSCAMP-W-236274		GROSSMAN-CAMP	GROSSMAN, 1991	39.7486	-77.2825	0.001			CONTINENTAL_RIFT				AAS; COL; INAA; TITR; Unknown	WHOLE ROCK	IGNEOUS:VOLCANIC:MAFIC	DIABASE		50.2	wt%	COL	0.77	wt%	COL	14.6	wt%	COL				1.7	wt%	Unknown				8	wt%	TITR							0.18	wt%	AAS	7.8	wt%
GROSCAMP-W-236275		GROSSMAN-CAMP	GROSSMAN, 1991	39.7494	-77.2828	0.001			CONTINENTAL_RIFT				AAS; COL; INAA; TITR; Unknown	WHOLE ROCK	IGNEOUS:VOLCANIC:MAFIC	DIABASE		52.2	wt%	COL	1.2	wt%	COL	14.2	wt%	COL				1.5	wt%	Unknown				8.9	wt%	TITR							0.17	wt%	AAS	7.4	wt%
GROSCAMP-W-236276		GROSSMAN-CAMP	GROSSMAN, 1991	39.7494	-77.2994	0.001			CONTINENTAL_RIFT				AAS; COL; INAA; TITR; Unknown	WHOLE ROCK	IGNEOUS:VOLCANIC:MAFIC	DIABASE		53.2	wt%	COL	1.1	wt%	COL	14.5	wt%	COL				1.5	wt%	Unknown				8.8	wt%	TITR							0.17	wt%	AAS	7.4	wt%
GROSCAMP-W-236277		GROSSMAN-CAMP	GROSSMAN, 1991	39.7408	-77.3094	0.001			CONTINENTAL_RIFT				AAS; COL; INAA; TITR; Unknown	WHOLE ROCK	IGNEOUS:VOLCANIC:MAFIC	DIABASE		51	wt%	COL	0.72	wt%	COL	15.3	wt%	COL				1.6	wt%	Unknown				8.8	wt%	TITR							0.19	wt%	AAS	8.1	wt%
GROSCAMP-W-236279		GROSSMAN-CAMP	GROSSMAN, 1991	44.355	-76.9239	0.001			CONTINENTAL_RIFT				AAS; COL; INAA; TITR; Unknown	WHOLE ROCK	IGNEOUS:VOLCANIC:MAFIC	DIABASE		51.2	wt%	COL	0.79	wt%	COL	14.8	wt%	COL				2.9	wt%	Unknown				7.8	wt%	TITR							0.2	wt%	AAS	7.6	wt%
GROSCAMP-W-236280		GROSSMAN-CAMP	GROSSMAN, 1991	44.0383	-76.9239	0.001			CONTINENTAL_RIFT				AAS; COL; INAA; TITR; Unknown	WHOLE ROCK	IGNEOUS:VOLCANIC:MAFIC	DIABASE		51.4	wt%	COL	0.74	wt%	COL	15.3	wt%	COL				1.2	wt%	Unknown				9.1	wt%	TITR							0.19	wt%	AAS	7.8	wt%
GROSCAMP-W-239878		GROSSMAN-CAMP	GROSSMAN, 1991	35.9692	-78.8161	0.001			CONTINENTAL_RIFT				Unknown	WHOLE ROCK	IGNEOUS:VOLCANIC:MAFIC	DIABASE																	11.57	wt%	Unknown
GROSCAMP-W-236281		GROSSMAN-CAMP	GROSSMAN, 1991	40.23	-75.99	0.001			CONTINENTAL_RIFT				AAS; COL; INAA; TITR; Unknown	WHOLE ROCK	IGNEOUS:VOLCANIC:MAFIC	DIABASE		52.6	wt%	COL	0.89	wt%	COL	14.5	wt%	COL				1.3	wt%	Unknown				8	wt%	TITR							0.17	wt%	AAS	8.1	wt%
GROSCAMP-W-236282		GROSSMAN-CAMP	GROSSMAN, 1991	40.23	-75.99	0.001			CONTINENTAL_RIFT				AAS; COL; INAA; TITR; Unknown	WHOLE ROCK	IGNEOUS:VOLCANIC:FELSIC	GRANOPHYRE		54.7	wt%	COL	2	wt%	COL	13.4	wt%	COL				3.6	wt%	Unknown				8.6	wt%	TITR							0.21	wt%	AAS	4	wt%
GROSCAMP-W-236283		GROSSMAN-CAMP	GROSSMAN, 1991	44.0383	-76.9239	0.001			CONTINENTAL_RIFT				AAS; COL; INAA; TITR; Unknown	WHOLE ROCK	IGNEOUS:VOLCANIC:MAFIC	DIABASE		51.4	wt%	COL	0.7	wt%	COL	15.2	wt%	COL				0.9	wt%	Unknown				9	wt%	TITR							0.18	wt%	AAS	7.8	wt%
GROSCAMP-W-236284		GROSSMAN-CAMP	GROSSMAN, 1991	44.0383	-76.9239	0.001			CONTINENTAL_RIFT				AAS; COL; INAA; TITR; Unknown	WHOLE ROCK	IGNEOUS:VOLCANIC:MAFIC	DIABASE		51.4	wt%	COL	0.76	wt%	COL	15	wt%	COL				1.2	wt%	Unknown				9.2	wt%	TITR							0.19	wt%	AAS	7.9	wt%
GROSCAMP-W-236285		GROSSMAN-CAMP	GROSSMAN, 1991	44.0383	-76.9239	0.001			CONTINENTAL_RIFT				AAS; COL; INAA; TITR; Unknown	WHOLE ROCK	IGNEOUS:VOLCANIC:MAFIC	DIABASE		51.6	wt%	COL	0.77	wt%	COL	15.1	wt%	COL				1.4	wt%	Unknown				9	wt%	TITR							0.19	wt%	AAS	7.9	wt%
GROSCAMP-W-236286		GROSSMAN-CAMP	GROSSMAN, 1991	44.0383	-76.9239	0.001			CONTINENTAL_RIFT				AAS; COL; INAA; TITR; Unknown	WHOLE ROCK	IGNEOUS:VOLCANIC:MAFIC	DIABASE		51.4	wt%	COL	0.74	wt%	COL	15.2	wt%	COL				1.2	wt%	Unknown				9.1	wt%	TITR							0.19	wt%	AAS	7.9	wt%
GROSCAMP-W-236287		GROSSMAN-CAMP	GROSSMAN, 1991	44.0383	-76.9239	0.001			CONTINENTAL_RIFT				AAS; COL; INAA; TITR; Unknown	WHOLE ROCK	IGNEOUS:VOLCANIC:MAFIC	DIABASE		51.8	wt%	COL	0.75	wt%	COL	15.5	wt%	COL				1.4	wt%	Unknown				8.8	wt%	TITR							0.18	wt%	AAS	7.8	wt%
GROSCAMP-W-237175		GROSSMAN-CAMP	GROSSMAN, 1991	39.859	-77.2705	0.001			CONTINENTAL_RIFT				INAA; Unknown	WHOLE ROCK	IGNEOUS:VOLCANIC:MAFIC	DIABASE																	15.87	wt%	Unknown
GROSCAMP-W-237176		GROSSMAN-CAMP	GROSSMAN, 1991	39.859	-77.2705	0.001			CONTINENTAL_RIFT				INAA; Unknown	WHOLE ROCK	IGNEOUS:VOLCANIC:MAFIC	DIABASE																	16.45	wt%	Unknown
GROSCAMP-W-237177		GROSSMAN-CAMP	GROSSMAN, 1991	39.859	-77.2705	0.001			CONTINENTAL_RIFT				INAA; Unknown	WHOLE ROCK	IGNEOUS:VOLCANIC:MAFIC	DIABASE																	17.88	wt%	Unknown
GROSCAMP-W-237178		GROSSMAN-CAMP	GROSSMAN, 1991	39.859	-77.2705	0.001			CONTINENTAL_RIFT				INAA; Unknown	WHOLE ROCK	IGNEOUS:VOLCANIC:MAFIC	DIABASE																	19.02	wt%	Unknown
GROSCAMP-W-237179		GROSSMAN-CAMP	GROSSMAN, 1991	39.859	-77.2705	0.001			CONTINENTAL_RIFT				INAA; Unknown	WHOLE ROCK	IGNEOUS:VOLCANIC:MAFIC	DIABASE																	18.45	wt%	Unknown
GROSCAMP-W-237180		GROSSMAN-CAMP	GROSSMAN, 1991	39.859	-77.2705	0.001			CONTINENTAL_RIFT				INAA; Unknown	WHOLE ROCK	IGNEOUS:VOLCANIC:MAFIC	DIABASE																	15.87	wt%	Unknown
GROSCAMP-W-241502		GROSSMAN-CAMP	GROSSMAN, 1991	40.1167	-76.7	0.001			CONTINENTAL_RIFT				AAS; COL; INAA; TITR; Unknown	WHOLE ROCK	IGNEOUS:VOLCANIC:MAFIC	DIABASE		51.5	wt%	COL	0.87	wt%	COL	13.05	wt%	COL				1.08	wt%	Unknown				9.29	wt%	TITR							0.18	wt%	AAS	10.8	wt%
GROSCAMP-W-237182		GROSSMAN-CAMP	GROSSMAN, 1991	39.859	-77.2705	0.001			CONTINENTAL_RIFT				INAA; Unknown	WHOLE ROCK	IGNEOUS:VOLCANIC:MAFIC	DIABASE																	15.44	wt%	Unknown
GROSCAMP-W-237183		GROSSMAN-CAMP	GROSSMAN, 1991	39.859	-77.2705	0.001			CONTINENTAL_RIFT				INAA; Unknown	WHOLE ROCK	IGNEOUS:VOLCANIC:MAFIC	DIABASE																	19.88	wt%	Unknown
GROSCAMP-W-237184		GROSSMAN-CAMP	GROSSMAN, 1991	39.859	-77.2705	0.001			CONTINENTAL_RIFT				INAA; Unknown	WHOLE ROCK	IGNEOUS:VOLCANIC:MAFIC	DIABASE																	19.45	wt%	Unknown
GROSCAMP-W-237185		GROSSMAN-CAMP	GROSSMAN, 1991	39.859	-77.2705	0.001			CONTINENTAL_RIFT				INAA; Unknown	WHOLE ROCK	IGNEOUS:VOLCANIC:MAFIC	DIABASE																	18.59	wt%	Unknown
GROSCAMP-W-237186		GROSSMAN-CAMP	GROSSMAN, 1991	39.859	-77.2705	0.001			CONTINENTAL_RIFT				INAA; Unknown	WHOLE ROCK	IGNEOUS:VOLCANIC:MAFIC	DIABASE																	19.02	wt%	Unknown
GROSCAMP-W-237187		GROSSMAN-CAMP	GROSSMAN, 1991	39.859	-77.2705	0.001			CONTINENTAL_RIFT				INAA; Unknown	WHOLE ROCK	IGNEOUS:VOLCANIC:MAFIC	DIABASE																	19.88	wt%	Unknown
GROSCAMP-W-237188		GROSSMAN-CAMP	GROSSMAN, 1991	39.859	-77.2705	0.001			CONTINENTAL_RIFT				INAA; Unknown	WHOLE ROCK	IGNEOUS:VOLCANIC:MAFIC	DIABASE																	15.59	wt%	Unknown
GROSCAMP-W-237189		GROSSMAN-CAMP	GROSSMAN, 1991	39.859	-77.2705	0.001			CONTINENTAL_RIFT				INAA; Unknown	WHOLE ROCK	IGNEOUS:VOLCANIC:MAFIC	DIABASE																	19.73	wt%	Unknown
GROSCAMP-W-237190		GROSSMAN-CAMP	GROSSMAN, 1991	39.859	-77.2705	0.001			CONTINENTAL_RIFT				INAA; Unknown	WHOLE ROCK	IGNEOUS:VOLCANIC:MAFIC	DIABASE																	16.3	wt%	Unknown
GROSCAMP-W-237191		GROSSMAN-CAMP	GROSSMAN, 1991	39.859	-77.2705	0.001			CONTINENTAL_RIFT				INAA; Unknown	WHOLE ROCK	IGNEOUS:VOLCANIC:MAFIC	DIABASE																	19.59	wt%	Unknown
GROSCAMP-W-237192		GROSSMAN-CAMP	GROSSMAN, 1991	39.859	-77.2705	0.001			CONTINENTAL_RIFT				INAA; Unknown	WHOLE ROCK	IGNEOUS:VOLCANIC:MAFIC	DIABASE																	19.31	wt%	Unknown
GROSCAMP-W-237193		GROSSMAN-CAMP	GROSSMAN, 1991	39.859	-77.2705	0.001			CONTINENTAL_RIFT				INAA; Unknown	WHOLE ROCK	IGNEOUS:VOLCANIC:MAFIC	DIABASE																	19.02	wt%	Unknown
GROSCAMP-W-237194		GROSSMAN-CAMP	GROSSMAN, 1991	39.859	-77.2705	0.001			CONTINENTAL_RIFT				INAA; Unknown	WHOLE ROCK	IGNEOUS:VOLCANIC:MAFIC	DIABASE																	15.44	wt%	Unknown
GROSCAMP-W-238427		GROSSMAN-CAMP	GROSSMAN, 1991	40.0972	-78.9714	0.001			CONTINENTAL_RIFT				AAS; COL; INAA; TITR; Unknown	WHOLE ROCK	IGNEOUS:VOLCANIC:MAFIC	DIABASE		62	wt%	COL	1.46	wt%	COL	11.9	wt%	COL				6.08	wt%	Unknown				6.2	wt%	TITR							0.1	wt%	AAS	0.73	wt%
GROSCAMP-W-241503		GROSSMAN-CAMP	GROSSMAN, 1991	40.1167	-76.7	0.001			CONTINENTAL_RIFT				AAS; COL; INAA; TITR; Unknown	WHOLE ROCK	IGNEOUS:VOLCANIC:MAFIC	DIABASE		52	wt%	COL	0.83	wt%	COL	12.3	wt%	COL				1.09	wt%	Unknown				8.91	wt%	TITR							0.18	wt%	AAS	11.45	wt%
GROSCAMP-W-238428		GROSSMAN-CAMP	GROSSMAN, 1991	40.0947	-77.9731	0.001			CONTINENTAL_RIFT				AAS; COL; INAA; TITR; Unknown	WHOLE ROCK	IGNEOUS:VOLCANIC:MAFIC	DIABASE		63.3	wt%	COL	1.24	wt%	COL	11.9	wt%	COL				6.29	wt%	Unknown				5.6	wt%	TITR							0.13	wt%	AAS	0.55	wt%
GROSCAMP-W-238429		GROSSMAN-CAMP	GROSSMAN, 1991	39.7333	-77.3653	0.001			CONTINENTAL_RIFT				AAS; COL; INAA; TITR; Unknown	WHOLE ROCK	IGNEOUS:VOLCANIC:MAFIC	DIABASE		62.5	wt%	COL	1.3	wt%	COL	12	wt%	COL				8.21	wt%	Unknown				3.9	wt%	TITR							0.13	wt%	AAS	0.72	wt%
GROSCAMP-W-238430		GROSSMAN-CAMP	GROSSMAN, 1991	39.7236	-77.3653	0.001			CONTINENTAL_RIFT				AAS; COL; INAA; TITR; Unknown	WHOLE ROCK	IGNEOUS:VOLCANIC:MAFIC	DIABASE		52.2	wt%	COL	2.08	wt%	COL	14	wt%	COL				3.98	wt%	Unknown				9.8	wt%	TITR							0.19	wt%	AAS	3.47	wt%
GROSCAMP-W-238431		GROSSMAN-CAMP	GROSSMAN, 1991	40.0972	-78.9708	0.001			CONTINENTAL_RIFT				AAS; COL; INAA; TITR; Unknown	WHOLE ROCK	IGNEOUS:VOLCANIC:MAFIC	DIABASE		51.6	wt%	COL	3.54	wt%	COL	12.1	wt%	COL				5.89	wt%	Unknown				11.3	wt%	TITR							0.21	wt%	AAS	2.84	wt%
GROSCAMP-W-238432		GROSSMAN-CAMP	GROSSMAN, 1991	38.5153	-77.5375	0.001			CONTINENTAL_RIFT				AAS; COL; INAA; TITR; Unknown	WHOLE ROCK	IGNEOUS:VOLCANIC:MAFIC	DIABASE		51.4	wt%	COL	2.21	wt%	COL	13.6	wt%	COL				3.73	wt%	Unknown				10.8	wt%	TITR							0.24	wt%	AAS	4.05	wt%
GROSCAMP-W-238433		GROSSMAN-CAMP	GROSSMAN, 1991	40.1583	-76.97	0.001			CONTINENTAL_RIFT				AAS; COL; INAA; TITR; Unknown	WHOLE ROCK	IGNEOUS:VOLCANIC:MAFIC	DIABASE		52.7	wt%	COL	1.05	wt%	COL	13.6	wt%	COL				2.22	wt%	Unknown				8.1	wt%	TITR							0.17	wt%	AAS	8.18	wt%
GROSCAMP-W-238434		GROSSMAN-CAMP	GROSSMAN, 1991	39.7236	-77.3653	0.001			CONTINENTAL_RIFT				AAS; COL; INAA; TITR; Unknown	WHOLE ROCK	IGNEOUS:VOLCANIC:MAFIC	DIABASE		52.4	wt%	COL	2.24	wt%	COL	14.2	wt%	COL				4.73	wt%	Unknown				9.9	wt%	TITR							0.19	wt%	AAS	3.24	wt%
GROSCAMP-W-238435		GROSSMAN-CAMP	GROSSMAN, 1991	39.7236	-77.3653	0.001			CONTINENTAL_RIFT				AAS; COL; INAA; TITR; Unknown	WHOLE ROCK	IGNEOUS:VOLCANIC:MAFIC	DIABASE		52.4	wt%	COL	2.07	wt%	COL	14.4	wt%	COL				3.88	wt%	Unknown				9.5	wt%	TITR							0.18	wt%	AAS	3.18	wt%
GROSCAMP-W-238436		GROSSMAN-CAMP	GROSSMAN, 1991	38.5153	-77.5375	0.001			CONTINENTAL_RIFT				AAS; COL; INAA; TITR; Unknown	WHOLE ROCK	IGNEOUS:VOLCANIC:MAFIC	DIABASE		55.7	wt%	COL	0.95	wt%	COL	18.6	wt%	COL				2.74	wt%	Unknown				4.7	wt%	TITR							0.1	wt%	AAS	1.31	wt%
GROSCAMP-W-238437		GROSSMAN-CAMP	GROSSMAN, 1991	39.7333	-77.3653	0.001			CONTINENTAL_RIFT				AAS; COL; INAA; TITR; Unknown	WHOLE ROCK	IGNEOUS:VOLCANIC:MAFIC	DIABASE		52.9	wt%	COL	1.85	wt%	COL	15.2	wt%	COL				4.37	wt%	Unknown				8.6	wt%	TITR							0.17	wt%	AAS	3.32	wt%
GROSCAMP-W-238438		GROSSMAN-CAMP	GROSSMAN, 1991	39.725	-77.3083	0.001			CONTINENTAL_RIFT				AAS; COL; INAA; TITR; Unknown	WHOLE ROCK	IGNEOUS:VOLCANIC:MAFIC	DIABASE		52.2	wt%	COL	1.14	wt%	COL	13.7	wt%	COL				2.31	wt%	Unknown				8.6	wt%	TITR							0.18	wt%	AAS	7.99	wt%
GROSCAMP-W-238439		GROSSMAN-CAMP	GROSSMAN, 1991	40.2639	-78.9703	0.001			CONTINENTAL_RIFT				AAS; COL; INAA; TITR; Unknown	WHOLE ROCK	IGNEOUS:VOLCANIC:MAFIC	DIABASE		60	wt%	COL	1.61	wt%	COL	11.8	wt%	COL				5.39	wt%	Unknown				7.6	wt%	TITR							0.16	wt%	AAS	0.85	wt%
GROSCAMP-W-241504		GROSSMAN-CAMP	GROSSMAN, 1991	40.1167	-76.7	0.001			CONTINENTAL_RIFT				AAS; COL; INAA; TITR; Unknown	WHOLE ROCK	IGNEOUS:VOLCANIC:MAFIC	DIABASE		52	wt%	COL	0.77	wt%	COL	11.95	wt%	COL				1.17	wt%	Unknown				8.44	wt%	TITR							0.17	wt%	AAS	11.1	wt%
GROSCAMP-W-238440		GROSSMAN-CAMP	GROSSMAN, 1991	40.0992	-76.9908	0.001			CONTINENTAL_RIFT				AAS; COL; INAA; TITR; Unknown	WHOLE ROCK	IGNEOUS:VOLCANIC:MAFIC	DIABASE		51.4	wt%	COL	0.8	wt%	COL	14.9	wt%	COL				2.09	wt%	Unknown				9.2	wt%	TITR							0.2	wt%	AAS	7.52	wt%
GROSCAMP-W-238441		GROSSMAN-CAMP	GROSSMAN, 1991	40.1944	-76.8778	0.001			CONTINENTAL_RIFT				AAS; COL; INAA; TITR; Unknown	WHOLE ROCK	IGNEOUS:VOLCANIC:MAFIC	DIABASE		52.2	wt%	COL	1.12	wt%	COL	14.4	wt%	COL				3.04	wt%	Unknown				7.6	wt%	TITR							0.17	wt%	AAS	6.85	wt%
GROSCAMP-W-238442		GROSSMAN-CAMP	GROSSMAN, 1991	39.7333	-77.3653	0.001			CONTINENTAL_RIFT				AAS; COL; INAA; TITR; Unknown	WHOLE ROCK	IGNEOUS:VOLCANIC:MAFIC	DIABASE		63.4	wt%	COL	1.26	wt%	COL	12.1	wt%	COL				5.52	wt%	Unknown				5.4	wt%	TITR							0.13	wt%	AAS	0.71	wt%
GROSCAMP-W-238443		GROSSMAN-CAMP	GROSSMAN, 1991	38.5153	-77.5375	0.001			CONTINENTAL_RIFT				AAS; COL; INAA; TITR; Unknown	WHOLE ROCK	IGNEOUS:VOLCANIC:MAFIC	DIABASE		52.6	wt%	COL	1.47	wt%	COL	15.2	wt%	COL				2.93	wt%	Unknown				8.9	wt%	TITR							0.17	wt%	AAS	4.57	wt%
GROSCAMP-W-238444		GROSSMAN-CAMP	GROSSMAN, 1991	39.7236	-77.3653	0.001			CONTINENTAL_RIFT				AAS; COL; INAA; TITR; Unknown	WHOLE ROCK	IGNEOUS:VOLCANIC:MAFIC	DIABASE		52.7	wt%	COL	2.21	wt%	COL	14.2	wt%	COL				4.3	wt%	Unknown				9.9	wt%	TITR							0.19	wt%	AAS	3.25	wt%
GROSCAMP-W-238445		GROSSMAN-CAMP	GROSSMAN, 1991	39.7333	-77.3653	0.001			CONTINENTAL_RIFT				AAS; COL; INAA; TITR; Unknown	WHOLE ROCK	IGNEOUS:VOLCANIC:MAFIC	DIABASE		62.2	wt%	COL	1.35	wt%	COL	12	wt%	COL				4.78	wt%	Unknown				6.3	wt%	TITR							0.13	wt%	AAS	0.89	wt%
GROSCAMP-W-238446		GROSSMAN-CAMP	GROSSMAN, 1991	40.1944	-76.8778	0.001			CONTINENTAL_RIFT				AAS; COL; INAA; TITR; Unknown	WHOLE ROCK	IGNEOUS:VOLCANIC:MAFIC	DIABASE		53.7	wt%	COL	0.88	wt%	COL	17.9	wt%	COL				2.27	wt%	Unknown				7	wt%	TITR							0.14	wt%	AAS	3.42	wt%
GROSCAMP-W-238447		GROSSMAN-CAMP	GROSSMAN, 1991	39.7333	-77.3653	0.001			CONTINENTAL_RIFT				AAS; COL; INAA; TITR; Unknown	WHOLE ROCK	IGNEOUS:VOLCANIC:MAFIC	DIABASE		59.1	wt%	COL	1.65	wt%	COL	11.7	wt%	COL				4.63	wt%	Unknown				8.7	wt%	TITR							0.18	wt%	AAS	0.96	wt%
GROSCAMP-W-238448		GROSSMAN-CAMP	GROSSMAN, 1991	40.0972	-78.9697	0.001			CONTINENTAL_RIFT				AAS; COL; INAA; TITR; Unknown	WHOLE ROCK	IGNEOUS:VOLCANIC:MAFIC	DIABASE		59.3	wt%	COL	1.52	wt%	COL	11.7	wt%	COL				3.84	wt%	Unknown				9.8	wt%	TITR							0.24	wt%	AAS	0.96	wt%
GROSCAMP-W-238449		GROSSMAN-CAMP	GROSSMAN, 1991	38.5153	-77.5375	0.001			CONTINENTAL_RIFT				AAS; COL; INAA; TITR; Unknown	WHOLE ROCK	IGNEOUS:VOLCANIC:MAFIC	DIABASE		52.5	wt%	COL	1.72	wt%	COL	14.9	wt%	COL				3.34	wt%	Unknown				9.6	wt%	TITR							0.22	wt%	AAS	3.98	wt%
GROSCAMP-W-238451		GROSSMAN-CAMP	GROSSMAN, 1991	39.7236	-77.3653	0.001			CONTINENTAL_RIFT				AAS; COL; INAA; TITR; Unknown	WHOLE ROCK	IGNEOUS:VOLCANIC:MAFIC	DIABASE		52.6	wt%	COL	1.77	wt%	COL	14.1	wt%	COL				2.96	wt%	Unknown				10.2	wt%	TITR							0.18	wt%	AAS	3.43	wt%
GROSCAMP-W-238452		GROSSMAN-CAMP	GROSSMAN, 1991	40.0947	-77.8397	0.001			CONTINENTAL_RIFT				AAS; COL; INAA; TITR; Unknown	WHOLE ROCK	IGNEOUS:VOLCANIC:MAFIC	DIABASE		52.6	wt%	COL	1.16	wt%	COL	14.2	wt%	COL				2.87	wt%	Unknown				8.1	wt%	TITR							0.18	wt%	AAS	7.13	wt%
GROSCAMP-W-241505		GROSSMAN-CAMP	GROSSMAN, 1991	40.1167	-76.7	0.001			CONTINENTAL_RIFT				AAS; COL; INAA; TITR; Unknown	WHOLE ROCK	IGNEOUS:VOLCANIC:MAFIC	DIABASE		51.5	wt%	COL	0.72	wt%	COL	13.6	wt%	COL				0.96	wt%	Unknown				8.04	wt%	TITR							0.17	wt%	AAS	10.6	wt%
GROSCAMP-W-238453		GROSSMAN-CAMP	GROSSMAN, 1991	38.5153	-77.5375	0.001			CONTINENTAL_RIFT				AAS; COL; INAA; TITR; Unknown	WHOLE ROCK	IGNEOUS:VOLCANIC:MAFIC	DIABASE		53.7	wt%	COL	1.32	wt%	COL	19.3	wt%	COL				3.39	wt%	Unknown				4.8	wt%	TITR							0.15	wt%	AAS	1.65	wt%
GROSCAMP-W-238454		GROSSMAN-CAMP	GROSSMAN, 1991	38.5153	-77.5375	0.001			CONTINENTAL_RIFT				AAS; COL; INAA; TITR; Unknown	WHOLE ROCK	IGNEOUS:VOLCANIC:MAFIC	DIABASE		52.1	wt%	COL	1.84	wt%	COL	15.1	wt%	COL				4.26	wt%	Unknown				8.9	wt%	TITR							0.17	wt%	AAS	3.48	wt%
GROSCAMP-W-238455		GROSSMAN-CAMP	GROSSMAN, 1991	39.7236	-77.3653	0.001			CONTINENTAL_RIFT				AAS; COL; INAA; TITR; Unknown	WHOLE ROCK	IGNEOUS:VOLCANIC:MAFIC	DIABASE		71.7	wt%	COL	0.69	wt%	COL	12	wt%	COL				5.23	wt%	Unknown				1.6	wt%	TITR										0.18	wt%
GROSCAMP-W-238456		GROSSMAN-CAMP	GROSSMAN, 1991	39.725	-77.3097	0.001			CONTINENTAL_RIFT				AAS; COL; INAA; TITR; Unknown	WHOLE ROCK	IGNEOUS:VOLCANIC:MAFIC	DIABASE		51.7	wt%	COL	0.97	wt%	COL	13.9	wt%	COL				2.04	wt%	Unknown				8.2	wt%	TITR							0.17	wt%	AAS	9.13	wt%
GROSCAMP-W-238457		GROSSMAN-CAMP	GROSSMAN, 1991	40.1944	-76.8778	0.001			CONTINENTAL_RIFT				AAS; COL; INAA; TITR; Unknown	WHOLE ROCK	IGNEOUS:VOLCANIC:MAFIC	DIABASE		52.5	wt%	COL	1.36	wt%	COL	14.7	wt%	COL				2.88	wt%	Unknown				8.6	wt%	TITR							0.18	wt%	AAS	5.69	wt%
GROSCAMP-W-238458		GROSSMAN-CAMP	GROSSMAN, 1991	40.1944	-76.8778	0.001			CONTINENTAL_RIFT				AAS; COL; INAA; TITR; Unknown	WHOLE ROCK	IGNEOUS:VOLCANIC:MAFIC	DIABASE		52.4	wt%	COL	1.15	wt%	COL	14	wt%	COL				3.2	wt%	Unknown				7.8	wt%	TITR							0.18	wt%	AAS	7.19	wt%
GROSCAMP-W-238459		GROSSMAN-CAMP	GROSSMAN, 1991	40.0947	-77.9731	0.001			CONTINENTAL_RIFT				AAS; COL; INAA; TITR; Unknown	WHOLE ROCK	IGNEOUS:VOLCANIC:MAFIC	DIABASE		66.9	wt%	COL	0.91	wt%	COL	12.1	wt%	COL				5.5	wt%	Unknown				3.7	wt%	TITR							0.08	wt%	AAS	0.38	wt%
GROSCAMP-W-238460		GROSSMAN-CAMP	GROSSMAN, 1991	38.5153	-77.5375	0.001			CONTINENTAL_RIFT				AAS; COL; INAA; TITR; Unknown	WHOLE ROCK	IGNEOUS:VOLCANIC:MAFIC	DIABASE		52.6	wt%	COL	1.54	wt%	COL	15.7	wt%	COL				2.61	wt%	Unknown				8.2	wt%	TITR							0.22	wt%	AAS	4.17	wt%
GROSCAMP-W-238461		GROSSMAN-CAMP	GROSSMAN, 1991	40.0972	-78.9639	0.001			CONTINENTAL_RIFT				AAS; COL; INAA; TITR; Unknown	WHOLE ROCK	IGNEOUS:VOLCANIC:MAFIC	DIABASE		50.5	wt%	COL	2.93	wt%	COL	11.4	wt%	COL				7.13	wt%	Unknown				11.6	wt%	TITR							0.24	wt%	AAS	2.32	wt%
GROSCAMP-W-238462		GROSSMAN-CAMP	GROSSMAN, 1991	39.7333	-77.3653	0.001			CONTINENTAL_RIFT				AAS; COL; INAA; TITR; Unknown	WHOLE ROCK	IGNEOUS:VOLCANIC:MAFIC	DIABASE		60.7	wt%	COL	1.52	wt%	COL	11.8	wt%	COL				6.3	wt%	Unknown				6.9	wt%	TITR							0.15	wt%	AAS	0.93	wt%
GROSCAMP-W-238463		GROSSMAN-CAMP	GROSSMAN, 1991	40.0972	-78.9714	0.001			CONTINENTAL_RIFT				AAS; COL; INAA; TITR; Unknown	WHOLE ROCK	IGNEOUS:VOLCANIC:MAFIC	DIABASE		62.3	wt%	COL	1.43	wt%	COL	12	wt%	COL				5.72	wt%	Unknown				6.5	wt%	TITR							0.15	wt%	AAS	0.78	wt%
GROSCAMP-W-238464		GROSSMAN-CAMP	GROSSMAN, 1991	39.7333	-77.3653	0.001			CONTINENTAL_RIFT				AAS; COL; INAA; TITR; Unknown	WHOLE ROCK	IGNEOUS:VOLCANIC:MAFIC	DIABASE		60.2	wt%	COL	1.53	wt%	COL	11.7	wt%	COL				9.43	wt%	Unknown				4	wt%	TITR							0.18	wt%	AAS	0.96	wt%
GROSCAMP-W-241506		GROSSMAN-CAMP	GROSSMAN, 1991	40.1167	-76.7	0.001			CONTINENTAL_RIFT				AAS; COL; INAA; TITR; Unknown	WHOLE ROCK	IGNEOUS:VOLCANIC:MAFIC	DIABASE		51.5	wt%	COL	0.7	wt%	COL	13	wt%	COL				1	wt%	Unknown				8.05	wt%	TITR							0.17	wt%	AAS	10.8	wt%
GROSCAMP-W-238465		GROSSMAN-CAMP	GROSSMAN, 1991	40.1944	-76.8778	0.001			CONTINENTAL_RIFT				AAS; COL; INAA; TITR; Unknown	WHOLE ROCK	IGNEOUS:VOLCANIC:MAFIC	DIABASE		52.7	wt%	COL	1.17	wt%	COL	14	wt%	COL				2.87	wt%	Unknown				8.1	wt%	TITR							0.17	wt%	AAS	6.82	wt%
GROSCAMP-W-238466		GROSSMAN-CAMP	GROSSMAN, 1991	39.7236	-77.3653	0.001			CONTINENTAL_RIFT				AAS; COL; INAA; TITR; Unknown	WHOLE ROCK	IGNEOUS:VOLCANIC:MAFIC	DIABASE		52.7	wt%	COL	1.99	wt%	COL	14.4	wt%	COL				3.3	wt%	Unknown				9.9	wt%	TITR							0.19	wt%	AAS	3.16	wt%
GROSCAMP-W-239860		GROSSMAN-CAMP	GROSSMAN, 1991	35.6353	-78.8097	0.001			CONTINENTAL_RIFT				Unknown	WHOLE ROCK	IGNEOUS:VOLCANIC:MAFIC	DIABASE
GROSCAMP-W-239863		GROSSMAN-CAMP	GROSSMAN, 1991	35.9692	-78.8161	0.001			CONTINENTAL_RIFT				Unknown	WHOLE ROCK	IGNEOUS:VOLCANIC:MAFIC	DIABASE
GROSCAMP-W-239864		GROSSMAN-CAMP	GROSSMAN, 1991	35.9692	-78.8161	0.001			CONTINENTAL_RIFT				Unknown	WHOLE ROCK	IGNEOUS:VOLCANIC:MAFIC	DIABASE
GROSCAMP-W-239866		GROSSMAN-CAMP	GROSSMAN, 1991	36.0328	-78.8956	0.001			CONTINENTAL_RIFT				INAA; Unknown	WHOLE ROCK	IGNEOUS:VOLCANIC:MAFIC	DIABASE																	12.36	wt%	Unknown
GROSCAMP-W-239867		GROSSMAN-CAMP	GROSSMAN, 1991	36.0328	-78.8956	0.001			CONTINENTAL_RIFT				INAA; Unknown	WHOLE ROCK	IGNEOUS:VOLCANIC:MAFIC	DIABASE																	12.3	wt%	Unknown
GROSCAMP-W-239868		GROSSMAN-CAMP	GROSSMAN, 1991	35.9686	-78.7931	0.001			CONTINENTAL_RIFT				INAA; Unknown	WHOLE ROCK	IGNEOUS:VOLCANIC:MAFIC	DIABASE																	12.11	wt%	Unknown
GROSCAMP-W-239869		GROSSMAN-CAMP	GROSSMAN, 1991	35.9686	-78.8097	0.001			CONTINENTAL_RIFT				INAA; Unknown	WHOLE ROCK	IGNEOUS:VOLCANIC:MAFIC	DIABASE																	11.81	wt%	Unknown
GROSCAMP-W-239870		GROSSMAN-CAMP	GROSSMAN, 1991	35.9686	-78.8097	0.001			CONTINENTAL_RIFT				INAA; Unknown	WHOLE ROCK	IGNEOUS:VOLCANIC:MAFIC	DIABASE																	12	wt%	Unknown
GROSCAMP-W-239871		GROSSMAN-CAMP	GROSSMAN, 1991	35.9692	-78.8161	0.001			CONTINENTAL_RIFT				INAA; Unknown	WHOLE ROCK	IGNEOUS:VOLCANIC:MAFIC	DIABASE																	12.59	wt%	Unknown
GROSCAMP-W-239872		GROSSMAN-CAMP	GROSSMAN, 1991	35.9692	-78.8161	0.001			CONTINENTAL_RIFT				INAA; Unknown	WHOLE ROCK	IGNEOUS:VOLCANIC:MAFIC	DIABASE																	11.3	wt%	Unknown
GROSCAMP-W-239873		GROSSMAN-CAMP	GROSSMAN, 1991	35.9692	-78.8161	0.001			CONTINENTAL_RIFT				INAA; Unknown	WHOLE ROCK	IGNEOUS:VOLCANIC:MAFIC	DIABASE																	12.27	wt%	Unknown
GROSCAMP-W-239874		GROSSMAN-CAMP	GROSSMAN, 1991	35.9692	-78.8161	0.001			CONTINENTAL_RIFT				INAA; Unknown	WHOLE ROCK	IGNEOUS:VOLCANIC:MAFIC	DIABASE																	11.96	wt%	Unknown
GROSCAMP-W-239876		GROSSMAN-CAMP	GROSSMAN, 1991	35.9692	-78.8161	0.001			CONTINENTAL_RIFT				Unknown	WHOLE ROCK	IGNEOUS:VOLCANIC:MAFIC	DIABASE																	12.08	wt%	Unknown
GROSCAMP-W-239877		GROSSMAN-CAMP	GROSSMAN, 1991	35.9692	-78.8161	0.001			CONTINENTAL_RIFT				Unknown	WHOLE ROCK	IGNEOUS:VOLCANIC:MAFIC	DIABASE																	10.34	wt%	Unknown
GROSCAMP-W-246938		GROSSMAN-CAMP	GROSSMAN, 1991	38.526	-78.014	0.001			CONTINENTAL_RIFT				Unknown	WHOLE ROCK	IGNEOUS:VOLCANIC:MAFIC	DIABASE
GROSCAMP-W-241388		GROSSMAN-CAMP	GROSSMAN, 1991	40.2	-76.8722	0.001			CONTINENTAL_RIFT				AAS; COL; INAA; TITR; Unknown	WHOLE ROCK	IGNEOUS:VOLCANIC:MAFIC	DIABASE		52.9	wt%	COL	1.22	wt%	COL	18	wt%	COL				2.31	wt%	Unknown				7.6	wt%	TITR							0.15	wt%	AAS	3.63	wt%
GROSCAMP-W-241389		GROSSMAN-CAMP	GROSSMAN, 1991	40.2	-76.8722	0.001			CONTINENTAL_RIFT				AAS; COL; INAA; TITR; Unknown	WHOLE ROCK	IGNEOUS:VOLCANIC:MAFIC	DIABASE		52.7	wt%	COL	1.22	wt%	COL	17.3	wt%	COL				2.44	wt%	Unknown				7.99	wt%	TITR							0.16	wt%	AAS	4.16	wt%
GROSCAMP-W-241390		GROSSMAN-CAMP	GROSSMAN, 1991	40.2	-76.8722	0.001			CONTINENTAL_RIFT				AAS; COL; INAA; TITR; Unknown	WHOLE ROCK	IGNEOUS:VOLCANIC:MAFIC	DIABASE		52.8	wt%	COL	1.2	wt%	COL	17.9	wt%	COL				2.48	wt%	Unknown				7.62	wt%	TITR							0.16	wt%	AAS	3.86	wt%
GROSCAMP-W-241391		GROSSMAN-CAMP	GROSSMAN, 1991	40.2	-76.8722	0.001			CONTINENTAL_RIFT				AAS; COL; INAA; TITR; Unknown	WHOLE ROCK	IGNEOUS:VOLCANIC:MAFIC	DIABASE		51.9	wt%	COL	1.48	wt%	COL	15.6	wt%	COL				3.19	wt%	Unknown				9.29	wt%	TITR							0.18	wt%	AAS	4.81	wt%
GROSCAMP-W-241392		GROSSMAN-CAMP	GROSSMAN, 1991	40.2	-76.8722	0.001			CONTINENTAL_RIFT				AAS; COL; INAA; TITR; Unknown	WHOLE ROCK	IGNEOUS:VOLCANIC:MAFIC	DIABASE		52.7	wt%	COL	1.32	wt%	COL	16.8	wt%	COL				2.71	wt%	Unknown				8.28	wt%	TITR							0.17	wt%	AAS	4.38	wt%
GROSCAMP-W-241393		GROSSMAN-CAMP	GROSSMAN, 1991	40.2	-76.8722	0.001			CONTINENTAL_RIFT				AAS; COL; INAA; TITR; Unknown	WHOLE ROCK	IGNEOUS:VOLCANIC:MAFIC	DIABASE		50.4	wt%	COL	1.13	wt%	COL	18	wt%	COL				3.2	wt%	Unknown				5.73	wt%	TITR							0.17	wt%	AAS	3.09	wt%
GROSCAMP-W-241394		GROSSMAN-CAMP	GROSSMAN, 1991	40.2	-76.8722	0.001			CONTINENTAL_RIFT				AAS; COL; INAA; TITR; Unknown	WHOLE ROCK	IGNEOUS:VOLCANIC:MAFIC	DIABASE		52.9	wt%	COL	1.22	wt%	COL	18.2	wt%	COL				2.46	wt%	Unknown				7.42	wt%	TITR							0.14	wt%	AAS	3.85	wt%
GROSCAMP-W-241395		GROSSMAN-CAMP	GROSSMAN, 1991	40.2	-76.8722	0.001			CONTINENTAL_RIFT				AAS; COL; INAA; TITR; Unknown	WHOLE ROCK	IGNEOUS:VOLCANIC:MAFIC	DIABASE		52.8	wt%	COL	1.24	wt%	COL	16.6	wt%	COL				2.4	wt%	Unknown				8.35	wt%	TITR							0.17	wt%	AAS	4.47	wt%
GROSCAMP-W-241396		GROSSMAN-CAMP	GROSSMAN, 1991	40.2	-76.8722	0.001			CONTINENTAL_RIFT				AAS; COL; INAA; TITR; Unknown	WHOLE ROCK	IGNEOUS:VOLCANIC:MAFIC	DIABASE		52.9	wt%	COL	1.27	wt%	COL	16.9	wt%	COL				2.71	wt%	Unknown				8.16	wt%	TITR							0.16	wt%	AAS	4.41	wt%
GROSCAMP-W-241397		GROSSMAN-CAMP	GROSSMAN, 1991	40.2	-76.8722	0.001			CONTINENTAL_RIFT				AAS; COL; INAA; TITR; Unknown	WHOLE ROCK	IGNEOUS:VOLCANIC:MAFIC	DIABASE		52.5	wt%	COL	1.25	wt%	COL	17.5	wt%	COL				2.21	wt%	Unknown				7.92	wt%	TITR							0.15	wt%	AAS	4.06	wt%
GROSCAMP-W-241398		GROSSMAN-CAMP	GROSSMAN, 1991	40.2	-76.8722	0.001			CONTINENTAL_RIFT				AAS; COL; INAA; TITR; Unknown	WHOLE ROCK	IGNEOUS:VOLCANIC:MAFIC	DIABASE		52.9	wt%	COL	1.22	wt%	COL	17.2	wt%	COL				2.3	wt%	Unknown				7.79	wt%	TITR							0.15	wt%	AAS	4.36	wt%
GROSCAMP-W-241399		GROSSMAN-CAMP	GROSSMAN, 1991	40.2	-76.8722	0.001			CONTINENTAL_RIFT				AAS; COL; INAA; TITR; Unknown	WHOLE ROCK	IGNEOUS:VOLCANIC:MAFIC	DIABASE		53	wt%	COL	1.22	wt%	COL	17.5	wt%	COL				2.3	wt%	Unknown				7.72	wt%	TITR							0.15	wt%	AAS	4.28	wt%
GROSCAMP-W-241400		GROSSMAN-CAMP	GROSSMAN, 1991	40.2	-76.8722	0.001			CONTINENTAL_RIFT				AAS; COL; INAA; TITR; Unknown	WHOLE ROCK	IGNEOUS:VOLCANIC:MAFIC	DIABASE		52.2	wt%	COL	1.25	wt%	COL	15.4	wt%	COL				1.84	wt%	Unknown				9.04	wt%	TITR							0.17	wt%	AAS	5.32	wt%
GROSCAMP-W-241401		GROSSMAN-CAMP	GROSSMAN, 1991	40.2	-76.8722	0.001			CONTINENTAL_RIFT				AAS; COL; INAA; TITR; Unknown	WHOLE ROCK	IGNEOUS:VOLCANIC:MAFIC	DIABASE		53	wt%	COL	1.15	wt%	COL	17.3	wt%	COL				1.69	wt%	Unknown				7.7	wt%	TITR							0.15	wt%	AAS	4.44	wt%
GROSCAMP-W-241402		GROSSMAN-CAMP	GROSSMAN, 1991	40.2	-76.8722	0.001			CONTINENTAL_RIFT				AAS; COL; INAA; TITR; Unknown	WHOLE ROCK	IGNEOUS:VOLCANIC:MAFIC	DIABASE		53	wt%	COL	1.18	wt%	COL	15.3	wt%	COL				1.64	wt%	Unknown				8.97	wt%	TITR							0.17	wt%	AAS	5.33	wt%
GROSCAMP-W-241403		GROSSMAN-CAMP	GROSSMAN, 1991	40.2	-76.8722	0.001			CONTINENTAL_RIFT				AAS; COL; INAA; TITR; Unknown	WHOLE ROCK	IGNEOUS:VOLCANIC:MAFIC	DIABASE		52.7	wt%	COL	1.28	wt%	COL	14.9	wt%	COL				1.7	wt%	Unknown				9.2	wt%	TITR							0.18	wt%	AAS	5.82	wt%
GROSCAMP-W-241404		GROSSMAN-CAMP	GROSSMAN, 1991	40.2	-76.8722	0.001			CONTINENTAL_RIFT				AAS; COL; INAA; TITR; Unknown	WHOLE ROCK	IGNEOUS:VOLCANIC:MAFIC	DIABASE		53.2	wt%	COL	1.17	wt%	COL	16	wt%	COL				2.09	wt%	Unknown				8.04	wt%	TITR							0.16	wt%	AAS	5.34	wt%
GROSCAMP-W-241405		GROSSMAN-CAMP	GROSSMAN, 1991	40.2	-76.8722	0.001			CONTINENTAL_RIFT				AAS; COL; INAA; TITR; Unknown	WHOLE ROCK	IGNEOUS:VOLCANIC:MAFIC	DIABASE		52.9	wt%	COL	1.14	wt%	COL	15.8	wt%	COL				2.36	wt%	Unknown				8.17	wt%	TITR							0.17	wt%	AAS	5.93	wt%
GROSCAMP-W-241406		GROSSMAN-CAMP	GROSSMAN, 1991	40.2	-76.8722	0.001			CONTINENTAL_RIFT				AAS; COL; INAA; TITR; Unknown	WHOLE ROCK	IGNEOUS:VOLCANIC:MAFIC	DIABASE		52.7	wt%	COL	1.08	wt%	COL	15.2	wt%	COL				1.32	wt%	Unknown				8.42	wt%	TITR							0.17	wt%	AAS	6.7	wt%
GROSCAMP-W-241407		GROSSMAN-CAMP	GROSSMAN, 1991	40.2	-76.8722	0.001			CONTINENTAL_RIFT				AAS; COL; INAA; TITR; Unknown	WHOLE ROCK	IGNEOUS:VOLCANIC:MAFIC	DIABASE		52.9	wt%	COL	1.06	wt%	COL	14.3	wt%	COL				1.67	wt%	Unknown				8.96	wt%	TITR							0.19	wt%	AAS	7.34	wt%
GROSCAMP-W-241408		GROSSMAN-CAMP	GROSSMAN, 1991	40.2	-76.8722	0.001			CONTINENTAL_RIFT				AAS; COL; INAA; TITR; Unknown	WHOLE ROCK	IGNEOUS:VOLCANIC:MAFIC	DIABASE		52.7	wt%	COL	1.11	wt%	COL	14.9	wt%	COL				1.48	wt%	Unknown				8.46	wt%	TITR							0.17	wt%	AAS	6.77	wt%
GROSCAMP-W-241409		GROSSMAN-CAMP	GROSSMAN, 1991	40.2	-76.8722	0.001			CONTINENTAL_RIFT				AAS; COL; INAA; TITR; Unknown	WHOLE ROCK	IGNEOUS:VOLCANIC:MAFIC	DIABASE		52.7	wt%	COL	1.09	wt%	COL	15.3	wt%	COL				1.44	wt%	Unknown				8.28	wt%	TITR							0.17	wt%	AAS	6.59	wt%
GROSCAMP-W-241410		GROSSMAN-CAMP	GROSSMAN, 1991	38.375	-77.8708	0.001			CONTINENTAL_RIFT				AAS; COL; INAA; TITR; Unknown	WHOLE ROCK	IGNEOUS:VOLCANIC:MAFIC	DIABASE		51	wt%	COL	0.96	wt%	COL	13	wt%	COL				2.67	wt%	Unknown				8.62	wt%	TITR							0.18	wt%	AAS	10.3	wt%
GROSCAMP-W-241411		GROSSMAN-CAMP	GROSSMAN, 1991	38.75	-77.5	0.001			CONTINENTAL_RIFT				AAS; COL; INAA; TITR; Unknown	WHOLE ROCK	IGNEOUS:VOLCANIC:MAFIC	DIABASE		51.1	wt%	COL	0.7	wt%	COL	13.5	wt%	COL				1.62	wt%	Unknown				9.74	wt%	TITR							0.21	wt%	AAS	9.6	wt%
GROSCAMP-W-241412		GROSSMAN-CAMP	GROSSMAN, 1991	42.5	-77.3	0.001			CONTINENTAL_RIFT				AAS; COL; INAA; TITR; Unknown	WHOLE ROCK	IGNEOUS:VOLCANIC:MAFIC	DIABASE		52.1	wt%	COL	0.98	wt%	COL	13.2	wt%	COL				1.76	wt%	Unknown				8.58	wt%	TITR							0.17	wt%	AAS	9.67	wt%
GROSCAMP-W-241413		GROSSMAN-CAMP	GROSSMAN, 1991	42.5	-77.3	0.001			CONTINENTAL_RIFT				AAS; COL; INAA; TITR; Unknown	WHOLE ROCK	IGNEOUS:VOLCANIC:MAFIC	DIABASE		52.1	wt%	COL	1.14	wt%	COL	13.7	wt%	COL				1.81	wt%	Unknown				8.95	wt%	TITR							0.18	wt%	AAS	8.08	wt%
GROSCAMP-W-241414		GROSSMAN-CAMP	GROSSMAN, 1991	42.5	-77.3	0.001			CONTINENTAL_RIFT				AAS; COL; INAA; TITR; Unknown	WHOLE ROCK	IGNEOUS:VOLCANIC:MAFIC	DIABASE		52.4	wt%	COL	0.76	wt%	COL	16.2	wt%	COL				1.91	wt%	Unknown				7.16	wt%	TITR							0.15	wt%	AAS	7.5	wt%
GROSCAMP-W-241415		GROSSMAN-CAMP	GROSSMAN, 1991	42.5	-77.3	0.001			CONTINENTAL_RIFT				AAS; COL; INAA; TITR; Unknown	WHOLE ROCK	IGNEOUS:VOLCANIC:MAFIC	DIABASE		52.3	wt%	COL	1.02	wt%	COL	13.3	wt%	COL				1.95	wt%	Unknown				8.67	wt%	TITR							0.17	wt%	AAS	9.67	wt%
GROSCAMP-W-241416		GROSSMAN-CAMP	GROSSMAN, 1991	38.375	-78	0.001			CONTINENTAL_RIFT				AAS; COL; INAA; TITR; Unknown	WHOLE ROCK	IGNEOUS:VOLCANIC:MAFIC	DIABASE		52.3	wt%	COL	0.73	wt%	COL	14.4	wt%	COL				1.8	wt%	Unknown				7.28	wt%	TITR							0.16	wt%	AAS	9.36	wt%
GROSCAMP-W-241417		GROSSMAN-CAMP	GROSSMAN, 1991	38.375	-77.8708	0.001			CONTINENTAL_RIFT				AAS; COL; INAA; TITR; Unknown	WHOLE ROCK	IGNEOUS:VOLCANIC:MAFIC	DIABASE		51	wt%	COL	0.85	wt%	COL	12.4	wt%	COL				1.88	wt%	Unknown				8.6	wt%	TITR							0.18	wt%	AAS	11.6	wt%
GROSCAMP-W-241418		GROSSMAN-CAMP	GROSSMAN, 1991	38.375	-78	0.001			CONTINENTAL_RIFT				AAS; COL; INAA; TITR; Unknown	WHOLE ROCK	IGNEOUS:VOLCANIC:MAFIC	DIABASE		52.1	wt%	COL	1.17	wt%	COL	14	wt%	COL				2.07	wt%	Unknown				8.64	wt%	TITR							0.18	wt%	AAS	7.14	wt%
GROSCAMP-W-241419		GROSSMAN-CAMP	GROSSMAN, 1991	38.375	-78	0.001			CONTINENTAL_RIFT				AAS; COL; INAA; TITR; Unknown	WHOLE ROCK	IGNEOUS:VOLCANIC:MAFIC	DIABASE		56.7	wt%	COL	0.89	wt%	COL	17.6	wt%	COL				4.08	wt%	Unknown				3.01	wt%	TITR							0.12	wt%	AAS	2.8	wt%
GROSCAMP-W-241420		GROSSMAN-CAMP	GROSSMAN, 1991	38.375	-78.125	0.001			CONTINENTAL_RIFT				AAS; COL; INAA; TITR; Unknown	WHOLE ROCK	IGNEOUS:VOLCANIC:MAFIC	DIABASE		52.5	wt%	COL	0.94	wt%	COL	13.5	wt%	COL				2.32	wt%	Unknown				7.97	wt%	TITR							0.19	wt%	AAS	9.02	wt%
GROSCAMP-W-241421		GROSSMAN-CAMP	GROSSMAN, 1991	38.5	-77.75	0.001			CONTINENTAL_RIFT				AAS; COL; INAA; TITR; Unknown	WHOLE ROCK	IGNEOUS:VOLCANIC:MAFIC	DIABASE		52	wt%	COL	0.82	wt%	COL	17.3	wt%	COL				1.99	wt%	Unknown				7.06	wt%	TITR							0.14	wt%	AAS	6.07	wt%
GROSCAMP-W-241422		GROSSMAN-CAMP	GROSSMAN, 1991	38.6625	-77.6958	0.001			CONTINENTAL_RIFT				AAS; COL; INAA; TITR; Unknown	WHOLE ROCK	IGNEOUS:VOLCANIC:MAFIC	DIABASE		49.2	wt%	COL	0.29	wt%	COL	18.2	wt%	COL				1.79	wt%	Unknown				6.28	wt%	TITR							0.14	wt%	AAS	7.98	wt%
GROSCAMP-W-241500		GROSSMAN-CAMP	GROSSMAN, 1991	40.1167	-76.7	0.001			CONTINENTAL_RIFT				AAS; COL; INAA; TITR; Unknown	WHOLE ROCK	IGNEOUS:VOLCANIC:MAFIC	DIABASE		52.4	wt%	COL	1.09	wt%	COL	15	wt%	COL				0.57	wt%	Unknown				9.7	wt%	TITR							0.18	wt%	AAS	7.12	wt%
GROSCAMP-W-241501		GROSSMAN-CAMP	GROSSMAN, 1991	40.1167	-76.7	0.001			CONTINENTAL_RIFT				AAS; COL; INAA; TITR; Unknown	WHOLE ROCK	IGNEOUS:VOLCANIC:MAFIC	DIABASE		49.5	wt%	COL	1.08	wt%	COL	13.85	wt%	COL				0.66	wt%	Unknown				9.07	wt%	TITR							0.17	wt%	AAS	7.35	wt%
GROSCAMP-W-241510		GROSSMAN-CAMP	GROSSMAN, 1991	40.1167	-76.7	0.001			CONTINENTAL_RIFT				AAS; COL; INAA; TITR; Unknown	WHOLE ROCK	IGNEOUS:VOLCANIC:MAFIC	DIABASE		51.5	wt%	COL	1.07	wt%	COL	14.5	wt%	COL				2.04	wt%	Unknown				8.42	wt%	TITR							0.17	wt%	AAS	7.3	wt%
GROSCAMP-W-241511		GROSSMAN-CAMP	GROSSMAN, 1991	40.1167	-76.7	0.001			CONTINENTAL_RIFT				AAS; COL; INAA; TITR; Unknown	WHOLE ROCK	IGNEOUS:VOLCANIC:MAFIC	DIABASE		51.3	wt%	COL	1.11	wt%	COL	14.7	wt%	COL				1.81	wt%	Unknown				8.22	wt%	TITR							0.17	wt%	AAS	7.1	wt%
GROSCAMP-W-241512		GROSSMAN-CAMP	GROSSMAN, 1991	40.1167	-76.7	0.001			CONTINENTAL_RIFT				AAS; COL; INAA; TITR; Unknown	WHOLE ROCK	IGNEOUS:VOLCANIC:MAFIC	DIABASE		50.5	wt%	COL	0.82	wt%	COL	15.5	wt%	COL				1.29	wt%	Unknown				7.79	wt%	TITR							0.16	wt%	AAS	8.7	wt%
GROSCAMP-W-241513		GROSSMAN-CAMP	GROSSMAN, 1991	40.1167	-76.7	0.001			CONTINENTAL_RIFT				AAS; COL; INAA; TITR; Unknown	WHOLE ROCK	IGNEOUS:VOLCANIC:MAFIC	DIABASE		50.3	wt%	COL	0.9	wt%	COL	14.15	wt%	COL				1.29	wt%	Unknown				8.51	wt%	TITR							0.17	wt%	AAS	9.5	wt%
GROSCAMP-W-241514		GROSSMAN-CAMP	GROSSMAN, 1991	40.1167	-76.7	0.001			CONTINENTAL_RIFT				AAS; COL; INAA; TITR; Unknown	WHOLE ROCK	IGNEOUS:VOLCANIC:MAFIC	DIABASE		51.9	wt%	COL	0.89	wt%	COL	13.6	wt%	COL				1.06	wt%	Unknown				8.67	wt%	TITR							0.17	wt%	AAS	9.1	wt%
GROSCAMP-W-241515		GROSSMAN-CAMP	GROSSMAN, 1991	40.1167	-76.7	0.001			CONTINENTAL_RIFT				AAS; COL; INAA; TITR; Unknown	WHOLE ROCK	IGNEOUS:VOLCANIC:MAFIC	DIABASE		52.6	wt%	COL	0.85	wt%	COL	14	wt%	COL				0.96	wt%	Unknown				8.22	wt%	TITR							0.17	wt%	AAS	9.3	wt%
GROSCAMP-W-241516		GROSSMAN-CAMP	GROSSMAN, 1991	40.1167	-76.7	0.001			CONTINENTAL_RIFT				AAS; COL; INAA; TITR; Unknown	WHOLE ROCK	IGNEOUS:VOLCANIC:MAFIC	DIABASE		51.9	wt%	COL	0.78	wt%	COL	14	wt%	COL				0.88	wt%	Unknown				8.21	wt%	TITR							0.17	wt%	AAS	9.45	wt%
GROSCAMP-W-241517		GROSSMAN-CAMP	GROSSMAN, 1991	40.1167	-76.7	0.001			CONTINENTAL_RIFT				AAS; COL; INAA; TITR; Unknown	WHOLE ROCK	IGNEOUS:VOLCANIC:MAFIC	DIABASE		51.9	wt%	COL	0.73	wt%	COL	14.45	wt%	COL				1	wt%	Unknown				7.96	wt%	TITR							0.16	wt%	AAS	9.7	wt%
GROSCAMP-W-241518		GROSSMAN-CAMP	GROSSMAN, 1991	40.1167	-76.7	0.001			CONTINENTAL_RIFT				AAS; COL; INAA; TITR; Unknown	WHOLE ROCK	IGNEOUS:VOLCANIC:MAFIC	DIABASE		51.9	wt%	COL	0.71	wt%	COL	14.05	wt%	COL				1.08	wt%	Unknown				7.44	wt%	TITR							0.16	wt%	AAS	9.9	wt%
GROSCAMP-W-241519		GROSSMAN-CAMP	GROSSMAN, 1991	40.1167	-76.7	0.001			CONTINENTAL_RIFT				AAS; COL; INAA; TITR; Unknown	WHOLE ROCK	IGNEOUS:VOLCANIC:MAFIC	DIABASE		52	wt%	COL	0.7	wt%	COL	13.05	wt%	COL				0.94	wt%	Unknown				7.8	wt%	TITR							0.17	wt%	AAS	11.1	wt%
GROSCAMP-W-241801		GROSSMAN-CAMP	GROSSMAN, 1991	36.1158	-78.7708	0.001			CONTINENTAL_RIFT				AAS; COL; INAA; TITR; Unknown	WHOLE ROCK	IGNEOUS:VOLCANIC:FELSIC	GRANOPHYRE		52.7	wt%	COL	1.05	wt%	COL	14.2	wt%	COL				4.71	wt%	Unknown				7.39	wt%	TITR							0.23	wt%	AAS	5.9	wt%
GROSCAMP-W-241802		GROSSMAN-CAMP	GROSSMAN, 1991	36.1156	-78.7722	0.001			CONTINENTAL_RIFT				AAS; COL; INAA; TITR; Unknown	WHOLE ROCK	IGNEOUS:VOLCANIC:MAFIC	DIABASE		49.5	wt%	COL	0.39	wt%	COL	20.2	wt%	COL				2.04	wt%	Unknown				5	wt%	TITR							0.12	wt%	AAS	8.02	wt%
GROSCAMP-W-241803		GROSSMAN-CAMP	GROSSMAN, 1991	36.1156	-78.7722	0.001			CONTINENTAL_RIFT				AAS; COL; INAA; TITR; Unknown	WHOLE ROCK	IGNEOUS:VOLCANIC:MAFIC	DIABASE		49.1	wt%	COL	0.31	wt%	COL	18.1	wt%	COL				1.76	wt%	Unknown				5.4	wt%	TITR							0.13	wt%	AAS	10	wt%
GROSCAMP-W-241804		GROSSMAN-CAMP	GROSSMAN, 1991	36.1156	-78.7722	0.001			CONTINENTAL_RIFT				AAS; COL; INAA; TITR; Unknown	WHOLE ROCK	IGNEOUS:VOLCANIC:MAFIC	DIABASE		49	wt%	COL	0.41	wt%	COL	15.5	wt%	COL				1.95	wt%	Unknown				6.52	wt%	TITR							0.15	wt%	AAS	11.9	wt%
GROSCAMP-W-241805		GROSSMAN-CAMP	GROSSMAN, 1991	36.1156	-78.7722	0.001			CONTINENTAL_RIFT				AAS; COL; INAA; TITR; Unknown	WHOLE ROCK	IGNEOUS:VOLCANIC:MAFIC	DIABASE		48.5	wt%	COL	0.32	wt%	COL	16.9	wt%	COL				1.59	wt%	Unknown				6.37	wt%	TITR							0.14	wt%	AAS	11.4	wt%
GROSCAMP-W-241806		GROSSMAN-CAMP	GROSSMAN, 1991	36.1156	-78.7722	0.001			CONTINENTAL_RIFT				AAS; COL; INAA; TITR; Unknown	WHOLE ROCK	IGNEOUS:VOLCANIC:MAFIC	DIABASE		48.7	wt%	COL	0.35	wt%	COL	15.9	wt%	COL				2.02	wt%	Unknown				6.75	wt%	TITR							0.15	wt%	AAS	11.9	wt%
GROSCAMP-W-241807		GROSSMAN-CAMP	GROSSMAN, 1991	36.1156	-78.7722	0.001			CONTINENTAL_RIFT				AAS; COL; INAA; TITR; Unknown	WHOLE ROCK	IGNEOUS:VOLCANIC:MAFIC	DIABASE		49	wt%	COL	0.39	wt%	COL	15.8	wt%	COL				2.29	wt%	Unknown				6.2	wt%	TITR							0.15	wt%	AAS	11	wt%
GROSCAMP-W-241808		GROSSMAN-CAMP	GROSSMAN, 1991	36.1156	-78.7722	0.001			CONTINENTAL_RIFT				AAS; COL; INAA; TITR; Unknown	WHOLE ROCK	IGNEOUS:VOLCANIC:MAFIC	DIABASE		49	wt%	COL	0.43	wt%	COL	17.2	wt%	COL				2.17	wt%	Unknown				6.17	wt%	TITR							0.15	wt%	AAS	10.1	wt%
GROSCAMP-W-241809		GROSSMAN-CAMP	GROSSMAN, 1991	36.1156	-78.7722	0.001			CONTINENTAL_RIFT				AAS; COL; INAA; TITR; Unknown	WHOLE ROCK	IGNEOUS:VOLCANIC:MAFIC	DIABASE		49.1	wt%	COL	0.44	wt%	COL	16.8	wt%	COL				2.82	wt%	Unknown				5.99	wt%	TITR							0.15	wt%	AAS	9.95	wt%
GROSCAMP-W-241810		GROSSMAN-CAMP	GROSSMAN, 1991	36.1156	-78.7722	0.001			CONTINENTAL_RIFT				AAS; COL; INAA; TITR; Unknown	WHOLE ROCK	IGNEOUS:VOLCANIC:MAFIC	DIABASE		49.5	wt%	COL	0.47	wt%	COL	15.9	wt%	COL				2.41	wt%	Unknown				6.66	wt%	TITR							0.16	wt%	AAS	10.7	wt%
GROSCAMP-W-241811		GROSSMAN-CAMP	GROSSMAN, 1991	36.1156	-78.7722	0.001			CONTINENTAL_RIFT				AAS; COL; INAA; TITR; Unknown	WHOLE ROCK	IGNEOUS:VOLCANIC:MAFIC	DIABASE		49.6	wt%	COL	0.51	wt%	COL	16.5	wt%	COL				2.66	wt%	Unknown				6.59	wt%	TITR							0.16	wt%	AAS	9.98	wt%
GROSCAMP-W-241812		GROSSMAN-CAMP	GROSSMAN, 1991	36.1156	-78.7722	0.001			CONTINENTAL_RIFT				AAS; COL; INAA; TITR; Unknown	WHOLE ROCK	IGNEOUS:VOLCANIC:MAFIC	DIABASE		49.4	wt%	COL	0.49	wt%	COL	16.4	wt%	COL				2.59	wt%	Unknown				6.68	wt%	TITR							0.16	wt%	AAS	9.83	wt%
GROSCAMP-W-241813		GROSSMAN-CAMP	GROSSMAN, 1991	36.1156	-78.7722	0.001			CONTINENTAL_RIFT				AAS; COL; INAA; TITR; Unknown	WHOLE ROCK	IGNEOUS:VOLCANIC:MAFIC	DIABASE		49.6	wt%	COL	0.54	wt%	COL	16.6	wt%	COL				2.49	wt%	Unknown				6.91	wt%	TITR							0.17	wt%	AAS	9.41	wt%
GROSCAMP-W-241814		GROSSMAN-CAMP	GROSSMAN, 1991	36.1156	-78.7722	0.001			CONTINENTAL_RIFT				AAS; COL; INAA; TITR; Unknown	WHOLE ROCK	IGNEOUS:VOLCANIC:MAFIC	DIABASE		49.8	wt%	COL	0.53	wt%	COL	16.6	wt%	COL				3.19	wt%	Unknown				6.93	wt%	TITR							0.17	wt%	AAS	8.99	wt%
GROSCAMP-W-241815		GROSSMAN-CAMP	GROSSMAN, 1991	36.1156	-78.7722	0.001			CONTINENTAL_RIFT				AAS; COL; INAA; TITR; Unknown	WHOLE ROCK	IGNEOUS:VOLCANIC:MAFIC	DIABASE		49.9	wt%	COL	0.57	wt%	COL	16.4	wt%	COL				2.75	wt%	Unknown				7.16	wt%	TITR							0.17	wt%	AAS	9.25	wt%
GROSCAMP-W-241816		GROSSMAN-CAMP	GROSSMAN, 1991	36.1156	-78.7722	0.001			CONTINENTAL_RIFT				AAS; COL; INAA; TITR; Unknown	WHOLE ROCK	IGNEOUS:VOLCANIC:MAFIC	DIABASE		50.5	wt%	COL	0.58	wt%	COL	17.4	wt%	COL				2.71	wt%	Unknown				6.05	wt%	TITR							0.16	wt%	AAS	7.01	wt%
GROSCAMP-W-241817		GROSSMAN-CAMP	GROSSMAN, 1991	36.1156	-78.7722	0.001			CONTINENTAL_RIFT				AAS; COL; INAA; TITR; Unknown	WHOLE ROCK	IGNEOUS:VOLCANIC:MAFIC	DIABASE		49.9	wt%	COL	0.56	wt%	COL	16.2	wt%	COL				2.49	wt%	Unknown				7.36	wt%	TITR							0.18	wt%	AAS	9.32	wt%
GROSCAMP-W-241818		GROSSMAN-CAMP	GROSSMAN, 1991	36.1156	-78.7722	0.001			CONTINENTAL_RIFT				AAS; COL; INAA; TITR; Unknown	WHOLE ROCK	IGNEOUS:VOLCANIC:MAFIC	DIABASE		49.8	wt%	COL	0.56	wt%	COL	16	wt%	COL				2.52	wt%	Unknown				7.27	wt%	TITR							0.17	wt%	AAS	9.47	wt%
GROSCAMP-W-241819		GROSSMAN-CAMP	GROSSMAN, 1991	36.1156	-78.7722	0.001			CONTINENTAL_RIFT				AAS; COL; INAA; TITR; Unknown	WHOLE ROCK	IGNEOUS:VOLCANIC:MAFIC	DIABASE		49.8	wt%	COL	0.55	wt%	COL	15.8	wt%	COL				2.65	wt%	Unknown				6.89	wt%	TITR							0.17	wt%	AAS	9.37	wt%
GROSCAMP-W-243064		GROSSMAN-CAMP	GROSSMAN, 1991	40.23	-75.99	0.001			CONTINENTAL_RIFT				Unknown	WHOLE ROCK	IGNEOUS:VOLCANIC:MAFIC	DIABASE																	11.98	wt%	Unknown
GROSCAMP-W-241820		GROSSMAN-CAMP	GROSSMAN, 1991	36.1156	-78.7722	0.001			CONTINENTAL_RIFT				AAS; COL; INAA; TITR; Unknown	WHOLE ROCK	IGNEOUS:VOLCANIC:MAFIC	DIABASE		49.5	wt%	COL	0.57	wt%	COL	15.9	wt%	COL				2.64	wt%	Unknown				7.27	wt%	TITR							0.17	wt%	AAS	9.44	wt%
GROSCAMP-W-241821		GROSSMAN-CAMP	GROSSMAN, 1991	36.1156	-78.7722	0.001			CONTINENTAL_RIFT				AAS; COL; INAA; TITR; Unknown	WHOLE ROCK	IGNEOUS:VOLCANIC:MAFIC	DIABASE		49.7	wt%	COL	0.56	wt%	COL	16	wt%	COL				2.97	wt%	Unknown				7.27	wt%	TITR							0.17	wt%	AAS	9.17	wt%
GROSCAMP-W-241822		GROSSMAN-CAMP	GROSSMAN, 1991	36.1156	-78.7722	0.001			CONTINENTAL_RIFT				AAS; COL; INAA; TITR; Unknown	WHOLE ROCK	IGNEOUS:VOLCANIC:MAFIC	DIABASE		50.1	wt%	COL	0.59	wt%	COL	16.1	wt%	COL				2.69	wt%	Unknown				7.11	wt%	TITR							0.18	wt%	AAS	8.48	wt%
GROSCAMP-W-241823		GROSSMAN-CAMP	GROSSMAN, 1991	36.1156	-78.7722	0.001			CONTINENTAL_RIFT				AAS; COL; INAA; TITR; Unknown	WHOLE ROCK	IGNEOUS:VOLCANIC:MAFIC	DIABASE		50.2	wt%	COL	0.59	wt%	COL	15.9	wt%	COL				3.27	wt%	Unknown				6.82	wt%	TITR							0.17	wt%	AAS	8.47	wt%
GROSCAMP-W-241824		GROSSMAN-CAMP	GROSSMAN, 1991	36.1156	-78.7722	0.001			CONTINENTAL_RIFT				AAS; COL; INAA; TITR; Unknown	WHOLE ROCK	IGNEOUS:VOLCANIC:MAFIC	DIABASE		50.5	wt%	COL	0.62	wt%	COL	16.2	wt%	COL				3.81	wt%	Unknown				6.66	wt%	TITR							0.18	wt%	AAS	7.76	wt%
GROSCAMP-W-241825		GROSSMAN-CAMP	GROSSMAN, 1991	36.1156	-78.7722	0.001			CONTINENTAL_RIFT				AAS; COL; INAA; TITR; Unknown	WHOLE ROCK	IGNEOUS:VOLCANIC:MAFIC	DIABASE		50.4	wt%	COL	0.62	wt%	COL	16.1	wt%	COL				3.41	wt%	Unknown				6.76	wt%	TITR							0.18	wt%	AAS	7.72	wt%
GROSCAMP-W-241910		GROSSMAN-CAMP	GROSSMAN, 1991	39.0083	-77.5653	0.001			CONTINENTAL_RIFT				AAS; COL; INAA; TITR; Unknown	WHOLE ROCK	IGNEOUS:VOLCANIC:MAFIC	DIABASE		50.5	wt%	COL	3.47	wt%	COL	11.3	wt%	COL				4.49	wt%	Unknown				14.1	wt%	TITR							0.26	wt%	AAS	2.99	wt%
GROSCAMP-W-241911		GROSSMAN-CAMP	GROSSMAN, 1991	39.0083	-77.5653	0.001			CONTINENTAL_RIFT				AAS; COL; INAA; TITR; Unknown	WHOLE ROCK	IGNEOUS:VOLCANIC:MAFIC	DIABASE		51.1	wt%	COL	3.69	wt%	COL	11.7	wt%	COL				4.89	wt%	Unknown				13.1	wt%	TITR							0.23	wt%	AAS	3.37	wt%
GROSCAMP-W-241912		GROSSMAN-CAMP	GROSSMAN, 1991	39.0083	-77.5653	0.001			CONTINENTAL_RIFT				AAS; COL; INAA; TITR; Unknown	WHOLE ROCK	IGNEOUS:VOLCANIC:MAFIC	DIABASE		53.8	wt%	COL	2.4	wt%	COL	13.9	wt%	COL				3.5	wt%	Unknown				11	wt%	TITR							0.21	wt%	AAS	2.43	wt%
GROSCAMP-W-241913		GROSSMAN-CAMP	GROSSMAN, 1991	39.0083	-77.5653	0.001			CONTINENTAL_RIFT				AAS; COL; INAA; TITR; Unknown	WHOLE ROCK	IGNEOUS:VOLCANIC:MAFIC	DIABASE		53.4	wt%	COL	2.5	wt%	COL	12.9	wt%	COL				3.34	wt%	Unknown				11.4	wt%	TITR							0.21	wt%	AAS	2.71	wt%
GROSCAMP-W-241914		GROSSMAN-CAMP	GROSSMAN, 1991	39.0169	-77.565	0.001			CONTINENTAL_RIFT				AAS; COL; INAA; TITR; Unknown	WHOLE ROCK	IGNEOUS:VOLCANIC:MAFIC	DIABASE		49	wt%	COL	4.79	wt%	COL	9.88	wt%	COL				4.89	wt%	Unknown				15.8	wt%	TITR							0.29	wt%	AAS	3.74	wt%
GROSCAMP-W-241915		GROSSMAN-CAMP	GROSSMAN, 1991	39.0169	-77.565	0.001			CONTINENTAL_RIFT				AAS; COL; INAA; TITR; Unknown	WHOLE ROCK	IGNEOUS:VOLCANIC:MAFIC	DIABASE		52.8	wt%	COL	2.85	wt%	COL	12.1	wt%	COL				4.31	wt%	Unknown				12.2	wt%	TITR							0.24	wt%	AAS	2.92	wt%
GROSCAMP-W-241916		GROSSMAN-CAMP	GROSSMAN, 1991	39.0169	-77.565	0.001			CONTINENTAL_RIFT				AAS; COL; INAA; TITR; Unknown	WHOLE ROCK	IGNEOUS:VOLCANIC:MAFIC	DIABASE		53	wt%	COL	2.48	wt%	COL	13.8	wt%	COL				3.9	wt%	Unknown				10.9	wt%	TITR							0.22	wt%	AAS	2.59	wt%
GROSCAMP-W-241917		GROSSMAN-CAMP	GROSSMAN, 1991	39.0169	-77.565	0.001			CONTINENTAL_RIFT				AAS; COL; INAA; TITR; Unknown	WHOLE ROCK	IGNEOUS:VOLCANIC:MAFIC	DIABASE		53	wt%	COL	2.33	wt%	COL	15	wt%	COL				3.31	wt%	Unknown				10.4	wt%	TITR							0.19	wt%	AAS	2.61	wt%
GROSCAMP-W-241918		GROSSMAN-CAMP	GROSSMAN, 1991	39.0169	-77.565	0.001			CONTINENTAL_RIFT				AAS; COL; INAA; TITR; Unknown	WHOLE ROCK	IGNEOUS:VOLCANIC:MAFIC	DIABASE		52.4	wt%	COL	2.36	wt%	COL	15.3	wt%	COL				3.69	wt%	Unknown				8.4	wt%	TITR							0.16	wt%	AAS	2.51	wt%
GROSCAMP-W-241919		GROSSMAN-CAMP	GROSSMAN, 1991	39.0169	-77.565	0.001			CONTINENTAL_RIFT				AAS; COL; INAA; TITR; Unknown	WHOLE ROCK	IGNEOUS:VOLCANIC:MAFIC	DIABASE		52.2	wt%	COL	2.23	wt%	COL	15.4	wt%	COL				3.1	wt%	Unknown				8.4	wt%	TITR							0.17	wt%	AAS	2.6	wt%
GROSCAMP-W-241920		GROSSMAN-CAMP	GROSSMAN, 1991	39.0169	-77.565	0.001			CONTINENTAL_RIFT				AAS; COL; INAA; TITR; Unknown	WHOLE ROCK	IGNEOUS:VOLCANIC:MAFIC	DIABASE		52	wt%	COL	2	wt%	COL	16.1	wt%	COL				3.12	wt%	Unknown				7.2	wt%	TITR							0.18	wt%	AAS	2.28	wt%
GROSCAMP-W-241921		GROSSMAN-CAMP	GROSSMAN, 1991	39.0169	-77.565	0.001			CONTINENTAL_RIFT				AAS; COL; INAA; TITR; Unknown	WHOLE ROCK	IGNEOUS:VOLCANIC:MAFIC	DIABASE		52.6	wt%	COL	2.24	wt%	COL	15.7	wt%	COL				3.08	wt%	Unknown				9.9	wt%	TITR							0.19	wt%	AAS	2.43	wt%
GROSCAMP-W-241922		GROSSMAN-CAMP	GROSSMAN, 1991	39.0169	-77.565	0.001			CONTINENTAL_RIFT				AAS; COL; INAA; TITR; Unknown	WHOLE ROCK	IGNEOUS:VOLCANIC:MAFIC	DIABASE		52	wt%	COL	2.35	wt%	COL	15.3	wt%	COL				3.46	wt%	Unknown				10.4	wt%	TITR							0.18	wt%	AAS	2.57	wt%
GROSCAMP-W-241923		GROSSMAN-CAMP	GROSSMAN, 1991	39.0169	-77.565	0.001			CONTINENTAL_RIFT				AAS; COL; INAA; TITR; Unknown	WHOLE ROCK	IGNEOUS:VOLCANIC:MAFIC	DIABASE		52.6	wt%	COL	2.01	wt%	COL	16.4	wt%	COL				2.59	wt%	Unknown				7.9	wt%	TITR							0.17	wt%	AAS	2.4	wt%
GROSCAMP-W-241924		GROSSMAN-CAMP	GROSSMAN, 1991	39.0197	-77.5644	0.001			CONTINENTAL_RIFT				AAS; COL; INAA; TITR; Unknown	WHOLE ROCK	IGNEOUS:VOLCANIC:MAFIC	DIABASE		53.1	wt%	COL	2.14	wt%	COL	15.5	wt%	COL				3.46	wt%	Unknown				9.7	wt%	TITR							0.2	wt%	AAS	2.28	wt%
GROSCAMP-W-241925		GROSSMAN-CAMP	GROSSMAN, 1991	39.0197	-77.5644	0.001			CONTINENTAL_RIFT				AAS; COL; INAA; TITR; Unknown	WHOLE ROCK	IGNEOUS:VOLCANIC:MAFIC	DIABASE		52.4	wt%	COL	1.92	wt%	COL	15	wt%	COL				3	wt%	Unknown				9.5	wt%	TITR							0.2	wt%	AAS	2.78	wt%
GROSCAMP-W-241926		GROSSMAN-CAMP	GROSSMAN, 1991	39.0197	-77.5644	0.001			CONTINENTAL_RIFT				AAS; COL; INAA; TITR; Unknown	WHOLE ROCK	IGNEOUS:VOLCANIC:MAFIC	DIABASE		53.4	wt%	COL	1.82	wt%	COL	15.6	wt%	COL				3.92	wt%	Unknown				8.3	wt%	TITR							0.16	wt%	AAS	2.66	wt%
GROSCAMP-W-241927		GROSSMAN-CAMP	GROSSMAN, 1991	39.0197	-77.5644	0.001			CONTINENTAL_RIFT				AAS; COL; INAA; TITR; Unknown	WHOLE ROCK	IGNEOUS:VOLCANIC:MAFIC	DIABASE		51.1	wt%	COL	1.67	wt%	COL	15.9	wt%	COL				3.4	wt%	Unknown				8.3	wt%	TITR							0.17	wt%	AAS	2.97	wt%
GROSCAMP-W-241928		GROSSMAN-CAMP	GROSSMAN, 1991	39.0197	-77.5644	0.001			CONTINENTAL_RIFT				AAS; COL; INAA; TITR; Unknown	WHOLE ROCK	IGNEOUS:VOLCANIC:MAFIC	DIABASE		52.6	wt%	COL	1.85	wt%	COL	15.5	wt%	COL				3.54	wt%	Unknown				8.9	wt%	TITR							0.16	wt%	AAS	3.1	wt%
GROSCAMP-W-241929		GROSSMAN-CAMP	GROSSMAN, 1991	39.0197	-77.5644	0.001			CONTINENTAL_RIFT				AAS; COL; INAA; TITR; Unknown	WHOLE ROCK	IGNEOUS:VOLCANIC:MAFIC	DIABASE		52.7	wt%	COL	1.74	wt%	COL	15.5	wt%	COL				2.96	wt%	Unknown				9.1	wt%	TITR							0.19	wt%	AAS	3.4	wt%
GROSCAMP-W-241930		GROSSMAN-CAMP	GROSSMAN, 1991	39.0197	-77.5644	0.001			CONTINENTAL_RIFT				AAS; COL; INAA; TITR; Unknown	WHOLE ROCK	IGNEOUS:VOLCANIC:MAFIC	DIABASE		55.6	wt%	COL	1.25	wt%	COL	14	wt%	COL				3.43	wt%	Unknown				8.4	wt%	TITR							0.18	wt%	AAS	3.91	wt%
GROSCAMP-W-241931		GROSSMAN-CAMP	GROSSMAN, 1991	39.0197	-77.5644	0.001			CONTINENTAL_RIFT				AAS; COL; INAA; TITR; Unknown	WHOLE ROCK	IGNEOUS:VOLCANIC:MAFIC	DIABASE		51.7	wt%	COL	0.95	wt%	COL	14.8	wt%	COL				3.82	wt%	Unknown				8.5	wt%	TITR							0.18	wt%	AAS	5.74	wt%
GROSCAMP-W-241932		GROSSMAN-CAMP	GROSSMAN, 1991	39.0197	-77.5644	0.001			CONTINENTAL_RIFT				AAS; COL; INAA; TITR; Unknown	WHOLE ROCK	IGNEOUS:VOLCANIC:MAFIC	DIABASE		52.9	wt%	COL	1.34	wt%	COL	13.5	wt%	COL				2.66	wt%	Unknown				9.6	wt%	TITR							0.19	wt%	AAS	6.29	wt%
GROSCAMP-W-241933		GROSSMAN-CAMP	GROSSMAN, 1991	39.0197	-77.5644	0.001			CONTINENTAL_RIFT				AAS; COL; INAA; TITR; Unknown	WHOLE ROCK	IGNEOUS:VOLCANIC:MAFIC	DIABASE		53	wt%	COL	1.38	wt%	COL	13.9	wt%	COL				2.31	wt%	Unknown				9.5	wt%	TITR							0.19	wt%	AAS	6.27	wt%
GROSCAMP-W-241934		GROSSMAN-CAMP	GROSSMAN, 1991	39.0197	-77.5644	0.001			CONTINENTAL_RIFT				AAS; COL; INAA; TITR; Unknown	WHOLE ROCK	IGNEOUS:VOLCANIC:MAFIC	DIABASE		51.5	wt%	COL	3.71	wt%	COL	12.8	wt%	COL				4.66	wt%	Unknown				12.4	wt%	TITR							0.22	wt%	AAS	2.88	wt%
GROSCAMP-W-241935		GROSSMAN-CAMP	GROSSMAN, 1991	39.0197	-77.5644	0.001			CONTINENTAL_RIFT				AAS; COL; INAA; TITR; Unknown	WHOLE ROCK	IGNEOUS:VOLCANIC:MAFIC	DIABASE		53.7	wt%	COL	3.31	wt%	COL	12.9	wt%	COL				2.01	wt%	Unknown				7.2	wt%	TITR							0.19	wt%	AAS	3.09	wt%
GROSCAMP-W-241936		GROSSMAN-CAMP	GROSSMAN, 1991	39.0197	-77.5644	0.001			CONTINENTAL_RIFT				AAS; COL; INAA; TITR; Unknown	WHOLE ROCK	IGNEOUS:VOLCANIC:MAFIC	DIABASE		52.4	wt%	COL	2.99	wt%	COL	13.7	wt%	COL				4.81	wt%	Unknown				10.6	wt%	TITR							0.19	wt%	AAS	2.69	wt%
GROSCAMP-W-241937		GROSSMAN-CAMP	GROSSMAN, 1991	39.0197	-77.5644	0.001			CONTINENTAL_RIFT				AAS; COL; INAA; TITR; Unknown	WHOLE ROCK	IGNEOUS:VOLCANIC:MAFIC	DIABASE		53.6	wt%	COL	2.28	wt%	COL	14.6	wt%	COL				2.99	wt%	Unknown				10	wt%	TITR							0.17	wt%	AAS	2.39	wt%
GROSCAMP-W-241938		GROSSMAN-CAMP	GROSSMAN, 1991	39.0197	-77.5644	0.001			CONTINENTAL_RIFT				AAS; COL; INAA; TITR; Unknown	WHOLE ROCK	IGNEOUS:VOLCANIC:MAFIC	DIABASE		52.8	wt%	COL	2.11	wt%	COL	15.3	wt%	COL				2.51	wt%	Unknown				9.1	wt%	TITR							0.17	wt%	AAS	2.24	wt%
GROSCAMP-W-241939		GROSSMAN-CAMP	GROSSMAN, 1991	39.0197	-77.5644	0.001			CONTINENTAL_RIFT				AAS; COL; INAA; TITR; Unknown	WHOLE ROCK	IGNEOUS:VOLCANIC:MAFIC	DIABASE		54.8	wt%	COL	2.18	wt%	COL	14.4	wt%	COL				1.77	wt%	Unknown				6.4	wt%	TITR							0.18	wt%	AAS	2.52	wt%
GROSCAMP-W-241940		GROSSMAN-CAMP	GROSSMAN, 1991	39.0197	-77.5644	0.001			CONTINENTAL_RIFT				AAS; COL; INAA; TITR; Unknown	WHOLE ROCK	IGNEOUS:VOLCANIC:MAFIC	DIABASE		53.3	wt%	COL	2.05	wt%	COL	15.4	wt%	COL				2.3	wt%	Unknown				6.9	wt%	TITR							0.18	wt%	AAS	2.06	wt%
GROSCAMP-W-241941		GROSSMAN-CAMP	GROSSMAN, 1991	39.0197	-77.5644	0.001			CONTINENTAL_RIFT				AAS; COL; INAA; TITR; Unknown	WHOLE ROCK	IGNEOUS:VOLCANIC:MAFIC	DIABASE		53.1	wt%	COL	2.29	wt%	COL	15	wt%	COL				2.37	wt%	Unknown				7.7	wt%	TITR							0.2	wt%	AAS	2.34	wt%
GROSCAMP-W-241942		GROSSMAN-CAMP	GROSSMAN, 1991	39.0197	-77.5647	0.001			CONTINENTAL_RIFT				AAS; COL; INAA; TITR; Unknown	WHOLE ROCK	IGNEOUS:VOLCANIC:MAFIC	DIABASE		54.9	wt%	COL	2.06	wt%	COL	14.3	wt%	COL				2.07	wt%	Unknown				6.6	wt%	TITR							0.2	wt%	AAS	2.63	wt%
GROSCAMP-W-241943		GROSSMAN-CAMP	GROSSMAN, 1991	39.0197	-77.5644	0.001			CONTINENTAL_RIFT				AAS; COL; INAA; TITR; Unknown	WHOLE ROCK	IGNEOUS:VOLCANIC:MAFIC	DIABASE		54.1	wt%	COL	1.58	wt%	COL	15.3	wt%	COL				3.36	wt%	Unknown				7.6	wt%	TITR							0.14	wt%	AAS	2.51	wt%
GROSCAMP-W-241944		GROSSMAN-CAMP	GROSSMAN, 1991	39.0197	-77.5644	0.001			CONTINENTAL_RIFT				AAS; COL; INAA; TITR; Unknown	WHOLE ROCK	IGNEOUS:VOLCANIC:MAFIC	DIABASE		51.4	wt%	COL	2	wt%	COL	13.8	wt%	COL				3.88	wt%	Unknown				10.4	wt%	TITR							0.22	wt%	AAS	5.06	wt%
GROSCAMP-W-241945		GROSSMAN-CAMP	GROSSMAN, 1991	39.0197	-77.5644	0.001			CONTINENTAL_RIFT				AAS; COL; INAA; TITR; Unknown	WHOLE ROCK	IGNEOUS:VOLCANIC:MAFIC	DIABASE		53.2	wt%	COL	1.46	wt%	COL	15.6	wt%	COL				3.05	wt%	Unknown				8.8	wt%	TITR							0.18	wt%	AAS	3.92	wt%
GROSCAMP-W-241946		GROSSMAN-CAMP	GROSSMAN, 1991	39.0167	-77.55	0.001			CONTINENTAL_RIFT				AAS; COL; INAA; TITR; Unknown	WHOLE ROCK	IGNEOUS:VOLCANIC:MAFIC	DIABASE		52.2	wt%	COL	1.7	wt%	COL	12.9	wt%	COL				0.18	wt%	Unknown				3.4	wt%	TITR							0.06	wt%	AAS	1.57	wt%
GROSCAMP-W-241947		GROSSMAN-CAMP	GROSSMAN, 1991	39.0197	-77.5644	0.001			CONTINENTAL_RIFT				AAS; COL; INAA; TITR; Unknown	WHOLE ROCK	IGNEOUS:VOLCANIC:MAFIC	DIABASE		52.6	wt%	COL	2.18	wt%	COL	15.4	wt%	COL				3.25	wt%	Unknown				9.7	wt%	TITR							0.17	wt%	AAS	2.27	wt%
GROSCAMP-W-241948		GROSSMAN-CAMP	GROSSMAN, 1991	40.2022	-76.8667	0.001			CONTINENTAL_RIFT				AAS; COL; INAA; TITR; Unknown	WHOLE ROCK	IGNEOUS:VOLCANIC:MAFIC	DIABASE		50.3	wt%	COL	2.2	wt%	COL	14.2	wt%	COL				4.89	wt%	Unknown				10.4	wt%	TITR							0.19	wt%	AAS	4.35	wt%
GROSCAMP-W-241949		GROSSMAN-CAMP	GROSSMAN, 1991	40.2022	-76.8667	0.001			CONTINENTAL_RIFT				AAS; COL; INAA; TITR; Unknown	WHOLE ROCK	IGNEOUS:VOLCANIC:MAFIC	DIABASE		53	wt%	COL	1.44	wt%	COL	15.9	wt%	COL				3.1	wt%	Unknown				8.4	wt%	TITR							0.15	wt%	AAS	3.9	wt%
GROSCAMP-W-241950		GROSSMAN-CAMP	GROSSMAN, 1991	40.2022	-76.8667	0.001			CONTINENTAL_RIFT				AAS; COL; INAA; TITR; Unknown	WHOLE ROCK	IGNEOUS:VOLCANIC:MAFIC	DIABASE		52.3	wt%	COL	1.57	wt%	COL	16.7	wt%	COL				3.21	wt%	Unknown				8.2	wt%	TITR							0.18	wt%	AAS	3.57	wt%
GROSCAMP-W-241951		GROSSMAN-CAMP	GROSSMAN, 1991	40.2022	-76.8667	0.001			CONTINENTAL_RIFT				AAS; COL; INAA; TITR; Unknown	WHOLE ROCK	IGNEOUS:VOLCANIC:MAFIC	DIABASE		52.9	wt%	COL	1.57	wt%	COL	15.9	wt%	COL				3.27	wt%	Unknown				8.6	wt%	TITR							0.15	wt%	AAS	3.81	wt%
GROSCAMP-W-246939		GROSSMAN-CAMP	GROSSMAN, 1991	38.526	-78.014	0.001			CONTINENTAL_RIFT				Unknown	WHOLE ROCK	IGNEOUS:VOLCANIC:MAFIC	DIABASE
GROSCAMP-W-241952		GROSSMAN-CAMP	GROSSMAN, 1991	40.2022	-76.8667	0.001			CONTINENTAL_RIFT				AAS; COL; INAA; TITR; Unknown	WHOLE ROCK	IGNEOUS:VOLCANIC:MAFIC	DIABASE		52.9	wt%	COL	1.62	wt%	COL	15.7	wt%	COL				3.64	wt%	Unknown				8.6	wt%	TITR							0.16	wt%	AAS	4.05	wt%
GROSCAMP-W-241953		GROSSMAN-CAMP	GROSSMAN, 1991	40.2022	-76.8667	0.001			CONTINENTAL_RIFT				AAS; COL; INAA; TITR; Unknown	WHOLE ROCK	IGNEOUS:VOLCANIC:MAFIC	DIABASE		52.7	wt%	COL	1.45	wt%	COL	15.8	wt%	COL				3.53	wt%	Unknown				7.5	wt%	TITR							0.13	wt%	AAS	4.03	wt%
GROSCAMP-W-241954		GROSSMAN-CAMP	GROSSMAN, 1991	40.2022	-76.8667	0.001			CONTINENTAL_RIFT				AAS; COL; INAA; TITR; Unknown	WHOLE ROCK	IGNEOUS:VOLCANIC:MAFIC	DIABASE		52.7	wt%	COL	1.4	wt%	COL	15.7	wt%	COL				2.91	wt%	Unknown				8.9	wt%	TITR							0.17	wt%	AAS	4.51	wt%
GROSCAMP-W-241955		GROSSMAN-CAMP	GROSSMAN, 1991	40.2022	-76.8667	0.001			CONTINENTAL_RIFT				AAS; COL; INAA; TITR; Unknown	WHOLE ROCK	IGNEOUS:VOLCANIC:MAFIC	DIABASE		52.9	wt%	COL	1.41	wt%	COL	15	wt%	COL				3.12	wt%	Unknown				8.9	wt%	TITR							0.16	wt%	AAS	4.89	wt%
GROSCAMP-W-241956		GROSSMAN-CAMP	GROSSMAN, 1991	40.2022	-76.8667	0.001			CONTINENTAL_RIFT				AAS; COL; INAA; TITR; Unknown	WHOLE ROCK	IGNEOUS:VOLCANIC:MAFIC	DIABASE		53.1	wt%	COL	1.43	wt%	COL	14.4	wt%	COL				2.96	wt%	Unknown				9.2	wt%	TITR							0.18	wt%	AAS	5.33	wt%
GROSCAMP-W-241957		GROSSMAN-CAMP	GROSSMAN, 1991	40.2022	-76.8667	0.001			CONTINENTAL_RIFT				AAS; COL; INAA; TITR; Unknown	WHOLE ROCK	IGNEOUS:VOLCANIC:MAFIC	DIABASE		52.8	wt%	COL	1.41	wt%	COL	14.8	wt%	COL				2.34	wt%	Unknown				8.2	wt%	TITR							0.16	wt%	AAS	5.53	wt%
GROSCAMP-W-241958		GROSSMAN-CAMP	GROSSMAN, 1991	40.2022	-76.8667	0.001			CONTINENTAL_RIFT				AAS; COL; INAA; TITR; Unknown	WHOLE ROCK	IGNEOUS:VOLCANIC:MAFIC	DIABASE		52.6	wt%	COL	1.34	wt%	COL	14.4	wt%	COL				2.43	wt%	Unknown				8.8	wt%	TITR							0.17	wt%	AAS	6.31	wt%
GROSCAMP-W-241959		GROSSMAN-CAMP	GROSSMAN, 1991	40.2022	-76.8667	0.001			CONTINENTAL_RIFT				AAS; COL; INAA; TITR; Unknown	WHOLE ROCK	IGNEOUS:VOLCANIC:MAFIC	DIABASE		55.6	wt%	COL	0.83	wt%	COL	11	wt%	COL				0.8	wt%	Unknown				2.3	wt%	TITR							0.1	wt%	AAS	4.17	wt%
GROSCAMP-W-241960		GROSSMAN-CAMP	GROSSMAN, 1991	40.2022	-76.8667	0.001			CONTINENTAL_RIFT				AAS; COL; INAA; TITR; Unknown	WHOLE ROCK	IGNEOUS:VOLCANIC:MAFIC	DIABASE		52.7	wt%	COL	1.22	wt%	COL	15	wt%	COL				2.29	wt%	Unknown				8.5	wt%	TITR							0.17	wt%	AAS	5.92	wt%
GROSCAMP-W-241961		GROSSMAN-CAMP	GROSSMAN, 1991	40.2022	-76.8667	0.001			CONTINENTAL_RIFT				AAS; COL; INAA; TITR; Unknown	WHOLE ROCK	IGNEOUS:VOLCANIC:MAFIC	DIABASE		52.7	wt%	COL	1.33	wt%	COL	14.8	wt%	COL				2.46	wt%	Unknown				7.1	wt%	TITR							0.15	wt%	AAS	6.23	wt%
GROSCAMP-W-241962		GROSSMAN-CAMP	GROSSMAN, 1991	40.2022	-76.8667	0.001			CONTINENTAL_RIFT				AAS; COL; INAA; TITR; Unknown	WHOLE ROCK	IGNEOUS:VOLCANIC:MAFIC	DIABASE		52.7	wt%	COL	1.21	wt%	COL	14.5	wt%	COL				2.58	wt%	Unknown				8.4	wt%	TITR							0.18	wt%	AAS	6.52	wt%
GROSCAMP-W-241963		GROSSMAN-CAMP	GROSSMAN, 1991	40.2022	-76.8667	0.001			CONTINENTAL_RIFT				AAS; COL; INAA; TITR; Unknown	WHOLE ROCK	IGNEOUS:VOLCANIC:MAFIC	DIABASE		50.3	wt%	COL	1.16	wt%	COL	14.1	wt%	COL				2.78	wt%	Unknown				6.7	wt%	TITR							0.17	wt%	AAS	6.18	wt%
GROSCAMP-W-241964		GROSSMAN-CAMP	GROSSMAN, 1991	40.2022	-76.8667	0.001			CONTINENTAL_RIFT				AAS; COL; INAA; TITR; Unknown	WHOLE ROCK	IGNEOUS:VOLCANIC:MAFIC	DIABASE		42.8	wt%	COL	1.11	wt%	COL	13	wt%	COL				3.1	wt%	Unknown				4.2	wt%	TITR							0.21	wt%	AAS	4.67	wt%
GROSCAMP-W-241965		GROSSMAN-CAMP	GROSSMAN, 1991	40.2022	-76.8667	0.001			CONTINENTAL_RIFT				AAS; COL; INAA; TITR; Unknown	WHOLE ROCK	IGNEOUS:VOLCANIC:MAFIC	DIABASE		52.5	wt%	COL	1.17	wt%	COL	14.3	wt%	COL				2.79	wt%	Unknown				8	wt%	TITR							0.19	wt%	AAS	7.21	wt%
GROSCAMP-W-241966		GROSSMAN-CAMP	GROSSMAN, 1991	40.2022	-76.8667	0.001			CONTINENTAL_RIFT				AAS; COL; INAA; TITR; Unknown	WHOLE ROCK	IGNEOUS:VOLCANIC:MAFIC	DIABASE		52.7	wt%	COL	1.21	wt%	COL	14	wt%	COL				2.83	wt%	Unknown				8.4	wt%	TITR							0.18	wt%	AAS	7.03	wt%
GROSCAMP-W-241967		GROSSMAN-CAMP	GROSSMAN, 1991	40.2022	-76.8667	0.001			CONTINENTAL_RIFT				AAS; COL; INAA; TITR; Unknown	WHOLE ROCK	IGNEOUS:VOLCANIC:MAFIC	DIABASE		53	wt%	COL	1.28	wt%	COL	14.1	wt%	COL				3.29	wt%	Unknown				7.6	wt%	TITR							0.17	wt%	AAS	6.86	wt%
GROSCAMP-W-241968		GROSSMAN-CAMP	GROSSMAN, 1991	40.2022	-76.8667	0.001			CONTINENTAL_RIFT				AAS; COL; INAA; TITR; Unknown	WHOLE ROCK	IGNEOUS:VOLCANIC:MAFIC	DIABASE		53.2	wt%	COL	1.29	wt%	COL	13.9	wt%	COL				2.97	wt%	Unknown				8.3	wt%	TITR							0.19	wt%	AAS	6.79	wt%
GROSCAMP-W-241969		GROSSMAN-CAMP	GROSSMAN, 1991	40.2022	-76.8667	0.001			CONTINENTAL_RIFT				AAS; COL; INAA; TITR; Unknown	WHOLE ROCK	IGNEOUS:VOLCANIC:MAFIC	DIABASE		52.3	wt%	COL	1.17	wt%	COL	13.7	wt%	COL				2.49	wt%	Unknown				8.4	wt%	TITR							0.18	wt%	AAS	7.93	wt%
GROSCAMP-W-241970		GROSSMAN-CAMP	GROSSMAN, 1991	40.2022	-76.8667	0.001			CONTINENTAL_RIFT				AAS; COL; INAA; TITR; Unknown	WHOLE ROCK	IGNEOUS:VOLCANIC:MAFIC	DIABASE		52.3	wt%	COL	1.14	wt%	COL	14	wt%	COL				2.3	wt%	Unknown				8.4	wt%	TITR							0.18	wt%	AAS	7.75	wt%
GROSCAMP-W-241971		GROSSMAN-CAMP	GROSSMAN, 1991	40.2022	-76.8667	0.001			CONTINENTAL_RIFT				AAS; COL; INAA; TITR; Unknown	WHOLE ROCK	IGNEOUS:VOLCANIC:MAFIC	DIABASE		52.3	wt%	COL	1.13	wt%	COL	13.8	wt%	COL				2.79	wt%	Unknown				8	wt%	TITR							0.18	wt%	AAS	7.54	wt%
GROSCAMP-W-241972		GROSSMAN-CAMP	GROSSMAN, 1991	40.2022	-76.8667	0.001			CONTINENTAL_RIFT				AAS; COL; INAA; TITR; Unknown	WHOLE ROCK	IGNEOUS:VOLCANIC:MAFIC	DIABASE		51.5	wt%	COL	1.1	wt%	COL	13.3	wt%	COL				3.97	wt%	Unknown				5.9	wt%	TITR							0.15	wt%	AAS	7.79	wt%
GROSCAMP-W-243027		GROSSMAN-CAMP	GROSSMAN, 1991	36.0667	-78.8931	0.001			CONTINENTAL_RIFT				AAS; COL; INAA; TITR; Unknown	WHOLE ROCK	IGNEOUS:VOLCANIC:MAFIC	DIABASE		53.7	wt%	COL	2.51	wt%	COL	12.5	wt%	COL				4.63	wt%	Unknown				5.7	wt%	TITR							0.18	wt%	AAS	3.8	wt%
GROSCAMP-W-243028		GROSSMAN-CAMP	GROSSMAN, 1991	36.0667	-78.8931	0.001			CONTINENTAL_RIFT				AAS; COL; INAA; TITR; Unknown	WHOLE ROCK	IGNEOUS:VOLCANIC:MAFIC	DIABASE		46.1	wt%	COL	0.41	wt%	COL	16.4	wt%	COL				1.82	wt%	Unknown				8.8	wt%	TITR							0.16	wt%	AAS	13.3	wt%
GROSCAMP-W-243029		GROSSMAN-CAMP	GROSSMAN, 1991	36.0667	-78.8931	0.001			CONTINENTAL_RIFT				AAS; COL; INAA; TITR; Unknown	WHOLE ROCK	IGNEOUS:VOLCANIC:MAFIC	DIABASE		46.3	wt%	COL	0.46	wt%	COL	17.2	wt%	COL				1.85	wt%	Unknown				8.2	wt%	TITR							0.15	wt%	AAS	12	wt%
GROSCAMP-W-246940		GROSSMAN-CAMP	GROSSMAN, 1991	38.526	-78.014	0.001			CONTINENTAL_RIFT				Unknown	WHOLE ROCK	IGNEOUS:VOLCANIC:MAFIC	DIABASE
GROSCAMP-W-243030		GROSSMAN-CAMP	GROSSMAN, 1991	36.0667	-78.8931	0.001			CONTINENTAL_RIFT				AAS; COL; INAA; TITR; Unknown	WHOLE ROCK	IGNEOUS:VOLCANIC:MAFIC	DIABASE		46.5	wt%	COL	0.45	wt%	COL	17.2	wt%	COL				1.36	wt%	Unknown				9	wt%	TITR							0.16	wt%	AAS	12.2	wt%
GROSCAMP-W-243031		GROSSMAN-CAMP	GROSSMAN, 1991	36.0667	-78.8931	0.001			CONTINENTAL_RIFT				AAS; COL; INAA; TITR; Unknown	WHOLE ROCK	IGNEOUS:VOLCANIC:MAFIC	DIABASE		46.6	wt%	COL	0.46	wt%	COL	17.7	wt%	COL				0.7	wt%	Unknown				9.3	wt%	TITR							0.15	wt%	AAS	11.4	wt%
GROSCAMP-W-243032		GROSSMAN-CAMP	GROSSMAN, 1991	36.0667	-78.8931	0.001			CONTINENTAL_RIFT				AAS; COL; INAA; TITR; Unknown	WHOLE ROCK	IGNEOUS:VOLCANIC:MAFIC	DIABASE		46.6	wt%	COL	0.46	wt%	COL	17.1	wt%	COL				1.81	wt%	Unknown				8.6	wt%	TITR							0.16	wt%	AAS	11.9	wt%
GROSCAMP-W-243033		GROSSMAN-CAMP	GROSSMAN, 1991	36.0667	-78.8931	0.001			CONTINENTAL_RIFT				AAS; COL; INAA; TITR; Unknown	WHOLE ROCK	IGNEOUS:VOLCANIC:MAFIC	DIABASE		46.9	wt%	COL	0.52	wt%	COL	17.6	wt%	COL				1.85	wt%	Unknown				8.1	wt%	TITR							0.15	wt%	AAS	10.5	wt%
GROSCAMP-W-243034		GROSSMAN-CAMP	GROSSMAN, 1991	36.0667	-78.8931	0.001			CONTINENTAL_RIFT				AAS; COL; INAA; TITR; Unknown	WHOLE ROCK	IGNEOUS:VOLCANIC:MAFIC	DIABASE		47.1	wt%	COL	0.55	wt%	COL	17.7	wt%	COL				1.43	wt%	Unknown				8.8	wt%	TITR							0.16	wt%	AAS	10.6	wt%
GROSCAMP-W-243035		GROSSMAN-CAMP	GROSSMAN, 1991	36.0667	-78.8931	0.001			CONTINENTAL_RIFT				AAS; COL; IGN; INAA; TITR; Unknown	WHOLE ROCK	IGNEOUS:VOLCANIC:MAFIC	DIABASE		46.9	wt%	COL	0.55	wt%	COL	17.1	wt%	COL							11.48	wt%	Unknown										0.16	wt%	AAS	11.3	wt%
GROSCAMP-W-243036		GROSSMAN-CAMP	GROSSMAN, 1991	36.0667	-78.8931	0.001			CONTINENTAL_RIFT				AAS; COL; INAA; TITR; Unknown	WHOLE ROCK	IGNEOUS:VOLCANIC:MAFIC	DIABASE		47.3	wt%	COL	0.58	wt%	COL	17.6	wt%	COL				1.14	wt%	Unknown				9	wt%	TITR							0.16	wt%	AAS	10.5	wt%
GROSCAMP-W-243037		GROSSMAN-CAMP	GROSSMAN, 1991	36.0667	-78.8931	0.001			CONTINENTAL_RIFT				AAS; COL; INAA; TITR; Unknown	WHOLE ROCK	IGNEOUS:VOLCANIC:MAFIC	DIABASE		47.2	wt%	COL	0.54	wt%	COL	17.2	wt%	COL				2.37	wt%	Unknown				7.9	wt%	TITR							0.16	wt%	AAS	10.6	wt%
GROSCAMP-W-243038		GROSSMAN-CAMP	GROSSMAN, 1991	36.0667	-78.8931	0.001			CONTINENTAL_RIFT				AAS; COL; IGN; INAA; TITR; Unknown	WHOLE ROCK	IGNEOUS:VOLCANIC:MAFIC	DIABASE		47.2	wt%	COL	0.62	wt%	COL	17.3	wt%	COL							11.58	wt%	Unknown										0.17	wt%	AAS	10.2	wt%
GROSCAMP-W-243039		GROSSMAN-CAMP	GROSSMAN, 1991	36.0667	-78.8931	0.001			CONTINENTAL_RIFT				AAS; COL; INAA; TITR; Unknown	WHOLE ROCK	IGNEOUS:VOLCANIC:MAFIC	DIABASE		47.4	wt%	COL	0.61	wt%	COL	17	wt%	COL				2.87	wt%	Unknown				7.8	wt%	TITR							0.17	wt%	AAS	10.3	wt%
GROSCAMP-W-243040		GROSSMAN-CAMP	GROSSMAN, 1991	36.0667	-78.8931	0.001			CONTINENTAL_RIFT				AAS; COL; IGN; INAA; TITR; Unknown	WHOLE ROCK	IGNEOUS:VOLCANIC:MAFIC	DIABASE		47.3	wt%	COL	0.59	wt%	COL	16.7	wt%	COL							11.51	wt%	Unknown										0.17	wt%	AAS	10.4	wt%
GROSCAMP-W-243041		GROSSMAN-CAMP	GROSSMAN, 1991	36.0667	-78.8931	0.001			CONTINENTAL_RIFT				AAS; COL; INAA; TITR; Unknown	WHOLE ROCK	IGNEOUS:VOLCANIC:MAFIC	DIABASE		47	wt%	COL	0.64	wt%	COL	16.9	wt%	COL				3.23	wt%	Unknown				7.9	wt%	TITR							0.17	wt%	AAS	10.1	wt%
GROSCAMP-W-243065		GROSSMAN-CAMP	GROSSMAN, 1991	40.23	-75.99	0.001			CONTINENTAL_RIFT				Unknown	WHOLE ROCK	IGNEOUS:VOLCANIC:MAFIC	DIABASE																	11.51	wt%	Unknown
GROSCAMP-W-243042		GROSSMAN-CAMP	GROSSMAN, 1991	36.0667	-78.8931	0.001			CONTINENTAL_RIFT				AAS; COL; INAA; TITR; Unknown	WHOLE ROCK	IGNEOUS:VOLCANIC:MAFIC	DIABASE		47.4	wt%	COL	0.61	wt%	COL	16.4	wt%	COL				2.45	wt%	Unknown				8.6	wt%	TITR							0.17	wt%	AAS	10.9	wt%
GROSCAMP-W-243043		GROSSMAN-CAMP	GROSSMAN, 1991	36.0667	-78.8931	0.001			CONTINENTAL_RIFT				AAS; COL; INAA; TITR; Unknown	WHOLE ROCK	IGNEOUS:VOLCANIC:MAFIC	DIABASE		47	wt%	COL	0.59	wt%	COL	16	wt%	COL				2.45	wt%	Unknown				8.6	wt%	TITR							0.17	wt%	AAS	11.9	wt%
GROSCAMP-W-243044		GROSSMAN-CAMP	GROSSMAN, 1991	36.0667	-78.8931	0.001			CONTINENTAL_RIFT				AAS; COL; INAA; TITR; Unknown	WHOLE ROCK	IGNEOUS:VOLCANIC:MAFIC	DIABASE		47.2	wt%	COL	0.61	wt%	COL	16.2	wt%	COL				2.89	wt%	Unknown				8.4	wt%	TITR							0.17	wt%	AAS	10.7	wt%
GROSCAMP-W-243045		GROSSMAN-CAMP	GROSSMAN, 1991	36.0667	-78.8931	0.001			CONTINENTAL_RIFT				AAS; COL; INAA; TITR; Unknown	WHOLE ROCK	IGNEOUS:VOLCANIC:MAFIC	DIABASE		47.5	wt%	COL	0.66	wt%	COL	16.5	wt%	COL				3.33	wt%	Unknown				8	wt%	TITR							0.18	wt%	AAS	9.52	wt%
GROSCAMP-W-243046		GROSSMAN-CAMP	GROSSMAN, 1991	36.0667	-78.8931	0.001			CONTINENTAL_RIFT				AAS; COL; INAA; TITR; Unknown	WHOLE ROCK	IGNEOUS:VOLCANIC:MAFIC	DIABASE		47.8	wt%	COL	0.7	wt%	COL	16.4	wt%	COL				3.71	wt%	Unknown				8	wt%	TITR							0.18	wt%	AAS	9.17	wt%
GROSCAMP-W-243047		GROSSMAN-CAMP	GROSSMAN, 1991	36.0667	-78.8931	0.001			CONTINENTAL_RIFT				AAS; COL; INAA; TITR; Unknown	WHOLE ROCK	IGNEOUS:VOLCANIC:MAFIC	DIABASE		48	wt%	COL	0.74	wt%	COL	16.4	wt%	COL				3.31	wt%	Unknown				8.2	wt%	TITR							0.19	wt%	AAS	8.32	wt%
GROSCAMP-W-243048		GROSSMAN-CAMP	GROSSMAN, 1991	36.25	-78.5	0.001			CONTINENTAL_RIFT				AAS; COL; INAA; TITR; Unknown	WHOLE ROCK	IGNEOUS:VOLCANIC:MAFIC	DIABASE		48	wt%	COL	0.48	wt%	COL	13.9	wt%	COL				2.32	wt%	Unknown				8.1	wt%	TITR							0.18	wt%	AAS	13.6	wt%
GROSCAMP-W-243049		GROSSMAN-CAMP	GROSSMAN, 1991	36.0667	-78.8931	0.001			CONTINENTAL_RIFT				AAS; COL; INAA; TITR; Unknown	WHOLE ROCK	IGNEOUS:VOLCANIC:MAFIC	DIABASE		46.3	wt%	COL	0.46	wt%	COL	17.6	wt%	COL				2.4	wt%	Unknown				8.3	wt%	TITR							0.16	wt%	AAS	11.7	wt%
GROSCAMP-W-243050		GROSSMAN-CAMP	GROSSMAN, 1991	36.0667	-78.8931	0.001			CONTINENTAL_RIFT				AAS; COL; INAA; TITR; Unknown	WHOLE ROCK	IGNEOUS:VOLCANIC:MAFIC	DIABASE		46.6	wt%	COL	0.44	wt%	COL	17.9	wt%	COL				2.22	wt%	Unknown				6.7	wt%	TITR							0.14	wt%	AAS	11.3	wt%
GROSCAMP-W-243051		GROSSMAN-CAMP	GROSSMAN, 1991	36.0667	-78.8931	0.001			CONTINENTAL_RIFT				AAS; COL; INAA; TITR; Unknown	WHOLE ROCK	IGNEOUS:VOLCANIC:MAFIC	DIABASE		46.3	wt%	COL	0.44	wt%	COL	17.2	wt%	COL				2.43	wt%	Unknown				7.4	wt%	TITR							0.15	wt%	AAS	12	wt%
GROSCAMP-W-243055		GROSSMAN-CAMP	GROSSMAN, 1991	36.0681	-78.8833	0.001			CONTINENTAL_RIFT				AAS; COL; INAA; TITR; Unknown	WHOLE ROCK	IGNEOUS:VOLCANIC:FELSIC	GRANOPHYRE		48	wt%	COL	1.82	wt%	COL	13.2	wt%	COL				6.46	wt%	Unknown				8.6	wt%	TITR							0.23	wt%	AAS	7.81	wt%
GROSCAMP-W-243056		GROSSMAN-CAMP	GROSSMAN, 1991	36.0681	-78.8833	0.001			CONTINENTAL_RIFT				AAS; COL; INAA; TITR; Unknown	WHOLE ROCK	IGNEOUS:VOLCANIC:MAFIC	DIABASE		52.6	wt%	COL	1.8	wt%	COL	12.1	wt%	COL				5.44	wt%	Unknown				6.4	wt%	TITR							0.24	wt%	AAS	2.91	wt%
GROSCAMP-W-243063		GROSSMAN-CAMP	GROSSMAN, 1991	40.23	-75.99	0.001			CONTINENTAL_RIFT				Unknown	WHOLE ROCK	IGNEOUS:VOLCANIC:MAFIC	DIABASE																	12	wt%	Unknown
GROSCAMP-W-243066		GROSSMAN-CAMP	GROSSMAN, 1991	40.23	-75.99	0.001			CONTINENTAL_RIFT				Unknown	WHOLE ROCK	IGNEOUS:VOLCANIC:MAFIC	DIABASE																	11.63	wt%	Unknown
GROSCAMP-W-243067		GROSSMAN-CAMP	GROSSMAN, 1991	40.23	-75.99	0.001			CONTINENTAL_RIFT				Unknown	WHOLE ROCK	IGNEOUS:VOLCANIC:MAFIC	DIABASE																	11.1	wt%	Unknown
GROSCAMP-W-243068		GROSSMAN-CAMP	GROSSMAN, 1991	40.23	-75.99	0.001			CONTINENTAL_RIFT				Unknown	WHOLE ROCK	IGNEOUS:VOLCANIC:MAFIC	DIABASE																	11.51	wt%	Unknown
GROSCAMP-W-243069		GROSSMAN-CAMP	GROSSMAN, 1991	40.23	-75.99	0.001			CONTINENTAL_RIFT				Unknown	WHOLE ROCK	IGNEOUS:VOLCANIC:MAFIC	DIABASE																	13.6	wt%	Unknown
GROSCAMP-W-243070		GROSSMAN-CAMP	GROSSMAN, 1991	40.23	-75.99	0.001			CONTINENTAL_RIFT				Unknown	WHOLE ROCK	IGNEOUS:VOLCANIC:MAFIC	DIABASE																	12.51	wt%	Unknown
GROSCAMP-W-243071		GROSSMAN-CAMP	GROSSMAN, 1991	40.23	-75.99	0.001			CONTINENTAL_RIFT				Unknown	WHOLE ROCK	IGNEOUS:VOLCANIC:MAFIC	DIABASE																	11.9	wt%	Unknown
GROSCAMP-W-243072		GROSSMAN-CAMP	GROSSMAN, 1991	40.23	-75.99	0.001			CONTINENTAL_RIFT				Unknown	WHOLE ROCK	IGNEOUS:VOLCANIC:MAFIC	DIABASE																	11.18	wt%	Unknown
GROSCAMP-W-243073		GROSSMAN-CAMP	GROSSMAN, 1991	40.23	-75.99	0.001			CONTINENTAL_RIFT				Unknown	WHOLE ROCK	IGNEOUS:VOLCANIC:MAFIC	DIABASE																	10.83	wt%	Unknown
GROSCAMP-W-243074		GROSSMAN-CAMP	GROSSMAN, 1991	40.23	-75.99	0.001			CONTINENTAL_RIFT				Unknown	WHOLE ROCK	IGNEOUS:VOLCANIC:MAFIC	DIABASE																	10.74	wt%	Unknown
GROSCAMP-W-243075		GROSSMAN-CAMP	GROSSMAN, 1991	40.23	-75.99	0.001			CONTINENTAL_RIFT				Unknown	WHOLE ROCK	IGNEOUS:VOLCANIC:MAFIC	DIABASE																	10.51	wt%	Unknown
GROSCAMP-W-243076		GROSSMAN-CAMP	GROSSMAN, 1991	40.23	-75.99	0.001			CONTINENTAL_RIFT				Unknown	WHOLE ROCK	IGNEOUS:VOLCANIC:MAFIC	DIABASE																	10.31	wt%	Unknown
GROSCAMP-W-243077		GROSSMAN-CAMP	GROSSMAN, 1991	40.23	-75.99	0.001			CONTINENTAL_RIFT				Unknown	WHOLE ROCK	IGNEOUS:VOLCANIC:MAFIC	DIABASE																	10.34	wt%	Unknown
GROSCAMP-W-243078		GROSSMAN-CAMP	GROSSMAN, 1991	40.23	-75.99	0.001			CONTINENTAL_RIFT				Unknown	WHOLE ROCK	IGNEOUS:VOLCANIC:MAFIC	DIABASE																	10.63	wt%	Unknown
GROSCAMP-W-243079		GROSSMAN-CAMP	GROSSMAN, 1991	40.23	-75.99	0.001			CONTINENTAL_RIFT				Unknown	WHOLE ROCK	IGNEOUS:VOLCANIC:MAFIC	DIABASE																	10.28	wt%	Unknown
GROSCAMP-W-243080		GROSSMAN-CAMP	GROSSMAN, 1991	40.23	-75.99	0.001			CONTINENTAL_RIFT				Unknown	WHOLE ROCK	IGNEOUS:VOLCANIC:MAFIC	DIABASE																	10.48	wt%	Unknown
GROSCAMP-W-246941		GROSSMAN-CAMP	GROSSMAN, 1991	38.526	-78.014	0.001			CONTINENTAL_RIFT				Unknown	WHOLE ROCK	IGNEOUS:VOLCANIC:MAFIC	DIABASE
GROSCAMP-W-243081		GROSSMAN-CAMP	GROSSMAN, 1991	40.23	-75.99	0.001			CONTINENTAL_RIFT				Unknown	WHOLE ROCK	IGNEOUS:VOLCANIC:MAFIC	DIABASE																	14.87	wt%	Unknown
GROSCAMP-W-243086		GROSSMAN-CAMP	GROSSMAN, 1991	40.33	-74.87	1			CONTINENTAL_RIFT				INAA; Unknown	WHOLE ROCK	IGNEOUS:VOLCANIC:FELSIC	GRANOPHYRE																	14.73	wt%	Unknown
GROSCAMP-W-243087		GROSSMAN-CAMP	GROSSMAN, 1991	40.33	-74.87	1			CONTINENTAL_RIFT				INAA; Unknown	WHOLE ROCK	IGNEOUS:VOLCANIC:FELSIC	GRANOPHYRE																	13.99	wt%	Unknown
GROSCAMP-W-243088		GROSSMAN-CAMP	GROSSMAN, 1991	40.33	-74.87	1			CONTINENTAL_RIFT				INAA; Unknown	WHOLE ROCK	IGNEOUS:VOLCANIC:FELSIC	GRANOPHYRE																	14.2	wt%	Unknown
GROSCAMP-W-243089		GROSSMAN-CAMP	GROSSMAN, 1991	40.33	-74.87	1			CONTINENTAL_RIFT				INAA; Unknown	WHOLE ROCK	IGNEOUS:PLUTONIC:MAFIC	GABBRO																	15.59	wt%	Unknown
GROSCAMP-W-243090		GROSSMAN-CAMP	GROSSMAN, 1991	40.33	-74.87	1			CONTINENTAL_RIFT				INAA; Unknown	WHOLE ROCK	IGNEOUS:VOLCANIC:MAFIC	DIABASE																	11.44	wt%	Unknown
GROSCAMP-W-243091		GROSSMAN-CAMP	GROSSMAN, 1991	40.33	-74.87	1			CONTINENTAL_RIFT				INAA; Unknown	WHOLE ROCK	IGNEOUS:VOLCANIC:MAFIC	DIABASE																	11.24	wt%	Unknown
GROSCAMP-W-243092		GROSSMAN-CAMP	GROSSMAN, 1991	40.33	-74.87	1			CONTINENTAL_RIFT				INAA; Unknown	WHOLE ROCK	IGNEOUS:VOLCANIC:FELSIC	GRANOPHYRE																	11.45	wt%	Unknown
GROSCAMP-W-243093		GROSSMAN-CAMP	GROSSMAN, 1991	40.33	-74.87	1			CONTINENTAL_RIFT				INAA; Unknown	WHOLE ROCK	IGNEOUS:VOLCANIC:MAFIC	DIABASE																	11.45	wt%	Unknown
GROSCAMP-W-243094		GROSSMAN-CAMP	GROSSMAN, 1991	40.34	-74.92	0.001			CONTINENTAL_RIFT				INAA; Unknown	WHOLE ROCK	IGNEOUS:PLUTONIC:MAFIC	GABBRO																	12.66	wt%	Unknown
GROSCAMP-W-243095		GROSSMAN-CAMP	GROSSMAN, 1991	40.33	-74.806	0.001			CONTINENTAL_RIFT				INAA; Unknown	WHOLE ROCK	IGNEOUS:PLUTONIC:MAFIC	GABBRO																	12.9	wt%	Unknown
GROSCAMP-W-243096		GROSSMAN-CAMP	GROSSMAN, 1991	40.33	-74.806	0.001			CONTINENTAL_RIFT				INAA; Unknown	WHOLE ROCK	IGNEOUS:VOLCANIC:FELSIC	GRANOPHYRE																	14.59	wt%	Unknown
GROSCAMP-W-243097		GROSSMAN-CAMP	GROSSMAN, 1991	40.33	-74.87	1			CONTINENTAL_RIFT				INAA; Unknown	WHOLE ROCK	IGNEOUS:PLUTONIC:MAFIC	GABBRO																	18.31	wt%	Unknown
GROSCAMP-W-243098		GROSSMAN-CAMP	GROSSMAN, 1991	40.1	-74.1	0.001			CONTINENTAL_RIFT				INAA; Unknown	WHOLE ROCK	IGNEOUS:VOLCANIC:MAFIC	DIABASE																	11.68	wt%	Unknown
GROSCAMP-W-246942		GROSSMAN-CAMP	GROSSMAN, 1991	38.526	-78.014	0.001			CONTINENTAL_RIFT				Unknown	WHOLE ROCK	IGNEOUS:VOLCANIC:MAFIC	DIABASE
GROSCAMP-W-243099		GROSSMAN-CAMP	GROSSMAN, 1991	40.1	-74.1	0.001			CONTINENTAL_RIFT				INAA; Unknown	WHOLE ROCK	IGNEOUS:VOLCANIC:MAFIC	DIABASE																	12.13	wt%	Unknown
GROSCAMP-W-243101		GROSSMAN-CAMP	GROSSMAN, 1991	40.33	-74.806	0.001			CONTINENTAL_RIFT				INAA; Unknown	WHOLE ROCK	IGNEOUS:VOLCANIC:MAFIC	DIABASE																	11.18	wt%	Unknown
GROSCAMP-W-243102		GROSSMAN-CAMP	GROSSMAN, 1991	40.4	-74.9	0.001			CONTINENTAL_RIFT				INAA; Unknown	WHOLE ROCK	IGNEOUS:VOLCANIC:MAFIC	DIABASE																	11.58	wt%	Unknown
GROSCAMP-W-243103		GROSSMAN-CAMP	GROSSMAN, 1991	40.4	-74.9	0.001			CONTINENTAL_RIFT				INAA; Unknown	WHOLE ROCK	IGNEOUS:VOLCANIC:MAFIC	DIABASE																	10.05	wt%	Unknown
GROSCAMP-W-243104		GROSSMAN-CAMP	GROSSMAN, 1991	40.4	-74.9	0.001			CONTINENTAL_RIFT				INAA; Unknown	WHOLE ROCK	IGNEOUS:VOLCANIC:MAFIC	DIABASE																	10.81	wt%	Unknown
GROSCAMP-W-243105		GROSSMAN-CAMP	GROSSMAN, 1991	40.4	-74.9	0.001			CONTINENTAL_RIFT				INAA; Unknown	WHOLE ROCK	IGNEOUS:VOLCANIC:MAFIC	DIABASE																	11.87	wt%	Unknown
GROSCAMP-W-243106		GROSSMAN-CAMP	GROSSMAN, 1991	40.4	-74.9	0.001			CONTINENTAL_RIFT				INAA; Unknown	WHOLE ROCK	IGNEOUS:VOLCANIC:MAFIC	DIABASE																	12.03	wt%	Unknown
GROSCAMP-W-243107		GROSSMAN-CAMP	GROSSMAN, 1991	40.4	-74.9	0.001			CONTINENTAL_RIFT				INAA; Unknown	WHOLE ROCK	IGNEOUS:VOLCANIC:MAFIC	DIABASE																	13.47	wt%	Unknown
GROSCAMP-W-243108		GROSSMAN-CAMP	GROSSMAN, 1991	40.4	-74.9	0.001			CONTINENTAL_RIFT				INAA; Unknown	WHOLE ROCK	IGNEOUS:VOLCANIC:MAFIC	DIABASE																	11.65	wt%	Unknown
GROSCAMP-W-243109		GROSSMAN-CAMP	GROSSMAN, 1991	40.4	-74.9	0.001			CONTINENTAL_RIFT				INAA; Unknown	WHOLE ROCK	IGNEOUS:VOLCANIC:MAFIC	DIABASE																	11.67	wt%	Unknown
GROSCAMP-W-243110		GROSSMAN-CAMP	GROSSMAN, 1991	40.4	-74.9	0.001			CONTINENTAL_RIFT				INAA; Unknown	WHOLE ROCK	IGNEOUS:PLUTONIC:MAFIC	GABBRO																	13.4	wt%	Unknown
GROSCAMP-W-243111		GROSSMAN-CAMP	GROSSMAN, 1991	40.4	-74.9	0.001			CONTINENTAL_RIFT				INAA; Unknown	WHOLE ROCK	IGNEOUS:PLUTONIC:MAFIC	GABBRO																	11.18	wt%	Unknown
GROSCAMP-W-243112		GROSSMAN-CAMP	GROSSMAN, 1991	40.4	-74.9	0.001			CONTINENTAL_RIFT				INAA; Unknown	WHOLE ROCK	IGNEOUS:VOLCANIC:MAFIC	DIABASE																	10.93	wt%	Unknown
GROSCAMP-W-243113		GROSSMAN-CAMP	GROSSMAN, 1991	40.4	-75	0.001			CONTINENTAL_RIFT				INAA; Unknown	WHOLE ROCK	IGNEOUS:VOLCANIC:MAFIC	DIABASE																	10.9	wt%	Unknown
GROSCAMP-W-246943		GROSSMAN-CAMP	GROSSMAN, 1991	38.526	-78.014	0.001			CONTINENTAL_RIFT				Unknown	WHOLE ROCK	IGNEOUS:VOLCANIC:MAFIC	DIABASE
GROSCAMP-W-243400		GROSSMAN-CAMP	GROSSMAN, 1991	36.9833	-79.15	0.001			CONTINENTAL_RIFT				AAS; COL; INAA; Unknown	WHOLE ROCK	IGNEOUS:VOLCANIC:MAFIC	DIABASE		53.08	wt%	COL	1	wt%	COL	13.9	wt%	COL							13.2	wt%	Unknown										0.21	wt%	AAS	6.29	wt%
GROSCAMP-W-243401		GROSSMAN-CAMP	GROSSMAN, 1991	36.9833	-79.15	0.001			CONTINENTAL_RIFT				AAS; COL; INAA; Unknown	WHOLE ROCK	IGNEOUS:VOLCANIC:MAFIC	DIABASE		52.53	wt%	COL	0.94	wt%	COL	13.67	wt%	COL							12.83	wt%	Unknown										0.23	wt%	AAS	6.66	wt%
GROSCAMP-W-243402		GROSSMAN-CAMP	GROSSMAN, 1991	37	-79.15	0.001			CONTINENTAL_RIFT				AAS; COL; INAA; Unknown	WHOLE ROCK	IGNEOUS:VOLCANIC:MAFIC	DIABASE		52.16	wt%	COL	1.06	wt%	COL	13.57	wt%	COL							13.56	wt%	Unknown										0.22	wt%	AAS	6.31	wt%
GROSCAMP-W-243403		GROSSMAN-CAMP	GROSSMAN, 1991	37	-79.15	0.001			CONTINENTAL_RIFT				AAS; COL; INAA; Unknown	WHOLE ROCK	IGNEOUS:VOLCANIC:MAFIC	DIABASE		52.9	wt%	COL	1.01	wt%	COL	13.8	wt%	COL							13.19	wt%	Unknown										0.21	wt%	AAS	6.26	wt%
GROSCAMP-W-243404		GROSSMAN-CAMP	GROSSMAN, 1991	36.9667	-79.15	0.001			CONTINENTAL_RIFT				AAS; COL; INAA; Unknown	WHOLE ROCK	IGNEOUS:VOLCANIC:MAFIC	DIABASE		52.95	wt%	COL	1.03	wt%	COL	14.37	wt%	COL							13.45	wt%	Unknown										0.21	wt%	AAS	5.58	wt%
GROSCAMP-W-243405		GROSSMAN-CAMP	GROSSMAN, 1991	36.6167	-79.15	0.001			CONTINENTAL_RIFT				AAS; COL; INAA; Unknown	WHOLE ROCK	IGNEOUS:VOLCANIC:MAFIC	DIABASE		53.25	wt%	COL	1.04	wt%	COL	14.02	wt%	COL							13.35	wt%	Unknown										0.21	wt%	AAS	5.97	wt%
GROSCAMP-W-243406		GROSSMAN-CAMP	GROSSMAN, 1991	36.95	-79.15	0.001			CONTINENTAL_RIFT				AAS; COL; INAA; Unknown	WHOLE ROCK	IGNEOUS:VOLCANIC:MAFIC	DIABASE		52.61	wt%	COL	1	wt%	COL	14.02	wt%	COL							13.27	wt%	Unknown										0.21	wt%	AAS	6.21	wt%
GROSCAMP-W-243407		GROSSMAN-CAMP	GROSSMAN, 1991	36.95	-79.1167	0.001			CONTINENTAL_RIFT				AAS; COL; INAA; Unknown	WHOLE ROCK	IGNEOUS:VOLCANIC:MAFIC	DIABASE		47.23	wt%	COL	0.47	wt%	COL	16.56	wt%	COL							12.7	wt%	Unknown										0.19	wt%	AAS	9.68	wt%
GROSCAMP-W-243408		GROSSMAN-CAMP	GROSSMAN, 1991	37.0167	-79.1167	0.001			CONTINENTAL_RIFT				AAS; COL; INAA; Unknown	WHOLE ROCK	IGNEOUS:VOLCANIC:MAFIC	DIABASE		52.46	wt%	COL	0.93	wt%	COL	14	wt%	COL							12.87	wt%	Unknown										0.23	wt%	AAS	6.73	wt%
GROSCAMP-W-243409		GROSSMAN-CAMP	GROSSMAN, 1991	38.525	-77.8083	0.001			CONTINENTAL_RIFT				AAS; COL; INAA; Unknown	WHOLE ROCK	IGNEOUS:VOLCANIC:MAFIC	DIABASE		51.42	wt%	COL	0.72	wt%	COL	15.4	wt%	COL							11.2	wt%	Unknown										0	wt%	AAS	7.93	wt%
GROSCAMP-W-246944		GROSSMAN-CAMP	GROSSMAN, 1991	38.526	-78.014	0.001			CONTINENTAL_RIFT				Unknown	WHOLE ROCK	IGNEOUS:VOLCANIC:MAFIC	DIABASE
GROSCAMP-W-243410		GROSSMAN-CAMP	GROSSMAN, 1991	38.5236	-77.8083	0.001			CONTINENTAL_RIFT				AAS; COL; INAA; Unknown	WHOLE ROCK	IGNEOUS:VOLCANIC:MAFIC	DIABASE		54.94	wt%	COL	1.76	wt%	COL	12.21	wt%	COL							14.74	wt%	Unknown										0	wt%	AAS	4.15	wt%
GROSCAMP-W-243411		GROSSMAN-CAMP	GROSSMAN, 1991	38.5167	-77.8125	0.001			CONTINENTAL_RIFT				AAS; COL; INAA; Unknown	WHOLE ROCK	IGNEOUS:VOLCANIC:MAFIC	DIABASE		50.5	wt%	COL	0.69	wt%	COL	15.59	wt%	COL							10.99	wt%	Unknown										0	wt%	AAS	8.6	wt%
GROSCAMP-W-243412		GROSSMAN-CAMP	GROSSMAN, 1991	38.5125	-77.825	0.001			CONTINENTAL_RIFT				AAS; COL; INAA; Unknown	WHOLE ROCK	IGNEOUS:VOLCANIC:MAFIC	DIABASE		51.46	wt%	COL	0.74	wt%	COL	15.37	wt%	COL							11.51	wt%	Unknown										0	wt%	AAS	7.91	wt%
GROSCAMP-W-243413		GROSSMAN-CAMP	GROSSMAN, 1991	38.5236	-77.8375	0.001			CONTINENTAL_RIFT				AAS; COL; INAA; Unknown	WHOLE ROCK	IGNEOUS:VOLCANIC:MAFIC	DIABASE		52.11	wt%	COL	0.79	wt%	COL	15.56	wt%	COL							11.35	wt%	Unknown										0	wt%	AAS	7.29	wt%
GROSCAMP-W-243414		GROSSMAN-CAMP	GROSSMAN, 1991	38.5042	-77.85	0.001			CONTINENTAL_RIFT				AAS; COL; INAA; Unknown	WHOLE ROCK	IGNEOUS:VOLCANIC:MAFIC	DIABASE		51.91	wt%	COL	0.8	wt%	COL	14.81	wt%	COL							12.07	wt%	Unknown										0	wt%	AAS	7.75	wt%
GROSCAMP-W-243415		GROSSMAN-CAMP	GROSSMAN, 1991	38.5597	-77.7889	0.001			CONTINENTAL_RIFT				AAS; COL; INAA; Unknown	WHOLE ROCK	IGNEOUS:VOLCANIC:MAFIC	DIABASE		51.09	wt%	COL	0.73	wt%	COL	15.44	wt%	COL							11.47	wt%	Unknown										0	wt%	AAS	7.81	wt%
GROSCAMP-W-243416		GROSSMAN-CAMP	GROSSMAN, 1991	38.5583	-77.7875	0.001			CONTINENTAL_RIFT				AAS; COL; INAA; Unknown	WHOLE ROCK	IGNEOUS:VOLCANIC:MAFIC	DIABASE		50.87	wt%	COL	0.65	wt%	COL	17.79	wt%	COL							10.05	wt%	Unknown										0	wt%	AAS	6.53	wt%
GROSCAMP-W-243417		GROSSMAN-CAMP	GROSSMAN, 1991	36.95	-79.15	0.001			CONTINENTAL_RIFT				AAS; COL; INAA; Unknown	WHOLE ROCK	IGNEOUS:VOLCANIC:MAFIC	DIABASE		52.88	wt%	COL	1.09	wt%	COL	13.88	wt%	COL							13.44	wt%	Unknown										0.21	wt%	AAS	5.82	wt%
GROSCAMP-W-243418		GROSSMAN-CAMP	GROSSMAN, 1991	38.526	-78.014	0.001			CONTINENTAL_RIFT				INAA; Unknown	WHOLE ROCK	IGNEOUS:VOLCANIC:MAFIC	DIABASE																	9.7	wt%	Unknown
GROSCAMP-W-243419		GROSSMAN-CAMP	GROSSMAN, 1991	38.526	-78.014	0.001			CONTINENTAL_RIFT				INAA; Unknown	WHOLE ROCK	IGNEOUS:VOLCANIC:MAFIC	DIABASE																	14.23	wt%	Unknown
GROSCAMP-W-243420		GROSSMAN-CAMP	GROSSMAN, 1991	38.526	-78.014	0.001			CONTINENTAL_RIFT				INAA; Unknown	WHOLE ROCK	IGNEOUS:VOLCANIC:MAFIC	DIABASE																	10.8	wt%	Unknown
GROSCAMP-W-243421		GROSSMAN-CAMP	GROSSMAN, 1991	38.526	-78.014	0.001			CONTINENTAL_RIFT				INAA; Unknown	WHOLE ROCK	IGNEOUS:VOLCANIC:MAFIC	DIABASE																	11.08	wt%	Unknown
GROSCAMP-W-243816		GROSSMAN-CAMP	GROSSMAN, 1991	39.3764	-77.4305	0.001			CONTINENTAL_RIFT				AAS; COL; INAA; TITR; Unknown	WHOLE ROCK	IGNEOUS:VOLCANIC:MAFIC	DIABASE		52.1	wt%	COL	1.16	wt%	COL	14	wt%	COL				2.73	wt%	Unknown				8.2	wt%	TITR							0.18	wt%	AAS	7.41	wt%
GROSCAMP-W-246945		GROSSMAN-CAMP	GROSSMAN, 1991	38.526	-78.014	0.001			CONTINENTAL_RIFT				Unknown	WHOLE ROCK	IGNEOUS:VOLCANIC:MAFIC	DIABASE
GROSCAMP-W-243817		GROSSMAN-CAMP	GROSSMAN, 1991	40.23	-75.99	0.001			CONTINENTAL_RIFT				AAS; COL; INAA; TITR; Unknown	WHOLE ROCK	IGNEOUS:VOLCANIC:FELSIC	GRANOPHYRE		58.2	wt%	COL	1.88	wt%	COL	11.8	wt%	COL				4.3	wt%	Unknown				9	wt%	TITR							0.2	wt%	AAS	1.31	wt%
GROSCAMP-W-243818		GROSSMAN-CAMP	GROSSMAN, 1991	40.23	-75.99	0.001			CONTINENTAL_RIFT				AAS; COL; INAA; TITR; Unknown	WHOLE ROCK	IGNEOUS:VOLCANIC:MAFIC	DIABASE		52.4	wt%	COL	1.28	wt%	COL	14.5	wt%	COL				3.43	wt%	Unknown				7.4	wt%	TITR							0.17	wt%	AAS	5.21	wt%
GROSCAMP-W-243819		GROSSMAN-CAMP	GROSSMAN, 1991	40.23	-75.99	0.001			CONTINENTAL_RIFT				AAS; COL; INAA; TITR; Unknown	WHOLE ROCK	IGNEOUS:VOLCANIC:FELSIC	GRANOPHYRE		58.4	wt%	COL	1.91	wt%	COL	11.7	wt%	COL				4.66	wt%	Unknown				8.8	wt%	TITR							0.19	wt%	AAS	1.3	wt%
GROSCAMP-W-243820		GROSSMAN-CAMP	GROSSMAN, 1991	35.8753	-78.9389	0.001			CONTINENTAL_RIFT				AAS; COL; INAA; TITR; Unknown	WHOLE ROCK	IGNEOUS:VOLCANIC:MAFIC	DIABASE		52.4	wt%	COL	1.2	wt%	COL	14	wt%	COL				3.1	wt%	Unknown				7.9	wt%	TITR							0.17	wt%	AAS	7.37	wt%
GROSCAMP-W-243821		GROSSMAN-CAMP	GROSSMAN, 1991	35.8806	-78.9361	0.001			CONTINENTAL_RIFT				AAS; COL; INAA; TITR; Unknown	WHOLE ROCK	IGNEOUS:VOLCANIC:MAFIC	DIABASE		52	wt%	COL	1.15	wt%	COL	14.1	wt%	COL				3.08	wt%	Unknown				7.9	wt%	TITR							0.17	wt%	AAS	7.56	wt%
GROSCAMP-W-243822		GROSSMAN-CAMP	GROSSMAN, 1991	38.5625	-77.8292	0.001			CONTINENTAL_RIFT				AAS; COL; INAA; TITR; Unknown	WHOLE ROCK	IGNEOUS:VOLCANIC:MAFIC	DIABASE		50.1	wt%	COL	0.83	wt%	COL	14.7	wt%	COL				3.27	wt%	Unknown				8.1	wt%	TITR							0.2	wt%	AAS	7.09	wt%
GROSCAMP-W-243823		GROSSMAN-CAMP	GROSSMAN, 1991	38.5625	-77.8292	0.001			CONTINENTAL_RIFT				AAS; COL; INAA; TITR; Unknown	WHOLE ROCK	IGNEOUS:VOLCANIC:MAFIC	DIABASE		50	wt%	COL	0.81	wt%	COL	14.3	wt%	COL				3.15	wt%	Unknown				7.9	wt%	TITR							0.19	wt%	AAS	7.33	wt%
GROSCAMP-W-243824		GROSSMAN-CAMP	GROSSMAN, 1991	38.5583	-77.8375	0.001			CONTINENTAL_RIFT				AAS; COL; INAA; TITR; Unknown	WHOLE ROCK	IGNEOUS:VOLCANIC:MAFIC	DIABASE		49.8	wt%	COL	0.7	wt%	COL	14.9	wt%	COL				2.59	wt%	Unknown				8	wt%	TITR							0.14	wt%	AAS	8.05	wt%
GROSCAMP-W-243825		GROSSMAN-CAMP	GROSSMAN, 1991	38.5583	-77.8375	0.001			CONTINENTAL_RIFT				AAS; COL; INAA; TITR; Unknown	WHOLE ROCK	IGNEOUS:VOLCANIC:MAFIC	DIABASE		51.3	wt%	COL	0.79	wt%	COL	15	wt%	COL				3.02	wt%	Unknown				8	wt%	TITR							0.19	wt%	AAS	7	wt%
GROSCAMP-W-243826		GROSSMAN-CAMP	GROSSMAN, 1991	38.9792	-77.65	0.001			CONTINENTAL_RIFT				AAS; COL; INAA; TITR; Unknown	WHOLE ROCK	IGNEOUS:VOLCANIC:MAFIC	DIABASE		47.1	wt%	COL	0.26	wt%	COL	14.4	wt%	COL				2.36	wt%	Unknown				8.2	wt%	TITR							0.17	wt%	AAS	14.1	wt%
GROSCAMP-W-243827		GROSSMAN-CAMP	GROSSMAN, 1991	38.975	-77.65	0.001			CONTINENTAL_RIFT				AAS; COL; INAA; TITR; Unknown	WHOLE ROCK	IGNEOUS:VOLCANIC:MAFIC	DIABASE		47	wt%	COL	0.26	wt%	COL	13.7	wt%	COL				2.14	wt%	Unknown				8.6	wt%	TITR							0.17	wt%	AAS	15.5	wt%
GROSCAMP-W-243828		GROSSMAN-CAMP	GROSSMAN, 1991	38.9708	-77.65	0.001			CONTINENTAL_RIFT				AAS; COL; INAA; TITR; Unknown	WHOLE ROCK	IGNEOUS:VOLCANIC:MAFIC	DIABASE		53.4	wt%	COL	1.01	wt%	COL	14.1	wt%	COL				3.57	wt%	Unknown				8.9	wt%	TITR							0.21	wt%	AAS	5.61	wt%
GROSCAMP-W-243831		GROSSMAN-CAMP	GROSSMAN, 1991	38.65	-77.6667	0.001			CONTINENTAL_RIFT				AAS; COL; INAA; TITR; Unknown	WHOLE ROCK	IGNEOUS:VOLCANIC:MAFIC	DIABASE		50.8	wt%	COL	0.73	wt%	COL	15	wt%	COL				2.9	wt%	Unknown				8.1	wt%	TITR							0.2	wt%	AAS	7.98	wt%
GROSCAMP-W-243832		GROSSMAN-CAMP	GROSSMAN, 1991	38.8083	-77.6542	0.001			CONTINENTAL_RIFT				AAS; COL; INAA; TITR; Unknown	WHOLE ROCK	IGNEOUS:VOLCANIC:MAFIC	DIABASE		46.4	wt%	COL	0.39	wt%	COL	16.6	wt%	COL				2.83	wt%	Unknown				6.4	wt%	TITR							0.18	wt%	AAS	9.5	wt%
GROSCAMP-W-243833		GROSSMAN-CAMP	GROSSMAN, 1991	38.8083	-77.6583	0.001			CONTINENTAL_RIFT				AAS; COL; INAA; TITR; Unknown	WHOLE ROCK	IGNEOUS:VOLCANIC:MAFIC	DIABASE		50.6	wt%	COL	0.68	wt%	COL	15.1	wt%	COL				2.67	wt%	Unknown				8.2	wt%	TITR							0.18	wt%	AAS	8.45	wt%
GROSCAMP-W-243834		GROSSMAN-CAMP	GROSSMAN, 1991	38.5667	-77.6208	0.001			CONTINENTAL_RIFT				AAS; COL; INAA; TITR; Unknown	WHOLE ROCK	IGNEOUS:VOLCANIC:MAFIC	DIABASE		53.1	wt%	COL	1.35	wt%	COL	12.8	wt%	COL				3.87	wt%	Unknown				9.9	wt%	TITR							0.22	wt%	AAS	4.96	wt%
GROSCAMP-W-243835		GROSSMAN-CAMP	GROSSMAN, 1991	38.5667	-77.6208	0.001			CONTINENTAL_RIFT				AAS; COL; INAA; TITR; Unknown	WHOLE ROCK	IGNEOUS:VOLCANIC:MAFIC	DIABASE		52.6	wt%	COL	0.95	wt%	COL	14.1	wt%	COL				3.26	wt%	Unknown				9	wt%	TITR							0.21	wt%	AAS	6.49	wt%
GROSCAMP-W-243836		GROSSMAN-CAMP	GROSSMAN, 1991	39.2167	-77.4833	0.001			CONTINENTAL_RIFT				AAS; COL; INAA; TITR; Unknown	WHOLE ROCK	IGNEOUS:VOLCANIC:MAFIC	DIABASE		52.2	wt%	COL	1.14	wt%	COL	14	wt%	COL				2.64	wt%	Unknown				8.2	wt%	TITR							0.18	wt%	AAS	7.64	wt%
GROSCAMP-W-243837		GROSSMAN-CAMP	GROSSMAN, 1991	39.0667	-77.4606	0.0001			CONTINENTAL_RIFT				AAS; COL; INAA; TITR; Unknown	WHOLE ROCK	IGNEOUS:VOLCANIC:MAFIC	DIABASE		52.2	wt%	COL	1.15	wt%	COL	13.8	wt%	COL				2.9	wt%	Unknown				8.2	wt%	TITR							0.18	wt%	AAS	7.64	wt%
GROSCAMP-W-243838		GROSSMAN-CAMP	GROSSMAN, 1991	39.0667	-77.4597	0.0001			CONTINENTAL_RIFT				AAS; COL; INAA; TITR; Unknown	WHOLE ROCK	IGNEOUS:VOLCANIC:MAFIC	DIABASE		49.1	wt%	COL	0.42	wt%	COL	16.6	wt%	COL				2.43	wt%	Unknown				6.2	wt%	TITR							0.15	wt%	AAS	10.3	wt%
GROSCAMP-W-243859		GROSSMAN-CAMP	GROSSMAN, 1991	40.2083	-76.5097	0.001			CONTINENTAL_RIFT				AAS; COL; INAA; TITR; Unknown	WHOLE ROCK	IGNEOUS:VOLCANIC:MAFIC	DIABASE		51.9	wt%	COL	0.77	wt%	COL	13.3	wt%	COL				1.64	wt%	Unknown				7.7	wt%	TITR							0.16	wt%	AAS	10.2	wt%
GROSCAMP-W-243860		GROSSMAN-CAMP	GROSSMAN, 1991	40.225	-76.4986	0.001			CONTINENTAL_RIFT				AAS; COL; INAA; TITR; Unknown	WHOLE ROCK	IGNEOUS:VOLCANIC:MAFIC	DIABASE		52	wt%	COL	0.75	wt%	COL	14.1	wt%	COL				1.37	wt%	Unknown				7.4	wt%	TITR							0.15	wt%	AAS	9.7	wt%
GROSCAMP-W-243861		GROSSMAN-CAMP	GROSSMAN, 1991	40.225	-76.4606	0.001			CONTINENTAL_RIFT				AAS; COL; INAA; TITR; Unknown	WHOLE ROCK	IGNEOUS:VOLCANIC:MAFIC	DIABASE		52	wt%	COL	1.13	wt%	COL	13.8	wt%	COL				2.42	wt%	Unknown				8.4	wt%	TITR							0.18	wt%	AAS	7.96	wt%
GROSCAMP-W-243862		GROSSMAN-CAMP	GROSSMAN, 1991	40.225	-76.4606	0.001			CONTINENTAL_RIFT				AAS; COL; INAA; TITR; Unknown	WHOLE ROCK	IGNEOUS:VOLCANIC:MAFIC	DIABASE		52.1	wt%	COL	1.11	wt%	COL	13.9	wt%	COL				2.02	wt%	Unknown				8.5	wt%	TITR							0.17	wt%	AAS	8.27	wt%
GROSCAMP-W-243863		GROSSMAN-CAMP	GROSSMAN, 1991	40.225	-76.4606	0.001			CONTINENTAL_RIFT				AAS; COL; INAA; TITR; Unknown	WHOLE ROCK	IGNEOUS:VOLCANIC:MAFIC	DIABASE		52.3	wt%	COL	0.85	wt%	COL	12.8	wt%	COL				1.74	wt%	Unknown				8.2	wt%	TITR							0.18	wt%	AAS	10.7	wt%
GROSCAMP-W-243864		GROSSMAN-CAMP	GROSSMAN, 1991	40.225	-76.4606	0.001			CONTINENTAL_RIFT				AAS; COL; INAA; TITR; Unknown	WHOLE ROCK	IGNEOUS:VOLCANIC:MAFIC	DIABASE		52.3	wt%	COL	0.87	wt%	COL	13.5	wt%	COL				1.89	wt%	Unknown				7.8	wt%	TITR							0.17	wt%	AAS	9.44	wt%
GROSCAMP-W-243865		GROSSMAN-CAMP	GROSSMAN, 1991	40.2	-76.0528	0.001			CONTINENTAL_RIFT				AAS; COL; INAA; TITR; Unknown	WHOLE ROCK	IGNEOUS:VOLCANIC:MAFIC	DIABASE		52	wt%	COL	0.73	wt%	COL	12.9	wt%	COL				1.62	wt%	Unknown				7.5	wt%	TITR							0.17	wt%	AAS	10.5	wt%
GROSCAMP-W-243866		GROSSMAN-CAMP	GROSSMAN, 1991	40.23	-75.99	0.001			CONTINENTAL_RIFT				AAS; COL; INAA; TITR; Unknown	WHOLE ROCK	IGNEOUS:VOLCANIC:MAFIC	DIABASE		52.4	wt%	COL	0.81	wt%	COL	9.93	wt%	COL				2.59	wt%	Unknown				8.4	wt%	TITR							0.2	wt%	AAS	14.4	wt%
GROSCAMP-W-243867		GROSSMAN-CAMP	GROSSMAN, 1991	40.2167	-76.6667	0.001			CONTINENTAL_RIFT				AAS; COL; INAA; TITR; Unknown	WHOLE ROCK	IGNEOUS:VOLCANIC:MAFIC	DIABASE		52.1	wt%	COL	0.81	wt%	COL	14.7	wt%	COL				1.61	wt%	Unknown				7.6	wt%	TITR							0.17	wt%	AAS	8.18	wt%
GROSCAMP-W-243868		GROSSMAN-CAMP	GROSSMAN, 1991	40.2111	-76.875	0.001			CONTINENTAL_RIFT				AAS; COL; INAA; TITR; Unknown	WHOLE ROCK	IGNEOUS:VOLCANIC:MAFIC	DIABASE		50.8	wt%	COL	1.36	wt%	COL	14.7	wt%	COL				3.33	wt%	Unknown				8.8	wt%	TITR							0.15	wt%	AAS	6.33	wt%
GROSCAMP-W-243869		GROSSMAN-CAMP	GROSSMAN, 1991	40.1875	-76.7833	0.001			CONTINENTAL_RIFT				AAS; COL; INAA; TITR; Unknown	WHOLE ROCK	IGNEOUS:VOLCANIC:MAFIC	DIABASE		52.1	wt%	COL	1.12	wt%	COL	13.7	wt%	COL				2.2	wt%	Unknown				8.7	wt%	TITR							0.18	wt%	AAS	8.07	wt%
GROSCAMP-W-243870		GROSSMAN-CAMP	GROSSMAN, 1991	40.1875	-76.7833	0.001			CONTINENTAL_RIFT				AAS; COL; INAA; TITR; Unknown	WHOLE ROCK	IGNEOUS:VOLCANIC:MAFIC	DIABASE		52.5	wt%	COL	1.03	wt%	COL	14.8	wt%	COL				3.4	wt%	Unknown				7	wt%	TITR							0.18	wt%	AAS	7.11	wt%
GROSCAMP-W-243871		GROSSMAN-CAMP	GROSSMAN, 1991	40.1875	-76.7833	0.001			CONTINENTAL_RIFT				AAS; COL; INAA; TITR; Unknown	WHOLE ROCK	IGNEOUS:VOLCANIC:MAFIC	DIABASE		52.4	wt%	COL	1.1	wt%	COL	13.9	wt%	COL				2.85	wt%	Unknown				8.5	wt%	TITR							0.18	wt%	AAS	7.59	wt%
GROSCAMP-W-243872		GROSSMAN-CAMP	GROSSMAN, 1991	39.85	-77.15	0.001			CONTINENTAL_RIFT				AAS; COL; INAA; TITR; Unknown	WHOLE ROCK	IGNEOUS:VOLCANIC:MAFIC	DIABASE		51.6	wt%	COL	0.53	wt%	COL	14.6	wt%	COL				1.58	wt%	Unknown				6.8	wt%	TITR							0.16	wt%	AAS	10.1	wt%
GROSCAMP-W-243873		GROSSMAN-CAMP	GROSSMAN, 1991	40.075	-76.9694	0.001			CONTINENTAL_RIFT				AAS; COL; INAA; TITR; Unknown	WHOLE ROCK	IGNEOUS:VOLCANIC:MAFIC	DIABASE		52.4	wt%	COL	1.16	wt%	COL	14.2	wt%	COL				1.83	wt%	Unknown				8.8	wt%	TITR							0.18	wt%	AAS	7.39	wt%
GROSCAMP-W-243874		GROSSMAN-CAMP	GROSSMAN, 1991	40.1056	-76.95	0.001			CONTINENTAL_RIFT				AAS; COL; INAA; TITR; Unknown	WHOLE ROCK	IGNEOUS:VOLCANIC:MAFIC	DIABASE		52.6	wt%	COL	1.12	wt%	COL	15.9	wt%	COL				2	wt%	Unknown				7.9	wt%	TITR							0.16	wt%	AAS	5.87	wt%
GROSCAMP-W-243875		GROSSMAN-CAMP	GROSSMAN, 1991	40.1917	-76.8708	0.001			CONTINENTAL_RIFT				AAS; COL; INAA; TITR; Unknown	WHOLE ROCK	IGNEOUS:VOLCANIC:MAFIC	DIABASE		52.3	wt%	COL	1.15	wt%	COL	14.2	wt%	COL				2.81	wt%	Unknown				8.2	wt%	TITR							0.18	wt%	AAS	7.35	wt%
GROSCAMP-W-243876		GROSSMAN-CAMP	GROSSMAN, 1991	40	-76.875	0.001			CONTINENTAL_RIFT				AAS; COL; INAA; TITR; Unknown	WHOLE ROCK	IGNEOUS:VOLCANIC:MAFIC	DIABASE		52.3	wt%	COL	1.16	wt%	COL	13.9	wt%	COL				2.5	wt%	Unknown				8.5	wt%	TITR							0.18	wt%	AAS	7.46	wt%
GROSCAMP-W-243877		GROSSMAN-CAMP	GROSSMAN, 1991	40.1861	-76.8764	0.001			CONTINENTAL_RIFT				AAS; COL; INAA; TITR; Unknown	WHOLE ROCK	IGNEOUS:VOLCANIC:MAFIC	DIABASE		52.1	wt%	COL	1.14	wt%	COL	13.8	wt%	COL				2.84	wt%	Unknown				8.1	wt%	TITR							0.19	wt%	AAS	7.73	wt%
GROSCAMP-W-243878		GROSSMAN-CAMP	GROSSMAN, 1991	40.1867	-76.8764	0.001			CONTINENTAL_RIFT				AAS; COL; INAA; TITR; Unknown	WHOLE ROCK	IGNEOUS:VOLCANIC:MAFIC	DIABASE		52.9	wt%	COL	1.5	wt%	COL	16.1	wt%	COL				3.19	wt%	Unknown				7.8	wt%	TITR							0.16	wt%	AAS	4	wt%
GROSCAMP-W-243879		GROSSMAN-CAMP	GROSSMAN, 1991	40.1875	-76.8764	0.001			CONTINENTAL_RIFT				AAS; COL; INAA; TITR; Unknown	WHOLE ROCK	IGNEOUS:VOLCANIC:MAFIC	DIABASE		53.4	wt%	COL	1.53	wt%	COL	15	wt%	COL				3.21	wt%	Unknown				8.8	wt%	TITR							0.16	wt%	AAS	3.74	wt%
GROSCAMP-W-243880		GROSSMAN-CAMP	GROSSMAN, 1991	39.859	-77.2705	0.001			CONTINENTAL_RIFT				AAS; COL; INAA; TITR; Unknown	WHOLE ROCK	IGNEOUS:VOLCANIC:MAFIC	DIABASE		46.7	wt%	COL	4.38	wt%	COL	11.8	wt%	COL				3.8	wt%	Unknown				14.6	wt%	TITR							0.24	wt%	AAS	4.04	wt%
GROSCAMP-W-243882		GROSSMAN-CAMP	GROSSMAN, 1991	39.8111	-77.2083	0.001			CONTINENTAL_RIFT				AAS; COL; INAA; TITR; Unknown	WHOLE ROCK	IGNEOUS:VOLCANIC:MAFIC	DIABASE		52.3	wt%	COL	1.13	wt%	COL	13.9	wt%	COL				2.43	wt%	Unknown				8.4	wt%	TITR							0.17	wt%	AAS	7.72	wt%
GROSCAMP-W-243883		GROSSMAN-CAMP	GROSSMAN, 1991	39.8111	-77.2083	0.001			CONTINENTAL_RIFT				AAS; COL; INAA; TITR; Unknown	WHOLE ROCK	IGNEOUS:VOLCANIC:MAFIC	DIABASE		52.8	wt%	COL	1.15	wt%	COL	14	wt%	COL				1.96	wt%	Unknown				9.2	wt%	TITR							0.18	wt%	AAS	7.8	wt%
GROSCAMP-W-243884		GROSSMAN-CAMP	GROSSMAN, 1991	39.8111	-77.2083	0.001			CONTINENTAL_RIFT				AAS; COL; INAA; TITR; Unknown	WHOLE ROCK	IGNEOUS:VOLCANIC:MAFIC	DIABASE		52.2	wt%	COL	0.63	wt%	COL	12.5	wt%	COL				1.67	wt%	Unknown				7.6	wt%	TITR							0.17	wt%	AAS	11.3	wt%
GROSCAMP-W-243885		GROSSMAN-CAMP	GROSSMAN, 1991	39.8111	-77.2083	0.001			CONTINENTAL_RIFT				AAS; COL; INAA; TITR; Unknown	WHOLE ROCK	IGNEOUS:VOLCANIC:MAFIC	DIABASE		52.4	wt%	COL	0.58	wt%	COL	12.6	wt%	COL				1.62	wt%	Unknown				7.2	wt%	TITR							0.17	wt%	AAS	11.6	wt%
GROSCAMP-W-243886		GROSSMAN-CAMP	GROSSMAN, 1991	36.061	-78.968	0.001			CONTINENTAL_RIFT				AAS; COL; INAA; TITR; Unknown	WHOLE ROCK	IGNEOUS:VOLCANIC:MAFIC	DIABASE		47.3	wt%	COL	0.61	wt%	COL	16.2	wt%	COL				2.55	wt%	Unknown				8.1	wt%	TITR							0.18	wt%	AAS	11.1	wt%
GROSCAMP-W-243887		GROSSMAN-CAMP	GROSSMAN, 1991	36.1125	-78.6875	0.001			CONTINENTAL_RIFT				AAS; COL; INAA; TITR; Unknown	WHOLE ROCK	IGNEOUS:VOLCANIC:MAFIC	DIABASE		50.8	wt%	COL	0.65	wt%	COL	15.8	wt%	COL				3	wt%	Unknown				7	wt%	TITR							0.18	wt%	AAS	7.69	wt%
GROSCAMP-W-243888		GROSSMAN-CAMP	GROSSMAN, 1991	36.1125	-78.6903	0.001			CONTINENTAL_RIFT				AAS; COL; INAA; TITR; Unknown	WHOLE ROCK	IGNEOUS:VOLCANIC:MAFIC	DIABASE		49	wt%	COL	0.41	wt%	COL	17	wt%	COL				2.23	wt%	Unknown				6.2	wt%	TITR							0.15	wt%	AAS	10.1	wt%
GROSCAMP-W-243889		GROSSMAN-CAMP	GROSSMAN, 1991	36.1125	-78.7069	0.001			CONTINENTAL_RIFT				AAS; COL; INAA; TITR; Unknown	WHOLE ROCK	IGNEOUS:VOLCANIC:MAFIC	DIABASE		50.6	wt%	COL	0.58	wt%	COL	16.2	wt%	COL				2.44	wt%	Unknown				6.8	wt%	TITR							0.18	wt%	AAS	7.63	wt%
GROSCAMP-W-243890		GROSSMAN-CAMP	GROSSMAN, 1991	36.1708	-78.65	0.001			CONTINENTAL_RIFT				AAS; COL; INAA; TITR; Unknown	WHOLE ROCK	IGNEOUS:VOLCANIC:MAFIC	DIABASE		51.3	wt%	COL	0.74	wt%	COL	15.5	wt%	COL				2.87	wt%	Unknown				7.2	wt%	TITR							0.19	wt%	AAS	6.77	wt%
GROSCAMP-W-243891		GROSSMAN-CAMP	GROSSMAN, 1991	36.1708	-78.65	0.001			CONTINENTAL_RIFT				AAS; COL; INAA; TITR; Unknown	WHOLE ROCK	IGNEOUS:VOLCANIC:MAFIC	DIABASE		59	wt%	COL	0.74	wt%	COL	24.6	wt%	COL				3.22	wt%	Unknown				3.1	wt%	TITR							0.07	wt%	AAS	1.49	wt%
GROSCAMP-W-243895		GROSSMAN-CAMP	GROSSMAN, 1991	37.4	-78.4	0.001			CONTINENTAL_RIFT				AAS; COL; INAA; TITR; Unknown	WHOLE ROCK	IGNEOUS:VOLCANIC:MAFIC	DIABASE		52.7	wt%	COL	1.13	wt%	COL	13.7	wt%	COL				2.85	wt%	Unknown				10.2	wt%	TITR							0.22	wt%	AAS	5.44	wt%
GROSCAMP-W-243896		GROSSMAN-CAMP	GROSSMAN, 1991	37.4	-78.4	0.001			CONTINENTAL_RIFT				AAS; COL; INAA; TITR; Unknown	WHOLE ROCK	IGNEOUS:VOLCANIC:MAFIC	DIABASE		52.6	wt%	COL	1.08	wt%	COL	13.8	wt%	COL				2.87	wt%	Unknown				10.8	wt%	TITR							0.22	wt%	AAS	5.63	wt%
GROSCAMP-W-243897		GROSSMAN-CAMP	GROSSMAN, 1991	37.4	-78.4	0.001			CONTINENTAL_RIFT				AAS; COL; INAA; TITR; Unknown	WHOLE ROCK	IGNEOUS:VOLCANIC:MAFIC	DIABASE		52.6	wt%	COL	1.1	wt%	COL	13.7	wt%	COL				2.23	wt%	Unknown				10.8	wt%	TITR							0.22	wt%	AAS	5.5	wt%
GROSCAMP-W-244939		GROSSMAN-CAMP	GROSSMAN, 1991	41.4167	-72.95	0.001			CONTINENTAL_RIFT				AAS; COL; INAA; TITR; Unknown	WHOLE ROCK	IGNEOUS:VOLCANIC:MAFIC	DIABASE		52	wt%	COL	1.25	wt%	COL	15.6	wt%	COL				3.65	wt%	Unknown				7.8	wt%	TITR							0.17	wt%	AAS	5.6	wt%
GROSCAMP-W-244940		GROSSMAN-CAMP	GROSSMAN, 1991	41.4167	-72.95	0.001			CONTINENTAL_RIFT				AAS; COL; INAA; TITR; Unknown	WHOLE ROCK	IGNEOUS:VOLCANIC:MAFIC	DIABASE		51.6	wt%	COL	1.2	wt%	COL	16	wt%	COL				3.27	wt%	Unknown				7.3	wt%	TITR							0.16	wt%	AAS	5.7	wt%
GROSCAMP-W-244941		GROSSMAN-CAMP	GROSSMAN, 1991	41.4167	-72.95	0.001			CONTINENTAL_RIFT				AAS; COL; INAA; TITR; Unknown	WHOLE ROCK	IGNEOUS:VOLCANIC:MAFIC	DIABASE		51.9	wt%	COL	1.25	wt%	COL	14.8	wt%	COL				3.17	wt%	Unknown				7.8	wt%	TITR							0.17	wt%	AAS	6.59	wt%
GROSCAMP-W-244942		GROSSMAN-CAMP	GROSSMAN, 1991	41.4167	-72.95	0.001			CONTINENTAL_RIFT				AAS; COL; INAA; TITR; Unknown	WHOLE ROCK	IGNEOUS:VOLCANIC:MAFIC	DIABASE		52	wt%	COL	1.11	wt%	COL	13.9	wt%	COL				2.93	wt%	Unknown				7.9	wt%	TITR							0.17	wt%	AAS	8.07	wt%
GROSCAMP-W-244943		GROSSMAN-CAMP	GROSSMAN, 1991	41.4167	-72.95	0.001			CONTINENTAL_RIFT				AAS; COL; INAA; TITR; Unknown	WHOLE ROCK	IGNEOUS:VOLCANIC:MAFIC	DIABASE		52.1	wt%	COL	1.14	wt%	COL	13.8	wt%	COL				2.51	wt%	Unknown				8	wt%	TITR							0.17	wt%	AAS	7.82	wt%
GROSCAMP-W-244957		GROSSMAN-CAMP	GROSSMAN, 1991	41.8167	-72.8666	0.001			CONTINENTAL_RIFT				AAS; COL; INAA; TITR; Unknown	WHOLE ROCK	IGNEOUS:VOLCANIC:MAFIC	DIABASE		52.2	wt%	COL	1.2	wt%	COL	14.3	wt%	COL				1.84	wt%	Unknown				8.7	wt%	TITR							0.17	wt%	AAS	7.25	wt%
GROSCAMP-W-244944		GROSSMAN-CAMP	GROSSMAN, 1991	41.4667	-72.9333	0.001			CONTINENTAL_RIFT				AAS; COL; INAA; TITR; Unknown	WHOLE ROCK	IGNEOUS:VOLCANIC:MAFIC	DIABASE		51.9	wt%	COL	1.15	wt%	COL	14.1	wt%	COL				3.07	wt%	Unknown				7.6	wt%	TITR							0.21	wt%	AAS	7.23	wt%
GROSCAMP-W-244945		GROSSMAN-CAMP	GROSSMAN, 1991	41.4667	-72.9333	0.001			CONTINENTAL_RIFT				AAS; COL; INAA; TITR; Unknown	WHOLE ROCK	IGNEOUS:VOLCANIC:MAFIC	DIABASE		52.2	wt%	COL	1.17	wt%	COL	14.5	wt%	COL				2.97	wt%	Unknown				7.8	wt%	TITR							0.17	wt%	AAS	7.09	wt%
GROSCAMP-W-244946		GROSSMAN-CAMP	GROSSMAN, 1991	41.5	-72.9167	0.001			CONTINENTAL_RIFT				AAS; COL; INAA; TITR; Unknown	WHOLE ROCK	IGNEOUS:VOLCANIC:MAFIC	DIABASE		52	wt%	COL	1.16	wt%	COL	14.1	wt%	COL				3.13	wt%	Unknown				7.5	wt%	TITR							0.27	wt%	AAS	7.5	wt%
GROSCAMP-W-244947		GROSSMAN-CAMP	GROSSMAN, 1991	41.5	-72.9167	0.001			CONTINENTAL_RIFT				AAS; COL; INAA; TITR; Unknown	WHOLE ROCK	IGNEOUS:VOLCANIC:MAFIC	DIABASE		52.3	wt%	COL	1.12	wt%	COL	14.6	wt%	COL				2.57	wt%	Unknown				7.8	wt%	TITR							0.18	wt%	AAS	7.14	wt%
GROSCAMP-W-244948		GROSSMAN-CAMP	GROSSMAN, 1991	41.5	-72.9167	0.001			CONTINENTAL_RIFT				AAS; COL; INAA; TITR; Unknown	WHOLE ROCK	IGNEOUS:VOLCANIC:MAFIC	DIABASE		51.9	wt%	COL	1.33	wt%	COL	15.7	wt%	COL				3.11	wt%	Unknown				7.7	wt%	TITR							0.18	wt%	AAS	5.38	wt%
GROSCAMP-W-244949		GROSSMAN-CAMP	GROSSMAN, 1991	41.5	-72.9167	0.001			CONTINENTAL_RIFT				AAS; COL; INAA; TITR; Unknown	WHOLE ROCK	IGNEOUS:VOLCANIC:MAFIC	DIABASE		51.1	wt%	COL	1.3	wt%	COL	15.4	wt%	COL				2.95	wt%	Unknown				8.1	wt%	TITR							0.17	wt%	AAS	5.33	wt%
GROSCAMP-W-244950		GROSSMAN-CAMP	GROSSMAN, 1991	41.5333	-72.8833	0.001			CONTINENTAL_RIFT				AAS; COL; INAA; TITR; Unknown	WHOLE ROCK	IGNEOUS:VOLCANIC:MAFIC	DIABASE		52.1	wt%	COL	1.44	wt%	COL	14.3	wt%	COL				3.77	wt%	Unknown				7.7	wt%	TITR							0.18	wt%	AAS	5.55	wt%
GROSCAMP-W-244951		GROSSMAN-CAMP	GROSSMAN, 1991	41.5666	-72.8667	0.001			CONTINENTAL_RIFT				AAS; COL; INAA; TITR; Unknown	WHOLE ROCK	IGNEOUS:VOLCANIC:MAFIC	DIABASE		51.4	wt%	COL	1.09	wt%	COL	13.8	wt%	COL				3.1	wt%	Unknown				7.7	wt%	TITR							0.18	wt%	AAS	7.82	wt%
GROSCAMP-W-244952		GROSSMAN-CAMP	GROSSMAN, 1991	41.8	-72	0.001			CONTINENTAL_RIFT				AAS; COL; INAA; TITR; Unknown	WHOLE ROCK	IGNEOUS:VOLCANIC:MAFIC	DIABASE		52	wt%	COL	1.1	wt%	COL	14	wt%	COL				2.64	wt%	Unknown				8	wt%	TITR							0.17	wt%	AAS	7.84	wt%
GROSCAMP-W-244953		GROSSMAN-CAMP	GROSSMAN, 1991	41.58	-72	0.001			CONTINENTAL_RIFT				AAS; COL; INAA; TITR; Unknown	WHOLE ROCK	IGNEOUS:VOLCANIC:MAFIC	DIABASE		52	wt%	COL	1.37	wt%	COL	13.8	wt%	COL				3.21	wt%	Unknown				8.4	wt%	TITR							0.18	wt%	AAS	6.3	wt%
GROSCAMP-W-244954		GROSSMAN-CAMP	GROSSMAN, 1991	41.8	-72	0.001			CONTINENTAL_RIFT				AAS; COL; INAA; TITR; Unknown	WHOLE ROCK	IGNEOUS:VOLCANIC:MAFIC	DIABASE		51.9	wt%	COL	1.13	wt%	COL	14	wt%	COL				2.82	wt%	Unknown				8	wt%	TITR							0.17	wt%	AAS	7.66	wt%
GROSCAMP-W-244955		GROSSMAN-CAMP	GROSSMAN, 1991	41.8167	-72.8666	0.001			CONTINENTAL_RIFT				AAS; COL; INAA; TITR; Unknown	WHOLE ROCK	IGNEOUS:VOLCANIC:MAFIC	DIABASE		51.6	wt%	COL	1.38	wt%	COL	14.9	wt%	COL				2.93	wt%	Unknown				8.2	wt%	TITR							0.17	wt%	AAS	5.28	wt%
GROSCAMP-W-244956		GROSSMAN-CAMP	GROSSMAN, 1991	41.8167	-72.8666	0.001			CONTINENTAL_RIFT				AAS; COL; INAA; TITR; Unknown	WHOLE ROCK	IGNEOUS:VOLCANIC:MAFIC	DIABASE		50.9	wt%	COL	1.72	wt%	COL	15.3	wt%	COL				3.77	wt%	Unknown				9	wt%	TITR							0.18	wt%	AAS	5.12	wt%
GROSCAMP-W-244958		GROSSMAN-CAMP	GROSSMAN, 1991	41.8333	-72.8666	0.001			CONTINENTAL_RIFT				AAS; COL; INAA; TITR; Unknown	WHOLE ROCK	IGNEOUS:VOLCANIC:MAFIC	DIABASE		52	wt%	COL	1.12	wt%	COL	14.3	wt%	COL				2.19	wt%	Unknown				8.4	wt%	TITR							0.17	wt%	AAS	7.61	wt%
GROSCAMP-W-244959		GROSSMAN-CAMP	GROSSMAN, 1991	41.9167	-72.8166	0.001			CONTINENTAL_RIFT				AAS; COL; INAA; TITR; Unknown	WHOLE ROCK	IGNEOUS:VOLCANIC:MAFIC	DIABASE		52	wt%	COL	1.2	wt%	COL	14.2	wt%	COL				3.02	wt%	Unknown				7.6	wt%	TITR							0.18	wt%	AAS	7.14	wt%
GROSCAMP-W-244960		GROSSMAN-CAMP	GROSSMAN, 1991	41.9667	-72.7833	0.001			CONTINENTAL_RIFT				AAS; COL; INAA; TITR; Unknown	WHOLE ROCK	IGNEOUS:VOLCANIC:MAFIC	DIABASE		51.8	wt%	COL	1.17	wt%	COL	14.1	wt%	COL				2.94	wt%	Unknown				7.8	wt%	TITR							0.19	wt%	AAS	7.2	wt%
GROSCAMP-W-244961		GROSSMAN-CAMP	GROSSMAN, 1991	41.9667	-72.7833	0.001			CONTINENTAL_RIFT				AAS; COL; INAA; TITR; Unknown	WHOLE ROCK	IGNEOUS:VOLCANIC:MAFIC	DIABASE		51.2	wt%	COL	1.05	wt%	COL	13.5	wt%	COL				2.67	wt%	Unknown				7.4	wt%	TITR							0.17	wt%	AAS	8.36	wt%
GROSCAMP-W-245380		GROSSMAN-CAMP	GROSSMAN, 1991	40.2	-76.8722	0.001			CONTINENTAL_RIFT				AAS; COL; TITR; Unknown	WHOLE ROCK	IGNEOUS:VOLCANIC:MAFIC	DIABASE		51.9	wt%	COL	1.14	wt%	COL	14	wt%	COL				2.16	wt%	Unknown				8.4	wt%	TITR							0.18	wt%	AAS	7.4	wt%
GROSCAMP-W-245381		GROSSMAN-CAMP	GROSSMAN, 1991	40.2	-76.8722	0.001			CONTINENTAL_RIFT				AAS; COL; TITR; Unknown	WHOLE ROCK	IGNEOUS:VOLCANIC:MAFIC	DIABASE		51.9	wt%	COL	0.77	wt%	COL	16.6	wt%	COL				1.26	wt%	Unknown				6.9	wt%	TITR							0.15	wt%	AAS	7.47	wt%
GROSCAMP-W-245382		GROSSMAN-CAMP	GROSSMAN, 1991	40.2	-76.8722	0.001			CONTINENTAL_RIFT				AAS; COL; TITR; Unknown	WHOLE ROCK	IGNEOUS:VOLCANIC:MAFIC	DIABASE		52.5	wt%	COL	1.15	wt%	COL	14	wt%	COL				1.92	wt%	Unknown				8.9	wt%	TITR							0.17	wt%	AAS	7.77	wt%
GROSCAMP-W-245383		GROSSMAN-CAMP	GROSSMAN, 1991	40.2	-76.8722	0.001			CONTINENTAL_RIFT				AAS; COL; TITR; Unknown	WHOLE ROCK	IGNEOUS:VOLCANIC:MAFIC	DIABASE		52.5	wt%	COL	0.84	wt%	COL	13.2	wt%	COL				1.68	wt%	Unknown				8	wt%	TITR							0.18	wt%	AAS	9.65	wt%
GROSCAMP-W-245384		GROSSMAN-CAMP	GROSSMAN, 1991	40.2	-76.8722	0.001			CONTINENTAL_RIFT				AAS; COL; TITR; Unknown	WHOLE ROCK	IGNEOUS:VOLCANIC:MAFIC	DIABASE		52.4	wt%	COL	0.84	wt%	COL	11.3	wt%	COL				1.44	wt%	Unknown				9	wt%	TITR							0.2	wt%	AAS	11.2	wt%
GROSCAMP-W-245385		GROSSMAN-CAMP	GROSSMAN, 1991	40.2	-76.8722	0.001			CONTINENTAL_RIFT				AAS; COL; TITR; Unknown	WHOLE ROCK	IGNEOUS:VOLCANIC:MAFIC	DIABASE		52.6	wt%	COL	0.84	wt%	COL	12.7	wt%	COL				1.69	wt%	Unknown				8.3	wt%	TITR							0.19	wt%	AAS	9.76	wt%
GROSCAMP-W-245386		GROSSMAN-CAMP	GROSSMAN, 1991	40.2	-76.8722	0.001			CONTINENTAL_RIFT				AAS; COL; TITR; Unknown	WHOLE ROCK	IGNEOUS:VOLCANIC:MAFIC	DIABASE		52.2	wt%	COL	0.72	wt%	COL	13.3	wt%	COL				1.39	wt%	Unknown				7.5	wt%	TITR							0.17	wt%	AAS	10.2	wt%
GROSCAMP-W-245387		GROSSMAN-CAMP	GROSSMAN, 1991	40.2	-76.8722	0.001			CONTINENTAL_RIFT				AAS; COL; TITR; Unknown	WHOLE ROCK	IGNEOUS:VOLCANIC:MAFIC	DIABASE		52.5	wt%	COL	0.8	wt%	COL	12.5	wt%	COL				1.59	wt%	Unknown				8	wt%	TITR							0.17	wt%	AAS	10.6	wt%
GROSCAMP-W-245388		GROSSMAN-CAMP	GROSSMAN, 1991	40.2	-76.8722	0.001			CONTINENTAL_RIFT				AAS; COL; TITR; Unknown	WHOLE ROCK	IGNEOUS:VOLCANIC:MAFIC	DIABASE		52.4	wt%	COL	0.66	wt%	COL	12.9	wt%	COL				1.56	wt%	Unknown				7.8	wt%	TITR							0.17	wt%	AAS	10.8	wt%
GROSCAMP-W-246932		GROSSMAN-CAMP	GROSSMAN, 1991	38.526	-78.014	0.001			CONTINENTAL_RIFT				Unknown	WHOLE ROCK	IGNEOUS:VOLCANIC:MAFIC	DIABASE
GROSCAMP-W-245389		GROSSMAN-CAMP	GROSSMAN, 1991	40.2	-76.8722	0.001			CONTINENTAL_RIFT				AAS; COL; TITR; Unknown	WHOLE ROCK	IGNEOUS:VOLCANIC:MAFIC	DIABASE		52.4	wt%	COL	0.66	wt%	COL	12	wt%	COL				1.39	wt%	Unknown				7.9	wt%	TITR							0.18	wt%	AAS	11.6	wt%
GROSCAMP-W-245390		GROSSMAN-CAMP	GROSSMAN, 1991	40.2	-76.8722	0.001			CONTINENTAL_RIFT				AAS; COL; TITR; Unknown	WHOLE ROCK	IGNEOUS:VOLCANIC:MAFIC	DIABASE		52.5	wt%	COL	0.71	wt%	COL	11.8	wt%	COL				1.56	wt%	Unknown				7.8	wt%	TITR							0.18	wt%	AAS	11.6	wt%
GROSCAMP-W-245391		GROSSMAN-CAMP	GROSSMAN, 1991	40.2	-76.8722	0.001			CONTINENTAL_RIFT				AAS; COL; TITR; Unknown	WHOLE ROCK	IGNEOUS:VOLCANIC:MAFIC	DIABASE		52.5	wt%	COL	0.7	wt%	COL	11.3	wt%	COL				1.53	wt%	Unknown				7.9	wt%	TITR							0.22	wt%	AAS	11.9	wt%
GROSCAMP-W-245392		GROSSMAN-CAMP	GROSSMAN, 1991	40.2	-76.8722	0.001			CONTINENTAL_RIFT				AAS; COL; TITR; Unknown	WHOLE ROCK	IGNEOUS:VOLCANIC:MAFIC	DIABASE		52.3	wt%	COL	0.66	wt%	COL	11.8	wt%	COL				1.36	wt%	Unknown				7.6	wt%	TITR							0.18	wt%	AAS	11.9	wt%
GROSCAMP-W-245393		GROSSMAN-CAMP	GROSSMAN, 1991	40.2	-76.8722	0.001			CONTINENTAL_RIFT				AAS; COL; TITR; Unknown	WHOLE ROCK	IGNEOUS:VOLCANIC:MAFIC	DIABASE		51.9	wt%	COL	0.62	wt%	COL	14.5	wt%	COL				1.44	wt%	Unknown				6.8	wt%	TITR							0.15	wt%	AAS	9.94	wt%
GROSCAMP-W-245394		GROSSMAN-CAMP	GROSSMAN, 1991	40.2	-76.8722	0.001			CONTINENTAL_RIFT				AAS; COL; TITR; Unknown	WHOLE ROCK	IGNEOUS:VOLCANIC:MAFIC	DIABASE		52.3	wt%	COL	0.65	wt%	COL	13.3	wt%	COL				1.5	wt%	Unknown				7	wt%	TITR							0.16	wt%	AAS	10.8	wt%
GROSCAMP-W-245395		GROSSMAN-CAMP	GROSSMAN, 1991	40.2	-76.8722	0.001			CONTINENTAL_RIFT				AAS; COL; TITR; Unknown	WHOLE ROCK	IGNEOUS:VOLCANIC:MAFIC	DIABASE		52.3	wt%	COL	0.67	wt%	COL	13	wt%	COL				1.29	wt%	Unknown				7.6	wt%	TITR							0.17	wt%	AAS	10.8	wt%
GROSCAMP-W-245396		GROSSMAN-CAMP	GROSSMAN, 1991	40.2	-76.8722	0.001			CONTINENTAL_RIFT				AAS; COL; TITR; Unknown	WHOLE ROCK	IGNEOUS:VOLCANIC:MAFIC	DIABASE		52.4	wt%	COL	0.75	wt%	COL	11.7	wt%	COL				1.57	wt%	Unknown				7.9	wt%	TITR							0.18	wt%	AAS	11.8	wt%
GROSCAMP-W-245397		GROSSMAN-CAMP	GROSSMAN, 1991	40.2	-76.8722	0.001			CONTINENTAL_RIFT				AAS; COL; TITR; Unknown	WHOLE ROCK	IGNEOUS:VOLCANIC:MAFIC	DIABASE		52.2	wt%	COL	0.71	wt%	COL	12.8	wt%	COL				1.5	wt%	Unknown				7.4	wt%	TITR							0.17	wt%	AAS	11	wt%
GROSCAMP-W-245398		GROSSMAN-CAMP	GROSSMAN, 1991	40.2	-76.8722	0.001			CONTINENTAL_RIFT				AAS; COL; TITR; Unknown	WHOLE ROCK	IGNEOUS:VOLCANIC:MAFIC	DIABASE		52.5	wt%	COL	0.73	wt%	COL	12.3	wt%	COL				1.45	wt%	Unknown				7.9	wt%	TITR							0.17	wt%	AAS	11.5	wt%
GROSCAMP-W-245399		GROSSMAN-CAMP	GROSSMAN, 1991	40.2	-76.8722	0.001			CONTINENTAL_RIFT				AAS; COL; TITR; Unknown	WHOLE ROCK	IGNEOUS:VOLCANIC:MAFIC	DIABASE		52.5	wt%	COL	0.79	wt%	COL	12	wt%	COL				1.33	wt%	Unknown				8.2	wt%	TITR							0.18	wt%	AAS	11.8	wt%
GROSCAMP-W-245400		GROSSMAN-CAMP	GROSSMAN, 1991	40.2	-76.8722	0.001			CONTINENTAL_RIFT				AAS; COL; TITR; Unknown	WHOLE ROCK	IGNEOUS:VOLCANIC:MAFIC	DIABASE		52.2	wt%	COL	0.86	wt%	COL	12.2	wt%	COL				1.72	wt%	Unknown				8.3	wt%	TITR							0.17	wt%	AAS	11.4	wt%
GROSCAMP-W-245401		GROSSMAN-CAMP	GROSSMAN, 1991	40.2	-76.8722	0.001			CONTINENTAL_RIFT				AAS; COL; TITR; Unknown	WHOLE ROCK	IGNEOUS:VOLCANIC:MAFIC	DIABASE		52.3	wt%	COL	1.12	wt%	COL	13.6	wt%	COL				1.6	wt%	Unknown				8.8	wt%	TITR							0.18	wt%	AAS	8.18	wt%
GROSCAMP-W-245402		GROSSMAN-CAMP	GROSSMAN, 1991	40.2	-76.8722	0.001			CONTINENTAL_RIFT				AAS; COL; TITR; Unknown	WHOLE ROCK	IGNEOUS:VOLCANIC:MAFIC	DIABASE		52.6	wt%	COL	0.83	wt%	COL	11.1	wt%	COL				1.99	wt%	Unknown				8	wt%	TITR							0.19	wt%	AAS	11.9	wt%
GROSCAMP-W-245403		GROSSMAN-CAMP	GROSSMAN, 1991	40.2	-76.8722	0.001			CONTINENTAL_RIFT				AAS; COL; TITR; Unknown	WHOLE ROCK	IGNEOUS:VOLCANIC:MAFIC	DIABASE		52.2	wt%	COL	0.79	wt%	COL	12.4	wt%	COL				1.62	wt%	Unknown				7.9	wt%	TITR							0.17	wt%	AAS	11	wt%
GROSCAMP-W-245404		GROSSMAN-CAMP	GROSSMAN, 1991	40.2	-76.8722	0.001			CONTINENTAL_RIFT				AAS; COL; TITR; Unknown	WHOLE ROCK	IGNEOUS:VOLCANIC:MAFIC	DIABASE		52.4	wt%	COL	0.76	wt%	COL	12.7	wt%	COL				1.74	wt%	Unknown				7.6	wt%	TITR							0.17	wt%	AAS	10.9	wt%
GROSCAMP-W-245405		GROSSMAN-CAMP	GROSSMAN, 1991	40.2	-76.8722	0.001			CONTINENTAL_RIFT				AAS; COL; TITR; Unknown	WHOLE ROCK	IGNEOUS:VOLCANIC:MAFIC	DIABASE		52.3	wt%	COL	0.72	wt%	COL	13	wt%	COL				1.58	wt%	Unknown				7.5	wt%	TITR							0.16	wt%	AAS	10.7	wt%
GROSCAMP-W-245406		GROSSMAN-CAMP	GROSSMAN, 1991	40.2	-76.8722	0.001			CONTINENTAL_RIFT				AAS; COL; TITR; Unknown	WHOLE ROCK	IGNEOUS:VOLCANIC:MAFIC	DIABASE		52.5	wt%	COL	0.77	wt%	COL	13.2	wt%	COL				1.54	wt%	Unknown				7.7	wt%	TITR							0.17	wt%	AAS	10.6	wt%
GROSCAMP-W-245407		GROSSMAN-CAMP	GROSSMAN, 1991	40.2	-76.8722	0.001			CONTINENTAL_RIFT				AAS; COL; TITR; Unknown	WHOLE ROCK	IGNEOUS:VOLCANIC:MAFIC	DIABASE		52.2	wt%	COL	0.71	wt%	COL	13.6	wt%	COL				1.37	wt%	Unknown				7.3	wt%	TITR							0.16	wt%	AAS	10.3	wt%
GROSCAMP-W-245408		GROSSMAN-CAMP	GROSSMAN, 1991	40.2	-76.8722	0.001			CONTINENTAL_RIFT				AAS; COL; TITR; Unknown	WHOLE ROCK	IGNEOUS:VOLCANIC:MAFIC	DIABASE		52.3	wt%	COL	0.72	wt%	COL	12.2	wt%	COL				1.55	wt%	Unknown				7.5	wt%	TITR							0.18	wt%	AAS	11.3	wt%
GROSCAMP-W-245409		GROSSMAN-CAMP	GROSSMAN, 1991	40.2	-76.8722	0.001			CONTINENTAL_RIFT				AAS; COL; TITR; Unknown	WHOLE ROCK	IGNEOUS:VOLCANIC:MAFIC	DIABASE		52.5	wt%	COL	0.83	wt%	COL	11.8	wt%	COL				1.54	wt%	Unknown				8.2	wt%	TITR							0.18	wt%	AAS	11.6	wt%
GROSCAMP-W-245410		GROSSMAN-CAMP	GROSSMAN, 1991	40.2	-76.8722	0.001			CONTINENTAL_RIFT				AAS; COL; TITR; Unknown	WHOLE ROCK	IGNEOUS:VOLCANIC:MAFIC	DIABASE		52.3	wt%	COL	1.12	wt%	COL	13.8	wt%	COL				1.83	wt%	Unknown				8.8	wt%	TITR							0.17	wt%	AAS	8.06	wt%
GROSCAMP-W-245411		GROSSMAN-CAMP	GROSSMAN, 1991	40.2	-76.8722	0.001			CONTINENTAL_RIFT				AAS; COL; TITR; Unknown	WHOLE ROCK	IGNEOUS:VOLCANIC:MAFIC	DIABASE		52.4	wt%	COL	1.14	wt%	COL	14	wt%	COL				2.06	wt%	Unknown				8.7	wt%	TITR							0.17	wt%	AAS	8.01	wt%
GROSCAMP-W-245412		GROSSMAN-CAMP	GROSSMAN, 1991	40.2	-76.8722	0.001			CONTINENTAL_RIFT				AAS; COL; TITR; Unknown	WHOLE ROCK	IGNEOUS:VOLCANIC:MAFIC	DIABASE		52.2	wt%	COL	1.11	wt%	COL	13.6	wt%	COL				1.6	wt%	Unknown				9	wt%	TITR							0.18	wt%	AAS	8.24	wt%
GROSCAMP-W-245413		GROSSMAN-CAMP	GROSSMAN, 1991	40.2	-76.8722	0.001			CONTINENTAL_RIFT				AAS; COL; TITR; Unknown	WHOLE ROCK	IGNEOUS:VOLCANIC:MAFIC	DIABASE		52.7	wt%	COL	0.84	wt%	COL	10.7	wt%	COL				2.82	wt%	Unknown				8.3	wt%	TITR							0.2	wt%	AAS	13.6	wt%
GROSCAMP-W-245414		GROSSMAN-CAMP	GROSSMAN, 1991	40.2	-76.8722	0.001			CONTINENTAL_RIFT				AAS; COL; TITR; Unknown	WHOLE ROCK	IGNEOUS:VOLCANIC:MAFIC	DIABASE		52.2	wt%	COL	0.82	wt%	COL	11.2	wt%	COL				1.93	wt%	Unknown				8.6	wt%	TITR							0.19	wt%	AAS	12.6	wt%
GROSCAMP-W-245415		GROSSMAN-CAMP	GROSSMAN, 1991	40.2	-76.8722	0.001			CONTINENTAL_RIFT				AAS; COL; TITR; Unknown	WHOLE ROCK	IGNEOUS:VOLCANIC:MAFIC	DIABASE		52.3	wt%	COL	0.84	wt%	COL	11.3	wt%	COL				1.87	wt%	Unknown				8.6	wt%	TITR							0.19	wt%	AAS	12.2	wt%
GROSCAMP-W-245416		GROSSMAN-CAMP	GROSSMAN, 1991	40.2	-76.8722	0.001			CONTINENTAL_RIFT				AAS; COL; TITR; Unknown	WHOLE ROCK	IGNEOUS:VOLCANIC:MAFIC	DIABASE		53.3	wt%	COL	1.49	wt%	COL	16.5	wt%	COL				2.82	wt%	Unknown				6.7	wt%	TITR							0.13	wt%	AAS	3.83	wt%
GROSCAMP-W-245417		GROSSMAN-CAMP	GROSSMAN, 1991	40.2	-76.8722	0.001			CONTINENTAL_RIFT				AAS; COL; TITR; Unknown	WHOLE ROCK	IGNEOUS:VOLCANIC:MAFIC	DIABASE		53.1	wt%	COL	1.25	wt%	COL	14.9	wt%	COL				1.48	wt%	Unknown				8.6	wt%	TITR							0.15	wt%	AAS	6.01	wt%
GROSCAMP-W-245418		GROSSMAN-CAMP	GROSSMAN, 1991	40.2	-76.8722	0.001			CONTINENTAL_RIFT				AAS; COL; TITR; Unknown	WHOLE ROCK	IGNEOUS:VOLCANIC:MAFIC	DIABASE		52.8	wt%	COL	1.44	wt%	COL	14.5	wt%	COL				2.15	wt%	Unknown				9.4	wt%	TITR							0.19	wt%	AAS	5.14	wt%
GROSCAMP-W-245958		GROSSMAN-CAMP	GROSSMAN, 1991	40.23	-75.99	0.001			CONTINENTAL_RIFT				AAS; COL; INAA; TITR; Unknown	WHOLE ROCK	IGNEOUS:VOLCANIC:MAFIC	DIABASE		52.7	wt%	COL	0.87	wt%	COL	14.6	wt%	COL				0.55	wt%	Unknown				9	wt%	TITR							0.17	wt%	AAS	7.9	wt%
GROSCAMP-W-245959		GROSSMAN-CAMP	GROSSMAN, 1991	40.23	-75.99	0.001			CONTINENTAL_RIFT				AAS; COL; INAA; TITR; Unknown	WHOLE ROCK	IGNEOUS:VOLCANIC:MAFIC	DIABASE		46	wt%	COL	1.02	wt%	COL	10.8	wt%	COL				2.49	wt%	Unknown				8	wt%	TITR							0.12	wt%	AAS	6.4	wt%
GROSCAMP-W-245960		GROSSMAN-CAMP	GROSSMAN, 1991	40.23	-75.99	0.001			CONTINENTAL_RIFT				AAS; COL; INAA; TITR; Unknown	WHOLE ROCK	IGNEOUS:VOLCANIC:MAFIC	DIABASE		52.5	wt%	COL	0.98	wt%	COL	14.1	wt%	COL				2.31	wt%	Unknown				8.2	wt%	TITR							0.17	wt%	AAS	8.11	wt%
GROSCAMP-W-245961		GROSSMAN-CAMP	GROSSMAN, 1991	40.23	-75.99	0.001			CONTINENTAL_RIFT				AAS; COL; INAA; TITR; Unknown	WHOLE ROCK	IGNEOUS:VOLCANIC:MAFIC	DIABASE		52.7	wt%	COL	1.27	wt%	COL	15.5	wt%	COL				2.18	wt%	Unknown				9	wt%	TITR							0.16	wt%	AAS	5.27	wt%
GROSCAMP-W-245962		GROSSMAN-CAMP	GROSSMAN, 1991	40.23	-75.99	0.001			CONTINENTAL_RIFT				AAS; COL; INAA; TITR; Unknown	WHOLE ROCK	IGNEOUS:PLUTONIC:MAFIC	GABBRO		54.1	wt%	COL	1.78	wt%	COL	16	wt%	COL				2.93	wt%	Unknown				8.8	wt%	TITR							0.16	wt%	AAS	2.7	wt%
GROSCAMP-W-245963		GROSSMAN-CAMP	GROSSMAN, 1991	40.23	-75.99	0.001			CONTINENTAL_RIFT				AAS; COL; INAA; TITR; Unknown	WHOLE ROCK	IGNEOUS:VOLCANIC:FELSIC	GRANOPHYRE		54.6	wt%	COL	2.06	wt%	COL	13.6	wt%	COL				5.89	wt%	Unknown				7.7	wt%	TITR							0.2	wt%	AAS	2.51	wt%
GROSCAMP-W-245964		GROSSMAN-CAMP	GROSSMAN, 1991	40.23	-75.99	0.001			CONTINENTAL_RIFT				AAS; COL; INAA; TITR; Unknown	WHOLE ROCK	IGNEOUS:VOLCANIC:MAFIC	DIABASE		52.3	wt%	COL	0.99	wt%	COL	16.5	wt%	COL				1.27	wt%	Unknown				8.6	wt%	TITR							0.16	wt%	AAS	5.98	wt%
GROSCAMP-W-245965		GROSSMAN-CAMP	GROSSMAN, 1991	40.23	-75.99	0.001			CONTINENTAL_RIFT				AAS; COL; INAA; TITR; Unknown	WHOLE ROCK	IGNEOUS:VOLCANIC:MAFIC	DIABASE		51.4	wt%	COL	1.17	wt%	COL	16.4	wt%	COL				1.64	wt%	Unknown				8.6	wt%	TITR							0.17	wt%	AAS	4.85	wt%
GROSCAMP-W-245966		GROSSMAN-CAMP	GROSSMAN, 1991	40.346	-75.701	0.001			CONTINENTAL_RIFT				AAS; COL; INAA; TITR; Unknown	WHOLE ROCK	IGNEOUS:VOLCANIC:MAFIC	DIABASE		52.4	wt%	COL	1.18	wt%	COL	14	wt%	COL				4.14	wt%	Unknown				6.9	wt%	TITR							0.17	wt%	AAS	7.74	wt%
GROSCAMP-W-245967		GROSSMAN-CAMP	GROSSMAN, 1991	40.346	-75.701	0.001			CONTINENTAL_RIFT				AAS; COL; INAA; TITR; Unknown	WHOLE ROCK	IGNEOUS:VOLCANIC:MAFIC	DIABASE		51.7	wt%	COL	0.64	wt%	COL	12	wt%	COL				1.98	wt%	Unknown				8	wt%	TITR							0.17	wt%	AAS	13.3	wt%
GROSCAMP-W-245968		GROSSMAN-CAMP	GROSSMAN, 1991	40.346	-75.701	0.001			CONTINENTAL_RIFT				AAS; COL; INAA; TITR; Unknown	WHOLE ROCK	IGNEOUS:VOLCANIC:MAFIC	DIABASE		51.7	wt%	COL	0.49	wt%	COL	9.16	wt%	COL				2.41	wt%	Unknown				8	wt%	TITR							0.19	wt%	AAS	17.4	wt%
GROSCAMP-W-245969		GROSSMAN-CAMP	GROSSMAN, 1991	40.346	-75.701	0.001			CONTINENTAL_RIFT				AAS; COL; INAA; TITR; Unknown	WHOLE ROCK	IGNEOUS:VOLCANIC:MAFIC	DIABASE		51.9	wt%	COL	0.63	wt%	COL	9.2	wt%	COL				1.95	wt%	Unknown				9.2	wt%	TITR							0.2	wt%	AAS	16.4	wt%
GROSCAMP-W-245970		GROSSMAN-CAMP	GROSSMAN, 1991	40.3	-75.6	0.001			CONTINENTAL_RIFT				AAS; COL; INAA; TITR; Unknown	WHOLE ROCK	IGNEOUS:VOLCANIC:MAFIC	DIABASE		52.2	wt%	COL	1.13	wt%	COL	14	wt%	COL				2.55	wt%	Unknown				8.4	wt%	TITR							0.17	wt%	AAS	7.85	wt%
GROSCAMP-W-246933		GROSSMAN-CAMP	GROSSMAN, 1991	38.526	-78.014	0.001			CONTINENTAL_RIFT				Unknown	WHOLE ROCK	IGNEOUS:VOLCANIC:MAFIC	DIABASE
GROSCAMP-W-245979		GROSSMAN-CAMP	GROSSMAN, 1991	40.79	-78.08	0.001			CONTINENTAL_RIFT				AAS; COL; INAA; TITR; Unknown	WHOLE ROCK	IGNEOUS:VOLCANIC:MAFIC	DIABASE		52.6	wt%	COL	1.1	wt%	COL	15.3	wt%	COL				3.46	wt%	Unknown				7.3	wt%	TITR							0.17	wt%	AAS	6.19	wt%
GROSCAMP-W-245980		GROSSMAN-CAMP	GROSSMAN, 1991	40.79	-78.08	0.001			CONTINENTAL_RIFT				AAS; COL; INAA; TITR; Unknown	WHOLE ROCK	IGNEOUS:VOLCANIC:MAFIC	DIABASE		52.1	wt%	COL	1.12	wt%	COL	14.8	wt%	COL				2.24	wt%	Unknown				8.5	wt%	TITR							0.17	wt%	AAS	7.1	wt%
GROSCAMP-W-245984		GROSSMAN-CAMP	GROSSMAN, 1991	37.775	-80.405	0.001			CONTINENTAL_RIFT				AAS; COL; INAA; TITR; Unknown	WHOLE ROCK	IGNEOUS:VOLCANIC:MAFIC	DIABASE		51	wt%	COL	0.77	wt%	COL	11.7	wt%	COL				3.18	wt%	Unknown				8.4	wt%	TITR							0.18	wt%	AAS	12.4	wt%
GROSCAMP-W-245985		GROSSMAN-CAMP	GROSSMAN, 1991	37.775	-80.405	0.001			CONTINENTAL_RIFT				AAS; COL; INAA; TITR; Unknown	WHOLE ROCK	IGNEOUS:VOLCANIC:MAFIC	DIABASE		52.2	wt%	COL	0.64	wt%	COL	10.2	wt%	COL				1.62	wt%	Unknown				8.7	wt%	TITR							0.19	wt%	AAS	15.2	wt%
GROSCAMP-W-245986		GROSSMAN-CAMP	GROSSMAN, 1991	37.775	-80.405	0.001			CONTINENTAL_RIFT				AAS; COL; INAA; TITR; Unknown	WHOLE ROCK	IGNEOUS:VOLCANIC:MAFIC	DIABASE		52.7	wt%	COL	1.13	wt%	COL	14.2	wt%	COL				2.78	wt%	Unknown				8.1	wt%	TITR							0.17	wt%	AAS	7.68	wt%
GROSCAMP-W-246315		GROSSMAN-CAMP	GROSSMAN, 1991	41.832	-72.425	0.001			CONTINENTAL_RIFT				INAA; TITR; Unknown	WHOLE ROCK	IGNEOUS:VOLCANIC:MAFIC	DIABASE														3.27	wt%	Unknown				4.7	wt%	TITR
GROSCAMP-W-246316		GROSSMAN-CAMP	GROSSMAN, 1991	41.832	-72.425	0.001			CONTINENTAL_RIFT				INAA; TITR; Unknown	WHOLE ROCK	IGNEOUS:VOLCANIC:MAFIC	DIABASE														3.85	wt%	Unknown				6.7	wt%	TITR
GROSCAMP-W-246317		GROSSMAN-CAMP	GROSSMAN, 1991	41.832	-72.425	0.001			CONTINENTAL_RIFT				INAA; TITR; Unknown	WHOLE ROCK	IGNEOUS:VOLCANIC:MAFIC	DIABASE														2.76	wt%	Unknown				7.1	wt%	TITR
GROSCAMP-W-246318		GROSSMAN-CAMP	GROSSMAN, 1991	41.832	-72.425	0.001			CONTINENTAL_RIFT				INAA; TITR; Unknown	WHOLE ROCK	IGNEOUS:VOLCANIC:MAFIC	DIABASE														3.09	wt%	Unknown				7.3	wt%	TITR
GROSCAMP-W-246319		GROSSMAN-CAMP	GROSSMAN, 1991	41.832	-72.425	0.001			CONTINENTAL_RIFT				INAA; TITR; Unknown	WHOLE ROCK	IGNEOUS:VOLCANIC:MAFIC	DIABASE														3.52	wt%	Unknown				6.9	wt%	TITR
GROSCAMP-W-246320		GROSSMAN-CAMP	GROSSMAN, 1991	41.832	-72.425	0.001			CONTINENTAL_RIFT				INAA; TITR; Unknown	WHOLE ROCK	IGNEOUS:VOLCANIC:MAFIC	DIABASE														3.48	wt%	Unknown				7	wt%	TITR
GROSCAMP-W-246321		GROSSMAN-CAMP	GROSSMAN, 1991	41.832	-72.425	0.001			CONTINENTAL_RIFT				INAA; TITR; Unknown	WHOLE ROCK	IGNEOUS:VOLCANIC:MAFIC	DIABASE														5.03	wt%	Unknown				7.7	wt%	TITR
GROSCAMP-W-246322		GROSSMAN-CAMP	GROSSMAN, 1991	41.832	-72.425	0.001			CONTINENTAL_RIFT				INAA; TITR; Unknown	WHOLE ROCK	IGNEOUS:VOLCANIC:MAFIC	DIABASE														4.52	wt%	Unknown				8	wt%	TITR
GROSCAMP-W-246323		GROSSMAN-CAMP	GROSSMAN, 1991	41.832	-72.425	0.001			CONTINENTAL_RIFT				INAA; TITR; Unknown	WHOLE ROCK	IGNEOUS:VOLCANIC:MAFIC	DIABASE														3.52	wt%	Unknown				9.3	wt%	TITR
GROSCAMP-W-246324		GROSSMAN-CAMP	GROSSMAN, 1991	41.832	-72.425	0.001			CONTINENTAL_RIFT				INAA; TITR; Unknown	WHOLE ROCK	IGNEOUS:VOLCANIC:MAFIC	DIABASE														3.25	wt%	Unknown				9.4	wt%	TITR
GROSCAMP-W-246325		GROSSMAN-CAMP	GROSSMAN, 1991	41.832	-72.425	0.001			CONTINENTAL_RIFT				INAA; TITR; Unknown	WHOLE ROCK	IGNEOUS:VOLCANIC:MAFIC	DIABASE														2.91	wt%	Unknown				9.3	wt%	TITR
GROSCAMP-W-246326		GROSSMAN-CAMP	GROSSMAN, 1991	41.832	-72.425	0.001			CONTINENTAL_RIFT				INAA; TITR; Unknown	WHOLE ROCK	IGNEOUS:VOLCANIC:MAFIC	DIABASE														2.98	wt%	Unknown				9.7	wt%	TITR
GROSCAMP-W-246327		GROSSMAN-CAMP	GROSSMAN, 1991	41.832	-72.425	0.001			CONTINENTAL_RIFT				INAA; TITR; Unknown	WHOLE ROCK	IGNEOUS:VOLCANIC:MAFIC	DIABASE														3.78	wt%	Unknown				11.4	wt%	TITR
GROSCAMP-W-246328		GROSSMAN-CAMP	GROSSMAN, 1991	41.832	-72.425	0.001			CONTINENTAL_RIFT				INAA; TITR; Unknown	WHOLE ROCK	IGNEOUS:VOLCANIC:MAFIC	DIABASE														2.63	wt%	Unknown				9.4	wt%	TITR
GROSCAMP-W-246329		GROSSMAN-CAMP	GROSSMAN, 1991	41.832	-72.425	0.001			CONTINENTAL_RIFT				INAA; TITR; Unknown	WHOLE ROCK	IGNEOUS:VOLCANIC:MAFIC	DIABASE														3.17	wt%	Unknown				9.8	wt%	TITR
GROSCAMP-W-246330		GROSSMAN-CAMP	GROSSMAN, 1991	41.832	-72.425	0.001			CONTINENTAL_RIFT				INAA; TITR; Unknown	WHOLE ROCK	IGNEOUS:VOLCANIC:MAFIC	DIABASE														2.54	wt%	Unknown				10.2	wt%	TITR
GROSCAMP-W-246331		GROSSMAN-CAMP	GROSSMAN, 1991	41.832	-72.425	0.001			CONTINENTAL_RIFT				INAA; TITR; Unknown	WHOLE ROCK	IGNEOUS:VOLCANIC:MAFIC	DIABASE														5	wt%	Unknown				10.3	wt%	TITR
GROSCAMP-W-246934		GROSSMAN-CAMP	GROSSMAN, 1991	38.526	-78.014	0.001			CONTINENTAL_RIFT				Unknown	WHOLE ROCK	IGNEOUS:VOLCANIC:MAFIC	DIABASE
GROSCAMP-W-246332		GROSSMAN-CAMP	GROSSMAN, 1991	41.832	-72.425	0.001			CONTINENTAL_RIFT				INAA; TITR; Unknown	WHOLE ROCK	IGNEOUS:VOLCANIC:MAFIC	DIABASE														5.24	wt%	Unknown				9.7	wt%	TITR
GROSCAMP-W-246333		GROSSMAN-CAMP	GROSSMAN, 1991	41.832	-72.425	0.001			CONTINENTAL_RIFT				INAA; TITR; Unknown	WHOLE ROCK	IGNEOUS:VOLCANIC:MAFIC	DIABASE														4.03	wt%	Unknown				10.4	wt%	TITR
GROSCAMP-W-246334		GROSSMAN-CAMP	GROSSMAN, 1991	41.832	-72.425	0.001			CONTINENTAL_RIFT				INAA; TITR; Unknown	WHOLE ROCK	IGNEOUS:VOLCANIC:MAFIC	DIABASE														4.43	wt%	Unknown				10.3	wt%	TITR
GROSCAMP-W-246335		GROSSMAN-CAMP	GROSSMAN, 1991	41.832	-72.425	0.001			CONTINENTAL_RIFT				INAA; TITR; Unknown	WHOLE ROCK	IGNEOUS:VOLCANIC:MAFIC	DIABASE														3.7	wt%	Unknown				10.7	wt%	TITR
GROSCAMP-W-246336		GROSSMAN-CAMP	GROSSMAN, 1991	41.832	-72.425	0.001			CONTINENTAL_RIFT				INAA; TITR; Unknown	WHOLE ROCK	IGNEOUS:VOLCANIC:MAFIC	DIABASE														4.56	wt%	Unknown				10.7	wt%	TITR
GROSCAMP-W-246337		GROSSMAN-CAMP	GROSSMAN, 1991	41.832	-72.425	0.001			CONTINENTAL_RIFT				INAA; TITR; Unknown	WHOLE ROCK	IGNEOUS:VOLCANIC:MAFIC	DIABASE														2.87	wt%	Unknown				10.8	wt%	TITR
GROSCAMP-W-246914		GROSSMAN-CAMP	GROSSMAN, 1991	38.526	-78.014	0.001			CONTINENTAL_RIFT				Unknown	WHOLE ROCK	IGNEOUS:VOLCANIC:MAFIC	DIABASE
GROSCAMP-W-246915		GROSSMAN-CAMP	GROSSMAN, 1991	38.526	-78.014	0.001			CONTINENTAL_RIFT				Unknown	WHOLE ROCK	IGNEOUS:VOLCANIC:MAFIC	DIABASE
GROSCAMP-W-246916		GROSSMAN-CAMP	GROSSMAN, 1991	38.526	-78.014	0.001			CONTINENTAL_RIFT				Unknown	WHOLE ROCK	IGNEOUS:VOLCANIC:MAFIC	DIABASE
GROSCAMP-W-246917		GROSSMAN-CAMP	GROSSMAN, 1991	38.526	-78.014	0.001			CONTINENTAL_RIFT				Unknown	WHOLE ROCK	IGNEOUS:VOLCANIC:MAFIC	DIABASE
GROSCAMP-W-246918		GROSSMAN-CAMP	GROSSMAN, 1991	38.526	-78.014	0.001			CONTINENTAL_RIFT				Unknown	WHOLE ROCK	IGNEOUS:VOLCANIC:MAFIC	DIABASE
GROSCAMP-W-246919		GROSSMAN-CAMP	GROSSMAN, 1991	38.526	-78.014	0.001			CONTINENTAL_RIFT				Unknown	WHOLE ROCK	IGNEOUS:VOLCANIC:MAFIC	DIABASE
GROSCAMP-W-246920		GROSSMAN-CAMP	GROSSMAN, 1991	38.526	-78.014	0.001			CONTINENTAL_RIFT				Unknown	WHOLE ROCK	IGNEOUS:VOLCANIC:MAFIC	DIABASE
GROSCAMP-W-246921		GROSSMAN-CAMP	GROSSMAN, 1991	38.526	-78.014	0.001			CONTINENTAL_RIFT				Unknown	WHOLE ROCK	IGNEOUS:VOLCANIC:MAFIC	DIABASE
GROSCAMP-W-246922		GROSSMAN-CAMP	GROSSMAN, 1991	38.526	-78.014	0.001			CONTINENTAL_RIFT				Unknown	WHOLE ROCK	IGNEOUS:VOLCANIC:MAFIC	DIABASE
GROSCAMP-W-246923		GROSSMAN-CAMP	GROSSMAN, 1991	38.526	-78.014	0.001			CONTINENTAL_RIFT				Unknown	WHOLE ROCK	IGNEOUS:VOLCANIC:MAFIC	DIABASE
GROSCAMP-W-246924		GROSSMAN-CAMP	GROSSMAN, 1991	38.526	-78.014	0.001			CONTINENTAL_RIFT				Unknown	WHOLE ROCK	IGNEOUS:VOLCANIC:MAFIC	DIABASE
GROSCAMP-W-246925		GROSSMAN-CAMP	GROSSMAN, 1991	38.526	-78.014	0.001			CONTINENTAL_RIFT				Unknown	WHOLE ROCK	IGNEOUS:VOLCANIC:MAFIC	DIABASE
GROSCAMP-W-246926		GROSSMAN-CAMP	GROSSMAN, 1991	38.526	-78.014	0.001			CONTINENTAL_RIFT				Unknown	WHOLE ROCK	IGNEOUS:VOLCANIC:MAFIC	DIABASE
GROSCAMP-W-246927		GROSSMAN-CAMP	GROSSMAN, 1991	38.526	-78.014	0.001			CONTINENTAL_RIFT				Unknown	WHOLE ROCK	IGNEOUS:VOLCANIC:MAFIC	DIABASE
GROSCAMP-W-246928		GROSSMAN-CAMP	GROSSMAN, 1991	38.526	-78.014	0.001			CONTINENTAL_RIFT				Unknown	WHOLE ROCK	IGNEOUS:VOLCANIC:MAFIC	DIABASE
GROSCAMP-W-246929		GROSSMAN-CAMP	GROSSMAN, 1991	38.526	-78.014	0.001			CONTINENTAL_RIFT				Unknown	WHOLE ROCK	IGNEOUS:VOLCANIC:MAFIC	DIABASE
GROSCAMP-W-246930		GROSSMAN-CAMP	GROSSMAN, 1991	38.526	-78.014	0.001			CONTINENTAL_RIFT				Unknown	WHOLE ROCK	IGNEOUS:VOLCANIC:MAFIC	DIABASE
GROSCAMP-W-246931		GROSSMAN-CAMP	GROSSMAN, 1991	38.526	-78.014	0.001			CONTINENTAL_RIFT				Unknown	WHOLE ROCK	IGNEOUS:VOLCANIC:MAFIC	DIABASE
GROSCAMP-W-246946		GROSSMAN-CAMP	GROSSMAN, 1991	38.526	-78.014	0.001			CONTINENTAL_RIFT				Unknown	WHOLE ROCK	IGNEOUS:VOLCANIC:MAFIC	DIABASE
GROSCAMP-W-246947		GROSSMAN-CAMP	GROSSMAN, 1991	38.526	-78.014	0.001			CONTINENTAL_RIFT				Unknown	WHOLE ROCK	IGNEOUS:VOLCANIC:MAFIC	DIABASE
GROSCAMP-W-246948		GROSSMAN-CAMP	GROSSMAN, 1991	38.526	-78.014	0.001			CONTINENTAL_RIFT				Unknown	WHOLE ROCK	IGNEOUS:VOLCANIC:MAFIC	DIABASE
GROSCAMP-W-246949		GROSSMAN-CAMP	GROSSMAN, 1991	38.526	-78.014	0.001			CONTINENTAL_RIFT				Unknown	WHOLE ROCK	IGNEOUS:VOLCANIC:MAFIC	DIABASE
GROSCAMP-W-246950		GROSSMAN-CAMP	GROSSMAN, 1991	38.526	-78.014	0.001			CONTINENTAL_RIFT				Unknown	WHOLE ROCK	IGNEOUS:VOLCANIC:MAFIC	DIABASE
GROSCAMP-W-246951		GROSSMAN-CAMP	GROSSMAN, 1991	38.526	-78.014	0.001			CONTINENTAL_RIFT				Unknown	WHOLE ROCK	IGNEOUS:VOLCANIC:MAFIC	DIABASE
GROSCAMP-W-246952		GROSSMAN-CAMP	GROSSMAN, 1991	38.526	-78.014	0.001			CONTINENTAL_RIFT				Unknown	WHOLE ROCK	IGNEOUS:VOLCANIC:MAFIC	DIABASE
GROSCAMP-W-246953		GROSSMAN-CAMP	GROSSMAN, 1991	38.526	-78.014	0.001			CONTINENTAL_RIFT				Unknown	WHOLE ROCK	IGNEOUS:VOLCANIC:MAFIC	DIABASE
GROSCAMP-W-246954		GROSSMAN-CAMP	GROSSMAN, 1991	38.526	-78.014	0.001			CONTINENTAL_RIFT				Unknown	WHOLE ROCK	IGNEOUS:VOLCANIC:MAFIC	DIABASE
GROSCAMP-W-246955		GROSSMAN-CAMP	GROSSMAN, 1991	38.526	-78.014	0.001			CONTINENTAL_RIFT				Unknown	WHOLE ROCK	IGNEOUS:VOLCANIC:MAFIC	DIABASE
GROSCAMP-W-246956		GROSSMAN-CAMP	GROSSMAN, 1991	38.526	-78.014	0.001			CONTINENTAL_RIFT				Unknown	WHOLE ROCK	IGNEOUS:VOLCANIC:MAFIC	DIABASE
GROSCAMP-W-246957		GROSSMAN-CAMP	GROSSMAN, 1991	38.526	-78.014	0.001			CONTINENTAL_RIFT				Unknown	WHOLE ROCK	IGNEOUS:VOLCANIC:MAFIC	DIABASE
GROSCAMP-W-246958		GROSSMAN-CAMP	GROSSMAN, 1991	38.526	-78.014	0.001			CONTINENTAL_RIFT				Unknown	WHOLE ROCK	IGNEOUS:VOLCANIC:MAFIC	DIABASE
GROSCAMP-W-246959		GROSSMAN-CAMP	GROSSMAN, 1991	38.526	-78.014	0.001			CONTINENTAL_RIFT				Unknown	WHOLE ROCK	IGNEOUS:VOLCANIC:MAFIC	DIABASE
GROSCAMP-W-246960		GROSSMAN-CAMP	GROSSMAN, 1991	38.526	-78.014	0.001			CONTINENTAL_RIFT				Unknown	WHOLE ROCK	IGNEOUS:VOLCANIC:MAFIC	DIABASE
GROSCAMP-W-246961		GROSSMAN-CAMP	GROSSMAN, 1991	38.526	-78.014	0.001			CONTINENTAL_RIFT				Unknown	WHOLE ROCK	IGNEOUS:VOLCANIC:MAFIC	DIABASE
GROSCAMP-W-246962		GROSSMAN-CAMP	GROSSMAN, 1991	38.526	-78.014	0.001			CONTINENTAL_RIFT				Unknown	WHOLE ROCK	IGNEOUS:VOLCANIC:MAFIC	DIABASE
GROSCAMP-W-246963		GROSSMAN-CAMP	GROSSMAN, 1991	38.526	-78.014	0.001			CONTINENTAL_RIFT				Unknown	WHOLE ROCK	IGNEOUS:VOLCANIC:MAFIC	DIABASE
GROSCAMP-W-246964		GROSSMAN-CAMP	GROSSMAN, 1991	38.526	-78.014	0.001			CONTINENTAL_RIFT				Unknown	WHOLE ROCK	IGNEOUS:VOLCANIC:MAFIC	DIABASE
GROSCAMP-W-246965		GROSSMAN-CAMP	GROSSMAN, 1991	38.526	-78.014	0.001			CONTINENTAL_RIFT				Unknown	WHOLE ROCK	IGNEOUS:VOLCANIC:MAFIC	DIABASE
GROSCAMP-W-246966		GROSSMAN-CAMP	GROSSMAN, 1991	38.526	-78.014	0.001			CONTINENTAL_RIFT				Unknown	WHOLE ROCK	IGNEOUS:VOLCANIC:MAFIC	DIABASE
GROSCAMP-W-246967		GROSSMAN-CAMP	GROSSMAN, 1991	38.526	-78.014	0.001			CONTINENTAL_RIFT				Unknown	WHOLE ROCK	IGNEOUS:VOLCANIC:MAFIC	DIABASE
GROSCAMP-W-246968		GROSSMAN-CAMP	GROSSMAN, 1991	38.526	-78.014	0.001			CONTINENTAL_RIFT				Unknown	WHOLE ROCK	IGNEOUS:VOLCANIC:MAFIC	DIABASE
GROSCAMP-W-246969		GROSSMAN-CAMP	GROSSMAN, 1991	38.526	-78.014	0.001			CONTINENTAL_RIFT				Unknown	WHOLE ROCK	IGNEOUS:VOLCANIC:MAFIC	DIABASE
GROSCAMP-W-246970		GROSSMAN-CAMP	GROSSMAN, 1991	38.526	-78.014	0.001			CONTINENTAL_RIFT				Unknown	WHOLE ROCK	IGNEOUS:VOLCANIC:MAFIC	DIABASE
GROSCAMP-W-246971		GROSSMAN-CAMP	GROSSMAN, 1991	38.526	-78.014	0.001			CONTINENTAL_RIFT				Unknown	WHOLE ROCK	IGNEOUS:VOLCANIC:MAFIC	DIABASE
GROSCAMP-W-246972		GROSSMAN-CAMP	GROSSMAN, 1991	38.526	-78.014	0.001			CONTINENTAL_RIFT				Unknown	WHOLE ROCK	IGNEOUS:VOLCANIC:MAFIC	DIABASE
GROSCAMP-W-246973		GROSSMAN-CAMP	GROSSMAN, 1991	38.526	-78.014	0.001			CONTINENTAL_RIFT				Unknown	WHOLE ROCK	IGNEOUS:VOLCANIC:MAFIC	DIABASE
GROSCAMP-W-246974		GROSSMAN-CAMP	GROSSMAN, 1991	38.526	-78.014	0.001			CONTINENTAL_RIFT				Unknown	WHOLE ROCK	IGNEOUS:VOLCANIC:MAFIC	DIABASE
GROSCAMP-W-246975		GROSSMAN-CAMP	GROSSMAN, 1991	38.526	-78.014	0.001			CONTINENTAL_RIFT				Unknown	WHOLE ROCK	IGNEOUS:VOLCANIC:MAFIC	DIABASE
GROSCAMP-W-246976		GROSSMAN-CAMP	GROSSMAN, 1991	38.526	-78.014	0.001			CONTINENTAL_RIFT				Unknown	WHOLE ROCK	IGNEOUS:VOLCANIC:MAFIC	DIABASE
GROSCAMP-W-246977		GROSSMAN-CAMP	GROSSMAN, 1991	38.526	-78.014	0.001			CONTINENTAL_RIFT				Unknown	WHOLE ROCK	IGNEOUS:VOLCANIC:MAFIC	DIABASE
GROSCAMP-W-246978		GROSSMAN-CAMP	GROSSMAN, 1991	38.526	-78.014	0.001			CONTINENTAL_RIFT				Unknown	WHOLE ROCK	IGNEOUS:VOLCANIC:MAFIC	DIABASE
GROSCAMP-W-246979		GROSSMAN-CAMP	GROSSMAN, 1991	38.526	-78.014	0.001			CONTINENTAL_RIFT				Unknown	WHOLE ROCK	IGNEOUS:VOLCANIC:MAFIC	DIABASE
GROSCAMP-W-246980		GROSSMAN-CAMP	GROSSMAN, 1991	38.526	-78.014	0.001			CONTINENTAL_RIFT				Unknown	WHOLE ROCK	IGNEOUS:VOLCANIC:MAFIC	DIABASE
GROSCAMP-W-246981		GROSSMAN-CAMP	GROSSMAN, 1991	38.526	-78.014	0.001			CONTINENTAL_RIFT				Unknown	WHOLE ROCK	IGNEOUS:VOLCANIC:MAFIC	DIABASE
GROSCAMP-W-246982		GROSSMAN-CAMP	GROSSMAN, 1991	38.526	-78.014	0.001			CONTINENTAL_RIFT				Unknown	WHOLE ROCK	IGNEOUS:VOLCANIC:MAFIC	DIABASE
GROSCAMP-W-246983		GROSSMAN-CAMP	GROSSMAN, 1991	38.526	-78.014	0.001			CONTINENTAL_RIFT				Unknown	WHOLE ROCK	IGNEOUS:VOLCANIC:MAFIC	DIABASE
GROSCAMP-W-246984		GROSSMAN-CAMP	GROSSMAN, 1991	38.526	-78.014	0.001			CONTINENTAL_RIFT				Unknown	WHOLE ROCK	IGNEOUS:VOLCANIC:MAFIC	DIABASE
GROSCAMP-W-246985		GROSSMAN-CAMP	GROSSMAN, 1991	38.526	-78.014	0.001			CONTINENTAL_RIFT				Unknown	WHOLE ROCK	IGNEOUS:VOLCANIC:MAFIC	DIABASE
GROSCAMP-W-246986		GROSSMAN-CAMP	GROSSMAN, 1991	38.526	-78.014	0.001			CONTINENTAL_RIFT				Unknown	WHOLE ROCK	IGNEOUS:VOLCANIC:MAFIC	DIABASE
GROSCAMP-W-246987		GROSSMAN-CAMP	GROSSMAN, 1991	38.526	-78.014	0.001			CONTINENTAL_RIFT				Unknown	WHOLE ROCK	IGNEOUS:VOLCANIC:MAFIC	DIABASE
GROSCAMP-W-246988		GROSSMAN-CAMP	GROSSMAN, 1991	38.526	-78.014	0.001			CONTINENTAL_RIFT				Unknown	WHOLE ROCK	IGNEOUS:VOLCANIC:MAFIC	DIABASE
GROSCAMP-W-246989		GROSSMAN-CAMP	GROSSMAN, 1991	38.526	-78.014	0.001			CONTINENTAL_RIFT				Unknown	WHOLE ROCK	IGNEOUS:VOLCANIC:MAFIC	DIABASE
GROSCAMP-W-246990		GROSSMAN-CAMP	GROSSMAN, 1991	38.526	-78.014	0.001			CONTINENTAL_RIFT				Unknown	WHOLE ROCK	IGNEOUS:VOLCANIC:MAFIC	DIABASE
GROSCAMP-W-247386		GROSSMAN-CAMP	GROSSMAN, 1991	40.3	-75.6	0.001			CONTINENTAL_RIFT				AAS; COL; INAA; TITR; Unknown	WHOLE ROCK	IGNEOUS:VOLCANIC:MAFIC	DIABASE		52.5	wt%	COL	1.19	wt%	COL	14.2	wt%	COL				1.9	wt%	Unknown				8.8	wt%	TITR							0.17	wt%	AAS	7.35	wt%
GROSCAMP-W-247387		GROSSMAN-CAMP	GROSSMAN, 1991	40.3	-75.6	0.001			CONTINENTAL_RIFT				AAS; COL; INAA; TITR; Unknown	WHOLE ROCK	IGNEOUS:PLUTONIC:MAFIC	GABBRO		47.8	wt%	COL	4.01	wt%	COL	12.1	wt%	COL				6.18	wt%	Unknown				13.1	wt%	TITR							0.22	wt%	AAS	3.91	wt%
GROSCAMP-W-247388		GROSSMAN-CAMP	GROSSMAN, 1991	40.3	-75.6	0.001			CONTINENTAL_RIFT				AAS; COL; INAA; TITR; Unknown	WHOLE ROCK	IGNEOUS:VOLCANIC:FELSIC	GRANOPHYRE		52.1	wt%	COL	1.72	wt%	COL	13.6	wt%	COL				4.36	wt%	Unknown				8.3	wt%	TITR							0.32	wt%	AAS	4.77	wt%
GROSCAMP-W-247389		GROSSMAN-CAMP	GROSSMAN, 1991	40.3	-75.6	0.001			CONTINENTAL_RIFT				AAS; COL; INAA; TITR; Unknown	WHOLE ROCK	IGNEOUS:VOLCANIC:MAFIC	DIABASE		52.7	wt%	COL	0.89	wt%	COL	19.7	wt%	COL				1.7	wt%	Unknown				5.2	wt%	TITR							0.11	wt%	AAS	4.48	wt%
GROSCAMP-W-247390		GROSSMAN-CAMP	GROSSMAN, 1991	40.3	-75.6	0.001			CONTINENTAL_RIFT				AAS; COL; INAA; TITR; Unknown	WHOLE ROCK	IGNEOUS:VOLCANIC:MAFIC	DIABASE		52.3	wt%	COL	0.82	wt%	COL	13.7	wt%	COL				2.03	wt%	Unknown				7.3	wt%	TITR							0.16	wt%	AAS	9.84	wt%
GROSCAMP-W-247391		GROSSMAN-CAMP	GROSSMAN, 1991	40.3	-75.6	0.001			CONTINENTAL_RIFT				AAS; COL; INAA; TITR; Unknown	WHOLE ROCK	IGNEOUS:PLUTONIC:MAFIC	GABBRO		53.1	wt%	COL	1.55	wt%	COL	13.7	wt%	COL				2.96	wt%	Unknown				10	wt%	TITR							0.2	wt%	AAS	4.86	wt%
GROSCAMP-W-247392		GROSSMAN-CAMP	GROSSMAN, 1991	40.3	-75.6	0.001			CONTINENTAL_RIFT				AAS; COL; INAA; TITR; Unknown	WHOLE ROCK	IGNEOUS:PLUTONIC:MAFIC	GABBRO		52.7	wt%	COL	1.39	wt%	COL	15.2	wt%	COL				2.75	wt%	Unknown				9	wt%	TITR							0.19	wt%	AAS	4.78	wt%
GROSCAMP-W-247393		GROSSMAN-CAMP	GROSSMAN, 1991	40.3	-75.6	0.001			CONTINENTAL_RIFT				AAS; COL; INAA; TITR; Unknown	WHOLE ROCK	IGNEOUS:VOLCANIC:MAFIC	DIABASE		52.4	wt%	COL	1.15	wt%	COL	13.5	wt%	COL				2.27	wt%	Unknown				8.5	wt%	TITR							0.18	wt%	AAS	8.52	wt%
GROSCAMP-W-247394		GROSSMAN-CAMP	GROSSMAN, 1991	40.3	-75.6	0.001			CONTINENTAL_RIFT				AAS; COL; INAA; TITR; Unknown	WHOLE ROCK	IGNEOUS:VOLCANIC:MAFIC	DIABASE		51	wt%	COL	0.89	wt%	COL	12.3	wt%	COL				2.03	wt%	Unknown				8.8	wt%	TITR							0.18	wt%	AAS	11.6	wt%
GROSCAMP-W-247395		GROSSMAN-CAMP	GROSSMAN, 1991	40.3	-75.6	0.001			CONTINENTAL_RIFT				AAS; COL; INAA; TITR; Unknown	WHOLE ROCK	IGNEOUS:VOLCANIC:MAFIC	DIABASE		52.5	wt%	COL	0.93	wt%	COL	15.5	wt%	COL				1.58	wt%	Unknown				7.5	wt%	TITR							0.17	wt%	AAS	7.23	wt%
GROSCAMP-W-247396		GROSSMAN-CAMP	GROSSMAN, 1991	40.3	-75.6	0.001			CONTINENTAL_RIFT				AAS; COL; INAA; TITR; Unknown	WHOLE ROCK	IGNEOUS:VOLCANIC:FELSIC	GRANOPHYRE		53.2	wt%	COL	1.28	wt%	COL	15	wt%	COL				3.11	wt%	Unknown				8.8	wt%	TITR							0.19	wt%	AAS	3.85	wt%
GROSCAMP-W-247397		GROSSMAN-CAMP	GROSSMAN, 1991	40.3	-75.6	0.001			CONTINENTAL_RIFT				AAS; COL; INAA; TITR; Unknown	WHOLE ROCK	IGNEOUS:VOLCANIC:FELSIC	GRANOPHYRE		51.4	wt%	COL	1.41	wt%	COL	16.2	wt%	COL				3.67	wt%	Unknown				7.2	wt%	TITR							0.19	wt%	AAS	4.06	wt%
GROSCAMP-W-247398		GROSSMAN-CAMP	GROSSMAN, 1991	40.3	-75.6	0.001			CONTINENTAL_RIFT				AAS; COL; INAA; TITR; Unknown	WHOLE ROCK	IGNEOUS:VOLCANIC:FELSIC	GRANOPHYRE		55.6	wt%	COL	1.45	wt%	COL	15.8	wt%	COL				3.23	wt%	Unknown				6.8	wt%	TITR							0.16	wt%	AAS	2.21	wt%
GROSCAMP-W-247399		GROSSMAN-CAMP	GROSSMAN, 1991	40.3	-75.6	0.001			CONTINENTAL_RIFT				AAS; COL; INAA; TITR; Unknown	WHOLE ROCK	IGNEOUS:VOLCANIC:MAFIC	DIABASE		52.7	wt%	COL	0.91	wt%	COL	13.8	wt%	COL				2.34	wt%	Unknown				8	wt%	TITR							0.18	wt%	AAS	8.11	wt%
GROSCAMP-W-247400		GROSSMAN-CAMP	GROSSMAN, 1991	40.3	-75.6	0.001			CONTINENTAL_RIFT				AAS; COL; INAA; TITR; Unknown	WHOLE ROCK	IGNEOUS:VOLCANIC:MAFIC	DIABASE		52.4	wt%	COL	0.99	wt%	COL	14.1	wt%	COL				2.03	wt%	Unknown				7.9	wt%	TITR							0.18	wt%	AAS	7.73	wt%
GROSCAMP-W-247401		GROSSMAN-CAMP	GROSSMAN, 1991	40.79	-78.08	0.001			CONTINENTAL_RIFT				AAS; COL; INAA; TITR; Unknown	WHOLE ROCK	IGNEOUS:VOLCANIC:MAFIC	DIABASE		52.7	wt%	COL	1.08	wt%	COL	13.6	wt%	COL				2.02	wt%	Unknown				9.2	wt%	TITR							0.19	wt%	AAS	7.64	wt%
GROSCAMP-W-247402		GROSSMAN-CAMP	GROSSMAN, 1991	40.79	-78.08	0.001			CONTINENTAL_RIFT				AAS; COL; INAA; TITR; Unknown	WHOLE ROCK	IGNEOUS:VOLCANIC:MAFIC	DIABASE		52.9	wt%	COL	1.02	wt%	COL	15.6	wt%	COL				2.06	wt%	Unknown				8	wt%	TITR							0.17	wt%	AAS	6.1	wt%
GROSCAMP-W-247403		GROSSMAN-CAMP	GROSSMAN, 1991	40.79	-78.08	0.001			CONTINENTAL_RIFT				AAS; COL; INAA; TITR; Unknown	WHOLE ROCK	IGNEOUS:VOLCANIC:MAFIC	DIABASE		52.6	wt%	COL	0.96	wt%	COL	15.7	wt%	COL				1.82	wt%	Unknown				8	wt%	TITR							0.17	wt%	AAS	6.7	wt%
GROSCAMP-W-247404		GROSSMAN-CAMP	GROSSMAN, 1991	40.79	-78.08	0.001			CONTINENTAL_RIFT				AAS; COL; INAA; TITR; Unknown	WHOLE ROCK	IGNEOUS:VOLCANIC:MAFIC	DIABASE		52.6	wt%	COL	0.81	wt%	COL	12.5	wt%	COL				1.68	wt%	Unknown				7.6	wt%	TITR							0.17	wt%	AAS	10.3	wt%
GROSCAMP-W-247414		GROSSMAN-CAMP	GROSSMAN, 1991	39.0028	-77.6458	0.001			CONTINENTAL_RIFT				AAS; COL; INAA; TITR; Unknown	WHOLE ROCK	IGNEOUS:VOLCANIC:MAFIC	DIABASE		47.5	wt%	COL	0.27	wt%	COL	14.7	wt%	COL				2.54	wt%	Unknown				8.2	wt%	TITR							0.2	wt%	AAS	12.9	wt%
GROSCAMP-W-247415		GROSSMAN-CAMP	GROSSMAN, 1991	39.3917	-77.4833	0.001			CONTINENTAL_RIFT				AAS; COL; INAA; TITR; Unknown	WHOLE ROCK	IGNEOUS:VOLCANIC:MAFIC	DIABASE		52.2	wt%	COL	1.17	wt%	COL	13.8	wt%	COL				2.44	wt%	Unknown				8.7	wt%	TITR							0.18	wt%	AAS	7.59	wt%
GROSCAMP-W-247416		GROSSMAN-CAMP	GROSSMAN, 1991	39.3917	-77.4833	0.001			CONTINENTAL_RIFT				AAS; COL; INAA; TITR; Unknown	WHOLE ROCK	IGNEOUS:VOLCANIC:MAFIC	DIABASE		52.3	wt%	COL	1.18	wt%	COL	13.9	wt%	COL				2.85	wt%	Unknown				8.1	wt%	TITR							0.18	wt%	AAS	7.49	wt%
GROSCAMP-W-249263		GROSSMAN-CAMP	GROSSMAN, 1991	39.0292	-77.6292	0.001			CONTINENTAL_RIFT				AAS; COL; INAA; TITR; Unknown	WHOLE ROCK	IGNEOUS:VOLCANIC:MAFIC	DIABASE		50.8	wt%	COL	0.76	wt%	COL	15	wt%	COL				2.15	wt%	Unknown				8.5	wt%	TITR							0.22	wt%	AAS	7.74	wt%
GROSCAMP-W-249264		GROSSMAN-CAMP	GROSSMAN, 1991	38.8583	-77.6917	0.001			CONTINENTAL_RIFT				AAS; COL; INAA; TITR; Unknown	WHOLE ROCK	IGNEOUS:VOLCANIC:MAFIC	DIABASE		50.9	wt%	COL	0.74	wt%	COL	15.3	wt%	COL				2.04	wt%	Unknown				8.6	wt%	TITR							0.19	wt%	AAS	8.07	wt%
GROSCAMP-W-249267		GROSSMAN-CAMP	GROSSMAN, 1991	39.325	-77.6833	0.001			CONTINENTAL_RIFT				AAS; COL; INAA; TITR; Unknown	WHOLE ROCK	IGNEOUS:VOLCANIC:MAFIC	DIABASE		50.4	wt%	COL	0.68	wt%	COL	15.2	wt%	COL				1.64	wt%	Unknown				8.6	wt%	TITR							0.18	wt%	AAS	8.23	wt%
GROSCAMP-W-249268		GROSSMAN-CAMP	GROSSMAN, 1991	39.325	-77.6833	0.001			CONTINENTAL_RIFT				AAS; COL; INAA; TITR; Unknown	WHOLE ROCK	IGNEOUS:VOLCANIC:MAFIC	DIABASE		50.4	wt%	COL	0.7	wt%	COL	15.2	wt%	COL				2.31	wt%	Unknown				8	wt%	TITR							0.18	wt%	AAS	8.06	wt%
GROSCAMP-W-249269		GROSSMAN-CAMP	GROSSMAN, 1991	39.325	-77.6833	0.001			CONTINENTAL_RIFT				AAS; COL; INAA; TITR; Unknown	WHOLE ROCK	IGNEOUS:VOLCANIC:MAFIC	DIABASE		50.6	wt%	COL	0.72	wt%	COL	15.2	wt%	COL				2.52	wt%	Unknown				7.9	wt%	TITR							0.18	wt%	AAS	8.06	wt%
GROSCAMP-W-249270		GROSSMAN-CAMP	GROSSMAN, 1991	39.325	-77.6833	0.001			CONTINENTAL_RIFT				AAS; COL; INAA; TITR; Unknown	WHOLE ROCK	IGNEOUS:VOLCANIC:MAFIC	DIABASE		56	wt%	COL	0.72	wt%	COL	15.2	wt%	COL				1.71	wt%	Unknown				5.2	wt%	TITR							0.1	wt%	AAS	4.69	wt%
GROSCAMP-W-249274		GROSSMAN-CAMP	GROSSMAN, 1991	39.35	-77.675	0.001			CONTINENTAL_RIFT				AAS; COL; INAA; TITR; Unknown	WHOLE ROCK	IGNEOUS:VOLCANIC:MAFIC	DIABASE		47.4	wt%	COL	0.27	wt%	COL	14.6	wt%	COL				2.27	wt%	Unknown				8.4	wt%	TITR							0.17	wt%	AAS	13.1	wt%
GROSCAMP-W-249275		GROSSMAN-CAMP	GROSSMAN, 1991	39.4581	-77.6333	0.001			CONTINENTAL_RIFT				AAS; COL; INAA; TITR; Unknown	WHOLE ROCK	IGNEOUS:VOLCANIC:MAFIC	DIABASE		47.1	wt%	COL	0.3	wt%	COL	15.3	wt%	COL				2.18	wt%	Unknown				8.3	wt%	TITR							0.17	wt%	AAS	11.5	wt%
GROSCAMP-W-249276		GROSSMAN-CAMP	GROSSMAN, 1991	39.3083	-77.6667	0.001			CONTINENTAL_RIFT				AAS; COL; INAA; TITR; Unknown	WHOLE ROCK	IGNEOUS:VOLCANIC:MAFIC	DIABASE		48.1	wt%	COL	0.29	wt%	COL	15.6	wt%	COL				1.98	wt%	Unknown				8.3	wt%	TITR							0.17	wt%	AAS	10.9	wt%
GROSCAMP-W-249277		GROSSMAN-CAMP	GROSSMAN, 1991	39.3083	-77.6667	0.001			CONTINENTAL_RIFT				AAS; COL; INAA; TITR; Unknown	WHOLE ROCK	IGNEOUS:VOLCANIC:MAFIC	DIABASE		47.6	wt%	COL	0.27	wt%	COL	14.6	wt%	COL				2.4	wt%	Unknown				8.1	wt%	TITR							0.18	wt%	AAS	13.3	wt%
GROSCAMP-W-249278		GROSSMAN-CAMP	GROSSMAN, 1991	39.9253	-76.1328	0.001			CONTINENTAL_RIFT				AAS; COL; INAA; TITR; Unknown	WHOLE ROCK	IGNEOUS:VOLCANIC:MAFIC	DIABASE		52.2	wt%	COL	1.14	wt%	COL	14	wt%	COL				2.07	wt%	Unknown				8.4	wt%	TITR							0.2	wt%	AAS	7.47	wt%
GROSCAMP-W-249524		GROSSMAN-CAMP	GROSSMAN, 1991	40.1667	-76.7667	0.001			CONTINENTAL_RIFT				AAS; COL; IGN; Unknown	WHOLE ROCK	IGNEOUS:VOLCANIC:MAFIC	DIABASE		52.6	wt%	COL	0.99	wt%	COL	14.3	wt%	COL							10.7	wt%	Unknown										0.17	wt%	AAS	7.73	wt%
GROSCAMP-W-249279		GROSSMAN-CAMP	GROSSMAN, 1991	39.5861	-77.2667	0.001			CONTINENTAL_RIFT				AAS; COL; INAA; TITR; Unknown	WHOLE ROCK	IGNEOUS:VOLCANIC:MAFIC	DIABASE		52.1	wt%	COL	1.14	wt%	COL	14	wt%	COL				1.94	wt%	Unknown				8.6	wt%	TITR							0.18	wt%	AAS	7.5	wt%
GROSCAMP-W-249281		GROSSMAN-CAMP	GROSSMAN, 1991	39.5083	-77.35	0.001			CONTINENTAL_RIFT				AAS; COL; INAA; TITR; Unknown	WHOLE ROCK	IGNEOUS:VOLCANIC:MAFIC	DIABASE		52.2	wt%	COL	1.16	wt%	COL	13.9	wt%	COL				2.62	wt%	Unknown				7.9	wt%	TITR							0.18	wt%	AAS	7.28	wt%
GROSCAMP-W-249431		GROSSMAN-CAMP	GROSSMAN, 1991	38.526	-78.014	0.001			CONTINENTAL_RIFT				Unknown	WHOLE ROCK	IGNEOUS:VOLCANIC:MAFIC	DIABASE
GROSCAMP-W-249432		GROSSMAN-CAMP	GROSSMAN, 1991	38.526	-78.014	0.001			CONTINENTAL_RIFT				Unknown	WHOLE ROCK	IGNEOUS:VOLCANIC:MAFIC	DIABASE
GROSCAMP-W-249433		GROSSMAN-CAMP	GROSSMAN, 1991	38.526	-78.014	0.001			CONTINENTAL_RIFT				Unknown	WHOLE ROCK	IGNEOUS:VOLCANIC:MAFIC	DIABASE
GROSCAMP-W-249434		GROSSMAN-CAMP	GROSSMAN, 1991	38.526	-78.014	0.001			CONTINENTAL_RIFT				Unknown	WHOLE ROCK	IGNEOUS:VOLCANIC:MAFIC	DIABASE
GROSCAMP-W-249435		GROSSMAN-CAMP	GROSSMAN, 1991	38.526	-78.014	0.001			CONTINENTAL_RIFT				Unknown	WHOLE ROCK	IGNEOUS:VOLCANIC:MAFIC	DIABASE
GROSCAMP-W-249436		GROSSMAN-CAMP	GROSSMAN, 1991	38.526	-78.014	0.001			CONTINENTAL_RIFT				Unknown	WHOLE ROCK	IGNEOUS:VOLCANIC:MAFIC	DIABASE
GROSCAMP-W-249437		GROSSMAN-CAMP	GROSSMAN, 1991	38.526	-78.014	0.001			CONTINENTAL_RIFT				Unknown	WHOLE ROCK	IGNEOUS:VOLCANIC:MAFIC	DIABASE
GROSCAMP-W-249438		GROSSMAN-CAMP	GROSSMAN, 1991	38.526	-78.014	0.001			CONTINENTAL_RIFT				Unknown	WHOLE ROCK	IGNEOUS:VOLCANIC:MAFIC	DIABASE
GROSCAMP-W-249439		GROSSMAN-CAMP	GROSSMAN, 1991	38.526	-78.014	0.001			CONTINENTAL_RIFT				Unknown	WHOLE ROCK	IGNEOUS:VOLCANIC:MAFIC	DIABASE
GROSCAMP-W-249440		GROSSMAN-CAMP	GROSSMAN, 1991	38.526	-78.014	0.001			CONTINENTAL_RIFT				Unknown	WHOLE ROCK	IGNEOUS:VOLCANIC:MAFIC	DIABASE
GROSCAMP-W-249441		GROSSMAN-CAMP	GROSSMAN, 1991	38.526	-78.014	0.001			CONTINENTAL_RIFT				Unknown	WHOLE ROCK	IGNEOUS:VOLCANIC:MAFIC	DIABASE
GROSCAMP-W-249442		GROSSMAN-CAMP	GROSSMAN, 1991	38.526	-78.014	0.001			CONTINENTAL_RIFT				Unknown	WHOLE ROCK	IGNEOUS:VOLCANIC:MAFIC	DIABASE
GROSCAMP-W-249443		GROSSMAN-CAMP	GROSSMAN, 1991	38.526	-78.014	0.001			CONTINENTAL_RIFT				Unknown	WHOLE ROCK	IGNEOUS:VOLCANIC:MAFIC	DIABASE
GROSCAMP-W-249444		GROSSMAN-CAMP	GROSSMAN, 1991	38.526	-78.014	0.001			CONTINENTAL_RIFT				Unknown	WHOLE ROCK	IGNEOUS:VOLCANIC:MAFIC	DIABASE
GROSCAMP-W-249445		GROSSMAN-CAMP	GROSSMAN, 1991	38.526	-78.014	0.001			CONTINENTAL_RIFT				Unknown	WHOLE ROCK	IGNEOUS:VOLCANIC:MAFIC	DIABASE
GROSCAMP-W-249446		GROSSMAN-CAMP	GROSSMAN, 1991	38.526	-78.014	0.001			CONTINENTAL_RIFT				Unknown	WHOLE ROCK	IGNEOUS:VOLCANIC:MAFIC	DIABASE
GROSCAMP-W-249447		GROSSMAN-CAMP	GROSSMAN, 1991	38.526	-78.014	0.001			CONTINENTAL_RIFT				Unknown	WHOLE ROCK	IGNEOUS:VOLCANIC:MAFIC	DIABASE
GROSCAMP-W-249448		GROSSMAN-CAMP	GROSSMAN, 1991	38.526	-78.014	0.001			CONTINENTAL_RIFT				Unknown	WHOLE ROCK	IGNEOUS:VOLCANIC:MAFIC	DIABASE
GROSCAMP-W-249449		GROSSMAN-CAMP	GROSSMAN, 1991	38.526	-78.014	0.001			CONTINENTAL_RIFT				Unknown	WHOLE ROCK	IGNEOUS:VOLCANIC:MAFIC	DIABASE
GROSCAMP-W-249523		GROSSMAN-CAMP	GROSSMAN, 1991	40.1667	-76.7667	0.001			CONTINENTAL_RIFT				AAS; COL; IGN; Unknown	WHOLE ROCK	IGNEOUS:VOLCANIC:MAFIC	DIABASE		52.5	wt%	COL	1.16	wt%	COL	14.2	wt%	COL							11.6	wt%	Unknown										0.18	wt%	AAS	7.23	wt%
GROSCAMP-W-249525		GROSSMAN-CAMP	GROSSMAN, 1991	40.1667	-76.7667	0.001			CONTINENTAL_RIFT				AAS; COL; IGN; Unknown	WHOLE ROCK	IGNEOUS:VOLCANIC:MAFIC	DIABASE		52.3	wt%	COL	0.99	wt%	COL	12.8	wt%	COL							11.8	wt%	Unknown										0.2	wt%	AAS	8.34	wt%
GROSCAMP-W-249526		GROSSMAN-CAMP	GROSSMAN, 1991	40.1667	-76.7667	0.001			CONTINENTAL_RIFT				AAS; COL; IGN; Unknown	WHOLE ROCK	IGNEOUS:VOLCANIC:MAFIC	DIABASE		52.4	wt%	COL	1.21	wt%	COL	13.7	wt%	COL							12.5	wt%	Unknown										0.2	wt%	AAS	6.94	wt%
GROSCAMP-W-249527		GROSSMAN-CAMP	GROSSMAN, 1991	40.1667	-76.7667	0.001			CONTINENTAL_RIFT				AAS; COL; IGN; Unknown	WHOLE ROCK	IGNEOUS:VOLCANIC:MAFIC	DIABASE		52.4	wt%	COL	1.07	wt%	COL	13.8	wt%	COL							11.4	wt%	Unknown										0.18	wt%	AAS	7.45	wt%
GROSCAMP-W-249528		GROSSMAN-CAMP	GROSSMAN, 1991	40.1667	-76.7667	0.001			CONTINENTAL_RIFT				AAS; COL; IGN; Unknown	WHOLE ROCK	IGNEOUS:VOLCANIC:MAFIC	DIABASE		52.6	wt%	COL	1.07	wt%	COL	14.2	wt%	COL							11.2	wt%	Unknown										0.18	wt%	AAS	7.36	wt%
GROSCAMP-W-249529		GROSSMAN-CAMP	GROSSMAN, 1991	40.1667	-76.7667	0.001			CONTINENTAL_RIFT				AAS; COL; IGN; Unknown	WHOLE ROCK	IGNEOUS:VOLCANIC:MAFIC	DIABASE		52.4	wt%	COL	1.12	wt%	COL	13.8	wt%	COL							11.5	wt%	Unknown										0.18	wt%	AAS	7.66	wt%
GROSCAMP-W-249530		GROSSMAN-CAMP	GROSSMAN, 1991	40.1667	-76.7667	0.001			CONTINENTAL_RIFT				AAS; COL; IGN; Unknown	WHOLE ROCK	IGNEOUS:VOLCANIC:MAFIC	DIABASE		52.5	wt%	COL	1.08	wt%	COL	14.1	wt%	COL							11.2	wt%	Unknown										0.18	wt%	AAS	7.67	wt%
GROSCAMP-W-249531		GROSSMAN-CAMP	GROSSMAN, 1991	40.1667	-76.7667	0.001			CONTINENTAL_RIFT				AAS; COL; IGN; Unknown	WHOLE ROCK	IGNEOUS:VOLCANIC:MAFIC	DIABASE		52.6	wt%	COL	1.12	wt%	COL	15.4	wt%	COL							10.6	wt%	Unknown										0.17	wt%	AAS	6.26	wt%
GROSCAMP-W-249532		GROSSMAN-CAMP	GROSSMAN, 1991	40.2042	-76.8333	0.001			CONTINENTAL_RIFT				AAS; COL; IGN; Unknown	WHOLE ROCK	IGNEOUS:VOLCANIC:MAFIC	DIABASE		52.2	wt%	COL	1.58	wt%	COL	13	wt%	COL							14.1	wt%	Unknown										0.21	wt%	AAS	5.89	wt%
GROSCAMP-W-249533		GROSSMAN-CAMP	GROSSMAN, 1991	40.2042	-76.8333	0.001			CONTINENTAL_RIFT				AAS; COL; IGN; Unknown	WHOLE ROCK	IGNEOUS:VOLCANIC:MAFIC	DIABASE		52.4	wt%	COL	1.6	wt%	COL	13.5	wt%	COL							14	wt%	Unknown										0.21	wt%	AAS	5.42	wt%
GROSCAMP-W-249534		GROSSMAN-CAMP	GROSSMAN, 1991	40.2042	-76.8333	0.001			CONTINENTAL_RIFT				AAS; COL; IGN; Unknown	WHOLE ROCK	IGNEOUS:VOLCANIC:MAFIC	DIABASE		53.1	wt%	COL	1.23	wt%	COL	15.9	wt%	COL							11.5	wt%	Unknown										0.17	wt%	AAS	4.81	wt%
GROSCAMP-W-249535		GROSSMAN-CAMP	GROSSMAN, 1991	40.2042	-76.8333	0.001			CONTINENTAL_RIFT				AAS; COL; IGN; Unknown	WHOLE ROCK	IGNEOUS:VOLCANIC:MAFIC	DIABASE		52.9	wt%	COL	1.3	wt%	COL	14.5	wt%	COL							12.7	wt%	Unknown										0.19	wt%	AAS	5.44	wt%
GROSCAMP-W-249536		GROSSMAN-CAMP	GROSSMAN, 1991	40.2042	-76.8333	0.001			CONTINENTAL_RIFT				AAS; COL; IGN; Unknown	WHOLE ROCK	IGNEOUS:VOLCANIC:MAFIC	DIABASE		53	wt%	COL	1.22	wt%	COL	15	wt%	COL							11.3	wt%	Unknown										0.17	wt%	AAS	5.84	wt%
GROSCAMP-W-249537		GROSSMAN-CAMP	GROSSMAN, 1991	40.2042	-76.8333	0.001			CONTINENTAL_RIFT				AAS; COL; Unknown	WHOLE ROCK	IGNEOUS:VOLCANIC:MAFIC	DIABASE		52.4	wt%	COL	1.19	wt%	COL	15	wt%	COL							11.4	wt%	Unknown										0.18	wt%	AAS	6.07	wt%
GROSCAMP-W-249538		GROSSMAN-CAMP	GROSSMAN, 1991	40.2042	-76.8333	0.001			CONTINENTAL_RIFT				AAS; COL; Unknown	WHOLE ROCK	IGNEOUS:VOLCANIC:MAFIC	DIABASE		52.4	wt%	COL	1.25	wt%	COL	14.6	wt%	COL							11.7	wt%	Unknown										0.18	wt%	AAS	6.35	wt%
GROSCAMP-W-249539		GROSSMAN-CAMP	GROSSMAN, 1991	40.2042	-76.8333	0.001			CONTINENTAL_RIFT				AAS; COL; IGN; Unknown	WHOLE ROCK	IGNEOUS:VOLCANIC:MAFIC	DIABASE		52.6	wt%	COL	1.23	wt%	COL	14.2	wt%	COL							11.8	wt%	Unknown										0.18	wt%	AAS	6.84	wt%
GROSCAMP-W-250524		GROSSMAN-CAMP	GROSSMAN, 1991	38.6333	-77.7958	0.001			CONTINENTAL_RIFT				AAS; COL; TITR; Unknown	WHOLE ROCK	IGNEOUS:VOLCANIC:MAFIC	DIABASE		45	wt%	COL	0.35	wt%	COL	12.7	wt%	COL				3.3	wt%	Unknown				5.9	wt%	TITR							0.18	wt%	AAS	13.9	wt%
GROSCAMP-W-250525		GROSSMAN-CAMP	GROSSMAN, 1991	38.6333	-77.7958	0.001			CONTINENTAL_RIFT				AAS; COL; TITR; Unknown	WHOLE ROCK	IGNEOUS:VOLCANIC:MAFIC	DIABASE		44.7	wt%	COL	0.38	wt%	COL	12.8	wt%	COL				2.98	wt%	Unknown				6.5	wt%	TITR							0.21	wt%	AAS	14.4	wt%
GROSCAMP-W-250538		GROSSMAN-CAMP	GROSSMAN, 1991	38.6333	-77.7958	0.001			CONTINENTAL_RIFT				AAS; COL; TITR; Unknown	WHOLE ROCK	IGNEOUS:VOLCANIC:MAFIC	DIABASE		43.7	wt%	COL	0.25	wt%	COL	12.2	wt%	COL				4.49	wt%	Unknown				5.5	wt%	TITR							0.16	wt%	AAS	15.3	wt%
GROSCAMP-W-250539		GROSSMAN-CAMP	GROSSMAN, 1991	38.6333	-77.7958	0.001			CONTINENTAL_RIFT				AAS; COL; TITR; Unknown	WHOLE ROCK	IGNEOUS:VOLCANIC:MAFIC	DIABASE		44.7	wt%	COL	0.27	wt%	COL	13.7	wt%	COL				4.31	wt%	Unknown				5.3	wt%	TITR							0.16	wt%	AAS	12.4	wt%
GROSCAMP-W-250620		GROSSMAN-CAMP	GROSSMAN, 1991	39.859	-77.2705	0.001			CONTINENTAL_RIFT				AAS; COL; IGN; Unknown	WHOLE ROCK	IGNEOUS:VOLCANIC:MAFIC	DIABASE		52.3	wt%	COL	0.97	wt%	COL	15.3	wt%	COL							10.6	wt%	Unknown										0.17	wt%	AAS	6.98	wt%
GROSCAMP-W-250621		GROSSMAN-CAMP	GROSSMAN, 1991	39.859	-77.2705	0.001			CONTINENTAL_RIFT				AAS; COL; IGN; Unknown	WHOLE ROCK	IGNEOUS:VOLCANIC:MAFIC	DIABASE		52.5	wt%	COL	1.04	wt%	COL	14.7	wt%	COL							10.5	wt%	Unknown										0.16	wt%	AAS	7.62	wt%
GROSCAMP-W-250622		GROSSMAN-CAMP	GROSSMAN, 1991	39.859	-77.2705	0.001			CONTINENTAL_RIFT				AAS; COL; IGN; Unknown	WHOLE ROCK	IGNEOUS:VOLCANIC:MAFIC	DIABASE		52.1	wt%	COL	0.84	wt%	COL	16.7	wt%	COL							10	wt%	Unknown										0.16	wt%	AAS	6.03	wt%
GROSCAMP-W-250623		GROSSMAN-CAMP	GROSSMAN, 1991	39.859	-77.2705	0.001			CONTINENTAL_RIFT				AAS; COL; IGN; Unknown	WHOLE ROCK	IGNEOUS:VOLCANIC:MAFIC	DIABASE		52.3	wt%	COL	1.43	wt%	COL	15.7	wt%	COL							12.3	wt%	Unknown										0.18	wt%	AAS	4.71	wt%
GROSCAMP-W-250624		GROSSMAN-CAMP	GROSSMAN, 1991	39.859	-77.2705	0.001			CONTINENTAL_RIFT				AAS; COL; IGN; Unknown	WHOLE ROCK	IGNEOUS:VOLCANIC:MAFIC	DIABASE		52.8	wt%	COL	1.32	wt%	COL	14.5	wt%	COL							12.1	wt%	Unknown										0.18	wt%	AAS	6.04	wt%
GROSCAMP-W-250625		GROSSMAN-CAMP	GROSSMAN, 1991	39.859	-77.2705	0.001			CONTINENTAL_RIFT				AAS; COL; INAA; TITR; Unknown	WHOLE ROCK	IGNEOUS:VOLCANIC:MAFIC	DIABASE		53.2	wt%	COL	2.07	wt%	COL	12.8	wt%	COL				4.5	wt%	Unknown				8.1	wt%	TITR							0.19	wt%	AAS	4.83	wt%
GROSCAMP-W-250626		GROSSMAN-CAMP	GROSSMAN, 1991	39.859	-77.2705	0.001			CONTINENTAL_RIFT				AAS; COL; IGN; Unknown	WHOLE ROCK	IGNEOUS:VOLCANIC:MAFIC	DIABASE		52.4	wt%	COL	0.92	wt%	COL	13.6	wt%	COL							10.7	wt%	Unknown										0.18	wt%	AAS	8.82	wt%
GROSCAMP-W-250627		GROSSMAN-CAMP	GROSSMAN, 1991	39.859	-77.2705	0.001			CONTINENTAL_RIFT				AAS; COL; IGN; Unknown	WHOLE ROCK	IGNEOUS:VOLCANIC:MAFIC	DIABASE		52.3	wt%	COL	0.66	wt%	COL	13.5	wt%	COL							9.34	wt%	Unknown										0.16	wt%	AAS	10.3	wt%
GROSCAMP-W-250628		GROSSMAN-CAMP	GROSSMAN, 1991	39.859	-77.2705	0.001			CONTINENTAL_RIFT				AAS; COL; Unknown	WHOLE ROCK	IGNEOUS:VOLCANIC:MAFIC	DIABASE		52.4	wt%	COL	0.76	wt%	COL	13.8	wt%	COL							10	wt%	Unknown										0.17	wt%	AAS	9.32	wt%
GROSCAMP-W-250629		GROSSMAN-CAMP	GROSSMAN, 1991	39.859	-77.2705	0.001			CONTINENTAL_RIFT				AAS; COL; IGN; Unknown	WHOLE ROCK	IGNEOUS:VOLCANIC:MAFIC	DIABASE		52.6	wt%	COL	0.69	wt%	COL	11.6	wt%	COL							10.3	wt%	Unknown										0.2	wt%	AAS	11.6	wt%
GROSCAMP-W-250630		GROSSMAN-CAMP	GROSSMAN, 1991	39.859	-77.2705	0.001			CONTINENTAL_RIFT				AAS; COL; IGN; Unknown	WHOLE ROCK	IGNEOUS:VOLCANIC:MAFIC	DIABASE		52.5	wt%	COL	0.9	wt%	COL	13.2	wt%	COL							10.7	wt%	Unknown										0.18	wt%	AAS	9.43	wt%
GROSCAMP-W-250631		GROSSMAN-CAMP	GROSSMAN, 1991	39.859	-77.2705	0.001			CONTINENTAL_RIFT				AAS; COL; Unknown	WHOLE ROCK	IGNEOUS:VOLCANIC:MAFIC	DIABASE		52.3	wt%	COL	0.79	wt%	COL	11.6	wt%	COL							11	wt%	Unknown										0.19	wt%	AAS	11	wt%
GROSCAMP-W-250632		GROSSMAN-CAMP	GROSSMAN, 1991	39.859	-77.2705	0.001			CONTINENTAL_RIFT				AAS; COL; IGN; Unknown	WHOLE ROCK	IGNEOUS:VOLCANIC:MAFIC	DIABASE		52.5	wt%	COL	0.87	wt%	COL	16.6	wt%	COL							9.29	wt%	Unknown										0.16	wt%	AAS	6.85	wt%
GROSCAMP-W-250633		GROSSMAN-CAMP	GROSSMAN, 1991	39.859	-77.2705	0.001			CONTINENTAL_RIFT				AAS; COL; Unknown	WHOLE ROCK	IGNEOUS:VOLCANIC:MAFIC	DIABASE		52.4	wt%	COL	0.94	wt%	COL	13.3	wt%	COL							11	wt%	Unknown										0.18	wt%	AAS	8.62	wt%
GROSCAMP-W-250634		GROSSMAN-CAMP	GROSSMAN, 1991	39.859	-77.2705	0.001			CONTINENTAL_RIFT				AAS; COL; Unknown	WHOLE ROCK	IGNEOUS:VOLCANIC:MAFIC	DIABASE		52.3	wt%	COL	0.97	wt%	COL	13.6	wt%	COL							10.6	wt%	Unknown										0.18	wt%	AAS	8.85	wt%
GROSCAMP-W-250635		GROSSMAN-CAMP	GROSSMAN, 1991	39.859	-77.2705	0.001			CONTINENTAL_RIFT				AAS; COL; IGN; Unknown	WHOLE ROCK	IGNEOUS:VOLCANIC:MAFIC	DIABASE		52.3	wt%	COL	0.95	wt%	COL	12.8	wt%	COL							11.6	wt%	Unknown										0.19	wt%	AAS	9.02	wt%
GROSCAMP-W-250879		GROSSMAN-CAMP	GROSSMAN, 1991	36.7	-79.3	0.001			CONTINENTAL_RIFT				Unknown	WHOLE ROCK	IGNEOUS:VOLCANIC:MAFIC	DIABASE																	13.47	wt%	Unknown
GROSCAMP-W-250880		GROSSMAN-CAMP	GROSSMAN, 1991	36.63	-79.43	0.001			CONTINENTAL_RIFT				Unknown	WHOLE ROCK	IGNEOUS:VOLCANIC:MAFIC	DIABASE																	13.37	wt%	Unknown
GROSCAMP-W-250881		GROSSMAN-CAMP	GROSSMAN, 1991	36.58	-79.3	0.001			CONTINENTAL_RIFT				Unknown	WHOLE ROCK	IGNEOUS:VOLCANIC:MAFIC	DIABASE																	13.01	wt%	Unknown
GROSCAMP-W-250882		GROSSMAN-CAMP	GROSSMAN, 1991	36.67	-79.55	0.001			CONTINENTAL_RIFT				Unknown	WHOLE ROCK	IGNEOUS:VOLCANIC:MAFIC	DIABASE																	13.96	wt%	Unknown
GROSCAMP-W-250883		GROSSMAN-CAMP	GROSSMAN, 1991	36.38	-79.35	0.001			CONTINENTAL_RIFT				Unknown	WHOLE ROCK	IGNEOUS:VOLCANIC:MAFIC	DIABASE																	13.4	wt%	Unknown
GROSCAMP-W-250884		GROSSMAN-CAMP	GROSSMAN, 1991	36.87	-79.63	0.001			CONTINENTAL_RIFT				Unknown	WHOLE ROCK	IGNEOUS:VOLCANIC:MAFIC	DIABASE																	14.2	wt%	Unknown
GROSCAMP-W-250885		GROSSMAN-CAMP	GROSSMAN, 1991	37.18	-79.53	0.001			CONTINENTAL_RIFT				Unknown	WHOLE ROCK	IGNEOUS:VOLCANIC:MAFIC	DIABASE																	14.09	wt%	Unknown
GROSCAMP-W-250886		GROSSMAN-CAMP	GROSSMAN, 1991	37.63	-78.52	0.001			CONTINENTAL_RIFT				Unknown	WHOLE ROCK	IGNEOUS:VOLCANIC:MAFIC	DIABASE																	14.59	wt%	Unknown
GROSCAMP-W-250887		GROSSMAN-CAMP	GROSSMAN, 1991	37.88	-78.6	0.001			CONTINENTAL_RIFT				Unknown	WHOLE ROCK	IGNEOUS:VOLCANIC:MAFIC	DIABASE																	14.44	wt%	Unknown
GROSCAMP-W-250888		GROSSMAN-CAMP	GROSSMAN, 1991	37.78	-78.58	0.001			CONTINENTAL_RIFT				Unknown	WHOLE ROCK	IGNEOUS:VOLCANIC:MAFIC	DIABASE																	14.59	wt%	Unknown
GROSCAMP-W-250889		GROSSMAN-CAMP	GROSSMAN, 1991	37.85	-78.6	0.001			CONTINENTAL_RIFT				Unknown	WHOLE ROCK	IGNEOUS:VOLCANIC:MAFIC	DIABASE																	14.3	wt%	Unknown
GROSCAMP-W-251161		GROSSMAN-CAMP	GROSSMAN, 1991	40.33	-74.87	1			CONTINENTAL_RIFT				AAS; COL; TITR; Unknown	WHOLE ROCK	IGNEOUS:VOLCANIC:MAFIC	DIABASE		51	wt%	COL	1.1	wt%	COL	14.2	wt%	COL				1.3	wt%	Unknown				8.7	wt%	TITR							0.17	wt%	AAS	7.4	wt%
GROSCAMP-W-251162		GROSSMAN-CAMP	GROSSMAN, 1991	40.33	-74.87	1			CONTINENTAL_RIFT				AAS; COL; TITR; Unknown	WHOLE ROCK	IGNEOUS:VOLCANIC:MAFIC	DIABASE		50.7	wt%	COL	1.1	wt%	COL	14	wt%	COL				1.8	wt%	Unknown				8.2	wt%	TITR							0.18	wt%	AAS	7.3	wt%
GROSCAMP-W-251472		GROSSMAN-CAMP	GROSSMAN, 1991	39.0542	-77.4472	0.001			CONTINENTAL_RIFT				AAS; COL; TITR; Unknown	WHOLE ROCK	IGNEOUS:VOLCANIC:MAFIC	DIABASE		52.9	wt%	COL	1.9	wt%	COL	14.6	wt%	COL				3.35	wt%	Unknown				9.4	wt%	TITR							0.21	wt%	AAS	3.24	wt%
GROSCAMP-W-251473		GROSSMAN-CAMP	GROSSMAN, 1991	39.0556	-77.4486	0.001			CONTINENTAL_RIFT				AAS; COL; TITR; Unknown	WHOLE ROCK	IGNEOUS:VOLCANIC:MAFIC	DIABASE		52.9	wt%	COL	1.94	wt%	COL	14.6	wt%	COL				4	wt%	Unknown				9	wt%	TITR							0.2	wt%	AAS	3.27	wt%
GROSCAMP-W-251474		GROSSMAN-CAMP	GROSSMAN, 1991	39.0553	-77.45	0.001			CONTINENTAL_RIFT				AAS; COL; TITR; Unknown	WHOLE ROCK	IGNEOUS:VOLCANIC:MAFIC	DIABASE		54.3	wt%	COL	2.78	wt%	COL	12.1	wt%	COL				5.1	wt%	Unknown				10.8	wt%	TITR							0.23	wt%	AAS	2.21	wt%
GROSCAMP-W-251475		GROSSMAN-CAMP	GROSSMAN, 1991	39.0667	-77.4528	0.001			CONTINENTAL_RIFT				AAS; COL; TITR; Unknown	WHOLE ROCK	IGNEOUS:VOLCANIC:MAFIC	DIABASE		52.5	wt%	COL	1.39	wt%	COL	15.7	wt%	COL				1.86	wt%	Unknown				9.3	wt%	TITR							0.19	wt%	AAS	3.51	wt%
GROSCAMP-W-251476		GROSSMAN-CAMP	GROSSMAN, 1991	39.0597	-77.453	0.001			CONTINENTAL_RIFT				AAS; COL; TITR; Unknown	WHOLE ROCK	IGNEOUS:VOLCANIC:MAFIC	DIABASE		52.2	wt%	COL	1.61	wt%	COL	15.1	wt%	COL				2.56	wt%	Unknown				9.3	wt%	TITR							0.17	wt%	AAS	4.57	wt%
GROSCAMP-W-251477		GROSSMAN-CAMP	GROSSMAN, 1991	39.0208	-77.4208	0.001			CONTINENTAL_RIFT				AAS; COL; TITR; Unknown	WHOLE ROCK	IGNEOUS:VOLCANIC:MAFIC	DIABASE		52.4	wt%	COL	1.05	wt%	COL	13.8	wt%	COL				2.15	wt%	Unknown				8.5	wt%	TITR							0.18	wt%	AAS	7.27	wt%
GROSCAMP-W-251478		GROSSMAN-CAMP	GROSSMAN, 1991	39.0458	-77.4333	0.001			CONTINENTAL_RIFT				AAS; COL; TITR; Unknown	WHOLE ROCK	IGNEOUS:VOLCANIC:MAFIC	DIABASE		70.4	wt%	COL	0.88	wt%	COL	12.1	wt%	COL				0.72	wt%	Unknown				1.4	wt%	TITR							0.02	wt%	AAS	0.93	wt%
GROSCAMP-W-251479		GROSSMAN-CAMP	GROSSMAN, 1991	39.0458	-77.4333	0.001			CONTINENTAL_RIFT				AAS; COL; TITR; Unknown	WHOLE ROCK	IGNEOUS:VOLCANIC:MAFIC	DIABASE		52.1	wt%	COL	1.27	wt%	COL	13.5	wt%	COL				2.65	wt%	Unknown				9.4	wt%	TITR							0.2	wt%	AAS	6.49	wt%
GROSCAMP-W-251480		GROSSMAN-CAMP	GROSSMAN, 1991	40.276	-75.764	0.001			CONTINENTAL_RIFT				AAS; COL; TITR; Unknown	WHOLE ROCK	IGNEOUS:VOLCANIC:MAFIC	DIABASE		51.7	wt%	COL	1.12	wt%	COL	14.1	wt%	COL				2.41	wt%	Unknown				8	wt%	TITR							0.17	wt%	AAS	7.69	wt%
GROSCAMP-W-251481		GROSSMAN-CAMP	GROSSMAN, 1991	40.276	-75.764	0.001			CONTINENTAL_RIFT				AAS; COL; TITR; Unknown	WHOLE ROCK	IGNEOUS:VOLCANIC:MAFIC	DIABASE		51.1	wt%	COL	0.56	wt%	COL	10.6	wt%	COL				1.39	wt%	Unknown				8.2	wt%	TITR							0.19	wt%	AAS	14.7	wt%
GROSCAMP-W-251482		GROSSMAN-CAMP	GROSSMAN, 1991	40.276	-75.764	0.001			CONTINENTAL_RIFT				AAS; COL; TITR; Unknown	WHOLE ROCK	IGNEOUS:VOLCANIC:MAFIC	DIABASE		52.2	wt%	COL	1.01	wt%	COL	14.4	wt%	COL				1.93	wt%	Unknown				7.8	wt%	TITR							0.16	wt%	AAS	7.31	wt%
GROSCAMP-W-251483		GROSSMAN-CAMP	GROSSMAN, 1991	40.307	-75.84	0.001			CONTINENTAL_RIFT				AAS; COL; TITR; Unknown	WHOLE ROCK	IGNEOUS:VOLCANIC:MAFIC	DIABASE		51.7	wt%	COL	1.17	wt%	COL	15.3	wt%	COL				3.08	wt%	Unknown				7.4	wt%	TITR							0.17	wt%	AAS	5.91	wt%
GROSCAMP-W-251484		GROSSMAN-CAMP	GROSSMAN, 1991	40.307	-75.84	0.001			CONTINENTAL_RIFT				AAS; COL; TITR; Unknown	WHOLE ROCK	IGNEOUS:VOLCANIC:MAFIC	DIABASE		51.8	wt%	COL	0.99	wt%	COL	15.4	wt%	COL				2.2	wt%	Unknown				7.2	wt%	TITR							0.15	wt%	AAS	6.8	wt%
GROSCAMP-W-251485		GROSSMAN-CAMP	GROSSMAN, 1991	40.307	-75.84	0.001			CONTINENTAL_RIFT				AAS; COL; TITR; Unknown	WHOLE ROCK	IGNEOUS:VOLCANIC:MAFIC	DIABASE		51.9	wt%	COL	0.98	wt%	COL	15	wt%	COL				1.97	wt%	Unknown				7.5	wt%	TITR							0.16	wt%	AAS	7.1	wt%
GROSCAMP-W-251486		GROSSMAN-CAMP	GROSSMAN, 1991	40.307	-75.84	0.001			CONTINENTAL_RIFT				AAS; COL; TITR; Unknown	WHOLE ROCK	IGNEOUS:VOLCANIC:MAFIC	DIABASE		51.5	wt%	COL	1.33	wt%	COL	13.8	wt%	COL				3.04	wt%	Unknown				7.7	wt%	TITR							0.19	wt%	AAS	7.42	wt%
GROSCAMP-W-251487		GROSSMAN-CAMP	GROSSMAN, 1991	40.307	-75.84	0.001			CONTINENTAL_RIFT				AAS; COL; TITR; Unknown	WHOLE ROCK	IGNEOUS:VOLCANIC:MAFIC	DIABASE		51.8	wt%	COL	0.99	wt%	COL	15	wt%	COL				1.95	wt%	Unknown				7.6	wt%	TITR							0.17	wt%	AAS	6.96	wt%
GROSCAMP-W-251488		GROSSMAN-CAMP	GROSSMAN, 1991	40.307	-75.84	0.001			CONTINENTAL_RIFT				AAS; COL; TITR; Unknown	WHOLE ROCK	IGNEOUS:VOLCANIC:MAFIC	DIABASE		50.4	wt%	COL	1.39	wt%	COL	16.4	wt%	COL				2.81	wt%	Unknown				8	wt%	TITR							0.15	wt%	AAS	4.09	wt%
GROSCAMP-W-251491		GROSSMAN-CAMP	GROSSMAN, 1991	38.55	-77.743	0.001			CONTINENTAL_RIFT				AAS; COL; TITR; Unknown	WHOLE ROCK	IGNEOUS:VOLCANIC:MAFIC	DIABASE		52.1	wt%	COL	1.6	wt%	COL	14.8	wt%	COL				2.91	wt%	Unknown				8.9	wt%	TITR							0.16	wt%	AAS	4.28	wt%
GROSCAMP-W-251492		GROSSMAN-CAMP	GROSSMAN, 1991	38.5333	-77.7528	0.001			CONTINENTAL_RIFT				AAS; COL; TITR; Unknown	WHOLE ROCK	IGNEOUS:VOLCANIC:MAFIC	DIABASE		52.3	wt%	COL	1.21	wt%	COL	15.1	wt%	COL				2.17	wt%	Unknown				8.4	wt%	TITR							0.17	wt%	AAS	5.75	wt%
GROSCAMP-W-251493		GROSSMAN-CAMP	GROSSMAN, 1991	38.5125	-77.7639	0.001			CONTINENTAL_RIFT				AAS; COL; TITR; Unknown	WHOLE ROCK	IGNEOUS:VOLCANIC:MAFIC	DIABASE		52.5	wt%	COL	1.62	wt%	COL	15.8	wt%	COL				3.7	wt%	Unknown				8.1	wt%	TITR							0.17	wt%	AAS	3.4	wt%
GROSCAMP-W-251494		GROSSMAN-CAMP	GROSSMAN, 1991	38.5125	-77.7639	0.001			CONTINENTAL_RIFT				AAS; COL; TITR; Unknown	WHOLE ROCK	IGNEOUS:VOLCANIC:MAFIC	DIABASE		60.5	wt%	COL	1.61	wt%	COL	11.9	wt%	COL				4.13	wt%	Unknown				7.8	wt%	TITR							0.22	wt%	AAS	1.02	wt%
GROSCAMP-W-251495		GROSSMAN-CAMP	GROSSMAN, 1991	39.7569	-77.3722	0.001			CONTINENTAL_RIFT				AAS; COL; TITR; Unknown	WHOLE ROCK	IGNEOUS:VOLCANIC:MAFIC	DIABASE		63.5	wt%	COL	1.23	wt%	COL	12.4	wt%	COL				7.93	wt%	Unknown				2.4	wt%	TITR							0.12	wt%	AAS	0.49	wt%
GROSCAMP-W-251496		GROSSMAN-CAMP	GROSSMAN, 1991	39.7569	-77.3722	0.001			CONTINENTAL_RIFT				AAS; COL; TITR; Unknown	WHOLE ROCK	IGNEOUS:VOLCANIC:MAFIC	DIABASE		52.8	wt%	COL	1.83	wt%	COL	14.8	wt%	COL				3.59	wt%	Unknown				9.1	wt%	TITR							0.18	wt%	AAS	2.93	wt%
GROSCAMP-W-251497		GROSSMAN-CAMP	GROSSMAN, 1991	39.7569	-77.3722	0.001			CONTINENTAL_RIFT				AAS; COL; TITR; Unknown	WHOLE ROCK	IGNEOUS:VOLCANIC:MAFIC	DIABASE		52.7	wt%	COL	1.89	wt%	COL	14.6	wt%	COL				3.66	wt%	Unknown				9.3	wt%	TITR							0.2	wt%	AAS	2.95	wt%
GROSCAMP-W-251498		GROSSMAN-CAMP	GROSSMAN, 1991	39.7542	-77.3694	0.001			CONTINENTAL_RIFT				AAS; COL; TITR; Unknown	WHOLE ROCK	IGNEOUS:VOLCANIC:MAFIC	DIABASE		69.1	wt%	COL	0.7	wt%	COL	11.9	wt%	COL				5.32	wt%	Unknown				1.8	wt%	TITR							0.07	wt%	AAS	0.28	wt%
GROSCAMP-W-251499		GROSSMAN-CAMP	GROSSMAN, 1991	39.7542	-77.3694	0.001			CONTINENTAL_RIFT				AAS; COL; TITR; Unknown	WHOLE ROCK	IGNEOUS:VOLCANIC:MAFIC	DIABASE		66	wt%	COL	0.87	wt%	COL	12.5	wt%	COL				7.24	wt%	Unknown				1.9	wt%	TITR							0.12	wt%	AAS	0.27	wt%
GROSCAMP-W-251500		GROSSMAN-CAMP	GROSSMAN, 1991	39.7506	-77.3756	0.001			CONTINENTAL_RIFT				AAS; COL; TITR; Unknown	WHOLE ROCK	IGNEOUS:VOLCANIC:MAFIC	DIABASE		51.6	wt%	COL	1.33	wt%	COL	15.8	wt%	COL				2.48	wt%	Unknown				8.3	wt%	TITR							0.17	wt%	AAS	4.67	wt%
GROSCAMP-W-251501		GROSSMAN-CAMP	GROSSMAN, 1991	39.7514	-77.3753	0.001			CONTINENTAL_RIFT				AAS; COL; TITR; Unknown	WHOLE ROCK	IGNEOUS:VOLCANIC:MAFIC	DIABASE		52.3	wt%	COL	1.2	wt%	COL	14.7	wt%	COL				1.83	wt%	Unknown				8.7	wt%	TITR							0.17	wt%	AAS	5.87	wt%
GROSCAMP-W-251502		GROSSMAN-CAMP	GROSSMAN, 1991	39.8083	-77.35	0.001			CONTINENTAL_RIFT				AAS; COL; TITR; Unknown	WHOLE ROCK	IGNEOUS:VOLCANIC:MAFIC	DIABASE		52.4	wt%	COL	1.06	wt%	COL	13.9	wt%	COL				2.14	wt%	Unknown				8.6	wt%	TITR							0.19	wt%	AAS	7.24	wt%
GROSCAMP-W-251503		GROSSMAN-CAMP	GROSSMAN, 1991	39.8083	-77.35	0.001			CONTINENTAL_RIFT				AAS; COL; TITR; Unknown	WHOLE ROCK	IGNEOUS:VOLCANIC:MAFIC	DIABASE		47.8	wt%	COL	2.95	wt%	COL	12.2	wt%	COL				3.56	wt%	Unknown				13.8	wt%	TITR							0.2	wt%	AAS	3.85	wt%
GROSCAMP-W-251504		GROSSMAN-CAMP	GROSSMAN, 1991	39.859	-77.2705	0.001			CONTINENTAL_RIFT				AAS; COL; TITR; Unknown	WHOLE ROCK	IGNEOUS:VOLCANIC:MAFIC	DIABASE		53.3	wt%	COL	2.82	wt%	COL	11.9	wt%	COL				4.35	wt%	Unknown				11.2	wt%	TITR							0.2	wt%	AAS	2.76	wt%
GROSCAMP-W-251505		GROSSMAN-CAMP	GROSSMAN, 1991	39.859	-77.2705	0.001			CONTINENTAL_RIFT				AAS; COL; TITR; Unknown	WHOLE ROCK	IGNEOUS:VOLCANIC:MAFIC	DIABASE		52	wt%	COL	1.47	wt%	COL	16.1	wt%	COL				2.57	wt%	Unknown				7.5	wt%	TITR							0.15	wt%	AAS	5.11	wt%
GROSCAMP-W-251506		GROSSMAN-CAMP	GROSSMAN, 1991	39.859	-77.2705	0.001			CONTINENTAL_RIFT				AAS; COL; TITR; Unknown	WHOLE ROCK	IGNEOUS:VOLCANIC:MAFIC	DIABASE		52.1	wt%	COL	1.16	wt%	COL	15.9	wt%	COL				1.81	wt%	Unknown				8	wt%	TITR							0.16	wt%	AAS	5.95	wt%
GROSCAMP-W-251507		GROSSMAN-CAMP	GROSSMAN, 1991	39.859	-77.2705	0.001			CONTINENTAL_RIFT				AAS; COL; TITR; Unknown	WHOLE ROCK	IGNEOUS:VOLCANIC:MAFIC	DIABASE		54.3	wt%	COL	2.53	wt%	COL	11.9	wt%	COL				3.38	wt%	Unknown				11.9	wt%	TITR							0.22	wt%	AAS	2.32	wt%
GROSCAMP-W-251508		GROSSMAN-CAMP	GROSSMAN, 1991	39.859	-77.2705	0.001			CONTINENTAL_RIFT				AAS; COL; TITR; Unknown	WHOLE ROCK	IGNEOUS:VOLCANIC:MAFIC	DIABASE		50.7	wt%	COL	1.85	wt%	COL	15.8	wt%	COL				3.73	wt%	Unknown				8.7	wt%	TITR							0.18	wt%	AAS	4.24	wt%
HEATFLA-10715/5429		FLA-GS2	HEATHERINGTON, 1999	30.551	-81.737	1			CONTINENTAL_RIFT				MS; MS-ID; XRF	WHOLE ROCK	IGNEOUS:VOLCANIC:MAFIC	DIABASE
HEATFLA-10715/5437		FLA-GS2	HEATHERINGTON, 1999	30.551	-81.737	1			CONTINENTAL_RIFT				MS; MS-ID; XRF	WHOLE ROCK	IGNEOUS:VOLCANIC:MAFIC	DIABASE
HEATFLA-10715/5444		FLA-GS2	HEATHERINGTON, 1999	30.551	-81.737	1			CONTINENTAL_RIFT				MS; MS-ID; XRF	WHOLE ROCK	IGNEOUS:VOLCANIC:MAFIC	DIABASE
HEATFLA-1789/3529-5-3555		FLA-GS2	HEATHERINGTON, 1999	30.211	-82.626	1			CONTINENTAL_RIFT				MS; MS-ID	WHOLE ROCK	IGNEOUS:VOLCANIC:MAFIC	DIABASE
HEATFLA-1789/3555-3562		FLA-GS2	HEATHERINGTON, 1999	30.211	-82.626	1			CONTINENTAL_RIFT				MS; MS-ID	WHOLE ROCK	IGNEOUS:VOLCANIC:MAFIC	DIABASE
HEATFLA-1854/7789-7791		FLA-GS2	HEATHERINGTON, 1999	30.377	-83.84	1			CONTINENTAL_RIFT				MS; MS-ID; XRF	WHOLE ROCK	IGNEOUS:VOLCANIC:MAFIC	DIABASE
HEATFLA-1877/6180		FLA-GS2	HEATHERINGTON, 1999	29.985	-83.656	1			CONTINENTAL_RIFT				MS; MS-ID; XRF	WHOLE ROCK	IGNEOUS:VOLCANIC:MAFIC	DIABASE
HEATFLA-1877/6207-6219		FLA-GS2	HEATHERINGTON, 1999	29.985	-83.656	1			CONTINENTAL_RIFT				MS; MS-ID; XRF	WHOLE ROCK	IGNEOUS:VOLCANIC:MAFIC	DIABASE
HEATFLA-1877/6228-6246		FLA-GS2	HEATHERINGTON, 1999	29.985	-83.656	1			CONTINENTAL_RIFT				MS; MS-ID; XRF	WHOLE ROCK	IGNEOUS:VOLCANIC:MAFIC	DIABASE
HEATFLA-2012/4350-4360		FLA-GS2	HEATHERINGTON, 1999	29.292	-82.784	1			CONTINENTAL_RIFT				MS; MS-ID; XRF	WHOLE ROCK	IGNEOUS:VOLCANIC:MAFIC	DIABASE
HEATFLA-2012/4356-4359		FLA-GS2	HEATHERINGTON, 1999	29.292	-82.784	1			CONTINENTAL_RIFT				MS; MS-ID; XRF	WHOLE ROCK	IGNEOUS:VOLCANIC:MAFIC	DIABASE
HEATFLA-336/4820-4822		FLA-GS2	HEATHERINGTON, 1999	30.551	-81.737	1			CONTINENTAL_RIFT				MS; MS-ID; XRF	WHOLE ROCK	IGNEOUS:VOLCANIC:MAFIC	DIABASE
HEATFLA-HG-108		FLA-GS1	HEATHERINGTON, 1991	26.51	-81.5	1			CONTINENTAL_RIFT				MS; MS-ID; XRF	WHOLE ROCK	IGNEOUS:VOLCANIC:MAFIC	ALKALI BASALT
HEATFLA-HG-97		FLA-GS1	HEATHERINGTON, 1991	26.51	-81.5	1			CONTINENTAL_RIFT				MS; MS-ID; XRF	WHOLE ROCK	IGNEOUS:VOLCANIC:MAFIC	ALKALI BASALT
HEATFLA-HL-89		FLA-GS1	HEATHERINGTON, 1991	27.75	-81.99	1			CONTINENTAL_RIFT				MS; MS-ID	WHOLE ROCK	IGNEOUS:VOLCANIC:FELSIC	RHYOLITE
HEATFLA-HL-91		FLA-GS1	HEATHERINGTON, 1991	27.75	-81.99	1			CONTINENTAL_RIFT				MS; MS-ID; XRF	WHOLE ROCK	IGNEOUS:VOLCANIC:FELSIC	RHYOLITE
HEATFLA-HL-93		FLA-GS1	HEATHERINGTON, 1991	27.75	-81.99	1			CONTINENTAL_RIFT				MS; MS-ID; XRF	WHOLE ROCK	IGNEOUS:VOLCANIC:FELSIC	RHYOLITE
HEATFLA-HR-84		FLA-GS1	HEATHERINGTON, 1991	27	-81.96	1			CONTINENTAL_RIFT				XRF	WHOLE ROCK	IGNEOUS:VOLCANIC:MAFIC	BASALT
HEATFLA-HR-85		FLA-GS1	HEATHERINGTON, 1991	27	-81.96	1			CONTINENTAL_RIFT				MS; MS-ID	WHOLE ROCK	IGNEOUS:VOLCANIC:INTERMEDIATE	BASALTIC ANDESITE
HEATFLA-HR-87		FLA-GS1	HEATHERINGTON, 1991	27	-81.96	1			CONTINENTAL_RIFT				MS; MS-ID; XRF	WHOLE ROCK	IGNEOUS:VOLCANIC:INTERMEDIATE	BASALTIC ANDESITE
HEATFLA-HR-88		FLA-GS1	HEATHERINGTON, 1991	27	-81.96	1			CONTINENTAL_RIFT				MS; MS-ID; XRF	WHOLE ROCK	IGNEOUS:VOLCANIC:INTERMEDIATE	BASALTIC ANDESITE
HELMCOL-ME-1		nr	HELMSTAEDT, 1988	37.178	-109.721	0.01			INTRAPLATE_OFF-CRATON				IGN; XRF	WHOLE ROCK	IGNEOUS:PLUTONIC:ULTRAMAFIC	ECLOGITE		54.13	wt%	XRF	0.45	wt%	XRF	13.51	wt%	XRF				9.65	wt%	XRF													0.19	wt%	XRF	5.99	wt%
HELMCOL-MR-015		nr	USUI, 2006	37.082	-109.733	0.001			INTRAPLATE_OFF-CRATON				ICPMS; IGN; TIMS; TIMS-ID; XRF	WHOLE ROCK	IGNEOUS:PLUTONIC:ULTRAMAFIC	ECLOGITE		51.19	wt%	XRF	0.78	wt%	XRF	15.39	wt%	XRF	132	ppm	XRF				7.24	wt%	XRF							147	ppm	XRF	0.14	wt%	XRF	7.2	wt%
HELMCOL-MR-019		nr	USUI, 2006	37.082	-109.733	0.001			INTRAPLATE_OFF-CRATON				ICPMS; IGN; TIMS; TIMS-ID; XRF	WHOLE ROCK	IGNEOUS:PLUTONIC:ULTRAMAFIC	ECLOGITE		52.01	wt%	XRF	1.35	wt%	XRF	16.53	wt%	XRF	258	ppm	XRF				8.94	wt%	XRF							103	ppm	XRF	0.16	wt%	XRF	5.4	wt%
HELMCOL-MR-021		nr	USUI, 2006	37.082	-109.733	0.001			INTRAPLATE_OFF-CRATON				ICPMS; IGN; TIMS; TIMS-ID; XRF	WHOLE ROCK	IGNEOUS:PLUTONIC:ULTRAMAFIC	PYROXENITE		52.33	wt%	XRF	1.16	wt%	XRF	17.55	wt%	XRF	265	ppm	XRF				9.22	wt%	XRF							105	ppm	XRF	0.18	wt%	XRF	4.69	wt%
HELMCOL-MR-026		nr	USUI, 2006	37.082	-109.733	0.001			INTRAPLATE_OFF-CRATON				ICPMS; IGN; TIMS; TIMS-ID; XRF	WHOLE ROCK	IGNEOUS:PLUTONIC:ULTRAMAFIC	PYROXENITE		51.79	wt%	XRF	1.45	wt%	XRF	16.45	wt%	XRF	219	ppm	XRF				10.24	wt%	XRF							90	ppm	XRF	0.18	wt%	XRF	5.24	wt%
HELMCOL-MR-029		nr	USUI, 2006	37.082	-109.733	0.001			INTRAPLATE_OFF-CRATON				ICPMS; IGN; TIMS; TIMS-ID; XRF	WHOLE ROCK	IGNEOUS:PLUTONIC:ULTRAMAFIC	ECLOGITE		48.96	wt%	XRF	1.5	wt%	XRF	16.38	wt%	XRF	298	ppm	XRF				9.36	wt%	XRF							182	ppm	XRF	0.16	wt%	XRF	7.63	wt%
HELMCOL-MR-047		nr	USUI, 2006	37.082	-109.733	0.001			INTRAPLATE_OFF-CRATON				ICPMS; IGN; TIMS; TIMS-ID; XRF	WHOLE ROCK	IGNEOUS:PLUTONIC:ULTRAMAFIC	PYROXENITE		55.91	wt%	XRF	1.11	wt%	XRF	17.21	wt%	XRF	125	ppm	XRF				6.46	wt%	XRF							85	ppm	XRF	0.12	wt%	XRF	2.93	wt%
HELMCOL-MR-049		nr	USUI, 2006	37.082	-109.733	0.001			INTRAPLATE_OFF-CRATON				ICPMS; IGN; TIMS; TIMS-ID; XRF	WHOLE ROCK	IGNEOUS:PLUTONIC:ULTRAMAFIC	ECLOGITE		53.41	wt%	XRF	0.97	wt%	XRF	17.77	wt%	XRF	164	ppm	XRF				7.03	wt%	XRF							71	ppm	XRF	0.12	wt%	XRF	3.83	wt%
HELMCOL-MR-050		nr	USUI, 2006	37.082	-109.733	0.001			INTRAPLATE_OFF-CRATON				ICPMS; IGN; TIMS; TIMS-ID; XRF	WHOLE ROCK	IGNEOUS:PLUTONIC:ULTRAMAFIC	PYROXENITE		53.16	wt%	XRF	1.21	wt%	XRF	14.39	wt%	XRF	251	ppm	XRF				8.93	wt%	XRF							158	ppm	XRF	0.18	wt%	XRF	5.32	wt%
HELMCOL-MR-21		nr	HELMSTAEDT, 1988	37.082	-109.733	0.001			INTRAPLATE_OFF-CRATON				IGN; XRF	WHOLE ROCK	IGNEOUS:PLUTONIC:ULTRAMAFIC	ECLOGITE		51.5	wt%	XRF	1.17	wt%	XRF	17.38	wt%	XRF				9.15	wt%	XRF													0.17	wt%	XRF	4.53	wt%
HELMCOL-MR-35		nr	HELMSTAEDT, 1988	37.082	-109.733	0.001			INTRAPLATE_OFF-CRATON				IGN; XRF	WHOLE ROCK	IGNEOUS:PLUTONIC:ULTRAMAFIC	ECLOGITE		47.5	wt%	XRF	0.04	wt%	XRF	7.85	wt%	XRF				3.69	wt%	XRF													0.08	wt%	XRF	21.4	wt%
HELMCOL-MR-4		nr	HELMSTAEDT, 1988	37.082	-109.733	0.001			INTRAPLATE_OFF-CRATON				IGN; XRF	WHOLE ROCK	IGNEOUS:PLUTONIC:ULTRAMAFIC	ECLOGITE		42.65	wt%	XRF	1.1	wt%	XRF	21.76	wt%	XRF				12.2	wt%	XRF													0.25	wt%	XRF	7.15	wt%
HELMCOL-MR-5		nr	HELMSTAEDT, 1988	37.082	-109.733	0.001			INTRAPLATE_OFF-CRATON				IGN; XRF	WHOLE ROCK	IGNEOUS:PLUTONIC:ULTRAMAFIC	ECLOGITE		42.85	wt%	XRF	0.5	wt%	XRF	14.93	wt%	XRF				7.28	wt%	XRF													0.21	wt%	XRF	17.85	wt%
HELMCOL-12-83-2		nr	HELMSTAEDT, 1988	37	-109	1			INTRAPLATE_OFF-CRATON				IGN; XRF	WHOLE ROCK	IGNEOUS:PLUTONIC:ULTRAMAFIC	ECLOGITE		45.93	wt%	XRF	1.33	wt%	XRF	22.02	wt%	XRF				10.36	wt%	XRF													0.21	wt%	XRF	5.64	wt%
HELMCOL-12-83-20		nr	HELMSTAEDT, 1988	37	-109	1			INTRAPLATE_OFF-CRATON				IGN; XRF	WHOLE ROCK	IGNEOUS:PLUTONIC:ULTRAMAFIC	ECLOGITE		46.49	wt%	XRF	1.16	wt%	XRF	18.81	wt%	XRF				9.98	wt%	XRF													0.19	wt%	XRF	7.18	wt%
HELMCOL-12-83-8		nr	HELMSTAEDT, 1988	37	-109	1			INTRAPLATE_OFF-CRATON				IGN; XRF	WHOLE ROCK	IGNEOUS:PLUTONIC:ULTRAMAFIC	ECLOGITE		52.5	wt%	XRF	1	wt%	XRF	17.24	wt%	XRF				7.08	wt%	XRF													0.06	wt%	XRF	5.24	wt%
HUSCH-CAMP-RH-PL3		HUSCH-CAMP1	HUSCH, 1992	40.4	-74.6	0.1			CONTINENTAL_RIFT				DCP; IGN	WHOLE ROCK	IGNEOUS:VOLCANIC:MAFIC	DIABASE		52.6	wt%	DCP	1.14	wt%	DCP	14.7	wt%	DCP				9.93	wt%	DCP													0.17	wt%	DCP	7.15	wt%
HUSCH-CAMP-BALD-MS1		HUSCH-CAMP1	HUSCH, 1984; HUSCH, 1992	40.34	-74.73	1			CONTINENTAL_RIFT				DCP; ICPAES; IGN	WHOLE ROCK	IGNEOUS:VOLCANIC:MAFIC	DIABASE		60.08	wt%	DCP	1.59	wt%	DCP	11.81	wt%	DCP				12.43	wt%	DCP				10.46	wt%	ICPAES							0.18	wt%	DCP	1.07	wt%
HUSCH-CAMP-BALD-MS2		HUSCH-CAMP1	HUSCH, 1984	40.34	-74.73	1			CONTINENTAL_RIFT				ICPAES	WHOLE ROCK	IGNEOUS:VOLCANIC:MAFIC	DIABASE		61.64	wt%	ICPAES	1.59	wt%	ICPAES	11.85	wt%	ICPAES				2.41	wt%	ICPAES				10.24	wt%	ICPAES							0.22	wt%	ICPAES	0.96	wt%
HUSCH-CAMP-BALD-MS3		HUSCH-CAMP1	HUSCH, 1984	40.34	-74.73	1			CONTINENTAL_RIFT				ICPAES	WHOLE ROCK	IGNEOUS:VOLCANIC:MAFIC	DIABASE		61.59	wt%	ICPAES	1.51	wt%	ICPAES	12.11	wt%	ICPAES				2.44	wt%	ICPAES				10.38	wt%	ICPAES							0.21	wt%	ICPAES	1	wt%
HUSCH-CAMP-BALD-T1		HUSCH-CAMP1	HUSCH, 1988; HUSCH, 1992	40.34	-74.73	1			CONTINENTAL_RIFT				DCP; IGN	WHOLE ROCK	IGNEOUS:VOLCANIC:MAFIC	DIABASE		57.44	wt%	DCP	2.58	wt%	DCP	11.68	wt%	DCP				14.5	wt%	DCP				11.97	wt%	DCP							0.19	wt%	DCP	1.74	wt%
HUSCH-CAMP-BALD-T10		HUSCH-CAMP1	HUSCH, 1988	40.34	-74.73	1			CONTINENTAL_RIFT				DCP	WHOLE ROCK	IGNEOUS:VOLCANIC:MAFIC	DIABASE		52.95	wt%	DCP	1.12	wt%	DCP	16.21	wt%	DCP				1.92	wt%	DCP				8.16	wt%	DCP							0.18	wt%	DCP	5.4	wt%
HUSCH-CAMP-BALD-T2		HUSCH-CAMP1	HUSCH, 1988; HUSCH, 1992	40.34	-74.73	1			CONTINENTAL_RIFT				DCP; IGN	WHOLE ROCK	IGNEOUS:VOLCANIC:MAFIC	DIABASE		52.42	wt%	DCP	1.32	wt%	DCP	15.45	wt%	DCP				10.39	wt%	DCP				8.66	wt%	DCP							0.19	wt%	DCP	5.27	wt%
HUSCH-CAMP-BALD-T3		HUSCH-CAMP1	HUSCH, 1988	40.34	-74.73	1			CONTINENTAL_RIFT				DCP	WHOLE ROCK	IGNEOUS:VOLCANIC:MAFIC	DIABASE		52.93	wt%	DCP	1	wt%	DCP	15.33	wt%	DCP				1.93	wt%	DCP				8.19	wt%	DCP							0.17	wt%	DCP	6.51	wt%
HUSCH-CAMP-BALD-T4		HUSCH-CAMP1	HUSCH, 1988	40.34	-74.73	1			CONTINENTAL_RIFT				DCP	WHOLE ROCK	IGNEOUS:VOLCANIC:MAFIC	DIABASE		52.77	wt%	DCP	1.1	wt%	DCP	13.67	wt%	DCP				2	wt%	DCP				8.49	wt%	DCP							0.18	wt%	DCP	8.2	wt%
HUSCH-CAMP-BALD-T5		HUSCH-CAMP1	HUSCH, 1988	40.34	-74.73	1			CONTINENTAL_RIFT				DCP	WHOLE ROCK	IGNEOUS:VOLCANIC:MAFIC	DIABASE		53.38	wt%	DCP	1.15	wt%	DCP	13.73	wt%	DCP				1.94	wt%	DCP				8.25	wt%	DCP							0.19	wt%	DCP	7.75	wt%
HUSCH-CAMP-BALD-T6		HUSCH-CAMP1	HUSCH, 1988	40.34	-74.73	1			CONTINENTAL_RIFT				DCP	WHOLE ROCK	IGNEOUS:VOLCANIC:MAFIC	DIABASE		53.27	wt%	DCP	1.03	wt%	DCP	15.09	wt%	DCP				1.73	wt%	DCP				7.37	wt%	DCP							0.16	wt%	DCP	7.13	wt%
HUSCH-CAMP-BALD-T7		HUSCH-CAMP1	HUSCH, 1988	40.34	-74.73	1			CONTINENTAL_RIFT				DCP	WHOLE ROCK	IGNEOUS:VOLCANIC:MAFIC	DIABASE		52.52	wt%	DCP	0.83	wt%	DCP	17.13	wt%	DCP				1.61	wt%	DCP				6.87	wt%	DCP							0.15	wt%	DCP	6.08	wt%
HUSCH-CAMP-BALD-T8		HUSCH-CAMP1	HUSCH, 1988	40.34	-74.73	1			CONTINENTAL_RIFT				DCP	WHOLE ROCK	IGNEOUS:VOLCANIC:MAFIC	DIABASE		51.73	wt%	DCP	3.06	wt%	DCP	12.57	wt%	DCP				3.25	wt%	DCP				13.81	wt%	DCP							0.24	wt%	DCP	3.51	wt%
HUSCH-CAMP-BALD-T9		HUSCH-CAMP1	HUSCH, 1988	40.34	-74.73	1			CONTINENTAL_RIFT				DCP	WHOLE ROCK	IGNEOUS:VOLCANIC:MAFIC	DIABASE		52.77	wt%	DCP	1.1	wt%	DCP	16.09	wt%	DCP				1.84	wt%	DCP				7.84	wt%	DCP							0.16	wt%	DCP	5.72	wt%
HUSCH-CAMP-BALD-TMS1		HUSCH-CAMP1	HUSCH, 1988	40.34	-74.73	1			CONTINENTAL_RIFT				DCP	WHOLE ROCK	IGNEOUS:VOLCANIC:MAFIC	DIABASE		60.79	wt%	DCP	1.7	wt%	DCP	11.75	wt%	DCP				2.44	wt%	DCP				10.38	wt%	DCP							0.19	wt%	DCP	1.23	wt%
HUSCH-CAMP-BM-WH1		HUSCH-CAMP1	HUSCH, 1984; HUSCH, 1992	40.48	-74.7	1			CONTINENTAL_RIFT				DCP; ICPAES; IGN	WHOLE ROCK	IGNEOUS:VOLCANIC:MAFIC	DIABASE		51.99	wt%	DCP	1.35	wt%	DCP	16.1	wt%	DCP				10.8	wt%	DCP				9.08	wt%	ICPAES							0.17	wt%	DCP	3.99	wt%
HUSCH-CAMP-BM-WH2		HUSCH-CAMP1	HUSCH, 1984	40.48	-74.7	1			CONTINENTAL_RIFT				ICPAES	WHOLE ROCK	IGNEOUS:VOLCANIC:MAFIC	DIABASE		53.64	wt%	ICPAES	1.12	wt%	ICPAES	16.85	wt%	ICPAES				1.82	wt%	ICPAES				7.73	wt%	ICPAES							0.16	wt%	ICPAES	5.19	wt%
HUSCH-CAMP-BM-WH3		HUSCH-CAMP1	HUSCH, 1984; HUSCH, 1992	40.48	-74.7	1			CONTINENTAL_RIFT				ICPAES; MS	WHOLE ROCK	IGNEOUS:VOLCANIC:MAFIC	DIABASE		52.9	wt%	ICPAES	1.3	wt%	ICPAES	16.32	wt%	ICPAES				1.98	wt%	ICPAES				8.43	wt%	ICPAES							0.19	wt%	ICPAES	5.63	wt%
HUSCH-CAMP-LSDR-ELS21		HUSCH-CAMP1	HUSCH, 1992	40.37	-74.945	1			CONTINENTAL_RIFT				DCP; IGN	WHOLE ROCK	IGNEOUS:VOLCANIC:MAFIC	DIABASE		52.25	wt%	DCP	1.42	wt%	DCP	14.98	wt%	DCP				11.59	wt%	DCP													0.21	wt%	DCP	4.69	wt%
HUSCH-CAMP-LSDR-ELS3		HUSCH-CAMP1	HUSCH, 1992	40.37	-74.945	1			CONTINENTAL_RIFT				MS	WHOLE ROCK	IGNEOUS:VOLCANIC:MAFIC	DIABASE
HUSCH-CAMP-LSDR-KQ6		HUSCH-CAMP1	HUSCH, 1984; HUSCH, 1992	40.37	-74.945	1			CONTINENTAL_RIFT				DCP; ICPAES; IGN	WHOLE ROCK	IGNEOUS:VOLCANIC:MAFIC	DIABASE		52.41	wt%	DCP	1.05	wt%	DCP	16.8	wt%	DCP				9.42	wt%	DCP				7.86	wt%	ICPAES							0.15	wt%	DCP	4.32	wt%
HUSCH-CAMP-LSDR-KQ7		HUSCH-CAMP1	HUSCH, 1984	40.37	-74.945	1			CONTINENTAL_RIFT				ICPAES	WHOLE ROCK	IGNEOUS:VOLCANIC:MAFIC	DIABASE		52.9	wt%	ICPAES	0.97	wt%	ICPAES	15.82	wt%	ICPAES				1.88	wt%	ICPAES				8.01	wt%	ICPAES							0.17	wt%	ICPAES	6.54	wt%
HUSCH-CAMP-LSDR-KQ8		HUSCH-CAMP1	HUSCH, 1984	40.37	-74.945	1			CONTINENTAL_RIFT				ICPAES	WHOLE ROCK	IGNEOUS:VOLCANIC:MAFIC	DIABASE		53.43	wt%	ICPAES	1.08	wt%	ICPAES	16.7	wt%	ICPAES				1.82	wt%	ICPAES				7.75	wt%	ICPAES							0.15	wt%	ICPAES	5.29	wt%
HUSCH-CAMP-LSDR-LQ1		HUSCH-CAMP1	HUSCH, 1984; HUSCH, 1992	40.37	-74.945	1			CONTINENTAL_RIFT				DCP; ICPAES; IGN	WHOLE ROCK	IGNEOUS:VOLCANIC:MAFIC	DIABASE		52.62	wt%	DCP	0.96	wt%	DCP	14.45	wt%	DCP				10.58	wt%	DCP				8.77	wt%	ICPAES							0.19	wt%	DCP	6.95	wt%
HUSCH-CAMP-LSDR-LQ4		HUSCH-CAMP1	HUSCH, 1984	40.37	-74.945	1			CONTINENTAL_RIFT				ICPAES	WHOLE ROCK	IGNEOUS:VOLCANIC:MAFIC	DIABASE		52.81	wt%	ICPAES	1	wt%	ICPAES	14.27	wt%	ICPAES				2.11	wt%	ICPAES				8.98	wt%	ICPAES							0.2	wt%	ICPAES	7.15	wt%
HUSCH-CAMP-LSDR-LS11		HUSCH-CAMP1	HUSCH, 1984	40.37	-74.945	1			CONTINENTAL_RIFT				ICPAES	WHOLE ROCK	IGNEOUS:VOLCANIC:MAFIC	DIABASE		52.75	wt%	ICPAES	0.89	wt%	ICPAES	14.99	wt%	ICPAES				1.81	wt%	ICPAES				7.7	wt%	ICPAES							0.16	wt%	ICPAES	7.75	wt%
HUSCH-CAMP-LSDR-LS2		HUSCH-CAMP1	HUSCH, 1984	40.37	-74.945	1			CONTINENTAL_RIFT				ICPAES	WHOLE ROCK	IGNEOUS:VOLCANIC:MAFIC	DIABASE		52.18	wt%	ICPAES	0.9	wt%	ICPAES	11.5	wt%	ICPAES				1.93	wt%	ICPAES				8.23	wt%	ICPAES							0.17	wt%	ICPAES	11.97	wt%
HUSCH-CAMP-LSDR-LS3		HUSCH-CAMP1	HUSCH, 1984; HUSCH, 1992	40.37	-74.945	1			CONTINENTAL_RIFT				DCP; ICPAES; IGN; MS	WHOLE ROCK	IGNEOUS:VOLCANIC:MAFIC	DIABASE		52.11	wt%	DCP	1.1	wt%	DCP	14.09	wt%	DCP				9.91	wt%	DCP				8.26	wt%	ICPAES							0.16	wt%	DCP	7.96	wt%
HUSCH-CAMP-LSDR-LS8		HUSCH-CAMP1	HUSCH, 1984; HUSCH, 1992	40.37	-74.945	1			CONTINENTAL_RIFT				DCP; ICPAES; IGN	WHOLE ROCK	IGNEOUS:VOLCANIC:MAFIC	DIABASE		52.92	wt%	DCP	1.03	wt%	DCP	18.04	wt%	DCP				8.7	wt%	DCP				7.2	wt%	ICPAES							0.15	wt%	DCP	4.64	wt%
HUSCH-CAMP-LSDR-LS9		HUSCH-CAMP1	HUSCH, 1984	40.37	-74.945	1			CONTINENTAL_RIFT				ICPAES	WHOLE ROCK	IGNEOUS:VOLCANIC:MAFIC	DIABASE		52.78	wt%	ICPAES	0.93	wt%	ICPAES	15.24	wt%	ICPAES				1.88	wt%	ICPAES				7.99	wt%	ICPAES							0.16	wt%	ICPAES	6.83	wt%
HUSCH-CAMP-LSDR-LSGRAB		HUSCH-CAMP1	HUSCH, 1984	40.37	-74.945	1			CONTINENTAL_RIFT				ICPAES	WHOLE ROCK	IGNEOUS:VOLCANIC:MAFIC	DIABASE		52.55	wt%	ICPAES	1.06	wt%	ICPAES	13.44	wt%	ICPAES				1.93	wt%	ICPAES				8.2	wt%	ICPAES							0.17	wt%	ICPAES	9.05	wt%
HUSCH-CAMP-LNR-LSR1		HUSCH-CAMP1	HUSCH, 1988	40.54	-74.7	1			CONTINENTAL_RIFT				DCP	WHOLE ROCK	IGNEOUS:VOLCANIC:MAFIC	DIABASE		52.03	wt%	DCP	1.07	wt%	DCP	13.73	wt%	DCP				1.95	wt%	DCP				8.28	wt%	DCP							0.19	wt%	DCP	9.13	wt%
HUSCH-CAMP-LNR-LSR10		HUSCH-CAMP1	HUSCH, 1988; HUSCH, 1992	40.54	-74.7	1			CONTINENTAL_RIFT				DCP; IGN	WHOLE ROCK	IGNEOUS:VOLCANIC:MAFIC	DIABASE		51.07	wt%	DCP	0.79	wt%	DCP	15.11	wt%	DCP				9.32	wt%	DCP				7.78	wt%	DCP							0.19	wt%	DCP	7.96	wt%
HUSCH-CAMP-LNR-LSR11		HUSCH-CAMP1	HUSCH, 1988	40.54	-74.7	1			CONTINENTAL_RIFT				DCP	WHOLE ROCK	IGNEOUS:VOLCANIC:MAFIC	DIABASE		52.47	wt%	DCP	0.88	wt%	DCP	16.04	wt%	DCP				1.75	wt%	DCP				7.46	wt%	DCP							0.17	wt%	DCP	6.04	wt%
HUSCH-CAMP-LNR-LSR12		HUSCH-CAMP1	HUSCH, 1988	40.54	-74.7	1			CONTINENTAL_RIFT				DCP	WHOLE ROCK	IGNEOUS:VOLCANIC:MAFIC	DIABASE		52.39	wt%	DCP	0.98	wt%	DCP	13.38	wt%	DCP				1.96	wt%	DCP				8.35	wt%	DCP							0.2	wt%	DCP	9.31	wt%
HUSCH-CAMP-LNR-LSR13		HUSCH-CAMP1	HUSCH, 1988	40.54	-74.7	1			CONTINENTAL_RIFT				DCP	WHOLE ROCK	IGNEOUS:VOLCANIC:MAFIC	DIABASE		52.26	wt%	DCP	1.52	wt%	DCP	14.47	wt%	DCP				2.36	wt%	DCP				10.05	wt%	DCP							0.2	wt%	DCP	4.91	wt%
HUSCH-CAMP-LNR-LSR14		HUSCH-CAMP1	HUSCH, 1988	40.54	-74.7	1			CONTINENTAL_RIFT				DCP	WHOLE ROCK	IGNEOUS:VOLCANIC:MAFIC	DIABASE		52.37	wt%	DCP	1.17	wt%	DCP	14.66	wt%	DCP				1.93	wt%	DCP				8.19	wt%	DCP							0.18	wt%	DCP	7.68	wt%
HUSCH-CAMP-LNR-LSR2		HUSCH-CAMP1	HUSCH, 1988	40.54	-74.7	1			CONTINENTAL_RIFT				DCP	WHOLE ROCK	IGNEOUS:VOLCANIC:MAFIC	DIABASE		51.76	wt%	DCP	1	wt%	DCP	13.19	wt%	DCP				1.9	wt%	DCP				8.07	wt%	DCP							0.19	wt%	DCP	9.9	wt%
HUSCH-CAMP-LNR-LSR3		HUSCH-CAMP1	HUSCH, 1988	40.54	-74.7	1			CONTINENTAL_RIFT				DCP	WHOLE ROCK	IGNEOUS:VOLCANIC:MAFIC	DIABASE		52.42	wt%	DCP	1.1	wt%	DCP	14.08	wt%	DCP				1.93	wt%	DCP				8.22	wt%	DCP							0.18	wt%	DCP	8.41	wt%
HUSCH-CAMP-LNR-LSR4		HUSCH-CAMP1	HUSCH, 1988	40.54	-74.7	1			CONTINENTAL_RIFT				DCP	WHOLE ROCK	IGNEOUS:VOLCANIC:MAFIC	DIABASE		51.42	wt%	DCP	0.98	wt%	DCP	12.93	wt%	DCP				1.93	wt%	DCP				8.22	wt%	DCP							0.19	wt%	DCP	10.05	wt%
HUSCH-CAMP-LNR-LSR5		HUSCH-CAMP1	HUSCH, 1988	40.54	-74.7	1			CONTINENTAL_RIFT				DCP	WHOLE ROCK	IGNEOUS:VOLCANIC:MAFIC	DIABASE		52.09	wt%	DCP	0.95	wt%	DCP	11.61	wt%	DCP				2	wt%	DCP				8.5	wt%	DCP							0.19	wt%	DCP	10.66	wt%
HUSCH-CAMP-LNR-LSR6		HUSCH-CAMP1	HUSCH, 1988	40.54	-74.7	1			CONTINENTAL_RIFT				DCP	WHOLE ROCK	IGNEOUS:VOLCANIC:MAFIC	DIABASE		51.48	wt%	DCP	0.9	wt%	DCP	11.43	wt%	DCP				2	wt%	DCP				8.51	wt%	DCP							0.2	wt%	DCP	12.41	wt%
HUSCH-CAMP-LNR-LSR7		HUSCH-CAMP1	HUSCH, 1988	40.54	-74.7	1			CONTINENTAL_RIFT				DCP	WHOLE ROCK	IGNEOUS:VOLCANIC:MAFIC	DIABASE		52.46	wt%	DCP	0.98	wt%	DCP	13.42	wt%	DCP				1.87	wt%	DCP				7.97	wt%	DCP							0.19	wt%	DCP	9.66	wt%
HUSCH-CAMP-LNR-LSR8		HUSCH-CAMP1	HUSCH, 1988	40.54	-74.7	1			CONTINENTAL_RIFT				DCP	WHOLE ROCK	IGNEOUS:VOLCANIC:MAFIC	DIABASE		51.74	wt%	DCP	0.8	wt%	DCP	14.48	wt%	DCP				1.84	wt%	DCP				7.84	wt%	DCP							0.19	wt%	DCP	8.82	wt%
HUSCH-CAMP-LNR-LSR9		HUSCH-CAMP1	HUSCH, 1988	40.54	-74.7	1			CONTINENTAL_RIFT				DCP	WHOLE ROCK	IGNEOUS:VOLCANIC:MAFIC	DIABASE		51.93	wt%	DCP	0.77	wt%	DCP	14.55	wt%	DCP				1.87	wt%	DCP				7.93	wt%	DCP							0.18	wt%	DCP	8.32	wt%
HUSCH-CAMP-NH-QD1		HUSCH-CAMP2	HUSCH, 1985	40.38	-75.86	0.1			CONTINENTAL_RIFT				ICPAES	WHOLE ROCK	IGNEOUS:VOLCANIC:MAFIC	DIABASE		54.46	wt%	ICPAES	1.27	wt%	ICPAES	16.37	wt%	ICPAES				1.62	wt%	ICPAES				6.88	wt%	ICPAES							0.02	wt%	ICPAES	12.16	wt%
HUSCH-CAMP-NH-QD10		HUSCH-CAMP2	HUSCH, 1985; HUSCH, 1992	40.38	-75.86	0.1			CONTINENTAL_RIFT				DCP; ICPAES; IGN; MS	WHOLE ROCK	IGNEOUS:VOLCANIC:MAFIC	DIABASE		52.65	wt%	DCP	1.06	wt%	DCP	14.19	wt%	DCP				10.03	wt%	DCP				8.31	wt%	ICPAES							0.18	wt%	DCP	8.23	wt%
HUSCH-CAMP-NH-QD11		HUSCH-CAMP2	HUSCH, 1985	40.38	-75.86	0.1			CONTINENTAL_RIFT				ICPAES	WHOLE ROCK	IGNEOUS:VOLCANIC:MAFIC	DIABASE		52.79	wt%	ICPAES	1.1	wt%	ICPAES	14.46	wt%	ICPAES				1.95	wt%	ICPAES				8.33	wt%	ICPAES							0.17	wt%	ICPAES	8.22	wt%
HUSCH-CAMP-NH-QD12		HUSCH-CAMP2	HUSCH, 1985	40.38	-75.86	0.1			CONTINENTAL_RIFT				ICPAES	WHOLE ROCK	IGNEOUS:VOLCANIC:MAFIC	DIABASE		52.71	wt%	ICPAES	1.13	wt%	ICPAES	14.39	wt%	ICPAES				1.97	wt%	ICPAES				8.4	wt%	ICPAES							0.18	wt%	ICPAES	8.03	wt%
HUSCH-CAMP-NH-QD13		HUSCH-CAMP2	HUSCH, 1985	40.38	-75.86	0.1			CONTINENTAL_RIFT				ICPAES	WHOLE ROCK	IGNEOUS:VOLCANIC:MAFIC	DIABASE		52	wt%	ICPAES	1.23	wt%	ICPAES	14.96	wt%	ICPAES				1.97	wt%	ICPAES				8.39	wt%	ICPAES							0.12	wt%	ICPAES	9.3	wt%
HUSCH-CAMP-NH-QD14		HUSCH-CAMP2	HUSCH, 1985	40.38	-75.86	0.1			CONTINENTAL_RIFT				ICPAES	WHOLE ROCK	IGNEOUS:VOLCANIC:MAFIC	DIABASE		52.79	wt%	ICPAES	1.13	wt%	ICPAES	14.58	wt%	ICPAES				1.96	wt%	ICPAES				8.38	wt%	ICPAES							0.16	wt%	ICPAES	7.76	wt%
HUSCH-CAMP-NH-QD15		HUSCH-CAMP2	HUSCH, 1985	40.38	-75.86	0.1			CONTINENTAL_RIFT				ICPAES	WHOLE ROCK	IGNEOUS:VOLCANIC:MAFIC	DIABASE		52.9	wt%	ICPAES	1.16	wt%	ICPAES	15	wt%	ICPAES				1.89	wt%	ICPAES				8.05	wt%	ICPAES							0.15	wt%	ICPAES	8.32	wt%
HUSCH-CAMP-NH-QD16		HUSCH-CAMP2	HUSCH, 1985	40.38	-75.86	0.1			CONTINENTAL_RIFT				ICPAES	WHOLE ROCK	IGNEOUS:VOLCANIC:MAFIC	DIABASE		52.8	wt%	ICPAES	1.13	wt%	ICPAES	14.4	wt%	ICPAES				1.94	wt%	ICPAES				8.27	wt%	ICPAES							0.18	wt%	ICPAES	7.88	wt%
HUSCH-CAMP-NH-QD17		HUSCH-CAMP2	HUSCH, 1985	40.38	-75.86	0.1			CONTINENTAL_RIFT				ICPAES	WHOLE ROCK	IGNEOUS:VOLCANIC:MAFIC	DIABASE		52.5	wt%	ICPAES	1.13	wt%	ICPAES	13.94	wt%	ICPAES				2	wt%	ICPAES				8.51	wt%	ICPAES							0.18	wt%	ICPAES	8.1	wt%
HUSCH-CAMP-NH-QD18		HUSCH-CAMP2	HUSCH, 1985	40.38	-75.86	0.1			CONTINENTAL_RIFT				ICPAES	WHOLE ROCK	IGNEOUS:VOLCANIC:MAFIC	DIABASE		52.53	wt%	ICPAES	1.15	wt%	ICPAES	14.51	wt%	ICPAES				1.96	wt%	ICPAES				8.34	wt%	ICPAES							0.17	wt%	ICPAES	7.92	wt%
HUSCH-CAMP-NH-QD19		HUSCH-CAMP2	HUSCH, 1985	40.38	-75.86	0.1			CONTINENTAL_RIFT				ICPAES	WHOLE ROCK	IGNEOUS:VOLCANIC:MAFIC	DIABASE		52.93	wt%	ICPAES	1.05	wt%	ICPAES	14.61	wt%	ICPAES				1.96	wt%	ICPAES				8.36	wt%	ICPAES							0.17	wt%	ICPAES	7.94	wt%
HUSCH-CAMP-RH-Q1		HUSCH-CAMP1	HUSCH, 1992	40.4	-74.6	0.1			CONTINENTAL_RIFT				DCP; IGN	WHOLE ROCK	IGNEOUS:VOLCANIC:MAFIC	DIABASE		53.21	wt%	DCP	1.71	wt%	DCP	15.77	wt%	DCP				11.48	wt%	DCP													0.19	wt%	DCP	2.96	wt%
HUSCH-CAMP-NH-QD2		HUSCH-CAMP2	HUSCH, 1985; HUSCH, 1992	40.38	-75.86	0.1			CONTINENTAL_RIFT				DCP; ICPAES; IGN; MS	WHOLE ROCK	IGNEOUS:VOLCANIC:MAFIC	DIABASE		52.42	wt%	DCP	1.14	wt%	DCP	13.93	wt%	DCP				10.12	wt%	DCP				8.4	wt%	ICPAES							0.17	wt%	DCP	7.93	wt%
HUSCH-CAMP-NH-QD20		HUSCH-CAMP2	HUSCH, 1985	40.38	-75.86	0.1			CONTINENTAL_RIFT				ICPAES	WHOLE ROCK	IGNEOUS:VOLCANIC:MAFIC	DIABASE		52.8	wt%	ICPAES	1.08	wt%	ICPAES	14.41	wt%	ICPAES				1.86	wt%	ICPAES				7.91	wt%	ICPAES							0.17	wt%	ICPAES	8.25	wt%
HUSCH-CAMP-NH-QD3		HUSCH-CAMP2	HUSCH, 1985	40.38	-75.86	0.1			CONTINENTAL_RIFT				ICPAES	WHOLE ROCK	IGNEOUS:VOLCANIC:MAFIC	DIABASE		52.67	wt%	ICPAES	1.11	wt%	ICPAES	14.1	wt%	ICPAES				1.95	wt%	ICPAES				8.28	wt%	ICPAES							0.16	wt%	ICPAES	7.94	wt%
HUSCH-CAMP-NH-QD4		HUSCH-CAMP2	HUSCH, 1985	40.38	-75.86	0.1			CONTINENTAL_RIFT				ICPAES	WHOLE ROCK	IGNEOUS:VOLCANIC:MAFIC	DIABASE		52.77	wt%	ICPAES	1.12	wt%	ICPAES	14.03	wt%	ICPAES				1.98	wt%	ICPAES				8.43	wt%	ICPAES							0.17	wt%	ICPAES	7.99	wt%
HUSCH-CAMP-NH-QD5		HUSCH-CAMP2	HUSCH, 1985	40.38	-75.86	0.1			CONTINENTAL_RIFT				ICPAES	WHOLE ROCK	IGNEOUS:VOLCANIC:MAFIC	DIABASE		52.97	wt%	ICPAES	1.13	wt%	ICPAES	14.41	wt%	ICPAES				1.98	wt%	ICPAES				8.43	wt%	ICPAES							0.16	wt%	ICPAES	7.88	wt%
HUSCH-CAMP-NH-QD6		HUSCH-CAMP2	HUSCH, 1985	40.38	-75.86	0.1			CONTINENTAL_RIFT				ICPAES	WHOLE ROCK	IGNEOUS:VOLCANIC:MAFIC	DIABASE		52.75	wt%	ICPAES	1.13	wt%	ICPAES	14.45	wt%	ICPAES				1.98	wt%	ICPAES				8.39	wt%	ICPAES							0.17	wt%	ICPAES	7.9	wt%
HUSCH-CAMP-NH-QD7		HUSCH-CAMP2	HUSCH, 1985; HUSCH, 1992	40.38	-75.86	0.1			CONTINENTAL_RIFT				DCP; ICPAES; IGN; MS	WHOLE ROCK	IGNEOUS:VOLCANIC:MAFIC	DIABASE		52.3	wt%	DCP	1.07	wt%	DCP	14.17	wt%	DCP				10.06	wt%	DCP				8.41	wt%	ICPAES							0.17	wt%	DCP	7.88	wt%
HUSCH-CAMP-NH-QD8		HUSCH-CAMP2	HUSCH, 1985	40.38	-75.86	0.1			CONTINENTAL_RIFT				ICPAES	WHOLE ROCK	IGNEOUS:VOLCANIC:MAFIC	DIABASE		52.96	wt%	ICPAES	1.07	wt%	ICPAES	14.23	wt%	ICPAES				1.97	wt%	ICPAES				8.37	wt%	ICPAES							0.17	wt%	ICPAES	8.08	wt%
HUSCH-CAMP-NH-QD9		HUSCH-CAMP2	HUSCH, 1985	40.38	-75.86	0.1			CONTINENTAL_RIFT				ICPAES	WHOLE ROCK	IGNEOUS:VOLCANIC:MAFIC	DIABASE		52.63	wt%	ICPAES	1.08	wt%	ICPAES	14.3	wt%	ICPAES				1.98	wt%	ICPAES				8.42	wt%	ICPAES							0.18	wt%	ICPAES	8.36	wt%
HUSCH-CAMP-PM-PQ2		HUSCH-CAMP1	HUSCH, 1984	40.37	-74.75	1			CONTINENTAL_RIFT				ICPAES	WHOLE ROCK	IGNEOUS:VOLCANIC:MAFIC	DIABASE		53.89	wt%	ICPAES	1.84	wt%	ICPAES	14.55	wt%	ICPAES				2.5	wt%	ICPAES				10.64	wt%	ICPAES							0.18	wt%	ICPAES	3.56	wt%
HUSCH-CAMP-PM-PQ3		HUSCH-CAMP1	HUSCH, 1984; HUSCH, 1992	40.37	-74.75	1			CONTINENTAL_RIFT				DCP; ICPAES; IGN	WHOLE ROCK	IGNEOUS:VOLCANIC:MAFIC	DIABASE		53.31	wt%	DCP	1.64	wt%	DCP	15.6	wt%	DCP				11.54	wt%	DCP				9.59	wt%	ICPAES							0.18	wt%	DCP	3.64	wt%
HUSCH-CAMP-PM-PQ4		HUSCH-CAMP1	HUSCH, 1984	40.37	-74.75	1			CONTINENTAL_RIFT				ICPAES	WHOLE ROCK	IGNEOUS:VOLCANIC:MAFIC	DIABASE		61.13	wt%	ICPAES	1.52	wt%	ICPAES	12.11	wt%	ICPAES				2.47	wt%	ICPAES				10.53	wt%	ICPAES							0.26	wt%	ICPAES	1.05	wt%
HUSCH-CAMP-PM-PQ6		HUSCH-CAMP1	HUSCH, 1984; HUSCH, 1992	40.37	-74.75	1			CONTINENTAL_RIFT				DCP; ICPAES; IGN	WHOLE ROCK	IGNEOUS:VOLCANIC:MAFIC	DIABASE		54.17	wt%	DCP	2.37	wt%	DCP	11.97	wt%	DCP				15.97	wt%	DCP				13.33	wt%	ICPAES							0.27	wt%	DCP	2.02	wt%
HUSCH-CAMP-PP-PP1		HUSCH-CAMP1	HUSCH, 1984	40.95	-74.69	1			CONTINENTAL_RIFT				ICPAES	WHOLE ROCK	IGNEOUS:VOLCANIC:MAFIC	DIABASE		52.58	wt%	ICPAES	1.13	wt%	ICPAES	14.63	wt%	ICPAES				1.94	wt%	ICPAES				8.26	wt%	ICPAES							0.16	wt%	ICPAES	7.51	wt%
HUSCH-CAMP-PP-PP2		HUSCH-CAMP1	HUSCH, 1984; HUSCH, 1992	40.95	-74.69	1			CONTINENTAL_RIFT				DCP; ICPAES; IGN; MS	WHOLE ROCK	IGNEOUS:VOLCANIC:MAFIC	DIABASE		52.4	wt%	DCP	1.11	wt%	DCP	14.18	wt%	DCP				9.96	wt%	DCP				8.22	wt%	ICPAES							0.16	wt%	DCP	8.08	wt%
HUSCH-CAMP-PP-PP5		HUSCH-CAMP1	HUSCH, 1984; HUSCH, 1992	40.95	-74.69	1			CONTINENTAL_RIFT				DCP; ICPAES; IGN	WHOLE ROCK	IGNEOUS:VOLCANIC:MAFIC	DIABASE		52.1	wt%	DCP	0.74	wt%	DCP	10.21	wt%	DCP				9.56	wt%	DCP				7.95	wt%	ICPAES							0.18	wt%	DCP	15.27	wt%
HUSCH-CAMP-PP-PP6		HUSCH-CAMP1	HUSCH, 1984	40.95	-74.69	1			CONTINENTAL_RIFT				ICPAES	WHOLE ROCK	IGNEOUS:VOLCANIC:MAFIC	DIABASE		52.57	wt%	ICPAES	1.1	wt%	ICPAES	14.26	wt%	ICPAES				1.95	wt%	ICPAES				8.3	wt%	ICPAES							0.16	wt%	ICPAES	8.03	wt%
HUSCH-CAMP-RH-KQ2		HUSCH-CAMP1	HUSCH, 1992	40.4	-74.6	0.1			CONTINENTAL_RIFT				DCP; IGN; MS	WHOLE ROCK	METAMORPHIC	HORNFELS		51.87	wt%	DCP	0.66	wt%	DCP	19.11	wt%	DCP				6.62	wt%	DCP													0.02	wt%	DCP	4.69	wt%
IRVARIZ-SC73-002P		nr	IRVING, 1980	33.35	-110.46	0.01			INTRAPLATE_OFF-CRATON				INAA; XRF	WHOLE ROCK	IGNEOUS:PLUTONIC:ULTRAMAFIC	PYROXENITE		43.04	wt%	XRF	1.94	wt%	XRF	13.34	wt%	XRF	0.1	wt%	INAA										6.62	wt%	XRF	0.09	wt%	INAA	0.18	wt%	XRF	16.92	wt%
IRVARIZ-SC73-003		nr	IRVING, 1980	33.35	-110.46	0.01			INTRAPLATE_OFF-CRATON				INAA; XRF	WHOLE ROCK	IGNEOUS:PLUTONIC:ULTRAMAFIC	PERIDOTITE		40.62	wt%	XRF	0.42	wt%	XRF	3.85	wt%	XRF	0.16	wt%	INAA										15.2	wt%	XRF	0.18	wt%	INAA	0.27	wt%	XRF	33.03	wt%
IRVARIZ-SC73-006		nr	IRVING, 1980	33.35	-110.46	0.01			INTRAPLATE_OFF-CRATON				INAA; XRF	WHOLE ROCK	IGNEOUS:PLUTONIC:ULTRAMAFIC	PERIDOTITE		42.11	wt%	XRF	0.57	wt%	XRF	3.34	wt%	XRF	0.16	wt%	INAA										14.2	wt%	XRF	0.16	wt%	INAA	0.26	wt%	XRF	31.02	wt%
IRVARIZ-SC74-001H		nr	IRVING, 1980	33.35	-110.46	0.01			INTRAPLATE_OFF-CRATON				INAA; XRF	WHOLE ROCK	IGNEOUS:PLUTONIC:ULTRAMAFIC	PERIDOTITE		42.62	wt%	XRF	0.19	wt%	XRF	1.78	wt%	XRF	0.35	wt%	INAA										13.59	wt%	XRF	0.26	wt%	INAA	0.22	wt%	XRF	40.17	wt%
IRVARIZ-SC74-001P		nr	IRVING, 1980	33.35	-110.46	0.01			INTRAPLATE_OFF-CRATON				INAA; XRF	WHOLE ROCK	IGNEOUS:PLUTONIC:ULTRAMAFIC	PYROXENITE		52.33	wt%	XRF	0.65	wt%	XRF	4.85	wt%	XRF	0.48	wt%	INAA										9.29	wt%	XRF	0.09	wt%	INAA	0.2	wt%	XRF	27.89	wt%
IRVARIZ-SC77-001		nr	IRVING, 1980; MEISEL, 2001	33.35	-110.46	0.01			INTRAPLATE_OFF-CRATON				INAA; Unknown; XRF	WHOLE ROCK	IGNEOUS:PLUTONIC:ULTRAMAFIC	PERIDOTITE		43.43	wt%	XRF	0.05	wt%	XRF	1.37	wt%	Unknown	0.54	wt%	INAA										8.05	wt%	XRF	0.3	wt%	INAA	0.12	wt%	XRF	44.14	wt%
IRVARIZ-SC77-002		nr	IRVING, 1980; MEISEL, 2001	33.35	-110.46	0.01			INTRAPLATE_OFF-CRATON				INAA; Unknown; XRF	WHOLE ROCK	IGNEOUS:PLUTONIC:ULTRAMAFIC	PERIDOTITE		43.28	wt%	XRF	0.04	wt%	XRF	1.54	wt%	Unknown	0.54	wt%	INAA										8.38	wt%	XRF	0.31	wt%	INAA	0.13	wt%	XRF	44.01	wt%
IRVNMEX-KH73-001L		nr	IRVING, 1980	31.98	-106.95	0.01			INTRAPLATE_OFF-CRATON				INAA; XRF	WHOLE ROCK	IGNEOUS:PLUTONIC:ULTRAMAFIC	PYROXENITE		44.31	wt%	XRF	0.12	wt%	XRF	3.48	wt%	XRF	0.4	wt%	INAA										10.28	wt%	XRF	0.19	wt%	INAA	0.16	wt%	XRF	37.37	wt%
IRVNMEX-KH73-001P		nr	IRVING, 1980	31.98	-106.95	0.01			INTRAPLATE_OFF-CRATON				INAA; XRF	WHOLE ROCK	IGNEOUS:PLUTONIC:ULTRAMAFIC	PYROXENITE		42.26	wt%	XRF	1.21	wt%	XRF	15.45	wt%	XRF	0.007	wt%	INAA										6.52	wt%	XRF	0.06	wt%	INAA	0.17	wt%	XRF	15.36	wt%
IRVNMEX-KH76-001L		nr	IRVING, 1980	31.98	-106.95	0.01			INTRAPLATE_OFF-CRATON				INAA; XRF	WHOLE ROCK	IGNEOUS:PLUTONIC:ULTRAMAFIC	PYROXENITE		42.65	wt%	XRF	0.13	wt%	XRF	3.11	wt%	XRF	0.48	wt%	INAA										12.41	wt%	XRF	0.23	wt%	INAA	0.18	wt%	XRF	37.32	wt%
IRVNMEX-KH76-001P		nr	IRVING, 1980	31.98	-106.95	0.01			INTRAPLATE_OFF-CRATON				INAA; XRF	WHOLE ROCK	IGNEOUS:PLUTONIC:ULTRAMAFIC	PYROXENITE		42.53	wt%	XRF	1.55	wt%	XRF	13.54	wt%	XRF	0.016	wt%	INAA										9.18	wt%	XRF	0.04	wt%	INAA	0.21	wt%	XRF	15.55	wt%
IRVNMEX-KH77-020L		nr	IRVING, 1980	31.98	-106.95	0.01			INTRAPLATE_OFF-CRATON				INAA; XRF	WHOLE ROCK	IGNEOUS:PLUTONIC:ULTRAMAFIC	PERIDOTITE		41.37	wt%	XRF	0.3	wt%	XRF	3.88	wt%	XRF	0.16	wt%	INAA										13.69	wt%	XRF	0.11	wt%	INAA	0.21	wt%	XRF	35.07	wt%
JAGNMAZ-001-PO-1		nr	JAGOUTZ, 1979	32	-107	1			INTRAPLATE_OFF-CRATON				NAA	WHOLE ROCK	IGNEOUS:PLUTONIC:ULTRAMAFIC	PERIDOTITE
JAGNMAZ-001-KH-1		nr	JAGOUTZ, 1979; JAGOUTZ, 1980	31.98	-106.95	0.01			INTRAPLATE_OFF-CRATON				NAA; TIMS	WHOLE ROCK	IGNEOUS:PLUTONIC:ULTRAMAFIC	PERIDOTITE
JAGNMAZ-001-SC-1		nr	JAGOUTZ, 1979	33.341	-110.47	0.001			INTRAPLATE_OFF-CRATON				NAA	WHOLE ROCK	IGNEOUS:PLUTONIC:ULTRAMAFIC	PERIDOTITE
KEMPUSA-ARIZ-GER-D12		nr	KEMPTON, 1990	32.5	-109.3	0.1			INTRAPLATE_OFF-CRATON				MS	WHOLE ROCK	IGNEOUS:VOLCANIC:MAFIC	BASALT
KEMPUSA-ARIZ-GER-GN11-1		nr	KEMPTON, 1990	32.5	-109.3	0.1			INTRAPLATE_OFF-CRATON				INAA; MS; XRF	WHOLE ROCK	METAMORPHIC	GRANULITE		50.6	wt%	XRF	0.38	wt%	XRF	14.67	wt%	XRF				7.71	wt%	XRF													0.13	wt%	XRF	12.45	wt%
KEMPUSA-ARIZ-GER-GN21-1		nr	KEMPTON, 1990	32.5	-109.3	0.1			INTRAPLATE_OFF-CRATON				INAA; MS; XRF	WHOLE ROCK	METAMORPHIC	GRANULITE		46.23	wt%	XRF	1.32	wt%	XRF	24.63	wt%	XRF				7.61	wt%	XRF													0.08	wt%	XRF	2.5	wt%
KEMPUSA-ARIZ-GER-GN21-10		nr	KEMPTON, 1990	32.5	-109.3	0.1			INTRAPLATE_OFF-CRATON				INAA; MS; XRF	WHOLE ROCK	METAMORPHIC	GRANULITE		57.34	wt%	XRF	0.75	wt%	XRF	17.41	wt%	XRF				7.17	wt%	XRF													0.13	wt%	XRF	3.39	wt%
KEMPUSA-ARIZ-GER-GN21-12		nr	KEMPTON, 1990	32.5	-109.3	0.1			INTRAPLATE_OFF-CRATON				INAA; MS; XRF	WHOLE ROCK	METAMORPHIC	GRANULITE		45.56	wt%	XRF	0.66	wt%	XRF	21.25	wt%	XRF				5.76	wt%	XRF													0.09	wt%	XRF	5.96	wt%
KEMPUSA-ARIZ-GER-GN21-2		nr	KEMPTON, 1990	32.5	-109.3	0.1			INTRAPLATE_OFF-CRATON				INAA; MS; XRF	WHOLE ROCK	METAMORPHIC	GRANULITE		56.84	wt%	XRF	0.9	wt%	XRF	18.81	wt%	XRF				2.44	wt%	XRF				4.42	wt%	XRF							0.13	wt%	XRF	3.11	wt%
KEMPUSA-ARIZ-GER-GN21-3		nr	KEMPTON, 1990	32.5	-109.3	0.1			INTRAPLATE_OFF-CRATON				INAA; Unknown; XRF	WHOLE ROCK	METAMORPHIC	GRANULITE
KEMPUSA-ARIZ-GER-GN21-4		nr	KEMPTON, 1990	32.5	-109.3	0.1			INTRAPLATE_OFF-CRATON				INAA; MS; XRF	WHOLE ROCK	METAMORPHIC	GRANULITE		53.99	wt%	XRF	0.96	wt%	XRF	20.13	wt%	XRF				3.57	wt%	XRF				3.65	wt%	XRF							0.14	wt%	XRF	3.93	wt%
KEMPUSA-ARIZ-GER-GN21-5		nr	KEMPTON, 1990	32.5	-109.3	0.1			INTRAPLATE_OFF-CRATON				INAA; MS; XRF	WHOLE ROCK	METAMORPHIC	GRANULITE
KEMPUSA-ARIZ-GER-GN21-6		nr	KEMPTON, 1990	32.5	-109.3	0.1			INTRAPLATE_OFF-CRATON				INAA; MS; Unknown; XRF	WHOLE ROCK	METAMORPHIC	GRANULITE		51.91	wt%	XRF	0.26	wt%	XRF	22.3	wt%	XRF				4.29	wt%	XRF													0.07	wt%	XRF	5.28	wt%
KEMPUSA-ARIZ-GER-GN21-8		nr	KEMPTON, 1990	32.5	-109.3	0.1			INTRAPLATE_OFF-CRATON				INAA; XRF	WHOLE ROCK	METAMORPHIC	GRANULITE		48.67	wt%	XRF	0.57	wt%	XRF	23.12	wt%	XRF				4.75	wt%	XRF													0.07	wt%	XRF	5.04	wt%
KEMPUSA-ARIZ-GER-GN21-9		nr	KEMPTON, 1990	32.5	-109.3	0.1			INTRAPLATE_OFF-CRATON				INAA; MS; Unknown; XRF	WHOLE ROCK	METAMORPHIC	GRANULITE		48.64	wt%	XRF	0.55	wt%	XRF	22.06	wt%	XRF				4.99	wt%	XRF													0.08	wt%	XRF	6.1	wt%
KEMPUSA-ARIZ-GER-GN22-1		nr	KEMPTON, 1990	32.5	-109.3	0.1			INTRAPLATE_OFF-CRATON				INAA; MS; Unknown; XRF	WHOLE ROCK	METAMORPHIC	GRANULITE		57.5	wt%	XRF	0.84	wt%	XRF	17.26	wt%	XRF				6.91	wt%	XRF													0.1	wt%	XRF	4.01	wt%
KEMPUSA-ARIZ-GER-GN22-2A		nr	KEMPTON, 1990	32.5	-109.3	0.1			INTRAPLATE_OFF-CRATON				INAA; MS; Unknown; XRF	WHOLE ROCK	METAMORPHIC	GRANULITE		58.75	wt%	XRF	0.89	wt%	XRF	16.74	wt%	XRF				6.65	wt%	XRF													0.09	wt%	XRF	3.69	wt%
KEMPUSA-ARIZ-GER-GN22-2B		nr	KEMPTON, 1990	32.5	-109.3	0.1			INTRAPLATE_OFF-CRATON				INAA; MS; Unknown; XRF	WHOLE ROCK	METAMORPHIC	GRANULITE		58.46	wt%	XRF	0.89	wt%	XRF	16.84	wt%	XRF				6.49	wt%	XRF													0.11	wt%	XRF	4.11	wt%
KEMPUSA-ARIZ-GER-GN22-3		nr	KEMPTON, 1990	32.5	-109.3	0.1			INTRAPLATE_OFF-CRATON				INAA; MS; Unknown; XRF	WHOLE ROCK	METAMORPHIC	GRANULITE		59.67	wt%	XRF	0.66	wt%	XRF	17.09	wt%	XRF				6.17	wt%	XRF													0.11	wt%	XRF	3.03	wt%
KEMPUSA-ARIZ-GER-GN22-5		nr	KEMPTON, 1990	32.5	-109.3	0.1			INTRAPLATE_OFF-CRATON				INAA; MS; XRF	WHOLE ROCK	METAMORPHIC	GRANULITE		73.15	wt%	XRF	0.46	wt%	XRF	12.77	wt%	XRF				2.92	wt%	XRF													0.06	wt%	XRF	0.76	wt%
KEMPUSA-ARIZ-GER-GN22-6		nr	KEMPTON, 1990	32.5	-109.3	0.1			INTRAPLATE_OFF-CRATON				INAA; MS; XRF	WHOLE ROCK	METAMORPHIC	GRANULITE
KEMPUSA-ARIZ-GER-GN22-7		nr	KEMPTON, 1990	32.5	-109.3	0.1			INTRAPLATE_OFF-CRATON				INAA; MS; XRF	WHOLE ROCK	METAMORPHIC	GRANULITE		54.36	wt%	XRF	0.98	wt%	XRF	17.65	wt%	XRF				8.21	wt%	XRF													0.12	wt%	XRF	5.3	wt%
KEMPUSA-ARIZ-GER-GN22-9		nr	KEMPTON, 1990	32.5	-109.3	0.1			INTRAPLATE_OFF-CRATON				INAA; MS; XRF	WHOLE ROCK	METAMORPHIC	GRANULITE		44.03	wt%	XRF	1.41	wt%	XRF	20.69	wt%	XRF				11.23	wt%	XRF													0.11	wt%	XRF	5.69	wt%
KEMPUSA-ARIZ-GER-GN42-1		nr	KEMPTON, 1990	32.5	-109.3	0.1			INTRAPLATE_OFF-CRATON				INAA; MS; XRF	WHOLE ROCK	METAMORPHIC	GRANULITE		47.18	wt%	XRF	1.07	wt%	XRF	10.5	wt%	XRF				9.94	wt%	XRF													0.17	wt%	XRF	15.84	wt%
KEMPUSA-ARIZ-GER-GN42-2		nr	KEMPTON, 1990	32.5	-109.3	0.1			INTRAPLATE_OFF-CRATON				INAA; MS; XRF	WHOLE ROCK	METAMORPHIC	GRANULITE		45.68	wt%	XRF	2.75	wt%	XRF	14.99	wt%	XRF				11.82	wt%	XRF													0.17	wt%	XRF	8.75	wt%
KEMPUSA-ARIZ-GER-GN90-22		nr	KEMPTON, 1990	32.5	-109.3	0.1			INTRAPLATE_OFF-CRATON				INAA; MS; XRF	WHOLE ROCK	METAMORPHIC	GRANULITE		51.35	wt%	XRF	0.51	wt%	XRF	22.57	wt%	XRF				4.65	wt%	XRF													0.07	wt%	XRF	4.96	wt%
KEMPUSA-ARIZ-GER-HOST		nr	KEMPTON, 1990	32.5	-109.3	0.1			INTRAPLATE_OFF-CRATON				INAA; XRF	WHOLE ROCK	IGNEOUS:VOLCANIC:MAFIC	BASALT		46.29	wt%	XRF	2.23	wt%	XRF	15.89	wt%	XRF				11.35	wt%	XRF													0.18	wt%	XRF	8.07	wt%
LANEY-CAMP-BM-3M92C8		LANEY-BM	LANEY, 1995	40.45	-74.71	0.1			CONTINENTAL_RIFT				DCP	WHOLE ROCK	IGNEOUS:VOLCANIC:MAFIC	DIABASE		45.7	wt%	DCP	3.16	wt%	DCP	15	wt%	DCP										17.4	wt%	DCP							0.26	wt%	DCP	4.41	wt%
LANEY-CAMP-BM-3M92C9		LANEY-BM	LANEY, 1995	40.45	-74.71	0.1			CONTINENTAL_RIFT				DCP	WHOLE ROCK	IGNEOUS:VOLCANIC:MAFIC	DIABASE		56.9	wt%	DCP	2.38	wt%	DCP	17.6	wt%	DCP										4.48	wt%	DCP							0.1	wt%	DCP	2.67	wt%
KUDONMX-RP-CAB-B4		nr	KUDO, 1972	35.605	-107.095	0.0001			INTRAPLATE_OFF-CRATON				MS	WHOLE ROCK	IGNEOUS:VOLCANIC:MAFIC	BASALT
KUDONMX-RP-CN-B		nr	KUDO, 1972	36.1069	-104.942	0.0001			INTRAPLATE_OFF-CRATON				WET	WHOLE ROCK	IGNEOUS:VOLCANIC:MAFIC	BASALT		45.65	wt%	WET	2.88	wt%	WET	14	wt%	WET				2.98	wt%	WET				9.94	wt%	WET							0.19	wt%	WET	8.38	wt%
KUDONMX-RP-CN-B1A		nr	KUDO, 1972	36.1069	-104.942	0.0001			INTRAPLATE_OFF-CRATON				MS; XRF	WHOLE ROCK	IGNEOUS:VOLCANIC:MAFIC	BASALT
KUDONMX-RP-CN-B3		nr	KUDO, 1972	36.1069	-104.942	0.0001			INTRAPLATE_OFF-CRATON				MS	WHOLE ROCK	IGNEOUS:VOLCANIC:MAFIC	BASALT
KUDONMX-RP-CN-L		nr	KUDO, 1972	36.1069	-104.942	0.0001			INTRAPLATE_OFF-CRATON				WET	WHOLE ROCK	IGNEOUS:PLUTONIC:ULTRAMAFIC	PERIDOTITE		42.71	wt%	WET	0.11	wt%	WET	2	wt%	WET	0.32	wt%	WET	1.9	wt%	WET				5.99	wt%	WET							0.12	wt%	WET	40.9	wt%
KUDONMX-RP-CN-L1B		nr	KUDO, 1972	36.1069	-104.942	0.0001			INTRAPLATE_OFF-CRATON				MS; MS-ID	WHOLE ROCK	IGNEOUS:PLUTONIC:ULTRAMAFIC	PERIDOTITE
KUDONMX-RP-CN-L1C		nr	KUDO, 1972	36.1069	-104.942	0.0001			INTRAPLATE_OFF-CRATON				MS; MS-ID	WHOLE ROCK	IGNEOUS:PLUTONIC:ULTRAMAFIC	PERIDOTITE
KUDONMX-RP-CN-L2A		nr	KUDO, 1972	36.1069	-104.942	0.0001			INTRAPLATE_OFF-CRATON				MS	WHOLE ROCK	IGNEOUS:PLUTONIC:ULTRAMAFIC	PERIDOTITE
KUDONMX-RP-CN-L2B		nr	KUDO, 1972	36.1069	-104.942	0.0001			INTRAPLATE_OFF-CRATON				MS; MS-ID	WHOLE ROCK	IGNEOUS:PLUTONIC:ULTRAMAFIC	PERIDOTITE
KUDONMX-RP-CN-W		nr	KUDO, 1972	36.1069	-104.942	0.0001			INTRAPLATE_OFF-CRATON				WET	WHOLE ROCK	IGNEOUS:PLUTONIC:ULTRAMAFIC	PERIDOTITE		50.9	wt%	WET	0.23	wt%	WET	7.29	wt%	WET				2.3	wt%	WET				3.72	wt%	WET							0.15	wt%	WET	20.96	wt%
LANEY-CAMP-BM-3M923		LANEY-BM	LANEY, 1995	40.45	-74.71	0.1			CONTINENTAL_RIFT				DCP	WHOLE ROCK	IGNEOUS:VOLCANIC:MAFIC	DIABASE		65.6	wt%	DCP	0.35	wt%	DCP	12.3	wt%	DCP										5.14	wt%	DCP							0.13	wt%	DCP	4.42	wt%
LANEY-CAMP-BM-3M923DB		LANEY-BM	LANEY, 1995	40.45	-74.71	0.1			CONTINENTAL_RIFT				DCP	WHOLE ROCK	IGNEOUS:VOLCANIC:MAFIC	DIABASE		52.4	wt%	DCP	0.95	wt%	DCP	12.4	wt%	DCP										9.33	wt%	DCP							0.17	wt%	DCP	9.74	wt%
LANEY-CAMP-BM-3M924		LANEY-BM	LANEY, 1995	40.45	-74.71	0.1			CONTINENTAL_RIFT				DCP	WHOLE ROCK	IGNEOUS:VOLCANIC:MAFIC	DIABASE		70.1	wt%	DCP	0.51	wt%	DCP	13.4	wt%	DCP										2.93	wt%	DCP							0.05	wt%	DCP	2.74	wt%
LANEY-CAMP-BM-3M926		LANEY-BM	LANEY, 1995	40.45	-74.71	0.1			CONTINENTAL_RIFT				DCP	WHOLE ROCK	IGNEOUS:VOLCANIC:MAFIC	DIABASE		55.2	wt%	DCP	1.72	wt%	DCP	16.2	wt%	DCP										14.8	wt%	DCP							0.11	wt%	DCP	2.68	wt%
LANEY-CAMP-BM-3M926A1		LANEY-BM	LANEY, 1995	40.45	-74.71	0.1			CONTINENTAL_RIFT				DCP	WHOLE ROCK	IGNEOUS:VOLCANIC:MAFIC	DIABASE		76.8	wt%	DCP	0.72	wt%	DCP	12.4	wt%	DCP										0.32	wt%	DCP							0.01	wt%	DCP	0.25	wt%
LANEY-CAMP-BM-3M926A2		LANEY-BM	LANEY, 1995	40.45	-74.71	0.1			CONTINENTAL_RIFT				DCP	WHOLE ROCK	IGNEOUS:VOLCANIC:MAFIC	DIABASE		52.1	wt%	DCP	0.85	wt%	DCP	12.3	wt%	DCP										9.53	wt%	DCP							0.16	wt%	DCP	9.49	wt%
LANEY-CAMP-BM-3M926A3		LANEY-BM	LANEY, 1995	40.45	-74.71	0.1			CONTINENTAL_RIFT				DCP	WHOLE ROCK	IGNEOUS:VOLCANIC:MAFIC	DIABASE		51.8	wt%	DCP	0.88	wt%	DCP	12.4	wt%	DCP										9.69	wt%	DCP							0.16	wt%	DCP	9.51	wt%
LANEY-CAMP-BM-3M927		LANEY-BM	LANEY, 1995	40.45	-74.71	0.1			CONTINENTAL_RIFT				DCP	WHOLE ROCK	IGNEOUS:VOLCANIC:MAFIC	DIABASE		51.2	wt%	DCP	0.85	wt%	DCP	12.1	wt%	DCP										9.4	wt%	DCP							0.17	wt%	DCP	11.3	wt%
LANEY-CAMP-BM-3M92A2		LANEY-BM	LANEY, 1995	40.45	-74.71	0.1			CONTINENTAL_RIFT				DCP	WHOLE ROCK	IGNEOUS:VOLCANIC:MAFIC	DIABASE		53.4	wt%	DCP	1.97	wt%	DCP	13.6	wt%	DCP										10.3	wt%	DCP							0.2	wt%	DCP	6.74	wt%
LANEY-CAMP-BM-3M92B6		LANEY-BM	LANEY, 1995	40.45	-74.71	0.1			CONTINENTAL_RIFT				DCP	WHOLE ROCK	IGNEOUS:VOLCANIC:MAFIC	DIABASE		60.7	wt%	DCP	0.38	wt%	DCP	21.3	wt%	DCP										0.96	wt%	DCP							0.02	wt%	DCP	0.31	wt%
LANEY-CAMP-BM-3M92C10		LANEY-BM	LANEY, 1995	40.45	-74.71	0.1			CONTINENTAL_RIFT				DCP	WHOLE ROCK	IGNEOUS:VOLCANIC:MAFIC	DIABASE		48.5	wt%	DCP	3.1	wt%	DCP	14.5	wt%	DCP										12	wt%	DCP							0.19	wt%	DCP	4.71	wt%
LANEY-CAMP-BM-3M92C10Z		LANEY-BM	LANEY, 1995	40.45	-74.71	0.1			CONTINENTAL_RIFT				DCP	WHOLE ROCK	IGNEOUS:VOLCANIC:MAFIC	DIABASE		51.6	wt%	DCP	0.59	wt%	DCP	15.4	wt%	DCP										8.66	wt%	DCP							0.15	wt%	DCP	8.47	wt%
LANEY-CAMP-BM-3M92C11		LANEY-BM	LANEY, 1995	40.45	-74.71	0.1			CONTINENTAL_RIFT				DCP	WHOLE ROCK	IGNEOUS:VOLCANIC:MAFIC	DIABASE		49.5	wt%	DCP	5.02	wt%	DCP	13.6	wt%	DCP										9.46	wt%	DCP							0.25	wt%	DCP	4.13	wt%
LANEY-CAMP-BM-3M92C15		LANEY-BM	LANEY, 1995	40.45	-74.71	0.1			CONTINENTAL_RIFT				DCP	WHOLE ROCK	IGNEOUS:VOLCANIC:MAFIC	DIABASE		54.2	wt%	DCP	2.78	wt%	DCP	17.6	wt%	DCP										5.91	wt%	DCP							0.14	wt%	DCP	3.17	wt%
LANEY-CAMP-BM-3M92C15A		LANEY-BM	LANEY, 1995	40.45	-74.71	0.1			CONTINENTAL_RIFT				DCP	WHOLE ROCK	IGNEOUS:VOLCANIC:MAFIC	DIABASE		52.1	wt%	DCP	0.92	wt%	DCP	14.5	wt%	DCP										9.54	wt%	DCP							0.17	wt%	DCP	8.23	wt%
LANEY-CAMP-BM-3M92C15B		LANEY-BM	LANEY, 1995	40.45	-74.71	0.1			CONTINENTAL_RIFT				DCP	WHOLE ROCK	IGNEOUS:VOLCANIC:MAFIC	DIABASE		52.5	wt%	DCP	1.02	wt%	DCP	13.9	wt%	DCP										10.2	wt%	DCP							0.18	wt%	DCP	8.37	wt%
LANEY-CAMP-BM-3M92C17A		LANEY-BM	LANEY, 1995	40.45	-74.71	0.1			CONTINENTAL_RIFT				DCP	WHOLE ROCK	IGNEOUS:VOLCANIC:MAFIC	DIABASE		55.1	wt%	DCP	0.64	wt%	DCP	15	wt%	DCP										0.32	wt%	DCP							0.09	wt%	DCP	0.22	wt%
LANEY-CAMP-BM-3M92C18		LANEY-BM	LANEY, 1995	40.45	-74.71	0.1			CONTINENTAL_RIFT				DCP	WHOLE ROCK	IGNEOUS:VOLCANIC:MAFIC	DIABASE		52.2	wt%	DCP	0.99	wt%	DCP	12.8	wt%	DCP										9.72	wt%	DCP							0.18	wt%	DCP	9.48	wt%
LANEY-CAMP-BM-3M92C7		LANEY-BM	LANEY, 1995	40.45	-74.71	0.1			CONTINENTAL_RIFT				DCP	WHOLE ROCK	IGNEOUS:VOLCANIC:MAFIC	DIABASE		46.8	wt%	DCP	5.07	wt%	DCP	14.1	wt%	DCP										14.1	wt%	DCP							0.32	wt%	DCP	6.07	wt%
LAUGNEW-BC-AWL-1-70		nr	LAUGHLIN, 1971	34.9997	-108.082	0.0001			INTRAPLATE_OFF-CRATON				MS; XRF	WHOLE ROCK	IGNEOUS:PLUTONIC:ULTRAMAFIC	LHERZOLITE
LAUGNEW-BC-AWL-19-69		nr	LAUGHLIN, 1971	34.9997	-108.082	0.0001			INTRAPLATE_OFF-CRATON				MS; XRF	WHOLE ROCK	IGNEOUS:PLUTONIC:ULTRAMAFIC	LHERZOLITE
LAUGNEW-BC-AWL-20-69		nr	LAUGHLIN, 1971	34.9997	-108.082	0.0001			INTRAPLATE_OFF-CRATON				MS; XRF	WHOLE ROCK	IGNEOUS:PLUTONIC:ULTRAMAFIC	LHERZOLITE
LAUGNEW-BC-AWL-21-60L		nr	LAUGHLIN, 1971	34.9997	-108.082	0.0001			INTRAPLATE_OFF-CRATON				MS; Unknown; XRF	WHOLE ROCK	IGNEOUS:PLUTONIC:ULTRAMAFIC	LHERZOLITE		42.06	wt%	Unknown	0.07	wt%	Unknown	1.59	wt%	Unknown	0.35	wt%	Unknown	0.83	wt%	Unknown				8	wt%	Unknown							0.11	wt%	Unknown	45.28	wt%
LAUGNEW-BC-AWL-21-69		nr	LAUGHLIN, 1971	34.9997	-108.082	0.0001			INTRAPLATE_OFF-CRATON				MS; Unknown; XRF	WHOLE ROCK	IGNEOUS:VOLCANIC:MAFIC	BASALT		44.47	wt%	Unknown	3.04	wt%	Unknown	15.22	wt%	Unknown				4.39	wt%	Unknown				8.42	wt%	Unknown							0.15	wt%	Unknown	9.3	wt%
LAUGNEW-BC-AWL-22-69		nr	LAUGHLIN, 1971	34.9997	-108.082	0.0001			INTRAPLATE_OFF-CRATON				MS; XRF	WHOLE ROCK	IGNEOUS:VOLCANIC:MAFIC	BASALT
LAUGNEW-BC-AWL-24-69		nr	LAUGHLIN, 1971	34.9997	-108.082	0.0001			INTRAPLATE_OFF-CRATON				MS; XRF	WHOLE ROCK	IGNEOUS:PLUTONIC:ULTRAMAFIC	LHERZOLITE
LAUGNEW-BC-AWL-25-69		nr	LAUGHLIN, 1971	34.9997	-108.082	0.0001			INTRAPLATE_OFF-CRATON				MS; XRF	WHOLE ROCK	IGNEOUS:PLUTONIC:ULTRAMAFIC	LHERZOLITE
LAUGNEW-BC-AWL-26-69		nr	LAUGHLIN, 1971	34.9997	-108.082	0.0001			INTRAPLATE_OFF-CRATON				MS; XRF	WHOLE ROCK	IGNEOUS:PLUTONIC:MAFIC	GABBRO
LAUGNEW-BC-AWL-32-69		nr	LAUGHLIN, 1971	34.9997	-108.082	0.0001			INTRAPLATE_OFF-CRATON				MS; XRF	WHOLE ROCK	IGNEOUS:PLUTONIC:ULTRAMAFIC	LHERZOLITE
LAUGNEW-BC-AWL-34-69		nr	LAUGHLIN, 1971	34.9997	-108.082	0.0001			INTRAPLATE_OFF-CRATON				MS; XRF	WHOLE ROCK	IGNEOUS:VOLCANIC:MAFIC	BASALT
MATCOL-GR13		nr	MATTIE, 1997	37.013	-109.725	0.001			INTRAPLATE_OFF-CRATON				CALC; INAA; XRF	WHOLE ROCK	METAMORPHIC	GRANULITE		49.65	wt%	XRF	0.74	wt%	XRF	18.16	wt%	XRF							10.19	wt%	XRF										0.15	wt%	XRF	6.23	wt%
MATCOL-GR41		nr	MATTIE, 1997	37.013	-109.725	0.001			INTRAPLATE_OFF-CRATON				CALC; INAA; XRF	WHOLE ROCK	METAMORPHIC	AMPHIBOLITE		52.89	wt%	XRF	1.07	wt%	XRF	16.25	wt%	XRF							9.2	wt%	XRF										0.17	wt%	XRF	5.13	wt%
MATCOL-GR45		nr	MATTIE, 1997	37.013	-109.725	0.001			INTRAPLATE_OFF-CRATON				CALC; INAA; XRF	WHOLE ROCK	METAMORPHIC	GRANULITE		45.99	wt%	XRF	1.11	wt%	XRF	14.75	wt%	XRF							13.6	wt%	XRF										0.21	wt%	XRF	7.6	wt%
MATCOL-MR37		nr	MATTIE, 1997	39.821	-119.536	0.001			INTRAPLATE_OFF-CRATON				CALC; INAA; XRF	WHOLE ROCK	IGNEOUS:PLUTONIC:MAFIC	GABBRO		51.19	wt%	XRF	0.26	wt%	XRF	19.44	wt%	XRF							7.87	wt%	XRF										0.14	wt%	XRF	6	wt%
MATCOL-MR38		nr	MATTIE, 1997	39.821	-119.536	0.001			INTRAPLATE_OFF-CRATON				CALC; INAA; XRF	WHOLE ROCK	IGNEOUS:PLUTONIC:MAFIC	GABBRO		50.6	wt%	XRF	0.31	wt%	XRF	19.09	wt%	XRF							8.53	wt%	XRF										0.13	wt%	XRF	6.27	wt%
MATCOL-MR45		nr	MATTIE, 1997	39.821	-119.536	0.001			INTRAPLATE_OFF-CRATON				CALC; INAA; XRF	WHOLE ROCK	METAMORPHIC	AMPHIBOLITE		54.42	wt%	XRF	0.18	wt%	XRF	20.29	wt%	XRF							6.13	wt%	XRF										0.12	wt%	XRF	3.16	wt%
MATCOL-MR50		nr	MATTIE, 1997	39.821	-119.536	0.001			INTRAPLATE_OFF-CRATON				CALC; INAA; XRF	WHOLE ROCK	METAMORPHIC	GRANULITE		48.79	wt%	XRF	0.83	wt%	XRF	13.97	wt%	XRF							13.39	wt%	XRF										0.22	wt%	XRF	9.45	wt%
MATCOL-MR52		nr	MATTIE, 1997	39.821	-119.536	0.001			INTRAPLATE_OFF-CRATON				CALC; INAA; XRF	WHOLE ROCK	METAMORPHIC	AMPHIBOLITE		55.42	wt%	XRF	0.69	wt%	XRF	15.41	wt%	XRF							11.11	wt%	XRF										0.15	wt%	XRF	4.05	wt%
MATCOL-MR54		nr	MATTIE, 1997	39.821	-119.536	0.001			INTRAPLATE_OFF-CRATON				CALC; INAA; XRF	WHOLE ROCK	METAMORPHIC	AMPHIBOLITE		54.97	wt%	XRF	0.17	wt%	XRF	20.3	wt%	XRF							6.12	wt%	XRF										0.11	wt%	XRF	3.36	wt%
MATCOL-MR57		nr	MATTIE, 1997	39.821	-119.536	0.001			INTRAPLATE_OFF-CRATON				CALC; INAA; XRF	WHOLE ROCK	METAMORPHIC	GRANULITE		50.04	wt%	XRF	0.74	wt%	XRF	18.33	wt%	XRF							10.03	wt%	XRF										0.16	wt%	XRF	5.91	wt%
MATCOL-MR86		nr	MATTIE, 1997	39.821	-119.536	0.001			INTRAPLATE_OFF-CRATON				CALC; INAA; XRF	WHOLE ROCK	IGNEOUS:PLUTONIC:MAFIC	GABBRO		47.68	wt%	XRF	0.23	wt%	XRF	20.62	wt%	XRF							7.57	wt%	XRF										0.13	wt%	XRF	6.52	wt%
MATCOL-MT14		nr	MATTIE, 1997	36	-110	1			INTRAPLATE_OFF-CRATON				CALC; INAA; XRF	WHOLE ROCK	METAMORPHIC	GRANULITE		49.37	wt%	XRF	0.85	wt%	XRF	13.88	wt%	XRF							11.65	wt%	XRF										0.23	wt%	XRF	8.63	wt%
MATCOL-RM49		nr	MATTIE, 1997	36	-109	1			INTRAPLATE_OFF-CRATON				CALC; INAA; XRF	WHOLE ROCK	METAMORPHIC	GRANULITE		45.35	wt%	XRF	0.95	wt%	XRF	19.32	wt%	XRF							10.66	wt%	XRF										0.23	wt%	XRF	7.67	wt%
MATCOL-RM51		nr	MATTIE, 1997	36	-109	1			INTRAPLATE_OFF-CRATON				CALC; INAA; XRF	WHOLE ROCK	METAMORPHIC	AMPHIBOLITE		45.5	wt%	XRF	0.27	wt%	XRF	21.15	wt%	XRF							6.8	wt%	XRF										0.11	wt%	XRF	7.48	wt%
MATCOL-RM53		nr	MATTIE, 1997	36	-109	1			INTRAPLATE_OFF-CRATON				CALC; INAA; XRF	WHOLE ROCK	METAMORPHIC	GRANULITE		49.03	wt%	XRF	0.57	wt%	XRF	19.06	wt%	XRF							8.93	wt%	XRF										0.14	wt%	XRF	5.11	wt%
MATCOL-RM58		nr	MATTIE, 1997	36	-109	1			INTRAPLATE_OFF-CRATON				CALC; INAA; XRF	WHOLE ROCK	METAMORPHIC	AMPHIBOLITE		46.16	wt%	XRF	0.51	wt%	XRF	15.8	wt%	XRF							10.56	wt%	XRF										0.18	wt%	XRF	8.66	wt%
MATCOL-RM60		nr	MATTIE, 1997	36	-109	1			INTRAPLATE_OFF-CRATON				CALC; INAA; XRF	WHOLE ROCK	METAMORPHIC	AMPHIBOLITE		49.23	wt%	XRF	0.82	wt%	XRF	19.25	wt%	XRF							10.95	wt%	XRF										0.21	wt%	XRF	4.02	wt%
MATCOL-RM62		nr	MATTIE, 1997	36	-109	1			INTRAPLATE_OFF-CRATON				CALC; INAA; XRF	WHOLE ROCK	METAMORPHIC	AMPHIBOLITE		44.94	wt%	XRF	0.31	wt%	XRF	17.52	wt%	XRF							9.24	wt%	XRF										0.16	wt%	XRF	9.87	wt%
MATCOL-SR25		nr	MATTIE, 1997	36.785	-108.686	0.001			INTRAPLATE_OFF-CRATON				CALC; INAA; XRF	WHOLE ROCK	METAMORPHIC	AMPHIBOLITE		53.48	wt%	XRF	1.62	wt%	XRF	14.52	wt%	XRF							8.67	wt%	XRF										0.15	wt%	XRF	5.29	wt%
MCGARIZ-WK1-135		nr	MCGUIRE, 1994	34.8089	-113.322	0.0001			INTRAPLATE_OFF-CRATON				ICPMS; OES; XRF	WHOLE ROCK	METAMORPHIC	GRANULITE		49.5	wt%	XRF	0.41	wt%	XRF	22.8	wt%	XRF										3.68	wt%	XRF							0.07	wt%	XRF	6.96	wt%
MCGARIZ-WK1-176		nr	MCGUIRE, 1994	34.8089	-113.322	0.0001			INTRAPLATE_OFF-CRATON				ICPMS; OES; XRF	WHOLE ROCK	METAMORPHIC	GRANULITE		48.6	wt%	XRF	0.45	wt%	XRF	22.3	wt%	XRF										3.82	wt%	XRF							0.07	wt%	XRF	7.05	wt%
MCGARIZ-WK1-18A		nr	MCGUIRE, 1994	34.8089	-113.322	0.0001			INTRAPLATE_OFF-CRATON				OES	WHOLE ROCK	METAMORPHIC	GRANULITE
MCGARIZ-WK1-20		nr	MCGUIRE, 1994	34.8089	-113.322	0.0001			INTRAPLATE_OFF-CRATON				ICPMS; XRF	WHOLE ROCK	METAMORPHIC	GRANULITE		48	wt%	XRF	0.43	wt%	XRF	23.7	wt%	XRF										4.12	wt%	XRF							0.07	wt%	XRF	7.24	wt%
MCGARIZ-WK1-22		nr	MCGUIRE, 1994	34.8089	-113.322	0.0001			INTRAPLATE_OFF-CRATON				ICPMS; OES; XRF	WHOLE ROCK	METAMORPHIC	GRANULITE		47.8	wt%	XRF	0.34	wt%	XRF	25.1	wt%	XRF										3.77	wt%	XRF							0.06	wt%	XRF	6.74	wt%
MCGARIZ-WK1-27		nr	MCGUIRE, 1994	34.8089	-113.322	0.0001			INTRAPLATE_OFF-CRATON				ICPMS; XRF	WHOLE ROCK	METAMORPHIC	GRANULITE		48.3	wt%	XRF	0.55	wt%	XRF	17.9	wt%	XRF										5.69	wt%	XRF							0.1	wt%	XRF	11.35	wt%
MCGARIZ-WK1-46		nr	MCGUIRE, 1994	34.8089	-113.322	0.0001			INTRAPLATE_OFF-CRATON				ICPMS; XRF	WHOLE ROCK	METAMORPHIC	GRANULITE		48	wt%	XRF	0.68	wt%	XRF	18.7	wt%	XRF										4.83	wt%	XRF							0.09	wt%	XRF	9.45	wt%
MCGARIZ-WK1-51		nr	MCGUIRE, 1994	34.8089	-113.322	0.0001			INTRAPLATE_OFF-CRATON				ICPMS; XRF	WHOLE ROCK	IGNEOUS:VOLCANIC:MAFIC	BASALT		47.5	wt%	XRF	2.24	wt%	XRF	15.6	wt%	XRF										9.62	wt%	XRF							0.17	wt%	XRF	9.84	wt%
MCGARIZ-WK2-15		nr	MCGUIRE, 1994	34.8089	-113.322	0.0001			INTRAPLATE_OFF-CRATON				OES	WHOLE ROCK	METAMORPHIC	GRANULITE		46.1	wt%	OES	0.65	wt%	OES	11.1	wt%	OES										8.72	wt%	OES							0.14	wt%	OES	17.2	wt%
MCGARIZ-WK2-35A		nr	MCGUIRE, 1994	34.8089	-113.322	0.0001			INTRAPLATE_OFF-CRATON				ICPMS; OES; XRF	WHOLE ROCK	METAMORPHIC	GRANULITE		46.6	wt%	XRF	0.5	wt%	XRF	15.4	wt%	XRF										7.72	wt%	XRF							0.12	wt%	XRF	15.8	wt%
MCGARIZ-WK2-49A		nr	MCGUIRE, 1994	34.8089	-113.322	0.0001			INTRAPLATE_OFF-CRATON				ICPMS; XRF	WHOLE ROCK	METAMORPHIC	GRANULITE		42.4	wt%	XRF	0.12	wt%	XRF	7.1	wt%	XRF										14.6	wt%	XRF							0.2	wt%	XRF	31.1	wt%
MCGARIZ-WK2-52		nr	MCGUIRE, 1994	34.8089	-113.322	0.0001			INTRAPLATE_OFF-CRATON				ICPMS; OES	WHOLE ROCK	METAMORPHIC	GRANULITE
MCGARIZ-WK2-64		nr	MCGUIRE, 1994	34.8089	-113.322	0.0001			INTRAPLATE_OFF-CRATON				OES	WHOLE ROCK	METAMORPHIC	GRANULITE		48.2	wt%	OES	0.74	wt%	OES	16.5	wt%	OES										5.57	wt%	OES							0.1	wt%	OES	8.76	wt%
MCGARIZ-WK2-77A		nr	MCGUIRE, 1994	34.8089	-113.322	0.0001			INTRAPLATE_OFF-CRATON				OES	WHOLE ROCK	METAMORPHIC	GRANULITE		46.7	wt%	OES	1.02	wt%	OES	9.9	wt%	OES										9.53	wt%	OES							0.17	wt%	OES	13.9	wt%
MCGARIZ-WK2-8A		nr	MCGUIRE, 1994	34.8089	-113.322	0.0001			INTRAPLATE_OFF-CRATON				OES	WHOLE ROCK	METAMORPHIC	GRANULITE		44.1	wt%	OES	0.28	wt%	OES	9.9	wt%	OES										11.2	wt%	OES							0.15	wt%	OES	23.7	wt%
MCGARIZ-WK2-9		nr	MCGUIRE, 1994	34.8089	-113.322	0.0001			INTRAPLATE_OFF-CRATON				ICPMS; XRF	WHOLE ROCK	METAMORPHIC	GRANULITE		46.8	wt%	XRF	0.23	wt%	XRF	17.5	wt%	XRF										7.02	wt%	XRF							0.1	wt%	XRF	15.2	wt%
MENARIZ-GVF-22-16		nr	MENZIES, 1985	31.558	-109.267	0.001			INTRAPLATE_OFF-CRATON				MS	WHOLE ROCK	IGNEOUS:PLUTONIC:ULTRAMAFIC	PERIDOTITE
MENARIZ-GVF-90-4		nr	MENZIES, 1985	31.558	-109.267	0.001			INTRAPLATE_OFF-CRATON				MS	WHOLE ROCK	IGNEOUS:VOLCANIC:MAFIC	BASANITE
MENARIZ-GVF-22-11		nr	MENZIES, 1985	31.558	-109.267	0.001			INTRAPLATE_OFF-CRATON				MS	WHOLE ROCK	IGNEOUS:PLUTONIC:ULTRAMAFIC	PERIDOTITE
MENARIZ-GVF-90-47		nr	MEISEL, 2001; MENZIES, 1985	31.558	-109.267	0.001			INTRAPLATE_OFF-CRATON				MS; Unknown	WHOLE ROCK	IGNEOUS:PLUTONIC:ULTRAMAFIC	PERIDOTITE								3.35	wt%	Unknown
MENARIZ-GVF-DATE 5		nr	MENZIES, 1985	31.558	-109.267	0.001			INTRAPLATE_OFF-CRATON				MS	WHOLE ROCK	IGNEOUS:VOLCANIC:MAFIC	BASANITE
MENARIZ-GVF-DATE 7		nr	MENZIES, 1985	31.558	-109.267	0.001			INTRAPLATE_OFF-CRATON				MS	WHOLE ROCK	IGNEOUS:VOLCANIC:MAFIC	BASANITE
MENARIZ-GVF-ENO1		nr	MENZIES, 1985	31.558	-109.267	0.001			INTRAPLATE_OFF-CRATON				MS	WHOLE ROCK	IGNEOUS:PLUTONIC:ULTRAMAFIC	PERIDOTITE
MENARIZ-GVF-ENO2		nr	MENZIES, 1985	31.558	-109.267	0.001			INTRAPLATE_OFF-CRATON				MS	WHOLE ROCK	IGNEOUS:PLUTONIC:ULTRAMAFIC	PERIDOTITE
MENARIZ-GVF-KA-1		nr	MENZIES, 1985	31.558	-109.267	0.001			INTRAPLATE_OFF-CRATON				MS	WHOLE ROCK	IGNEOUS:PLUTONIC:ULTRAMAFIC	PERIDOTITE
MENARIZ-GVF-KA-2		nr	MENZIES, 1985	31.558	-109.267	0.001			INTRAPLATE_OFF-CRATON				MS	WHOLE ROCK	IGNEOUS:PLUTONIC:ULTRAMAFIC	PERIDOTITE
WIL001-032-32-22-1		nr	MENZIES, 1985	31.558	-109.267	0.001			INTRAPLATE_OFF-CRATON				MS	WHOLE ROCK	IGNEOUS:PLUTONIC:ULTRAMAFIC	PERIDOTITE
MITCH-KH-KH1		nr	MITCHELL, 1981	31.98	-106.95	0.01			INTRAPLATE_OFF-CRATON				AAS; RNAA; TITR	WHOLE ROCK	IGNEOUS:PLUTONIC:ULTRAMAFIC	PERIDOTITE
MITCH-KH-KH2		nr	MITCHELL, 1981	31.98	-106.95	0.01			INTRAPLATE_OFF-CRATON				AAS; RNAA; TITR	WHOLE ROCK	IGNEOUS:PLUTONIC:ULTRAMAFIC	PERIDOTITE
MITCH-KH-KH3		nr	MITCHELL, 1981	31.98	-106.95	0.01			INTRAPLATE_OFF-CRATON				AAS; RNAA; TITR	WHOLE ROCK	IGNEOUS:PLUTONIC:ULTRAMAFIC	PERIDOTITE
MUKHSIE-BC-BC		nr	MUKHOPADHYAY, 1994	37.21	-119.26	0.01	4421	4421	CONVERGENT_MARGIN				MS; MS-ID	WHOLE ROCK	IGNEOUS:VOLCANIC:MAFIC	TRACHYBASALT
MUKHSIE-BC-BC12		nr	MUKHOPADHYAY, 1994	37.21	-119.26	0.01	4421	4421	CONVERGENT_MARGIN				IGN; INAA; MS; MS-ID; WET; XRF	WHOLE ROCK	IGNEOUS:PLUTONIC:ULTRAMAFIC	PYROXENITE		51	wt%	XRF	0.3	wt%	XRF	6.41	wt%	XRF	0.31	wt%	XRF	2.09	wt%	XRF				9.1	wt%	WET							0.21	wt%	XRF	21.8	wt%
MUKHSIE-BC-BC6		nr	MUKHOPADHYAY, 1994	37.21	-119.26	0.01	4421	4421	CONVERGENT_MARGIN				MS; MS-ID	WHOLE ROCK	IGNEOUS:PLUTONIC:ULTRAMAFIC	PERIDOTITE
MUKHSIE-BC-BC8		nr	MUKHOPADHYAY, 1994	37.21	-119.26	0.01	4421	4421	CONVERGENT_MARGIN				MS; MS-ID	WHOLE ROCK	IGNEOUS:PLUTONIC:ULTRAMAFIC	PERIDOTITE
MUKHSIE-CP-CP71		nr	MUKHOPADHYAY, 1994	37.21	-119.15	0.01	2654.5	2654.5	CONVERGENT_MARGIN				MS; MS-ID	WHOLE ROCK	IGNEOUS:PLUTONIC:ULTRAMAFIC	PERIDOTITE
MUKHSIE-CP-CP87		nr	MUKHOPADHYAY, 1994	37.21	-119.15	0.01	2654.5	2654.5	CONVERGENT_MARGIN				MS; MS-ID	WHOLE ROCK	IGNEOUS:PLUTONIC:ULTRAMAFIC	PERIDOTITE
MUKHSIE-CP-CPF		nr	MUKHOPADHYAY, 1994	37.21	-119.15	0.01	2654.5	2654.5	CONVERGENT_MARGIN				MS; MS-ID	WHOLE ROCK	IGNEOUS:VOLCANIC:MAFIC	TRACHYBASALT
MUKHSIE-CP-CPV		nr	MUKHOPADHYAY, 1994	37.21	-119.15	0.01	2654.5	2654.5	CONVERGENT_MARGIN				MS; MS-ID	WHOLE ROCK	IGNEOUS:VOLCANIC:MAFIC	TRACHYBASALT
MUKHSIE-CP-CPV3		nr	MUKHOPADHYAY, 1994	37.21	-119.15	0.01	2654.5	2654.5	CONVERGENT_MARGIN				MS; MS-ID	WHOLE ROCK	IGNEOUS:PLUTONIC:ULTRAMAFIC	PYROXENITE
MUKHSIE-PSM-PS		nr	MUKHOPADHYAY, 1994	37.25	-119.33	0.01	4421	4421	CONVERGENT_MARGIN				MS; MS-ID	WHOLE ROCK	IGNEOUS:VOLCANIC:MAFIC	TRACHYBASALT
MUKHSIE-PSM-PS11		nr	MUKHOPADHYAY, 1994	37.25	-119.33	0.01	4421	4421	CONVERGENT_MARGIN				IGN; INAA; MS; MS-ID; WET; XRF	WHOLE ROCK	IGNEOUS:PLUTONIC:ULTRAMAFIC	PYROXENITE		49.5	wt%	XRF	0.42	wt%	XRF	5.13	wt%	XRF	0.15	wt%	XRF	2.83	wt%	XRF				7.67	wt%	WET							0.18	wt%	XRF	17.4	wt%
MUKHSIE-PSM-PS6		nr	MUKHOPADHYAY, 1994	37.25	-119.33	0.01	4421	4421	CONVERGENT_MARGIN				IGN; MS; MS-ID; WET; XRF	WHOLE ROCK	IGNEOUS:PLUTONIC:ULTRAMAFIC	PYROXENITE		50.7	wt%	XRF	0.28	wt%	XRF	4.51	wt%	XRF	0.48	wt%	XRF	1.84	wt%	XRF				5.8	wt%	WET							0.15	wt%	XRF	19.8	wt%
PETDB-1320-BP-1		RAGLAND-NC	RAGLAND, 1968	35.9833	-78.8416	1			CONTINENTAL_RIFT				AAS; COL; Unknown; XRF	WHOLE ROCK	IGNEOUS:VOLCANIC:MAFIC	DOLERITE		49	wt%	XRF	0.74	wt%	XRF	16.3	wt%	AAS				3.41	wt%	Unknown				7.79	wt%	COL							0.18	wt%	AAS	8.56	wt%
PETDB-1320-BP-10		RAGLAND-NC	RAGLAND, 1968	35.9833	-78.8416	1			CONTINENTAL_RIFT				AAS; COL; Unknown; XRF	WHOLE ROCK	IGNEOUS:VOLCANIC:MAFIC	DOLERITE		48.5	wt%	XRF	0.69	wt%	XRF	17.2	wt%	AAS				2.74	wt%	Unknown				7.83	wt%	COL							0.19	wt%	AAS	9.34	wt%
PETDB-1320-BP-11		RAGLAND-NC	RAGLAND, 1968	35.9833	-78.8416	1			CONTINENTAL_RIFT				AAS; COL; Unknown; XRF	WHOLE ROCK	IGNEOUS:VOLCANIC:MAFIC	DOLERITE		48.9	wt%	XRF	0.67	wt%	XRF	16.8	wt%	AAS				2.83	wt%	Unknown				7.82	wt%	COL							0.18	wt%	AAS	9.68	wt%
PETDB-1320-BP-12		RAGLAND-NC	RAGLAND, 1968	35.9833	-78.8416	1			CONTINENTAL_RIFT				AAS; COL; Unknown; XRF	WHOLE ROCK	IGNEOUS:VOLCANIC:MAFIC	DOLERITE		48.3	wt%	XRF	0.6	wt%	XRF	16.7	wt%	AAS				2.24	wt%	Unknown				8.22	wt%	COL							0.19	wt%	AAS	10.73	wt%
PETDB-1320-BP-13		RAGLAND-NC	RAGLAND, 1968	35.9833	-78.8416	1			CONTINENTAL_RIFT				AAS; COL; Unknown; XRF	WHOLE ROCK	IGNEOUS:VOLCANIC:MAFIC	DOLERITE		48.4	wt%	XRF	0.74	wt%	XRF	16.8	wt%	AAS				3.18	wt%	Unknown				8.12	wt%	COL							0.2	wt%	AAS	9.86	wt%
PETDB-1320-BP-14		RAGLAND-NC	RAGLAND, 1968	35.9833	-78.8416	1			CONTINENTAL_RIFT				AAS; COL; Unknown; XRF	WHOLE ROCK	IGNEOUS:VOLCANIC:MAFIC	DOLERITE		48.2	wt%	XRF	0.66	wt%	XRF	15.7	wt%	AAS				2.36	wt%	Unknown				8.2	wt%	COL							0.19	wt%	AAS	11.23	wt%
PETDB-1320-BP-15		RAGLAND-NC	RAGLAND, 1968	35.9833	-78.8416	1			CONTINENTAL_RIFT				AAS; COL; Unknown; XRF	WHOLE ROCK	IGNEOUS:VOLCANIC:MAFIC	DOLERITE		47.8	wt%	XRF	0.6	wt%	XRF	15.7	wt%	AAS				2.14	wt%	Unknown				8.58	wt%	COL							0.2	wt%	AAS	12.04	wt%
PETDB-1320-BP-16		RAGLAND-NC	RAGLAND, 1968	35.9833	-78.8416	1			CONTINENTAL_RIFT				AAS; COL; Unknown; XRF	WHOLE ROCK	IGNEOUS:VOLCANIC:MAFIC	DOLERITE		47	wt%	XRF	0.58	wt%	XRF	15.4	wt%	AAS				2.86	wt%	Unknown				8.44	wt%	COL							0.2	wt%	AAS	11.97	wt%
PETDB-1320-BP-17		RAGLAND-NC	RAGLAND, 1968	35.9833	-78.8416	1			CONTINENTAL_RIFT				AAS; COL; Unknown; XRF	WHOLE ROCK	IGNEOUS:VOLCANIC:MAFIC	DOLERITE		47.2	wt%	XRF	0.6	wt%	XRF	15.6	wt%	AAS				2.54	wt%	Unknown				8.74	wt%	COL							0.19	wt%	AAS	12.29	wt%
PETDB-1320-BP-18		RAGLAND-NC	RAGLAND, 1968	35.9833	-78.8416	1			CONTINENTAL_RIFT				AAS; COL; Unknown; XRF	WHOLE ROCK	IGNEOUS:VOLCANIC:MAFIC	DOLERITE		46.8	wt%	XRF	0.62	wt%	XRF	14.5	wt%	AAS				2.49	wt%	Unknown				9	wt%	COL							0.2	wt%	AAS	13.99	wt%
PETDB-1320-BP-19		RAGLAND-NC	RAGLAND, 1968	35.9833	-78.8416	1			CONTINENTAL_RIFT				AAS; COL; Unknown; XRF	WHOLE ROCK	IGNEOUS:VOLCANIC:MAFIC	DOLERITE		48	wt%	XRF	0.63	wt%	XRF	15.6	wt%	AAS				2.4	wt%	Unknown				8.64	wt%	COL							0.19	wt%	AAS	11.19	wt%
PETDB-1320-BP-2		RAGLAND-NC	RAGLAND, 1968	35.9833	-78.8416	1			CONTINENTAL_RIFT				AAS; COL; Unknown; XRF	WHOLE ROCK	IGNEOUS:VOLCANIC:MAFIC	DOLERITE		48.5	wt%	XRF	0.74	wt%	XRF	16.4	wt%	AAS				2.7	wt%	Unknown				8.67	wt%	COL							0.19	wt%	AAS	9.56	wt%
PETDB-1320-BP-20		RAGLAND-NC	RAGLAND, 1968	35.9833	-78.8416	1			CONTINENTAL_RIFT				AAS; COL; Unknown; XRF	WHOLE ROCK	IGNEOUS:VOLCANIC:MAFIC	DOLERITE		48.4	wt%	XRF	0.67	wt%	XRF	16.8	wt%	AAS				2.23	wt%	Unknown				8.73	wt%	COL							0.19	wt%	AAS	9.83	wt%
PETDB-1320-BP-3		RAGLAND-NC	RAGLAND, 1968	35.9833	-78.8416	1			CONTINENTAL_RIFT				AAS; COL; Unknown; XRF	WHOLE ROCK	IGNEOUS:VOLCANIC:MAFIC	DOLERITE		48.4	wt%	XRF	0.72	wt%	XRF	16.2	wt%	AAS				2.49	wt%	Unknown				8.08	wt%	COL							0.2	wt%	AAS	9.87	wt%
PETDB-1320-BP-4		RAGLAND-NC	RAGLAND, 1968	35.9833	-78.8416	1			CONTINENTAL_RIFT				AAS; COL; Unknown; XRF	WHOLE ROCK	IGNEOUS:VOLCANIC:MAFIC	DOLERITE		48.5	wt%	XRF	0.73	wt%	XRF	15.8	wt%	AAS				3.4	wt%	Unknown				8.01	wt%	COL							0.2	wt%	AAS	9.88	wt%
PETDB-1320-BP-5		RAGLAND-NC	RAGLAND, 1968	35.9833	-78.8416	1			CONTINENTAL_RIFT				AAS; COL; Unknown; XRF	WHOLE ROCK	IGNEOUS:VOLCANIC:MAFIC	DOLERITE		49.4	wt%	XRF	0.78	wt%	XRF	16.4	wt%	AAS				2.8	wt%	Unknown				8.12	wt%	COL							0.19	wt%	AAS	8.97	wt%
PETDB-1320-BP-6		RAGLAND-NC	RAGLAND, 1968	35.9833	-78.8416	1			CONTINENTAL_RIFT				AAS; COL; Unknown; XRF	WHOLE ROCK	IGNEOUS:VOLCANIC:MAFIC	DOLERITE		48.5	wt%	XRF	0.69	wt%	XRF	17.2	wt%	AAS				3.02	wt%	Unknown				7.94	wt%	COL							0.17	wt%	AAS	8.69	wt%
PETDB-1320-BP-7		RAGLAND-NC	RAGLAND, 1968	35.9833	-78.8416	1			CONTINENTAL_RIFT				AAS; COL; Unknown; XRF	WHOLE ROCK	IGNEOUS:VOLCANIC:MAFIC	DOLERITE		49	wt%	XRF	0.72	wt%	XRF	16.3	wt%	AAS				3.21	wt%	Unknown				8.05	wt%	COL							0.19	wt%	AAS	8.87	wt%
PETDB-1320-BP-8		RAGLAND-NC	RAGLAND, 1968	35.9833	-78.8416	1			CONTINENTAL_RIFT				AAS; COL; Unknown; XRF	WHOLE ROCK	IGNEOUS:VOLCANIC:MAFIC	DOLERITE		49.2	wt%	XRF	0.72	wt%	XRF	17.7	wt%	AAS				3.27	wt%	Unknown				7.72	wt%	COL							0.19	wt%	AAS	8.06	wt%
PETDB-1320-BP-9		RAGLAND-NC	RAGLAND, 1968	35.9833	-78.8416	1			CONTINENTAL_RIFT				AAS; COL; Unknown; XRF	WHOLE ROCK	IGNEOUS:VOLCANIC:MAFIC	DOLERITE		49.2	wt%	XRF	0.72	wt%	XRF	17.6	wt%	AAS				2.79	wt%	Unknown				8.11	wt%	COL							0.19	wt%	AAS	8.56	wt%
PETDB-1320-D5-1		RAGLAND-NC	RAGLAND, 1968	35.5	-79.15	1			CONTINENTAL_RIFT				AAS; COL; Unknown; XRF	WHOLE ROCK	IGNEOUS:VOLCANIC:MAFIC	DOLERITE		48.2	wt%	XRF	0.7	wt%	XRF	16.5	wt%	AAS				3.16	wt%	Unknown				9.92	wt%	COL							0.18	wt%	AAS	9.8	wt%
PETDB-1320-D5-2		RAGLAND-NC	RAGLAND, 1968	35.5	-79.15	1			CONTINENTAL_RIFT				AAS; COL; Unknown; XRF	WHOLE ROCK	IGNEOUS:VOLCANIC:MAFIC	DOLERITE		48.3	wt%	XRF	0.69	wt%	XRF	16.6	wt%	AAS				2.31	wt%	Unknown				9.2	wt%	COL							0.18	wt%	AAS	8.79	wt%
PETDB-1320-D5-3		RAGLAND-NC	RAGLAND, 1968	35.5	-79.15	1			CONTINENTAL_RIFT				AAS; COL; Unknown; XRF	WHOLE ROCK	IGNEOUS:VOLCANIC:MAFIC	DOLERITE		48	wt%	XRF	0.66	wt%	XRF	16.9	wt%	AAS				3.1	wt%	Unknown				8.77	wt%	COL							0.18	wt%	AAS	10.08	wt%
PETDB-1320-D5-4		RAGLAND-NC	RAGLAND, 1968	35.5	-79.15	1			CONTINENTAL_RIFT				AAS; COL; Unknown; XRF	WHOLE ROCK	IGNEOUS:VOLCANIC:MAFIC	DOLERITE		47.8	wt%	XRF	0.7	wt%	XRF	16.2	wt%	AAS				3.93	wt%	Unknown				7.35	wt%	COL							0.2	wt%	AAS	10.01	wt%
PETDB-1320-D8R-1		RAGLAND-NC	RAGLAND, 1968	35.8916	-79.3333	1			CONTINENTAL_RIFT				AAS; COL; Unknown; XRF	WHOLE ROCK	IGNEOUS:VOLCANIC:MAFIC	DOLERITE		48.5	wt%	XRF	0.66	wt%	XRF	18.4	wt%	AAS				3.78	wt%	Unknown				7.24	wt%	COL							0.21	wt%	AAS	8.17	wt%
PETDB-1320-D8R-10		RAGLAND-NC	RAGLAND, 1968	35.8916	-79.3333	1			CONTINENTAL_RIFT				AAS; COL; Unknown; XRF	WHOLE ROCK	IGNEOUS:VOLCANIC:MAFIC	DOLERITE		48.4	wt%	XRF	0.64	wt%	XRF	17.7	wt%	AAS				2.77	wt%	Unknown				7.57	wt%	COL							0.2	wt%	AAS	8.84	wt%
PETDB-1320-D8R-2		RAGLAND-NC	RAGLAND, 1968	35.8916	-79.3333	1			CONTINENTAL_RIFT				AAS; COL; Unknown; XRF	WHOLE ROCK	IGNEOUS:VOLCANIC:MAFIC	DOLERITE		48.3	wt%	XRF	0.65	wt%	XRF	17.6	wt%	AAS				2.78	wt%	Unknown				7.42	wt%	COL							0.18	wt%	AAS	8.47	wt%
PETDB-1320-D8R-3		RAGLAND-NC	RAGLAND, 1968	35.8916	-79.3333	1			CONTINENTAL_RIFT				AAS; COL; Unknown; XRF	WHOLE ROCK	IGNEOUS:VOLCANIC:MAFIC	DOLERITE		48.6	wt%	XRF	0.68	wt%	XRF	17.6	wt%	AAS				2.21	wt%	Unknown				8.38	wt%	COL							0.18	wt%	AAS	8.97	wt%
PETDB-1320-D8R-4		RAGLAND-NC	RAGLAND, 1968	35.8916	-79.3333	1			CONTINENTAL_RIFT				AAS; COL; Unknown; XRF	WHOLE ROCK	IGNEOUS:VOLCANIC:MAFIC	DOLERITE		48.3	wt%	XRF	0.66	wt%	XRF	17.3	wt%	AAS				2.09	wt%	Unknown				8.72	wt%	COL							0.18	wt%	AAS	9.2	wt%
PETDB-1320-D8R-5		RAGLAND-NC	RAGLAND, 1968	35.8916	-79.3333	1			CONTINENTAL_RIFT				AAS; COL; Unknown; XRF	WHOLE ROCK	IGNEOUS:VOLCANIC:MAFIC	DOLERITE		48.4	wt%	XRF	0.64	wt%	XRF	17.6	wt%	AAS				2.47	wt%	Unknown				7.9	wt%	COL							0.18	wt%	AAS	8.55	wt%
PETDB-1320-D8R-6		RAGLAND-NC	RAGLAND, 1968	35.8916	-79.3333	1			CONTINENTAL_RIFT				AAS; COL; Unknown; XRF	WHOLE ROCK	IGNEOUS:VOLCANIC:MAFIC	DOLERITE		48.2	wt%	XRF	0.56	wt%	XRF	17.6	wt%	AAS				1.47	wt%	Unknown				8.59	wt%	COL							0.19	wt%	AAS	9.08	wt%
PETDB-1320-D8R-7		RAGLAND-NC	RAGLAND, 1968	35.8916	-79.3333	1			CONTINENTAL_RIFT				AAS; COL; Unknown; XRF	WHOLE ROCK	IGNEOUS:VOLCANIC:MAFIC	DOLERITE		48.1	wt%	XRF	0.57	wt%	XRF	16.8	wt%	AAS				2.58	wt%	Unknown				8.07	wt%	COL							0.2	wt%	AAS	9.67	wt%
PETDB-1320-D8R-8		RAGLAND-NC	RAGLAND, 1968	35.8916	-79.3333	1			CONTINENTAL_RIFT				AAS; COL; Unknown; XRF	WHOLE ROCK	IGNEOUS:VOLCANIC:MAFIC	DOLERITE		48	wt%	XRF	0.65	wt%	XRF	17.4	wt%	AAS				2.33	wt%	Unknown				8.21	wt%	COL							0.19	wt%	AAS	8.89	wt%
PETDB-1320-D8R-9		RAGLAND-NC	RAGLAND, 1968	35.8916	-79.3333	1			CONTINENTAL_RIFT				AAS; COL; Unknown; XRF	WHOLE ROCK	IGNEOUS:VOLCANIC:MAFIC	DOLERITE		48.3	wt%	XRF	0.63	wt%	XRF	17.3	wt%	AAS				1.84	wt%	Unknown				8.62	wt%	COL							0.18	wt%	AAS	8.66	wt%
PETDB-1320-DU6-1		RAGLAND-NC	RAGLAND, 1968	35.975	-79.0833	1			CONTINENTAL_RIFT				AAS; COL; Unknown; XRF	WHOLE ROCK	IGNEOUS:VOLCANIC:MAFIC	DOLERITE		48.1	wt%	XRF	0.59	wt%	XRF	15.9	wt%	AAS				1.41	wt%	Unknown				9	wt%	COL							0.19	wt%	AAS	11.25	wt%
PETDB-1320-DU6-2		RAGLAND-NC	RAGLAND, 1968	35.975	-79.0833	1			CONTINENTAL_RIFT				AAS; COL; Unknown; XRF	WHOLE ROCK	IGNEOUS:VOLCANIC:MAFIC	DOLERITE		48	wt%	XRF	0.6	wt%	XRF	15.9	wt%	AAS				1.01	wt%	Unknown				9.61	wt%	COL							0.23	wt%	AAS	11.89	wt%
PETDB-1320-DU6-3		RAGLAND-NC	RAGLAND, 1968	35.975	-79.0833	1			CONTINENTAL_RIFT				AAS; COL; Unknown; XRF	WHOLE ROCK	IGNEOUS:VOLCANIC:MAFIC	DOLERITE		47.7	wt%	XRF	0.59	wt%	XRF	16.2	wt%	AAS				1.69	wt%	Unknown				8.94	wt%	COL							0.2	wt%	AAS	11.91	wt%
PETDB-1320-DU6-4		RAGLAND-NC	RAGLAND, 1968	35.975	-79.0833	1			CONTINENTAL_RIFT				AAS; COL; Unknown; XRF	WHOLE ROCK	IGNEOUS:VOLCANIC:MAFIC	DOLERITE		47.5	wt%	XRF	0.6	wt%	XRF	15.7	wt%	AAS				1.68	wt%	Unknown				8.93	wt%	COL							0.21	wt%	AAS	11.72	wt%
PETDB-1320-JY-1		RAGLAND-NC	RAGLAND, 1968	35.925	-79.05	1			CONTINENTAL_RIFT				AAS; COL; Unknown; XRF	WHOLE ROCK	IGNEOUS:VOLCANIC:MAFIC	DOLERITE		52.2	wt%	XRF	1.24	wt%	XRF	14.5	wt%	AAS				3.58	wt%	Unknown				7.28	wt%	COL							0.28	wt%	AAS	7.74	wt%
PETDB-1320-JY-2		RAGLAND-NC	RAGLAND, 1968	35.925	-79.05	1			CONTINENTAL_RIFT				AAS; COL; Unknown; XRF	WHOLE ROCK	IGNEOUS:VOLCANIC:MAFIC	DOLERITE		51.9	wt%	XRF	1.2	wt%	XRF	14.7	wt%	AAS				1.92	wt%	Unknown				8.11	wt%	COL							0.17	wt%	AAS	7.69	wt%
PETDB-1320-JY-3		RAGLAND-NC	RAGLAND, 1968	35.925	-79.05	1			CONTINENTAL_RIFT				AAS; COL; Unknown; XRF	WHOLE ROCK	IGNEOUS:VOLCANIC:MAFIC	DOLERITE		52.7	wt%	XRF	1.23	wt%	XRF	14.5	wt%	AAS				2.31	wt%	Unknown				8.31	wt%	COL							0.17	wt%	AAS	7.21	wt%
PETDB-1320-JY-4		RAGLAND-NC	RAGLAND, 1968	35.925	-79.05	1			CONTINENTAL_RIFT				AAS; COL; Unknown; XRF	WHOLE ROCK	IGNEOUS:VOLCANIC:MAFIC	DOLERITE		52.9	wt%	XRF	1.22	wt%	XRF	14.4	wt%	AAS				1.83	wt%	Unknown				8.88	wt%	COL							0.18	wt%	AAS	7.82	wt%
PETDB-1320-JY-5		RAGLAND-NC	RAGLAND, 1968	35.925	-79.05	1			CONTINENTAL_RIFT				AAS; COL; Unknown; XRF	WHOLE ROCK	IGNEOUS:VOLCANIC:MAFIC	DOLERITE		52.8	wt%	XRF	1.12	wt%	XRF	14.7	wt%	AAS				2.38	wt%	Unknown				8.39	wt%	COL							0.17	wt%	AAS	7.71	wt%
PETDB-1320-NC-30-1		RAGLAND-NC	RAGLAND, 1968	35.5	-79.15	1			CONTINENTAL_RIFT				AAS; COL; Unknown; XRF	WHOLE ROCK	IGNEOUS:VOLCANIC:MAFIC	DOLERITE		48.6	wt%	XRF	0.53	wt%	XRF	18.2	wt%	AAS				3	wt%	Unknown				6.8	wt%	COL							0.16	wt%	AAS	9.21	wt%
PETDB-1320-NC-30-2		RAGLAND-NC	RAGLAND, 1968	35.5	-79.15	1			CONTINENTAL_RIFT				AAS; COL; Unknown; XRF	WHOLE ROCK	IGNEOUS:VOLCANIC:MAFIC	DOLERITE		48.8	wt%	XRF	0.52	wt%	XRF	17.8	wt%	AAS				1.92	wt%	Unknown				7.66	wt%	COL							0.18	wt%	AAS	8.61	wt%
PETDB-1320-NC-30-3		RAGLAND-NC	RAGLAND, 1968	35.5	-79.15	1			CONTINENTAL_RIFT				AAS; COL; Unknown; XRF	WHOLE ROCK	IGNEOUS:VOLCANIC:MAFIC	DOLERITE		45.9	wt%	XRF	0.51	wt%	XRF	11.4	wt%	AAS				2.26	wt%	Unknown				10.38	wt%	COL							0.22	wt%	AAS	19.03	wt%
PETDB-1320-NC-30-4		RAGLAND-NC	RAGLAND, 1968	35.5	-79.15	1			CONTINENTAL_RIFT				AAS; COL; Unknown; XRF	WHOLE ROCK	IGNEOUS:VOLCANIC:MAFIC	DOLERITE		45.5	wt%	XRF	0.46	wt%	XRF	8.7	wt%	AAS				1.86	wt%	Unknown				10.6	wt%	COL							0.22	wt%	AAS	22.96	wt%
PETDB-1320-NC-30-5		RAGLAND-NC	RAGLAND, 1968	35.5	-79.15	1			CONTINENTAL_RIFT				AAS; COL; Unknown; XRF	WHOLE ROCK	IGNEOUS:VOLCANIC:MAFIC	DOLERITE		44.2	wt%	XRF	0.38	wt%	XRF	8.1	wt%	AAS				1.29	wt%	Unknown				12.42	wt%	COL							0.23	wt%	AAS	25	wt%
PETDB-1320-NC-36-1		RAGLAND-NC	RAGLAND, 1968	35.8916	-79.3333	1			CONTINENTAL_RIFT				AAS; COL; Unknown; XRF	WHOLE ROCK	IGNEOUS:VOLCANIC:MAFIC	DOLERITE		47.6	wt%	XRF	0.7	wt%	XRF	15.6	wt%	AAS				3.79	wt%	Unknown				8.72	wt%	COL							0.18	wt%	AAS	11.58	wt%
PETDB-1320-NC-36-2		RAGLAND-NC	RAGLAND, 1968	35.8916	-79.3333	1			CONTINENTAL_RIFT				AAS; COL; Unknown; XRF	WHOLE ROCK	IGNEOUS:VOLCANIC:MAFIC	DOLERITE		46.5	wt%	XRF	0.6	wt%	XRF	14.2	wt%	AAS				3.06	wt%	Unknown				8.94	wt%	COL							0.18	wt%	AAS	15.02	wt%
PETDB-1320-NC-36-3		RAGLAND-NC	RAGLAND, 1968	35.8916	-79.3333	1			CONTINENTAL_RIFT				AAS; COL; Unknown; XRF	WHOLE ROCK	IGNEOUS:VOLCANIC:MAFIC	DOLERITE		47.5	wt%	XRF	0.67	wt%	XRF	16.4	wt%	AAS				3.27	wt%	Unknown				8.34	wt%	COL							0.2	wt%	AAS	11.38	wt%
PETDB-1320-NC-37-1		RAGLAND-NC	RAGLAND, 1968	35.8916	-79.3333	1			CONTINENTAL_RIFT				AAS; COL; Unknown; XRF	WHOLE ROCK	IGNEOUS:VOLCANIC:MAFIC	DOLERITE		47.6	wt%	XRF	0.42	wt%	XRF	16	wt%	AAS				2.83	wt%	Unknown				8.5	wt%	COL							0.18	wt%	AAS	11.96	wt%
PETDB-1320-NC-37-2		RAGLAND-NC	RAGLAND, 1968	35.8916	-79.3333	1			CONTINENTAL_RIFT				AAS; COL; Unknown; XRF	WHOLE ROCK	IGNEOUS:VOLCANIC:MAFIC	DOLERITE		48	wt%	XRF	0.46	wt%	XRF	17.3	wt%	AAS				2.63	wt%	Unknown				8.06	wt%	COL							0.18	wt%	AAS	10.24	wt%
PETDB-1320-NC-37-3		RAGLAND-NC	RAGLAND, 1968	35.8916	-79.3333	1			CONTINENTAL_RIFT				AAS; COL; Unknown; XRF	WHOLE ROCK	IGNEOUS:VOLCANIC:MAFIC	DOLERITE		48.2	wt%	XRF	0.44	wt%	XRF	16.6	wt%	AAS				2.56	wt%	Unknown				8.19	wt%	COL							0.19	wt%	AAS	9.88	wt%
PETDB-1320-NC-37-4		RAGLAND-NC	RAGLAND, 1968	35.8916	-79.3333	1			CONTINENTAL_RIFT				AAS; COL; Unknown; XRF	WHOLE ROCK	IGNEOUS:VOLCANIC:MAFIC	DOLERITE		48.6	wt%	XRF	0.46	wt%	XRF	16.1	wt%	AAS				2.33	wt%	Unknown				8.4	wt%	COL							0.19	wt%	AAS	10.44	wt%
PETDB-1320-NC-37-5		RAGLAND-NC	RAGLAND, 1968	35.8916	-79.3333	1			CONTINENTAL_RIFT				AAS; COL; Unknown; XRF	WHOLE ROCK	IGNEOUS:VOLCANIC:MAFIC	DOLERITE		48.1	wt%	XRF	0.42	wt%	XRF	15.7	wt%	AAS				2.02	wt%	Unknown				8.71	wt%	COL							0.18	wt%	AAS	11.87	wt%
PETDB-1320-NC-37-6		RAGLAND-NC	RAGLAND, 1968	35.8916	-79.3333	1			CONTINENTAL_RIFT				AAS; COL; Unknown; XRF	WHOLE ROCK	IGNEOUS:VOLCANIC:MAFIC	DOLERITE		48.4	wt%	XRF	0.48	wt%	XRF	17	wt%	AAS				2.69	wt%	Unknown				8.05	wt%	COL							0.18	wt%	AAS	9.83	wt%
PETDB-1320-NC-37-7		RAGLAND-NC	RAGLAND, 1968	35.8916	-79.3333	1			CONTINENTAL_RIFT				AAS; COL; Unknown; XRF	WHOLE ROCK	IGNEOUS:VOLCANIC:MAFIC	DOLERITE		48	wt%	XRF	0.46	wt%	XRF	15.9	wt%	AAS				2.08	wt%	Unknown				9.41	wt%	COL							0.19	wt%	AAS	11.84	wt%
PETDB-1320-NC-38-1		RAGLAND-NC	RAGLAND, 1968	35.8916	-79.3333	1			CONTINENTAL_RIFT				AAS; COL; Unknown; XRF	WHOLE ROCK	IGNEOUS:VOLCANIC:MAFIC	DOLERITE		48.8	wt%	XRF	0.66	wt%	XRF	18.1	wt%	AAS				3.13	wt%	Unknown				7.16	wt%	COL							0.2	wt%	AAS	8.74	wt%
PETDB-1320-NC-38-2		RAGLAND-NC	RAGLAND, 1968	35.8916	-79.3333	1			CONTINENTAL_RIFT				AAS; COL; Unknown; XRF	WHOLE ROCK	IGNEOUS:VOLCANIC:MAFIC	DOLERITE		48.8	wt%	XRF	0.63	wt%	XRF	18.1	wt%	AAS				2.31	wt%	Unknown				8.07	wt%	COL							0.18	wt%	AAS	8.95	wt%
PETDB-1320-NC-38-3		RAGLAND-NC	RAGLAND, 1968	35.8916	-79.3333	1			CONTINENTAL_RIFT				AAS; COL; Unknown; XRF	WHOLE ROCK	IGNEOUS:VOLCANIC:MAFIC	DOLERITE		49.2	wt%	XRF	0.64	wt%	XRF	17.8	wt%	AAS				1.88	wt%	Unknown				8.6	wt%	COL							0.18	wt%	AAS	8.92	wt%
PETDB-1320-NC-38-4		RAGLAND-NC	RAGLAND, 1968	35.8916	-79.3333	1			CONTINENTAL_RIFT				AAS; COL; Unknown; XRF	WHOLE ROCK	IGNEOUS:VOLCANIC:MAFIC	DOLERITE		48.9	wt%	XRF	0.63	wt%	XRF	18.2	wt%	AAS				2.39	wt%	Unknown				8.05	wt%	COL							0.19	wt%	AAS	8.79	wt%
PETDB-1320-RD-1		RAGLAND-NC	RAGLAND, 1968	35.5	-79.15	1			CONTINENTAL_RIFT				AAS; COL; Unknown; XRF	WHOLE ROCK	IGNEOUS:VOLCANIC:MAFIC	DOLERITE		48.9	wt%	XRF	0.52	wt%	XRF	14.9	wt%	AAS				2.97	wt%	Unknown				6.96	wt%	COL							0.2	wt%	AAS	11.88	wt%
[truncated: 1,279 more rows]
[truncated: 115 more columns]

## Sheet: References
References
AUTHOR	YEAR	TITLE	JOURNAL
[truncated: 148 more rows]
