# Supplementary material for: Transforming US agriculture for carbon removal with enhanced weathering
Source: Nature. 2025 Feb 5;638(8050):425–34. doi: 10.1038/s41586-024-08429-2 (PMC11821523; doi:10.1038/s41586-024-08429-2)
Supplement: Supplementary file 2 — geochemistrydata_normcode. [file 41586_2024_8429_MOESM2_ESM.gz › tarballfiles/oxidebox.m]

function [out]=oxidebox(varargin)
%%%%%%%%%%%%%%%%%%%%%%%%%%%%%%%%%%%%%%%%%%%%%%%%%%%%%%%%%%%%%%%%%%%%%%%%%%%%
% This function will create boxplots of the oxide data, or elemental data.
% 
% ARGUMENTS
%   Structure(s) containing oxide data (fields for desired oxides must exist)
%   Keyword-value pairs (give keyword in quotes, then the value as next arg)
%      oxides    List of oxides or elements to plot
%      rocktype  Rocktype for data to plot (other rocktypes excluded)
%      latrange  Latitude range (default: [25 49] north)
%      lonrange  Longitude range (default: [-130 -60] east)
%      title     title for plot, figure window and filename
%      yrange    Y axis range
%   Keywords:
%      nofigtitle If present, suppress title for the plot 
%      northwest  Plot only data west of -100E and between 42N and 49N
%      northeast  Plot only data east of -90E and between 42N and 49N
%      southwest  Plot only data west of -100E and south of 42N
%      southeast  Plot only data east of -90E and south of 42N
%      midwest    Plot only data between -100E -81E and between 42N and 50N
%      west       Plot only data west of -100E 
%      east       Plot only data east of -90E 
%      png        Save figure to a .png file (title_date.png)
%      convert    Convert oxide data to elemental data in weight percent
%      elements   Show elemental data in ppm
%      all        Show S, F, and Cl in addition to the usual oxides
%      TAS        Plot SiO2 and K2O+Na2O data on a TAS diagram
%      TASsym     Symbol for TAS diagram
%      TAShold    Overplot on an existing TAS diagram
%      
% RETURNS: matrix for the boxplot or TAS plot
%
% EXAMPLE: Boxplot of all western elemental weight percents for Mg, Ca, K, P:
%   oxidebox(oxfixed,petfixed,'rocktype','mafic','east','oxides',{'MgO','CaO','K2O','P2O5'},'convert','yrange',[-1 25],'nofigtitle','png');

% MODIFICATION HISTORY
%      Written by LLT September 2021 
%      LLT add nofigtitle and update lat limits 20 Dec 2021
%%%%%%%%%%%%%%%%%%%%%%%%%%%%%%%%%%%%%%%%%%%%%%%%%%%%%%%%%%%%%%%%%%%%%%%%%%%%
   elrat.SiO2=28.0855./60.0843; elname.SiO2='Si';
   elrat.TiO2=47.867./79.8988; elname.TiO2='Ti';
   elrat.Al2O3=2.*26.981539./101.9613; elname.Al2O3='Al';
   elrat.Fe2O3=2.*55.845./159.6922; elname.Fe2O3='FeIII';
   elrat.FeO=55.845./71.8464; elname.FeO='FeII';
   elrat.MnO=54.938044./70.94; elname.MnO='Mn';
   elrat.MgO=24.305./40.3044; elname.MgO='Mg';
   elrat.CaO=40.078./56.0794; elname.CaO='Ca';
   elrat.Na2O=2.*22.989769./61.9789; elname.Na2O='Na';
   elrat.K2O=2.*39.0983./94.196; elname.K2O='K';
   elrat.P2O5=2.*30.973762./141.9445; elname.P2O5='P';
   elrat.CO2=12.0107./44.0098; elname.CO2='C';
   elrat.SO3=32.065./80.0582; elname.SO3='S';

   nox=0; % number of oxide datasets given for which CIPW norms will be done
   title0='Oxides'; title1=''; png=0;
   figtitle=1; % add title to plot (and filename and fig name)
   latrange=[25 60]; lonrange=[-130 -60]; rocktype='';
   all=0; % show only oxide data, not elemental data
   elements=0; % elemental data given in ppm
   convertox=0; % use the above ratios to convert to elemental weight percents
   TAS=0; % Make a TAS diagram
   TASholdon=0; % Add to an existing TAS diagram
   TASsym='.'; % Symbol for TAS

   for i=1:nargin
      if (isstruct(varargin{i}))
         if (isfield(varargin{i},'norm')); n=n+1; cipw{n}=varargin{i}; continue;
         elseif (isfield(varargin{i},'SiO2')); nox=nox+1; ox{nox}=varargin{i}; continue;
         end
      end % if (isstruct(varargin{i}))
      if (strcmpi(varargin{i},'oxides')); oxide=varargin{i+1}; end
      if (strcmpi(varargin{i},'rocktype')); rocktype=varargin{i+1}; end
      if (strcmpi(varargin{i},'latrange')); latrange=varargin{i+1}; end
      if (strcmpi(varargin{i},'lonrange')); lonrange=varargin{i+1}; end
      if (strcmpi(varargin{i},'northwest')); lonrange(2)=-100; latrange(1)=42; latrange(2)=49; title1='northwestern US'; end
      if (strcmpi(varargin{i},'southwest')); lonrange(2)=-100; latrange(2)=42; title1='southwestern US'; end
      if (strcmpi(varargin{i},'midwest')); lonrange(1)=-100; lonrange(2)=-81; latrange(1)=42; latrange(2)=50; title1='midwest'; end
      if (strcmpi(varargin{i},'northeast')); lonrange(1)=-90; latrange(1)=42; latrange(2)=49; title1='northeastern US'; end
      if (strcmpi(varargin{i},'southeast')); lonrange(1)=-90; latrange(2)=42; title1='southeastern US'; end
      if (strcmpi(varargin{i},'east')); lonrange(1)=-90; latrange(2)=49; title1='eastern'; end
      if (strcmpi(varargin{i},'west')); lonrange(2)=-100; latrange(2)=49; title1='western'; end
      if (strcmpi(varargin{i},'COOKMO')); lonrange(2)=-85; lonrange(1)=-110; latrange(1)=30; latrange(2)=41; title1='CO-NM-NE-MO-OK-AR'; end
      if (strcmpi(varargin{i},'title')); title0=varargin{i+1}; end
      if (strcmpi(varargin{i},'nofigtitle')); figtitle=0; end
      if (strcmpi(varargin{i},'yrange')); yrange=varargin{i+1}; end
      if (strcmpi(varargin{i},'png')); png=1; end
      if (strcmpi(varargin{i},'all')); all=1; end
      if (strcmpi(varargin{i},'TAS')); TAS=1; end
      if (strcmpi(varargin{i},'TASsym')); TAS=1; TASsym=varargin{i+1}; end
      if (strcmpi(varargin{i},'TASholdon')); TAS=1; TASholdon=1; end
      if (strcmpi(varargin{i},'elements')); elements=1; end
      if (strcmpi(varargin{i},'convert')); convertox=1; end
   end % for i=1:nargin

   if (elements); title0=strrep(title0,'Oxides','Elements'); end
   if (length(title1)>0); title1=[title1 ' ' rocktype]; 
   else; title1=rocktype; end

   for i=1:nox
      if (isfield(ox{i},'rocktype')) 
         wmin=find(...
                ox{i}.latitude<=latrange(2) & ox{i}.latitude>=latrange(1) ...
             &  ox{i}.longitude<=lonrange(2) & ox{i}.longitude>=lonrange(1) ...
             &  contains(ox{i}.rocktype,[':' lower(rocktype)]));
      elseif (isfield(ox{i},'ROCKTYPE')) 
         wmin=find(...
                ox{i}.LATITUDE<=latrange(2) & ox{i}.LATITUDE>=latrange(1) ...
             &  ox{i}.LONGITUDE<=lonrange(2) & ox{i}.LONGITUDE>=lonrange(1) ...
             &  contains(ox{i}.ROCKTYPE,[':',upper(rocktype)]));
      end % rocktype or ROCKTYPE
      oxpoints{i}.wmin=wmin; oxpoints{i}.nwmin=numel(wmin);
      fprintf(1,'%d %s samples found in dataset %d\n',numel(wmin),rocktype,i); 
   end % for i=1:nox

   if (~exist('oxide','var'))
      if (elements); oxide={'Sr','Ba','Ni','Cr','Zr'}; % elements for CIPW norms
      elseif (elements & all); oxide={'Sr','Ba','Ni','Cr','Zr','Zn','Cu','Co','Rb'}; 
      elseif (all); oxide={'SiO2','TiO2','Al2O3','Fe2O3','FeO','MnO','MgO','CaO','Na2O','K2O','P2O5','CO2','S','F','Cl'};
      else; oxide={'SiO2','TiO2','Al2O3','Fe2O3','FeO','MnO','MgO','CaO','Na2O','K2O','P2O5','CO2'}; 
      end % define the oxides or elemental data to plot
   end % if (~exist('oxide','var'))

   noxides=numel(oxide); 

   TASoxide={'SiO2','TiO2','Al2O3','Fe2O3','FeO','MnO','MgO','CaO','Na2O','K2O','P2O5'}; 
   nTASoxide=numel(TASoxide);

   if (convertox)
      oxtit='';
      for i=1:nox; 
         for j=1:noxides; 
            ox{i}.(elname.(oxide{j}))=ox{i}.(oxide{j}).*elrat.(oxide{j}); 
            if (i==1); oxtit=[oxtit elname.(oxide{j})]; 
            elseif (i==nox); oxide{j}=elname.(oxide{j}); end
         end % for j=1:noxides; 
      end % for i=1:nox; 
      title0=strrep(title0,'Oxides',oxtit);
   end % if (convertox)

   out.nmatrix=[]; out.TASmatrix=[];
   for i=1:nox; 
      nmatrix=[]; wmin=oxpoints{i}.wmin; TASmatrix=[];
      for j=1:noxides; 
         if (~isfield(ox{i},oxide{j})); ox{i}.(oxide{j})=ox{i}.SiO2+NaN; end; 
      end % for j=1:noxides; 
      for j=1:noxides; nmatrix(:,j)=ox{i}.(oxide{j})(wmin,1); end
      sz=size(out.nmatrix); szj=size(nmatrix);
      out.nmatrix(sz(1)+1:sz(1)+szj(1),:)=nmatrix(:,:);
      for j=1:nTASoxide;TASmatrix(:,j)=ox{i}.(TASoxide{j})(wmin,1); end
      out.TASmatrix(sz(1)+1:sz(1)+szj(1),:)=TASmatrix(:,:);
   end; % for i=1:n; 
   sz=size(out.nmatrix); 
   title0=sprintf('%s for %d %s rocks',title0,sz(1),title1);
   
   
   getfig(title0); clf; hold off;
   if (all)
      p=get(gcf,'Position'); p(3)=860; set(gcf,'Position',p); 
   end % if (all)
   if (~exist('wmin','var')); wmin=1:nmin; end
   nwmin=numel(wmin);
   boxplot(out.nmatrix,oxide');
   if (elements); ylabel('ppm'); else; ylabel('Weight percent'); end
%   bar(out.nmatrix(wmin));
%   set(gca,'XTick',1:numel(wmin),'XTickLabels',out.normin(wmin),'XLim',[0 nwmin+1]);
   set(gca,'FontSize',12);
   if (noxides>10); set(gca,'XTickLabelRotation',45); end
   if (figtitle); title(title0); end
   if (exist('yrange','var')); ylim(yrange); else; yrange=ylim; end
   dy=(max(yrange)-min(yrange)).*0.01./2; 
   yp1=yrange(1)+dy; yp2=-dy; 
   xrange=xlim; dx=(max(xrange)-min(xrange)).*0.01./2;
   xp1=xrange(1)+dx; xp2=xrange(2)-dx; 
   hold on
   ptch=patch([xp1 xp2 xp2 xp1 xp1],[yp1 yp1 yp2 yp2 yp1],[1.0 0.9 0.9],'EdgeColor','none');
   uistack(ptch,'bottom');

   filename=[strrep(title0,' ','') '_boxplots_' date '.png'];
   if (png); saveas(gcf,filename); disp([filename ' written']);
   else; disp([filename ' NOT written']); end

   if (~TAS); return; end

% TAS requires rescaling of oxide percentages without water or CO2
   if (TASholdon); getfig('TAS'); else; TASdiagram('textcolour','k'); end
   tot=sum(out.TASmatrix,2);
   SiO2=out.TASmatrix(:,1)./tot(:,1).*100;
   Na2OK2O=(out.TASmatrix(:,9)+out.TASmatrix(:,10))./tot(:,1).*100;
   out.TASplt=plot(SiO2,Na2OK2O,TASsym);
   uistack(out.TASplt,'bottom'); % 17 February 2023
   out.SiO2=SiO2; out.Na2OK2O=Na2OK2O;
   [out.TASclass,out.TASrock]=TASclassify(out,'showhist');
   wbas=find(contains(out.TASrock,'asalt'));
   wgood=find(out.TASclass>0);
   
   
   return
end % oxidebox
