# Supplementary material for: Transforming US agriculture for carbon removal with enhanced weathering
Source: Nature. 2025 Feb 5;638(8050):425–34. doi: 10.1038/s41586-024-08429-2 (PMC11821523; doi:10.1038/s41586-024-08429-2)
Supplement: Supplementary file 2 — geochemistrydata_normcode. [file 41586_2024_8429_MOESM2_ESM.gz › tarballfiles/mapgradient.m]

function []=mapgradient(varargin)
%%%%%%%%%%%%%%%%%%%%%%%%%%%%%%%%%%%%%%%%%%%%%%%%%%%%%%%%%%%%%%%%%%%%%%%%%%%%
% This function will create a map showing the specified data with a colorbar.
%
% ARGUMENTS:
%   Structure(s) containing the data to plot
%   Keyword-value pairs:
%     field        Fieldname of data to plot in the given structure(s)
%     rocktype     Rocktype to plot
%     latrange     Latitude range in degrees north
%     lonrange     Longitude range in degrees east
%     caxis        Colorbar (data) range in data units
%     title        title for the plot, and used for filename and figure name
%     units        Units for the data to plot (default: field units.field)
%   Keywords:
%     png   If present, save the figure (title_date.png)

% Written by LLT September 2021; add default latrange and lonrange 20 Dec 2021
% 23 Jan 2023 restrict map to latrange and lonrange
%%%%%%%%%%%%%%%%%%%%%%%%%%%%%%%%%%%%%%%%%%%%%%%%%%%%%%%%%%%%%%%%%%%%%%%%%%%%

   title0='Geochemical data';
   rescale=1;
   rocktype='';
%   latrange=[25 49];  lonrange=[-130 -60];
   latrange=[25 60];  lonrange=[-130 -60];
%   ax=worldmap([25 60],[-130 -60]);
   n=0; png=0;
   for i=1:nargin
      if (isstruct(varargin{i})); n=n+1; d{n}=varargin{i}; continue; end
      if (strcmpi(varargin{i},'field')); fld=varargin{i+1}; end
% 25 January 2023 Plot data in CIPW substructures
      if (strcmpi(varargin{i},'cipwstr')); cipwstr=varargin{i+1}; end
      if (strcmpi(varargin{i},'rocktype')); rocktype=varargin{i+1}; end
      if (strcmpi(varargin{i},'latrange')); latrange=varargin{i+1}; end
      if (strcmpi(varargin{i},'lonrange')); lonrange=varargin{i+1}; end
      if (strcmpi(varargin{i},'east')); lonrange(1)=-100; title1='eastern'; end
      if (strcmpi(varargin{i},'west')); lonrange(2)=-100; title1='western'; end
      if (strcmpi(varargin{i},'title')); title0=varargin{i+1}; end
      if (strcmpi(varargin{i},'units')); units=varargin{i+1}; end
%      if (strcmpi(varargin{i},'rescale')); rescale=varargin{i+1}; end
      if (strcmpi(varargin{i},'caxis')); crange=varargin{i+1}; end
      if (strcmpi(varargin{i},'png')); png=1; end
   end % for i=1:nargin

   lat=[]; lon=[]; val=[];
   for i=1:n
      if (strcmpi(fld,'P')); 
         d{i}.P=d{i}.P2O5.*30.973762.*2./141.9445.*1e4; % P2O5 wgt% to P ppm
         d{i}.units.P='ppm';
      elseif (strcmpi(fld,'K'))
         d{i}.K=d{i}.K2O.*39.0983.*2./94.196; %.*1e4; % K2O wgt% to K ppm
         d{i}.units.K='weight percent'; % 'ppm';
      end % P or K
      if (isfield(d{i},'rocktype'))
         if (~exist('units','var')); units=d{i}.units.(fld); end
         wmin=find(contains(d{i}.rocktype,[':' lower(rocktype)]) ...
             & ~isnan(d{i}.(fld)) ...
             &  d{i}.latitude<=latrange(2) & d{i}.latitude>=latrange(1) ...
             &  d{i}.longitude<=lonrange(2) & d{i}.longitude>=lonrange(1) ...
            );
         if (numel(wmin)>0);
            tlat=d{i}.latitude(wmin);
            tlon=d{i}.longitude(wmin);
            tval=d{i}.(fld)(wmin);
         end % if (numel(wmin)>0);
         fprintf(1,'%d %s samples found in dataset %d\n',numel(wmin),rocktype,i);
      elseif (isfield(d{i},'ROCKTYPE'))
         if (~isfield(d{i},fld)); fld0=upper(fld); else; fld0=fld; end
         wmin=find(contains(d{i}.ROCKTYPE,[':',upper(rocktype)]) & ~isnan(d{i}.(fld0)));
         if (numel(wmin)>0);
            tlat=d{i}.LATITUDE(wmin);
            tlon=d{i}.LONGITUDE(wmin);
            tval=d{i}.(fld0)(wmin);
         end % if (numel(wmin)>0);
%                d{i}.LATITUDE<=latrange(2) & d{i}.LATITUDE>=latrange(1) ...
%             &  d{i}.LONGITUDE<=lonrange(2) & d{i}.LONGITUDE>=lonrange(1) ...
         fprintf(1,'%d %s samples found in dataset %d\n',numel(wmin),rocktype,i);
      elseif (exist('cipwstr','var')) % 25 January 2023
% CIPW outputs to which latitude and longitude have been added
         if (~isfield(d{i},cipwstr)); fprintf('%s not found in input dataset %d, returning\n',cipwstr,i); return; end
         if (~isfield(d{i},'latitude')); fprintf('No latitude field found in input dataset %d, returning\n',i); return; end
         if (~isfield(d{i},'longitude')); fprintf('No longitude field found in input dataset %d, returning\n',i); return; end
         if (~isfield(d{i}.(cipwstr),fld)); fprintf(1,'%s not found in %s substructure in dataset %d, returning',fld,cipwstr,i); return; end
         w=find(d{i}.(cipwstr).(fld)<=0); % Exclude zero or negative values
         if (numel(w)>0); d{i}.(cipwstr).(fld)(w)=NaN; end
         wmin=find(~isnan(d{i}.(cipwstr).(fld)) ...
             &  d{i}.latitude<=latrange(2) & d{i}.latitude>=latrange(1) ...
             &  d{i}.longitude<=lonrange(2) & d{i}.longitude>=lonrange(1) ...
            );
         if (numel(wmin)>0);
            tlat=d{i}.latitude(wmin);
            tlon=d{i}.longitude(wmin);
            tval=d{i}.(cipwstr).(fld)(wmin);
         end % if (numel(wmin)>0);
%         d{i}.(fld)=d{i}.(cipwstr).(fld);
         fprintf(1,'%d %s samples found in dataset %d\n',numel(wmin),cipwstr,i);
      end % rocktype or ROCKTYPE
      if (numel(wmin)==0); continue; end
      n=n+1; lat=[lat;tlat]; lon=[lon;tlon]; val=[val;tval];
   end % for i=1:n
%[size(lat) size(lon) size(val)]

fprintf(1,'%s: ',fld); arraystats(val,2);
   sz=size(lat);
   if (length(rocktype)>0); 
%      title0=sprintf('%s (%s) for %d %s rock samples',fld,units,sz(1),rocktype);
      title0=sprintf('%s (%s) for %s rocks',fld,units,rocktype);
   else
%      title0=sprintf('%s (%s) for %d rock samples',fld,units,sz(1)); 
      title0=sprintf('%s (%s) for rocks',fld,units); 
   end % title0

   nsamp=numel(lat);
   cv=round(val); %=(val+min(val))./(max(val)+min(val)).*100)+1;
%   c=jet; %(101); 
%   c=c(cv,:);
   s=lat.*0+8;

   getfig(title0); hold off; clf; i=0; lab={}; p=[];
%   ax=worldmap('north america');
   ax=worldmap(latrange,lonrange); % 25 January 2023
%   ax=worldmap([25 60],[-130 -60]);
   geoshow('landareas.shp'); % North American coastlines
   states=shaperead('usastatelo','UseGeoCoords',true,'Selector',{@(name) ~any(strcmp(name,{'Alaska','Hawaii'})), 'Name'});
   geoshow(ax,states,'DisplayType','polygon'); % US states

   title(title0);

   colormap(jet);
   scatterm(lat,lon,s,cv,'filled'); 
   cb=colorbar; 
   if (exist('crange','var')); caxis(crange); end

   if (length(rocktype>0)); fld=[fld '_' rocktype]; end
   filename=[fld '_mapgradient_' date '.png'];
   if (png); saveas(gcf,filename); disp([filename ' written']);
   else; disp([filename ' NOT written']); end

   return
end % mapgradient
