# Supplementary material for: Transforming US agriculture for carbon removal with enhanced weathering
Source: Nature. 2025 Feb 5;638(8050):425–34. doi: 10.1038/s41586-024-08429-2 (PMC11821523; doi:10.1038/s41586-024-08429-2)
Supplement: Supplementary file 2 — geochemistrydata_normcode. [file 41586_2024_8429_MOESM2_ESM.gz › tarballfiles/getGEOROCdata.m]

function [out]=getGEOROCdata(varargin)
%%%%%%%%%%%%%%%%%%%%%%%%%%%%%%%%%%%%%%%%%%%%%%%%%%%%%%%%%%%%%%%%%
% This function reads data downloaded from GEOROC into a structure.
% At present, no attempt is made to merge these data with other datasets.

% Required argument: one of the following
%   Keyword-value pair: 'fname' followed by filename of .xlsx file
%   Matlab table where data are already read in
% Optional argument:
%   Keyword-value pair: 'sheet' followed by the sheet designation

% Output: structure containing GEOROC data

% Written by LLT 29 June 2022
%%%%%%%%%%%%%%%%%%%%%%%%%%%%%%%%%%%%%%%%%%%%%%%%%%%%%%%%%%%%%%%%%

   sheet=1;
   for i=1:nargin % optional arguments
      if (istable(varargin{i})); t=varargin{i}; continue; end
      if (strcmpi(varargin{i},'sheet')); sheet=varargin{i+1}; end
      if (strcmpi(varargin{i},'fname')); fname=varargin{i+1}; end
   end % for i=1:nargin

   if (exist('fname','var'))
      if (contains(fname,'.csv')) % Read the .csv file
         opts=detectImportOptions(fname); 
      elseif (contains(fname,'.xlsx')) % Read the spreadsheet
         opts=detectImportOptions(fname,'sheet',sheet);
      end
      t=readtable(fname,opts);
   end % fname

% Find all the unique sample names
   usamp=unique(t.SAMPLENAME,'stable'); nusamp=numel(usamp);
%   wsamp=find(strcmp(t.SAMPLENAME,'samp. US112'))
%   wsamp=find(t.LATITUDE_MIN__>0);

% Find all the numeric, data and oxide fields
   fld=fieldnames(t); nfld=numel(fld);
   numflag=(varfun(@isnumeric,t,'output','uniform')); 
   nfld=numel(numflag);
   nnum=0;
   numfld=[];
   for i=1:nfld
      datflag(i)=numflag(i) & ~contains(fld{i},'ITUDE') & ~contains(fld{i},'ELEVATION') & ~strcmpi(fld{i},'LOCPREC' & ~strcmpi(fld{i},'Year'));
      if (datflag(i)); nnum=nnum+1; end
      ofld{i}=fld{i};
      ppmflag(i)=0; % whether the field should be ppm (1) or wgt% (0)
      numfld(i)=0; % whether it should be numeric or not
      if (contains(fld{i},'SIO2_WT__')); ofld{i}='SiO2'; numfld(i)=1;
      elseif (contains(fld{i},'TIO2_WT__')); ofld{i}='TiO2'; numfld(i)=1;
      elseif (contains(fld{i},'AL2O3_WT__')); ofld{i}='Al2O3'; numfld(i)=1;
      elseif (contains(fld{i},'CR2O3_WT__')); ofld{i}='Cr2O3'; numfld(i)=1;
      elseif (contains(fld{i},'FE2O3_WT__')); ofld{i}='Fe2O3'; numfld(i)=1;
      elseif (contains(fld{i},'FE2O3T_WT__')); ofld{i}='Fe2O3t'; numfld(i)=1; 
      elseif (contains(fld{i},'FEO_WT__')); ofld{i}='FeO';  numfld(i)=1;
      elseif (contains(fld{i},'FEOT_WT__')); ofld{i}='FeOt'; numfld(i)=1;
      elseif (contains(fld{i},'NIO_WT__')); ofld{i}='NiO';  numfld(i)=1;
      elseif (contains(fld{i},'MNO_WT__')); ofld{i}='MnO';  numfld(i)=1;
      elseif (contains(fld{i},'MGO_WT__')); ofld{i}='MgO';  numfld(i)=1;
      elseif (contains(fld{i},'CAO_WT__')); ofld{i}='CaO';  numfld(i)=1;
      elseif (contains(fld{i},'SRO_WT__')); ofld{i}='SrO';  numfld(i)=1;
      elseif (contains(fld{i},'BAO_WT__')); ofld{i}='BaO';  numfld(i)=1;
      elseif (contains(fld{i},'NA2O_WT__')); ofld{i}='Na2O';  numfld(i)=1;
      elseif (contains(fld{i},'K2O_WT__')); ofld{i}='K2O';  numfld(i)=1;
      elseif (contains(fld{i},'P2O5_WT__')); ofld{i}='P2O5';  numfld(i)=1;
      elseif (contains(fld{i},'CO2_WT__')); ofld{i}='CO2';  numfld(i)=1;
      elseif (contains(fld{i},'Fe_WT__')); ofld{i}='Fe';  numfld(i)=1; 
      elseif (strcmpi(fld{i},'so3')); ofld{i}='SO3';  numfld(i)=1; 
      elseif (contains(fld{i},'S_WT__')); ofld{i}='S';  numfld(i)=1; 
      elseif (contains(fld{i},'K_WT__')); ofld{i}='K';  numfld(i)=1; 
      elseif (contains(fld{i},'CL_WT__')); ofld{i}='Cl';  numfld(i)=1;
      elseif (contains(fld{i},'F_WT__')); ofld{i}='F';   numfld(i)=1;
      elseif (contains(fld{i},'SR_PPM_')); ofld{i}='Sr';  numfld(i)=1; ppmflag(i)=1;
      elseif (contains(fld{i},'BA_PPM_')); ofld{i}='Ba';  numfld(i)=1; ppmflag(i)=1;
      elseif (contains(fld{i},'RB_PPM_')); ofld{i}='Rb';  numfld(i)=1; ppmflag(i)=1;
      elseif (contains(fld{i},'NI_PPM_')); ofld{i}='Ni';  numfld(i)=1; ppmflag(i)=1;
      elseif (contains(fld{i},'SE_PPM_')); ofld{i}='Se';  numfld(i)=1; ppmflag(i)=1;
      elseif (contains(fld{i},'MN_PPM_')); ofld{i}='Mn';  numfld(i)=1; ppmflag(i)=1;
      elseif (contains(fld{i},'CR_PPM_')); ofld{i}='Cr';  numfld(i)=1; ppmflag(i)=1;
      elseif (contains(fld{i},'CU_PPM_')); ofld{i}='Cu';  numfld(i)=1; ppmflag(i)=1;
      elseif (contains(fld{i},'CO_PPM_')); ofld{i}='Co';  numfld(i)=1; ppmflag(i)=1;
      elseif (contains(fld{i},'ZN_PPM_')); ofld{i}='Zn';  numfld(i)=1; ppmflag(i)=1;
      elseif (contains(fld{i},'ZR_PPM_')); ofld{i}='Zr';  numfld(i)=1; ppmflag(i)=1;
      elseif (contains(fld{i},'SR87_SR86')); ofld{i}=strrep(fld{i},'SR8','Sr8');  numfld(i)=1; ppmflag(i)=-1; % not wgtpct or ppm
      end % correct oxide names
         if (numfld(i) & ~datflag(i));
            out.(ofld{i})(:,1)=str2double(t.(fld{i}));
         elseif (contains(fld{i},'_1')); continue;
%         elseif (contains(fld{i},'Method')); continue;
%         elseif (contains(fld{i},'Units')); continue;
         else
            out.(ofld{i})(:,1)=t.(fld{i});
         end % convert fields that ought to be numeric from cell to double
   end % for i=1:nfld
   for i=1:nfld
% Now, make sure units are consistent and as expected for CIPW norms
      if (numfld(i)==1) 
%         ufld=[upper(fld{i}) 'Units'];
%         if (~isfield(out,ufld)); disp(['No units given for ' fld{i}]); continue; end
         if (ppmflag(i)==1);
            out.units.(ofld{i})='ppm';
%            w=find(strcmpi(t.(ufld),'wt%'));
%            if (numel(w)>0); out.(ofld{i})(w)=out.(ofld{i})(w).*1e4; end
         elseif (ppmflag(i)==0);
            out.units.(ofld{i})='weight percent';
%            w=find(strcmpi(t.(ufld),'ppm'));
%            if (numel(w)>0); out.(ofld{i})(w)=out.(ofld{i})(w)./1e4; end
         end % unit conversions
      end % if (numfld(i)==1) % fix units
   end % for i=1:nfld
%      oxflag(i)=datflag(i)+contains(fld{i},'O');
%fprintf(1,'%2d %s dataflag=%d\n',i,fld{i},datflag(i));

% Get a mean latitude and longitude from the min and max values given
   out.latitude=(out.LATITUDE_MIN__+out.LATITUDE_MAX__)./2; % mean latitude
   out.longitude=(out.LONGITUDE_MIN__+out.LONGITUDE_MAX__)./2; % mean latitude

% Get a rock type designation that is compatible with those of PetDB
% GEOROC ROCKTYPE generally tells us whether the rock is plutonic, volcanic or
% metamorphic; there are a few additional categories 
   out.rocktype=out.ROCKTYPE; %initialise 
% Read a table of PetDB sampletype designations and compare these to our data
   p=readtable('PetDB_rocktypes.csv');
% Some GEOROC designations for intrusive rocks such as dolerite might be 
% plutonic whereas PetDB might classify them as volcanic. Even if the GEOROC
% search results were for PLUTONIC, it is worth checking against volcanic but
% we ignore the various sedimentary and other PetDB sampletypes. 
   wplut=find(contains(p.sampletype,':plutonic:'));
   for i=wplut' 
      w=find(contains(lower(out.ROCKNAME),p.rockname{i})); 
      if (numel(w)>0); out.rocktype(w)=p.sampletype(i); end
%fprintf(1,'N=%d %s %s %s ',numel(w),p.rockname{i},p.sampletype{i});
%if (numel(w)>0); fprintf(1,'%s\n',out.rocktype{w(1)}); disp(unique(out.ROCKNAME(w))); else; fprintf(1,'\n'); end
   end % for i=wplut' 
   wvolc=find(contains(p.sampletype,':volcanic:'));
   for i=wvolc' 
      if (strcmpi(p.rockname{i},'unknown')); continue; end
      w=find(contains(lower(out.ROCKNAME),p.rockname{i})); 
      if (numel(w)>0); out.rocktype(w)=p.sampletype(i); end
%fprintf(1,'N=%d %s %s %s ',numel(w),p.rockname{i},p.sampletype{i});
%if (numel(w)>0); fprintf(1,'%s\n',out.rocktype{w(1)}); disp(unique(out.ROCKNAME(w))); else; fprintf(1,'\n'); end
   end % for i=wvolc' 
% Assign basic rocktype to all plutonic and volcanic rocks
%   wplut=find(strcmp(out.ROCKTYPE,'PLUTONIC ROCK'));
%   wvolc=find(strcmp(out.ROCKTYPE,'VOLCANIC ROCK'));
%   out.rocktype(wplut)={'plutonic'};
%   out.rocktype(wvolc)={'volcanic'};
      
   return
end % getGEOROCdata
