# Supplementary material for: Transforming US agriculture for carbon removal with enhanced weathering
Source: Nature. 2025 Feb 5;638(8050):425–34. doi: 10.1038/s41586-024-08429-2 (PMC11821523; doi:10.1038/s41586-024-08429-2)
Supplement: Supplementary file 2 — geochemistrydata_normcode. [file 41586_2024_8429_MOESM2_ESM.gz › tarballfiles/TASclassify.m]

function [TASclass,TASrock]=TASclassify(varargin);
%%%%%%%%%%%%%%%%%%%%%%%%%%%%%%%%%%%%%%%%%%%%%%%%%%%%%%%%%%%%%%%%%%%%%%%%%%%%%%
% This function classifies samples based on the Total Alkali Silica diagram.
% Coordinates from https://www.sandatlas.org/tas-diagram/ and based
% on Le Maitre (2005) Igneous Rocks: a classification and glossary of 
% terms: recommendations of the international union of geological
% sciences subcommission on the systematics of igneous rocks (2nd ed)
% Cambridge U Press

% (Intended to be called from oxidebox.m)

% Arguments: 
%  Structure containing oxide and optionally normative data arrays (wgt%) which
%  must all be the same size (one array element per sample):
%     SiO2 for each sample (required)
%     Na2OK2O for each sample (NA2O+K2O, required)
%     Ol (Normative olivine, optional, untested)
%     Qz (Normative quartz, optional, untested)
%  Keywords:
%     showhist  If present, a histogram of the categorical data will be created
 
% Returns: Classification arrays (one element per sample):
%     TASclass: array of integers the same size as SiO2. 
%     TASrock: cell array of strings giving the rock assigned to each sample

% Written by LLT 17 February 2023 
%%%%%%%%%%%%%%%%%%%%%%%%%%%%%%%%%%%%%%%%%%%%%%%%%%%%%%%%%%%%%%%%%%%%%%%%%%%%%%
  
   showhist=0;
   SiO2=[]; Na2OK2O=[]; ol=[]; qz=[];
   for i=1:nargin
      if (isstruct(varargin{i}))
         if (isfield(varargin{i},'Na2OK2O')); 
            SiO2=[SiO2 varargin{i}.SiO2];
            Na2OK2O=[Na2OK2O varargin{i}.Na2OK2O];
            if (isfield(varargin{i},'Ol')); ol=[ol varargin{i}.Ol]; end
            if (isfield(varargin{i},'Qz')); qz=[ol varargin{i}.Qz]; end
         end % if (isfield(varargin{i},'Na2OK2O')); 
      end %if (isstruct(varargin{i}))
      if (strcmpi(varargin{i},'showhist')); showhist=1; end
   end % for i=1:nargin

% Initialise output arrays as category 0: Unclassified
% we expect that all good data will be classified, but anything with NaNs will
% be left unclassified.
   TASclass=zeros(size(SiO2)); TASrock=cell(size(SiO2));
   for j=1:numel(SiO2); TASrock{j}='Unclassified'; end

   i=1; TAS.rock{i}='Foidite'; 
   TAS.pSiO2{i}=   [0   0 41 41 52.5 50.1  50.1 0   0]; 
   TAS.pNa2OK2O{i}=[100 0  0  7 14   15   100 100   0];
   w=find(inpolygon(SiO2,Na2OK2O,TAS.pSiO2{i},TAS.pNa2OK2O{i}));
      if (numel(w)>0); TASclass(w)=i; TASrock(w)={TAS.rock{i}}; end
   
   i=i+1; TAS.rock{i}='Picrobasalt';
   w=find(SiO2>=41 & SiO2<45 & Na2OK2O<=3); if (numel(w)>0); TASclass(w)=i; end
   if (numel(w)>0); TASclass(w)=i; TASrock(w)={TAS.rock{i}}; end

   i=i+1; TAS.rock{i}='Basalt';
   w=find(SiO2>=45 & SiO2<52 & Na2OK2O<=5); if (numel(w)>0); TASclass(w)=i; end
   if (numel(w)>0); TASclass(w)=i; TASrock(w)={TAS.rock{i}}; end

   i=i+1; TAS.rock{i}='Basaltic andesite';
   TAS.pSiO2{i}=   [52 52 57  57 52]; 
   TAS.pNa2OK2O{i}=[ 0  5  5.9 0  0];
   w=find(inpolygon(SiO2,Na2OK2O,TAS.pSiO2{i},TAS.pNa2OK2O{i}));
   if (numel(w)>0); TASclass(w)=i; TASrock(w)={TAS.rock{i}}; end

   i=i+1; TAS.rock{i}='Trachybasalt';
   TAS.pSiO2{i}=  [45 52 49.4 45]; 
   TAS.pNa2OK2O{i}=[5  5 7.3 5];
   w=find(inpolygon(SiO2,Na2OK2O,TAS.pSiO2{i},TAS.pNa2OK2O{i}));
   if (numel(w)>0); TASclass(w)=i; TASrock(w)={TAS.rock{i}}; end

   i=i+1; TAS.rock{i}='Andesite';
   TAS.pSiO2{i}=  [57 57 63 63 57]; 
   TAS.pNa2OK2O{i}=[0 5.9 7  0 0];
   w=find(inpolygon(SiO2,Na2OK2O,TAS.pSiO2{i},TAS.pNa2OK2O{i}));
   if (numel(w)>0); TASclass(w)=i; TASrock(w)={TAS.rock{i}}; end

   i=i+1; TAS.rock{i}='Dacite';
   TAS.pSiO2{i}=  [63 63 69 77 63]; 
   TAS.pNa2OK2O{i}=[0 7   8  0 0];
   w=find(inpolygon(SiO2,Na2OK2O,TAS.pSiO2{i},TAS.pNa2OK2O{i}));
   if (numel(w)>0); TASclass(w)=i; TASrock(w)={TAS.rock{i}}; end

   i=i+1; TAS.rock{i}='Rhyolite';
   TAS.pSiO2{i}=  [69 77 100 100 69 69]; 
   TAS.pNa2OK2O{i}=[8  0   0 100 100 8];
   w=find(inpolygon(SiO2,Na2OK2O,TAS.pSiO2{i},TAS.pNa2OK2O{i}));
   if (numel(w)>0); TASclass(w)=i; TASrock(w)={TAS.rock{i}}; end

% If normative olivine is given for the samples, can distinguish basanite and
% tephrite.  Otherwise these will be combined in one category.
   if (numel(ol)==numel(SiO2))
      i=i+1; TAS.rock{i}='Basanite';
      TAS.pSiO2{i}=  [41 41 45 45 49.4 45  41]; 
      TAS.pNa2OK2O{i}=[7 3   3  5  7.3  9.4 7];
      w=find(inpolygon(SiO2,Na2OK2O,TAS.pSiO2{i},TAS.pNa2OK2O{i}) & ol>10);
      if (numel(w)>0); TASclass(w)=i; TASrock(w)={TAS.rock{i}}; end

      i=i+1; TAS.rock{i}='Tephrite';
      TAS.pSiO2{i}=  [41 41 45 45 49.4 45  41]; 
      TAS.pNa2OK2O{i}=[7 3   3  5  7.3  9.4 7];
      w=find(inpolygon(SiO2,Na2OK2O,TAS.pSiO2{i},TAS.pNa2OK2O{i}) & ol<10);
      if (numel(w)>0); TASclass(w)=i; TASrock(w)={TAS.rock{i}}; end
   else % normative olivine not given
      i=i+1; TAS.rock{i}='Basanite/Tephrite';
      TAS.pSiO2{i}=  [41 41 45 45 49.4 45  41]; 
      TAS.pNa2OK2O{i}=[7 3   3  5  7.3  9.4 7];
      w=find(inpolygon(SiO2,Na2OK2O,TAS.pSiO2{i},TAS.pNa2OK2O{i}));
      if (numel(w)>0); TASclass(w)=i; TASrock(w)={TAS.rock{i}}; end
   end % if (numel(ol)==numel(SiO2))

   i=i+1; TAS.rock{i}='Basaltic trachyandesite';
   TAS.pSiO2{i}=  [49.4 52 57  53  49.4]; 
   TAS.pNa2OK2O{i}=[7.3  5  5.9 9.3 7.3];
   w=find(inpolygon(SiO2,Na2OK2O,TAS.pSiO2{i},TAS.pNa2OK2O{i}));
   if (numel(w)>0); TASclass(w)=i; TASrock(w)={TAS.rock{i}}; end

   i=i+1; TAS.rock{i}='Trachyandesite';
   TAS.pSiO2{i}=   [57 63 57.6 53 57]; 
   TAS.pNa2OK2O{i}=[5.9 7 11.7 9.3 5.9];
   w=find(inpolygon(SiO2,Na2OK2O,TAS.pSiO2{i},TAS.pNa2OK2O{i}));
   if (numel(w)>0); TASclass(w)=i; TASrock(w)={TAS.rock{i}}; end

   i=i+1; TAS.rock{i}='Tephriphonolite';
   TAS.pSiO2{i}=   [48.4 52.5 57.6 53  48.4]; 
   TAS.pNa2OK2O{i}=[11.5 14   11.7 9.3 11.5];
   w=find(inpolygon(SiO2,Na2OK2O,TAS.pSiO2{i},TAS.pNa2OK2O{i}));
   if (numel(w)>0); TASclass(w)=i; TASrock(w)={TAS.rock{i}}; end

   i=i+1; TAS.rock{i}='Phonotephrite';
   TAS.pSiO2{i}=   [48.4 45 49.4 53  48.4]; 
   TAS.pNa2OK2O{i}=[11.5 9.4 7.3 9.3 11.5];
   w=find(inpolygon(SiO2,Na2OK2O,TAS.pSiO2{i},TAS.pNa2OK2O{i}));
   if (numel(w)>0); TASclass(w)=i; TASrock(w)={TAS.rock{i}}; end

   i=i+1; TAS.rock{i}='Phonolite';
   TAS.pSiO2{i}=   [57.6 50.1 50.1 61 61 57.6]; 
   TAS.pNa2OK2O{i}=[11.7 15   100 100 13 11.7];
   w=find(inpolygon(SiO2,Na2OK2O,TAS.pSiO2{i},TAS.pNa2OK2O{i}));
   if (numel(w)>0); TASclass(w)=i; TASrock(w)={TAS.rock{i}}; end

% If normative quartz is provided for each sample, can distinguish between
% trachyte and trachydacite.  Otherwise these will be a combined field.
   if (numel(qz)==numel(SiO2))
      i=i+1; TAS.rock{i}='Trachyte';
      TAS.pSiO2{i}=   [57.6 63 69 69 63 57.6]; 
      TAS.pNa2OK2O{i}=[11.7  7  8  7 13 11.7];
      w=find(inpolygon(SiO2,Na2OK2O,TAS.pSiO2{i},TAS.pNa2OK2O{i}) & qz<20);
      if (numel(w)>0); TASclass(w)=i; TASrock(w)={TAS.rock{i}}; end

      i=i+1; TAS.rock{i}='Trachydacite';
      TAS.pSiO2{i}=   [57.6 63 69 69 63 57.6]; 
      TAS.pNa2OK2O{i}=[11.7  7  8  7 13 11.7];
      w=find(inpolygon(SiO2,Na2OK2O,TAS.pSiO2{i},TAS.pNa2OK2O{i}) & qz>20);
      if (numel(w)>0); TASclass(w)=i; TASrock(w)={TAS.rock{i}}; end
   else % normative quartz not given
      i=i+1; TAS.rock{i}='Trachyte/Trachydacite';
      TAS.pSiO2{i}=   [57.6 63 69 69 63 57.6]; 
      TAS.pNa2OK2O{i}=[11.7  7  8  7 13 11.7];
      w=find(inpolygon(SiO2,Na2OK2O,TAS.pSiO2{i},TAS.pNa2OK2O{i}));
      if (numel(w)>0); TASclass(w)=i; TASrock(w)={TAS.rock{i}}; end
   end % if (numel(qz)==numel(SiO2))

   if (~showhist); return; end

   getfig('TAS histogram'); clf; hold off
   w=find(TASclass>0); nw=numel(w); % Exclude unclassifiable data
   crock=categorical(TASrock(w)); 
% Show the fraction of the data rather than numbers
   histogram(crock,'Normalization','probability');
   ylabel('Fraction of classifiable rocks'); set(gca,'FontSize',12);
   wbasaltic=find(contains(TASrock,'asalt')); nbasaltic=numel(wbasaltic);
   fprintf(1,'Fraction of rocks which are basaltic: %f\n',nbasaltic./nw);
   wbasalt=find(strcmp(TASrock,'Basalt')); nbasalt=numel(wbasalt);
   fprintf(1,'Fraction of rocks which are actually basalt: %f\n',nbasalt./nw);
   fprintf(1,'Fraction of basaltic rocks which are actually basalt: %f\n',nbasalt./nbasaltic);
   xrange=xlim; yrange=ylim;
[nw nbasaltic nbasalt]
   str=sprintf('\n%5.1f%% of rocks are basaltic\n%5.1f%% are basalt',nbasaltic./nw.*100,nbasalt./nbasaltic.*100);
   text(xrange(2),yrange(2),str,'HorizontalAlignment','Right','VerticalAlignment','Top')
   
   return
end % function [TASclass]=TASclassify(varargin);
