# Supplementary material for: Transforming US agriculture for carbon removal with enhanced weathering
Source: Nature. 2025 Feb 5;638(8050):425–34. doi: 10.1038/s41586-024-08429-2 (PMC11821523; doi:10.1038/s41586-024-08429-2)
Supplement: Supplementary file 2 — geochemistrydata_normcode. [file 41586_2024_8429_MOESM2_ESM.gz › tarballfiles/modedata.csv]

field	Q	feldspar	plag	Or	Ne	Lc	orthopyroxene	Di	Ol	Il	Mt	Hm	clay	kao	chlorite	calcite	Ap	glass	chlorophaeite	opaques	sample	method	year	ref
label	Quartz	Feldspar	Plagioclase	Orthoclase	Nepheline	Leucite	Pyroxene	Diopside	Olivine	Ilmenite	Magnetite	Hematite	illite/smectite	Kaolinite	Chlorite	Calcite	Apatite	Glass	Chlorophaeite	Opaques	Sample	Method	Year	Reference
units	weight percent	weight percent	weight percent	weight percent	weight percent	weight percent	weight percent	weight percent	weight percent	weight percent	weight percent	weight percent	weight percent	weight percent	weight percent	weight percent	weight percent	weight percent	weight percent	weight percent
null	-9999	-9999	-9999	-9999	-9999	-9999	-9999	-9999	-9999	-9999	-9999	-9999	-9999	-9999	-9999	-9999	-9999	-9999	-9999	-9999			-9999
format	%f	%f	%f	%f	%f	%f	%f	%f	%f	%f	%f	%f	%f	%f	%f	%f	%f	%f	%f	%f	%s	%s	%d	%s
data	-9999	32	-9999	0	12	10	-9999	19	12	0	7	4	-9999	-9999	-9999	-9999	-9999	-9999	-9999	-9999	SanC-A	microprobe and XRD	2017	Hadnott etal 2017 AmMiner 102:284-301 Table 3
data	-9999	24	-9999	8.5	12	10	-9999	18	10	1.5	7.5	5	-9999	-9999	-9999	-9999	-9999	-9999	-9999	-9999	SanC-B	microprobe and XRD	2017	Hadnott etal 2017 AmMiner 102:284-301 Table 3
data	-9999	29	-9999	3.5	12	7	-9999	22	11	0	10	5	-9999	-9999	-9999	-9999	-9999	-9999	-9999	-9999	SanC-C	microprobe and XRD	2017	Hadnott etal 2017 AmMiner 102:284-301 Table 3
data	-9999	31	-9999	0	23	0	-9999	21	13	0	13	2	-9999	-9999	-9999	-9999	-9999	-9999	-9999	-9999	SanC-J	microprobe and XRD	2017	Hadnott etal 2017 AmMiner 102:284-301 Table 3
data	13	-9999	-9999	-9999	-9999	-9999	-9999	-9999	-9999	-9999	-9999	6	-9999	15	-9999	-9999	-9999	-9999	-9999	-9999	9/3-1	XRD+XRF	2013	Liu etal 2013 GCA 115:73-91 Table 3
data	10	-9999	-9999	-9999	-9999	-9999	-9999	-9999	-9999	-9999	-9999	13	-9999	-9999	-9999	-9999	-9999	-9999	-9999	-9999	9/3-2	XRD+XRF	2013	Liu etal 2013 GCA 115:73-91 Table 3
data	6	-9999	-9999	-9999	-9999	-9999	-9999	-9999	-9999	-9999	-9999	14	-9999	-9999	-9999	-9999	-9999	-9999	-9999	-9999	9/3-3*	XRD+XRF	2013	Liu etal 2013 GCA 115:73-91 Table 3
data	22	-9999	-9999	-9999	-9999	-9999	-9999	-9999	-9999	-9999	-9999	6	-9999	26	-9999	-9999	-9999	-9999	-9999	-9999	5/1-4	XRD+XRF	2013	Liu etal 2013 GCA 115:73-91 Table 3
data	17	-9999	-9999	-9999	-9999	-9999	-9999	-9999	-9999	-9999	-9999	10	-9999	25	-9999	-9999	-9999	-9999	-9999	-9999	5/1-6*	XRD+XRF	2013	Liu etal 2013 GCA 115:73-91 Table 3
data	14	-9999	-9999	-9999	-9999	-9999	-9999	-9999	-9999	-9999	-9999	24	-9999	23	-9999	-9999	-9999	-9999	-9999	-9999	5/1-8	XRD+XRF	2013	Liu etal 2013 GCA 115:73-91 Table 3
data	-9999	-9999	31	-9999	-9999	-9999	28	-9999	0.03	-9999	-9999	-9999	-9999	-9999	-9999	-9999	-9999	29.8	2.7	8.2	6 Grout Lab. no. R-964 Composite 9 flows	unknown	1961	Waters 1961 AJS 259:583-611 Table 7
data	-9999	-9999	32.1	-9999	-9999	-9999	32.1	-9999	0.7	-9999	-9999	-9999	-9999	-9999	-9999	-9999	-9999	21.9	3.1	8.3	8 Grout Lab. no. R-965 Composite 32 flows	unknown	1961	Waters 1961 AJS 259:583-611 Table 7
data	-9999	-9999	41	-9999	-9999	-9999	24.5	-9999	8.3	-9999	-9999	-9999	-9999	-9999	-9999	-9999	-9999	15.7	2.8	0.5	A Average of four late flows	unknown	1961	Waters 1961 AJS 259:583-611 Table 9
data	-9999	-9999	51.6	-9999	-9999	-9999	17.7	-9999	18	-9999	-9999	-9999	-9999	-9999	-9999	-9999	-9999	6.3	0	6.3	1 USGS Lab. no. E2101	unknown	1961	Waters 1961 AJS 259:583-611 Table 10
data	-9999	-9999	38.8	-9999	-9999	-9999	30.6	-9999	21.8	-9999	-9999	-9999	-9999	-9999	-9999	-9999	-9999	1.2	0	4	2 USGS Lab. no. 142180	unknown	1961	Waters 1961 AJS 259:583-611 Table 10
data	-9999	-9999	47.1	3.6	-9999	-9999	20.4	-9999	18.4	-9999	-9999	-9999	-9999	-9999	-9999	-9999	-9999	9.9	0.9	3.3	3 USGS Lab. no. E2093	unknown	1961	Waters 1961 AJS 259:583-611 Table 10
data	-9999	-9999	45	-9999	-9999	-9999	26	-9999	19.1	-9999	-9999	-9999	-9999	-9999	-9999	-9999	-9999	3.9	0	6	4 USGS Lab. no. E2100	unknown	1961	Waters 1961 AJS 259:583-611 Table 10
data	-9999	-9999	50	-9999	-9999	-9999	19	-9999	18	-9999	-9999	-9999	-9999	-9999	-9999	-9999	-9999	9.4	0	3.6	5 USGS Lab. no. E142182	unknown	1961	Waters 1961 AJS 259:583-611 Table 10
data	-9999	-9999	47.1	-9999	-9999	-9999	22.1	-9999	19.1	-9999	-9999	-9999	-9999	-9999	-9999	-9999	-9999	6.3	0	5.3	6 USGS Lab. no. E2094	unknown	1961	Waters 1961 AJS 259:583-611 Table 10
data	-9999	-9999	46.6	-9999	-9999	-9999	22.6	-9999	19.1	-9999	-9999	-9999	-9999	-9999	-9999	-9999	-9999	6.2	0	4.8	Average of 1:6	unknown	1961	Waters 1961 AJS 259:583-611 Table 10
data	5.1	-9999	75.4	0	-9999	-9999	15.2	-9999	-9999	-9999	-9999	-9999	1.4	-9999	-9999	-9999	2.9	-9999	-9999	-9999	portable XRF analysis for Mike	XRD	2018	portable XRF for same sample as Kelland et al
data	3.4	-9999	76.7	0	-9999	-9999	15.1	-9999	-9999	-9999	-9999	-9999	1.8	-9999	-9999	-9999	3	-9999	-9999	-9999	portable XRF analysis for Mike	XRD	2018	portable XRF for same sample as Kelland et al
data	0.6	-9999	35.1	23	0	0	0	10.6	1	0.6	0	0	1.2	0	0	0.34	2.8	24.9	-9999	-9999	Oregon Mike	XRD	2020	Kelland etal 2020 Global Change Biology 26:3658-3676 Table S1
data	0.4	-9999	35.1	23	0	0	0	10.6	1	0.6	0	0	1.2	0	0	0	2.8	24.9	-9999	-9999	Oregon Amy	XRD	2021	Lewis etal 2021 Applied Geochemistry 132:105023 Table 6
