# Supplementary material for: Transforming US agriculture for carbon removal with enhanced weathering
Source: Nature. 2025 Feb 5;638(8050):425–34. doi: 10.1038/s41586-024-08429-2 (PMC11821523; doi:10.1038/s41586-024-08429-2)
Supplement: Supplementary file 2 — geochemistrydata_normcode. [file 41586_2024_8429_MOESM2_ESM.gz › tarballfiles/normdata.csv]

field	Q	C	feldspar	plag	Or	Ab	An	Di	Hy	En	Ol	Fo	Fa	Mt	Il	Ap	Hm	Ne	Lc	Tn	Wo	Anx	sample	year	ref
label	Quartz	Corundum	Feldspar	Plagioclase	Orthoclase	Albite	Anorthite	Diopside	Hypersthene	Enstatite	Olivine	Forsterite	Fayalite	Magnetite	Ilmenite	Apatite	Hematite	Nepheline	Leucite	Titanite	Wollastonite	Anorthite content in plagioclase	Sample	Year published	Reference
units	weight percent	weight percent	weight percent	weight percent	weight percent	weight percent	weight percent	weight percent	weight percent	weight percent	weight percent	weight percent	weight percent	weight percent	weight percent	weight percent	weight percent	weight percent	weight percent	weight percent	weight percent	molecular percent
null	-9999	-9999	-9999	-9999	-9999	-9999	-9999	-9999	-9999	-9999	-9999	-9999	-9999	-9999	-9999	-9999	-9999	-9999	-9999	-9999	-9999	-9999		-9999
format	%f	%f	%f	%f	%f	%f	%f	%f	%f	%f	%f	%f	%f	%f	%f	%f	%f	%f	%f	%f	%f	%f	%s	%d	%s
data	4.6	-9999			1.7	18.3	32.2	15.8	21.4	-9999	-9999	-9999	-9999	3.2	2.3	0.3	-9999			-9999	-9999	-9999	W-169-988	1975	Hubbard 1975 JResUSGS 3:529-541 Table 2
data	7.1	-9999			5.6	23.6	22.5	11.9	17.8	-9999	-9999	-9999	-9999	4.4	5.8	1.3	-9999			-9999	-9999	-9999	W-169-991	1975	Hubbard 1975 JResUSGS 3:529-541 Table 2
data	-9999	-9999			11.1	26.2	24.7	12.9	9.7	-9999	-9999	5	3.5	3.5	2.9	0.7	-9999			-9999	-9999	-9999	W-169-994	1975	Hubbard 1975 JResUSGS 3:529-541 Table 2
data	26.5	1.5			26.7	32	1.1	-9999	7.7	-9999	-9999	-9999	-9999	1.9	1.5	1	-9999			-9999	-9999	-9999	W-172-994	1975	Hubbard 1975 JResUSGS 3:529-541 Table 2
data	25.6	2.6			33.9	18.3	-9999	-9999	12.3	-9999	-9999	-9999	-9999	2.6	1.4	2	-9999			-9999	-9999	-9999	W-172-995	1975	Hubbard 1975 JResUSGS 3:529-541 Table 2
data	18.7	2.6			38.9	19.4	-9999	-9999	13.7	-9999	-9999	-9999	-9999	2.8	1.8	1.7	-9999			-9999	-9999	-9999	W-172-987	1975	Hubbard 1975 JResUSGS 3:529-541 Table 2
data	4.2	-9999			6.1	24.6	29.4	6.3	23.7	-9999	-9999	-9999	-9999	3.2	1.8	0.7	-9999			-9999	-9999	-9999	W-172-991	1975	Hubbard 1975 JResUSGS 3:529-541 Table 2
data	7.3	-9999			10	34.6	21.1	1.4	16.9	-9999	-9999	-9999	-9999	3	4.4	1.3	-9999			-9999	-9999	-9999	W-169-996	1975	Hubbard 1975 JResUSGS 3:529-541 Table 2
data	6.6	-9999			12.8	30.4	16.9	3	20.1	-9999	-9999	-9999	-9999	6.3	1.2	2.7	-9999			-9999	-9999	-9999	W-169-998	1975	Hubbard 1975 JResUSGS 3:529-541 Table 2
data	10.6	-9999			6.7	21	26.1	2	22.6	-9999	-9999	-9999	-9999	4.2	5.5	1.3	-9999			-9999	-9999	-9999	W-169-989	1975	Hubbard 1975 JResUSGS 3:529-541 Table 2
data	8.2	-9999			5.6	26.2	22.8	9.2	16.7	-9999	-9999	-9999	-9999	4.2	5.4	1.7	-9999			-9999	-9999	-9999	W-169-993	1975	Hubbard 1975 JResUSGS 3:529-541 Table 2
data	2.4	-9999			8.9	32	21.1	-9999	23.2	-9999	-9999	-9999	-9999	4.2	5.5	2.7	-9999			-9999	-9999	-9999	W-172-988	1975	Hubbard 1975 JResUSGS 3:529-541 Table 2
data	1.1	-9999			10.6	29.3	21.7	0.6	25	-9999	-9999	-9999	-9999	3.7	5.2	2.7	-9999			-9999	-9999	-9999	W-172-996	1975	Hubbard 1975 JResUSGS 3:529-541 Table 2
data	0	-9999			2.6	22.09	40.44	11.62	5.43	-9999	12.46	-9999	-9999	2.58	2.13	0.28	-9999			-9999	-9999	-9999	84.49a OG stratigraphic height 429m	1990	Klewin 1990 J Petr 31:115-1139 Table 2
data	0.69	-9999			2.01	31.73	45.88	7.19	8.54	-9999	0	-9999	-9999	1.39	1.2	0.05	-9999			-9999	-9999	-9999	84.52f LG stratigraphic height 823m	1990	Klewin 1990 J Petr 31:115-1139 Table 2
data	0	-9999			2.07	26.91	42.95	8.5	9.03	-9999	5.74	-9999	-9999	1.71	1.88	0.05	-9999			-9999	-9999	-9999	84.45b OG stratigraphic height 912m	1990	Klewin 1990 J Petr 31:115-1139 Table 2
data	0	-9999			2.19	22.51	35.27	9.98	8.24	-9999	16.88	-9999	-9999	1.78	1.96	0.09	-9999			-9999	-9999	-9999	85.92a OG stratigraphic height 967m	1990	Klewin 1990 J Petr 31:115-1139 Table 2
data	0	-9999			1.83	20.46	44.62	3.33	3.61	-9999	22.56	-9999	-9999	2.54	0.89	0.05	-9999			-9999	-9999	-9999	83.27c TR stratigraphic height 900m	1990	Klewin 1990 J Petr 31:115-1139 Table 2
data	0	-9999			0.94	7.19	12.07	9.08	12.22	-9999	49.94	-9999	-9999	6.41	1.86	0.14	-9999			-9999	-9999	-9999	83.28c PIC stratigraphic height 950m	1990	Klewin 1990 J Petr 31:115-1139 Table 2
data	0	-9999			1.65	19.55	31.54	18.34	11.84	-9999	10.09	-9999	-9999	2.67	2.54	0.12	-9999			-9999	-9999	-9999	84.44e OG stratigraphic height 1271m	1990	Klewin 1990 J Petr 31:115-1139 Table 2
data	0	-9999			2.95	25.72	42.18	6.37	9.93	-9999	6.62	-9999	-9999	3.18	1.61	0.25	-9999			-9999	-9999	-9999	84.53c OG stratigraphic height 1862m	1990	Klewin 1990 J Petr 31:115-1139 Table 2
data	0	-9999			4.49	27.08	38.24	10.24	14.84	-9999	0	-9999	-9999	3.93	3.4	0.44	-9999			-9999	-9999	-9999	84.55a QG stratigraphic height 2506m	1990	Klewin 1990 J Petr 31:115-1139 Table 2
data	2.35	-9999			3.01	25.98	38.25	15.42	7.79	-9999	0	-9999	-9999	2.81	3.1	0.39	-9999			-9999	-9999	-9999	84.43b QG stratigraphic height 2613m	1990	Klewin 1990 J Petr 31:115-1139 Table 2
data	4.26	-9999			3.43	22.68	26.04	15.26	11.64	-9999	0	-9999	-9999	7.35	6.7	1.62	-9999			-9999	-9999	-9999	84.55b FG stratigraphic height 2828m	1990	Klewin 1990 J Petr 31:115-1139 Table 2
data	14.39	-9999			13.42	22.51	14.92	8.63	10.15	-9999	0	-9999	-9999	7.26	4.81	2.36	-9999			-9999	-9999	-9999	84.67a FGR stratigraphic height 3492m	1990	Klewin 1990 J Petr 31:115-1139 Table 2
data	24.82	-9999			25.47	32.49	4.63	3.03	1.72	-9999	0	-9999	-9999	5.23	1.33	0.35	-9999			-9999	-9999	-9999	84.57a GR stratigraphic height 3580m	1990	Klewin 1990 J Petr 31:115-1139 Table 2
data	19.6	0			0.4	14.9	40.4	1.8	0	-9999	-9999	-9999	-9999	-9999	0.3	0.8	20.6			3.1	8.9	99.8	R-8769	1991	Rossman 1991 VA Div Mineral Resources Pub 107 Table 3
data	7.3	0			6.6	14.1	24.8	6.3	10.6	-9999	-9999	-9999	-9999	-9999	0.5	1.1	16.2			3.2	0	56.1	R-8770	1991	Rossman 1991 VA Div Mineral Resources Pub 107 Table 3
data	7.5	0			6	15.5	38.1	19.8	0	-9999	-9999	-9999	-9999	-9999	0.3	0.3	10.6			2.1	1.7	57.3	R-8771	1991	Rossman 1991 VA Div Mineral Resources Pub 107 Table 3
data	14.1	0			5.4	13.6	26	6.5	8.4	-9999	-9999	-9999	-9999	-9999	0.5	1.3	15			3.1	0	62.1	R-8772	1991	Rossman 1991 VA Div Mineral Resources Pub 107 Table 3
data	12	0			3.5	13.8	27.7	6.8	9.3	-9999	-9999	-9999	-9999	-9999	0.5	1.3	15.5			3.5	0	64.2	R-8773	1991	Rossman 1991 VA Div Mineral Resources Pub 107 Table 3
data	17.8	0			7.2	12.6	22	14.2	7.5	-9999	-9999	-9999	-9999	-9999	0.2	0.5	10.3			1.7	0	57.3	R-8774	1991	Rossman 1991 VA Div Mineral Resources Pub 107 Table 3
data	2.6	0			5.3	14.5	20	1.1	13.1	-9999	-9999	-9999	-9999	-9999	0.5	1.2	15.9			3.6	0	38.5	R-8775	1991	Rossman 1991 VA Div Mineral Resources Pub 107 Table 3
data	1.4	0			5.6	13.7	14.1	4.5	8.7	-9999	-9999	-9999	-9999	-9999	0.5	1.8	16.2			3.7	0	26.8	R-8776	1991	Rossman 1991 VA Div Mineral Resources Pub 107 Table 3
data	18.4	0			1.2	13.6	36.1	11.1	0	-9999	-9999	-9999	-9999	-9999	0.4	1	15.2			2.6	10	98.4	R-8777	1991	Rossman 1991 VA Div Mineral Resources Pub 107 Table 3
data	2.2	0			1.7	15.4	29.3	14.2	12.2	-9999	-9999	-9999	-9999	-9999	0.4	0.5	13.2			1.9	0	56.9	R-8778	1991	Rossman 1991 VA Div Mineral Resources Pub 107 Table 3
data	72.9	0			0.4	15.3	0.2	0	0.3	-9999	-9999	-9999	-9999	-9999	0.3	0.1	8			2.7	0	37.3	R-8779	1991	Rossman 1991 VA Div Mineral Resources Pub 107 Table 3
data	43.1	0			0.5	11	29.6	0.9	0	-9999	-9999	-9999	-9999	-9999	0.3	3.3	9.9			2	7.8	99.4	R-8780	1991	Rossman 1991 VA Div Mineral Resources Pub 107 Table 3
data	35.4	0			0.4	11.4	30.7	7.3	0	-9999	-9999	-9999	-9999	-9999	0.3	0.6	11.4			1.9	9.2	69.6	R-8781	1991	Rossman 1991 VA Div Mineral Resources Pub 107 Table 3
data	11.3	0			1.5	13.1	13	4.4	5.7	-9999	-9999	-9999	-9999	-9999	0.4	1.6	14.3			2.8	0	23.8	R-8782	1991	Rossman 1991 VA Div Mineral Resources Pub 107 Table 3
data	4.6	0			2	14.2	14.5	1.4	8.8	-9999	-9999	-9999	-9999	-9999	0.4	1	16.9			2.8	0	24.9	R-8783	1991	Rossman 1991 VA Div Mineral Resources Pub 107 Table 3
data	49.2	0			0.2	10.5	28.4	0.8	0	-9999	-9999	-9999	-9999	-9999	0.2	0.1	9.3			2	6.5	99.7	R-8784	1991	Rossman 1991 VA Div Mineral Resources Pub 107 Table 3
data	20.3	0			0.4	15.8	42.8	2.1	0	-9999	-9999	-9999	-9999	-9999	0.5	0.8	14.7			2	13.7	99	R-8785	1991	Rossman 1991 VA Div Mineral Resources Pub 107 Table 3
data	11.6	0			9.1	13.4	15.8	3.8	6.4	-9999	-9999	-9999	-9999	-9999	0.4	0.9	15.5			2.7	0	34.3	R-8786	1991	Rossman 1991 VA Div Mineral Resources Pub 107 Table 3
data	38.2	0			1.3	8.7	19	10.1	0	-9999	-9999	-9999	-9999	-9999	0.3	0.8	15.4			2.3	1.9	71	R-8787	1991	Rossman 1991 VA Div Mineral Resources Pub 107 Table 3
data	7.7	0			1	14	19.2	7.3	5.4	-9999	-9999	-9999	-9999	-9999	0.4	1.1	16.2			3.1	0	35.7	R-8788	1991	Rossman 1991 VA Div Mineral Resources Pub 107 Table 3
data	6.7	0			4.2	15.1	26	5.9	13.2	-9999	-9999	-9999	-9999	-9999	0.5	0.5	13.6			2.1	0	51	R-8789	1991	Rossman 1991 VA Div Mineral Resources Pub 107 Table 3
data	5.5	0			4.4	12.8	17.3	19.6	5.9	-9999	-9999	-9999	-9999	-9999	0.4	0.5	12.7			2	0	37.1	R-8790	1991	Rossman 1991 VA Div Mineral Resources Pub 107 Table 3
data	8.7	0			3.3	14.3	28.4	15.7	8	-9999	-9999	-9999	-9999	-9999	0.4	0.5	13.9			1.9	0	62.7	R-8791	1991	Rossman 1991 VA Div Mineral Resources Pub 107 Table 3
data	6.1	0			1.4	14.3	26.1	14.6	7.4	-9999	-9999	-9999	-9999	-9999	0.4	0.6	15.4			2.2	0	52.9	R-8792	1991	Rossman 1991 VA Div Mineral Resources Pub 107 Table 3
data	0.8	0			1	16.5	26.3	0	19.6	-9999	-9999	-9999	-9999	-9999	0.5	0.5	14.2			2.2	0	43.5	R-8793	1991	Rossman 1991 VA Div Mineral Resources Pub 107 Table 3
data	6.5	0			2.6	14.4	27.5	18.9	6.4	-9999	-9999	-9999	-9999	-9999	0.6	0.3	13.3			1.9	0	57.9	R-8794	1991	Rossman 1991 VA Div Mineral Resources Pub 107 Table 3
data	3.1	0			1	14.7	27.9	11.2	13.7	-9999	-9999	-9999	-9999	-9999	0.6	0.6	15.3			2.2	0	56	R-8795	1991	Rossman 1991 VA Div Mineral Resources Pub 107 Table 3
data	0	0			0.9	15.1	21.6	2.3	15.4	-9999	-9999	-9999	-9999	-9999	0.6	0.6	15.6			2.7	0	37.4	R-8796	1991	Rossman 1991 VA Div Mineral Resources Pub 107 Table 3
data	4.5	0			3.2	14.6	23	14	6	-9999	-9999	-9999	-9999	-9999	0.4	0.6	14.8			2.1	0	44.3	R-8797	1991	Rossman 1991 VA Div Mineral Resources Pub 107 Table 3
data	16.9	0			0.7	16	43.1	1.9	0	-9999	-9999	-9999	-9999	-9999	0.2	0.8	15.7			2.7	12.1	99.2	R-8798	1991	Rossman 1991 VA Div Mineral Resources Pub 107 Table 3
data	5.2	0			4.8	14	19.7	2.6	11.2	-9999	-9999	-9999	-9999	-9999	0.6	1.3	15.8			3.7	0	39.1	R-8799	1991	Rossman 1991 VA Div Mineral Resources Pub 107 Table 3
data	3.5	0			6.3	16.1	25.9	0	15.1	-9999	-9999	-9999	-9999	-9999	0.5	1	15.3			2.9	0	47.7	R-8800	1991	Rossman 1991 VA Div Mineral Resources Pub 107 Table 3
data	6.5	0			3.1	6.1	31.5	19.3	0.5	-9999	-9999	-9999	-9999	-9999	0.3	0.7	12.5			2.2	0	60.4	R-8801	1991	Rossman 1991 VA Div Mineral Resources Pub 107 Table 3
data	1.9	0			5.2	16.8	29.3	3.3	14.9	-9999	-9999	-9999	-9999	-9999	0.5	0.7	13.3			2.1	0	52.5	R-8802	1991	Rossman 1991 VA Div Mineral Resources Pub 107 Table 3
data	-9999	-9999	38.92	-9999	14.25	-9999	-9999	10.5	-9999	-9999	17.17	-9999	-9999	6.08	5.47	-9999	0	5.24	0	-9999	-9999	-9999	SanC-A	2017	Hadnott etal 2017 AmMiner 102:284-301 Table 3
data	-9999	-9999	36.99	-9999	7.5	-9999	-9999	16.19	-9999	-9999	14.61	-9999	-9999	5.7	5.32	-9999	0	11.69	0	-9999	-9999	-9999	SanC-B	2017	Hadnott etal 2017 AmMiner 102:284-301 Table 3
data	-9999	-9999	29.01	-9999	15.55	-9999	-9999	14.81	-9999	-9999	17.06	-9999	-9999	5.86	5.22	-9999	0	10.28	0	-9999	-9999	-9999	SanC-C	2017	Hadnott etal 2017 AmMiner 102:284-301 Table 3
data	-9999	-9999	33.29	-9999	9.1	-9999	-9999	16.43	-9999	-9999	15.11	-9999	-9999	5.76	5.22	-9999	0	12.85	0	-9999	-9999	-9999	SanC-F	2017	Hadnott etal 2017 AmMiner 102:284-301 Table 3
data	-9999	-9999	41.92	-9999	8.22	-9999	-9999	13.46	-9999	-9999	15.77	-9999	-9999	5.92	5.3	-9999	0	7.06	0	-9999	-9999	-9999	SanC-I	2017	Hadnott etal 2017 AmMiner 102:284-301 Table 3
data	-9999	-9999	26.29	-9999	17.38	-9999	-9999	15.46	-9999	-9999	14	-9999	-9999	5.84	5.11	-9999	0	13.53	0	-9999	-9999	-9999	SanC-J	2017	Hadnott etal 2017 AmMiner 102:284-301 Table 3
data	-9999	-9999	36.31	-9999	8.05	-9999	-9999	16.24	-9999	-9999	14.72	-9999	-9999	5.7	5.22	-9999	0	11.47	0	-9999	-9999	-9999	SanC-K	2017	Hadnott etal 2017 AmMiner 102:284-301 Table 3
data	1.9	-9999	-9999	-9999	5.8	24.4	26.4	13.8	14.9	-9999	-9999	-9999	-9999	6.5	5.2	0.9	-9999	-9999	-9999	-9999	-9999	-9999	A AVERAGE S+R+SK+SKC+W anhydrous	1974	Hooper 1974 GeolSocAmBull 85:15-26 Table 3
data	5.1	-9999	-9999	-9999	9.4	22.3	28.2	9.3	9.9	-9999	-9999	-9999	-9999	9.8	5.1	0.8	-9999	-9999	-9999	-9999	-9999	-9999	B weighted average anhydrous	1974	Hooper 1974 GeolSocAmBull 85:15-26 Table 3
data	-9999	-9999	-9999	-9999	-9999	-9999	-9999	-9999	-9999	-9999	-9999	-9999	-9999	-9999	-9999	-9999	-9999	-9999	-9999	-9999	-9999	46	CR-38	1976	McDougall 1976 GeolSocAmBull 87:777-792 Tables 1+2
data	-9999	-9999	-9999	-9999	-9999	-9999	-9999	-9999	-9999	-9999	-9999	-9999	-9999	-9999	-9999	-9999	-9999	-9999	-9999	-9999	-9999	45	CR-45	1976	McDougall 1976 GeolSocAmBull 87:777-792 Tables 1+2
data	-9999	-9999	-9999	-9999	-9999	-9999	-9999	-9999	-9999	-9999	-9999	-9999	-9999	-9999	-9999	-9999	-9999	-9999	-9999	-9999	-9999	47	CR-50	1976	McDougall 1976 GeolSocAmBull 87:777-792 Tables 1+2
data	-9999	-9999	-9999	-9999	-9999	-9999	-9999	-9999	-9999	-9999	-9999	-9999	-9999	-9999	-9999	-9999	-9999	-9999	-9999	-9999	-9999	51	CR-54	1976	McDougall 1976 GeolSocAmBull 87:777-792 Tables 1+2
data	-9999	-9999	-9999	-9999	-9999	-9999	-9999	-9999	-9999	-9999	-9999	-9999	-9999	-9999	-9999	-9999	-9999	-9999	-9999	-9999	-9999	51	CR-59	1976	McDougall 1976 GeolSocAmBull 87:777-792 Tables 1+2
data	-9999	-9999	-9999	-9999	-9999	-9999	-9999	-9999	-9999	-9999	-9999	-9999	-9999	-9999	-9999	-9999	-9999	-9999	-9999	-9999	-9999	48	average CR-38/45/50/54/59	1976	McDougall 1976 GeolSocAmBull 87:777-792 Tables 1+2
data	-9999	-9999	-9999	-9999	-9999	-9999	-9999	-9999	-9999	-9999	-9999	-9999	-9999	-9999	-9999	-9999	-9999	-9999	-9999	-9999	-9999	39	CR-7	1976	McDougall 1976 GeolSocAmBull 87:777-792 Tables 3+4
data	-9999	-9999	-9999	-9999	-9999	-9999	-9999	-9999	-9999	-9999	-9999	-9999	-9999	-9999	-9999	-9999	-9999	-9999	-9999	-9999	-9999	47	CR-11	1976	McDougall 1976 GeolSocAmBull 87:777-792 Tables 3+4
data	-9999	-9999	-9999	-9999	-9999	-9999	-9999	-9999	-9999	-9999	-9999	-9999	-9999	-9999	-9999	-9999	-9999	-9999	-9999	-9999	-9999	47	CR-13	1976	McDougall 1976 GeolSocAmBull 87:777-792 Tables 3+4
data	-9999	-9999	-9999	-9999	-9999	-9999	-9999	-9999	-9999	-9999	-9999	-9999	-9999	-9999	-9999	-9999	-9999	-9999	-9999	-9999	-9999	45	CR-15	1976	McDougall 1976 GeolSocAmBull 87:777-792 Tables 3+4
data	-9999	-9999	-9999	-9999	-9999	-9999	-9999	-9999	-9999	-9999	-9999	-9999	-9999	-9999	-9999	-9999	-9999	-9999	-9999	-9999	-9999	44	avg CR-7 -11 -13 -15	1976	McDougall 1976 GeolSocAmBull 87:777-792 Tables 3+4
data	-9999	-9999	-9999	-9999	-9999	-9999	-9999	-9999	-9999	-9999	-9999	-9999	-9999	-9999	-9999	-9999	-9999	-9999	-9999	-9999	-9999	42	CR-19	1976	McDougall 1976 GeolSocAmBull 87:777-792 Tables 3+4
data	-9999	-9999	-9999	-9999	-9999	-9999	-9999	-9999	-9999	-9999	-9999	-9999	-9999	-9999	-9999	-9999	-9999	-9999	-9999	-9999	-9999	45	CR-20	1976	McDougall 1976 GeolSocAmBull 87:777-792 Tables 3+4
data	-9999	-9999	-9999	-9999	-9999	-9999	-9999	-9999	-9999	-9999	-9999	-9999	-9999	-9999	-9999	-9999	-9999	-9999	-9999	-9999	-9999	45	CR-31	1976	McDougall 1976 GeolSocAmBull 87:777-792 Tables 3+4
data	-9999	-9999	-9999	-9999	-9999	-9999	-9999	-9999	-9999	-9999	-9999	-9999	-9999	-9999	-9999	-9999	-9999	-9999	-9999	-9999	-9999	47	MG-2R* and CR-24	1976	McDougall 1976 GeolSocAmBull 87:777-792 Tables 3+4
data	-9999	-9999	-9999	-9999	-9999	-9999	-9999	-9999	-9999	-9999	-9999	-9999	-9999	-9999	-9999	-9999	-9999	-9999	-9999	-9999	-9999	45	MG-1-PR and CR-125	1976	McDougall 1976 GeolSocAmBull 87:777-792 Tables 3+4
data	-9999	-9999	-9999	-9999	-9999	-9999	-9999	-9999	-9999	-9999	-9999	-9999	-9999	-9999	-9999	-9999	-9999	-9999	-9999	-9999	-9999	45	avg CR-19 -20 -30 MG-2R -1-PR	1976	McDougall 1976 GeolSocAmBull 87:777-792 Tables 3+4
data	-9999	-9999	-9999	-9999	-9999	-9999	-9999	-9999	-9999	-9999	-9999	-9999	-9999	-9999	-9999	-9999	-9999	-9999	-9999	-9999	-9999	30	UM4	1976	McDougall 1976 GeolSocAmBull 87:777-792 Tables 3+4
data	-9999	-9999	-9999	-9999	-9999	-9999	-9999	-9999	-9999	-9999	-9999	-9999	-9999	-9999	-9999	-9999	-9999	-9999	-9999	-9999	-9999	60	171419 US Hwy 97	1976	McDougall 1976 GeolSocAmBull 87:777-792 Tables 3+4
data	-9999	-9999	-9999	-9999	-9999	-9999	-9999	-9999	-9999	-9999	-9999	-9999	-9999	-9999	-9999	-9999	-9999	-9999	-9999	-9999	-9999	54	Po10	1976	McDougall 1976 GeolSocAmBull 87:777-792 Tables 3+4
data	-9999	-9999	-9999	-9999	-9999	-9999	-9999	-9999	-9999	-9999	-9999	-9999	-9999	-9999	-9999	-9999	-9999	-9999	-9999	-9999	-9999	47	EM2	1976	McDougall 1976 GeolSocAmBull 87:777-792 Tables 3+4
data	-9999	-9999	-9999	-9999	-9999	-9999	-9999	-9999	-9999	-9999	-9999	-9999	-9999	-9999	-9999	-9999	-9999	-9999	-9999	-9999	-9999	40	CR-87	1976	McDougall 1976 GeolSocAmBull 87:777-792 Tables 5+6
data	-9999	-9999	-9999	-9999	-9999	-9999	-9999	-9999	-9999	-9999	-9999	-9999	-9999	-9999	-9999	-9999	-9999	-9999	-9999	-9999	-9999	39	CR-89	1976	McDougall 1976 GeolSocAmBull 87:777-792 Tables 5+6
data	-9999	-9999	-9999	-9999	-9999	-9999	-9999	-9999	-9999	-9999	-9999	-9999	-9999	-9999	-9999	-9999	-9999	-9999	-9999	-9999	-9999	40	CR-94	1976	McDougall 1976 GeolSocAmBull 87:777-792 Tables 5+6
data	-9999	-9999	-9999	-9999	-9999	-9999	-9999	-9999	-9999	-9999	-9999	-9999	-9999	-9999	-9999	-9999	-9999	-9999	-9999	-9999	-9999	38	CR-96	1976	McDougall 1976 GeolSocAmBull 87:777-792 Tables 5+6
data	-9999	-9999	-9999	-9999	-9999	-9999	-9999	-9999	-9999	-9999	-9999	-9999	-9999	-9999	-9999	-9999	-9999	-9999	-9999	-9999	-9999	41	CR-101	1976	McDougall 1976 GeolSocAmBull 87:777-792 Tables 5+6
data	-9999	-9999	-9999	-9999	-9999	-9999	-9999	-9999	-9999	-9999	-9999	-9999	-9999	-9999	-9999	-9999	-9999	-9999	-9999	-9999	-9999	43	CR-104	1976	McDougall 1976 GeolSocAmBull 87:777-792 Tables 5+6
data	-9999	-9999	-9999	-9999	-9999	-9999	-9999	-9999	-9999	-9999	-9999	-9999	-9999	-9999	-9999	-9999	-9999	-9999	-9999	-9999	-9999	40	avg Grande Ronde	1976	McDougall 1976 GeolSocAmBull 87:777-792 Tables 5+6
data	-9999	-9999	-9999	-9999	-9999	-9999	-9999	-9999	-9999	-9999	-9999	-9999	-9999	-9999	-9999	-9999	-9999	-9999	-9999	-9999	-9999	44	CR-66	1976	McDougall 1976 GeolSocAmBull 87:777-792 Tables 5+6
data	-9999	-9999	-9999	-9999	-9999	-9999	-9999	-9999	-9999	-9999	-9999	-9999	-9999	-9999	-9999	-9999	-9999	-9999	-9999	-9999	-9999	38	CR-68	1976	McDougall 1976 GeolSocAmBull 87:777-792 Tables 5+6
data	-9999	-9999	-9999	-9999	-9999	-9999	-9999	-9999	-9999	-9999	-9999	-9999	-9999	-9999	-9999	-9999	-9999	-9999	-9999	-9999	-9999	41	CR-73	1976	McDougall 1976 GeolSocAmBull 87:777-792 Tables 5+6
data	-9999	-9999	-9999	-9999	-9999	-9999	-9999	-9999	-9999	-9999	-9999	-9999	-9999	-9999	-9999	-9999	-9999	-9999	-9999	-9999	-9999	47	CR-75	1976	McDougall 1976 GeolSocAmBull 87:777-792 Tables 5+6
data	-9999	-9999	-9999	-9999	-9999	-9999	-9999	-9999	-9999	-9999	-9999	-9999	-9999	-9999	-9999	-9999	-9999	-9999	-9999	-9999	-9999	42	CR-77	1976	McDougall 1976 GeolSocAmBull 87:777-792 Tables 5+6
data	-9999	-9999	-9999	-9999	-9999	-9999	-9999	-9999	-9999	-9999	-9999	-9999	-9999	-9999	-9999	-9999	-9999	-9999	-9999	-9999	-9999	41	CR-80	1976	McDougall 1976 GeolSocAmBull 87:777-792 Tables 5+6
data	-9999	-9999	-9999	-9999	-9999	-9999	-9999	-9999	-9999	-9999	-9999	-9999	-9999	-9999	-9999	-9999	-9999	-9999	-9999	-9999	-9999	42	avg Imnaha	1976	McDougall 1976 GeolSocAmBull 87:777-792 Tables 5+6
data	0	0	-9999	-9999	34.52	6.46	9.7	21.77	0	0	5.12	-9999	-9999	5.31	1.15	0.73	0	15.24	-9999	-9999	-9999	-9999	1 Kirkland Lake	1969	Cooke and Moorhouse 1969 CanJEarthSci 6:117-132 Table 3
data	0	0	-9999	-9999	41.42	15.06	18.93	7.83	0	0	4.43	-9999	-9999	5.68	1.46	0.36	0	4.83	-9999	-9999	-9999	-9999	2 Kirkland Lake	1969	Cooke and Moorhouse 1969 CanJEarthSci 6:117-132 Table 3
data	4.14	6.08	-9999	-9999	59.3	6.02	10.47	0	0	2.82	0	-9999	-9999	2.18	2.07	1.06	5.86	0	-9999	-9999	-9999	-9999	3 Kirkland Lake	1969	Cooke and Moorhouse 1969 CanJEarthSci 6:117-132 Table 3
data	0	6.55	-9999	-9999	40.96	31.99	11.12	0	0	0	3.17	-9999	-9999	2.68	0.48	0.36	0	2.69	-9999	-9999	-9999	-9999	4 Kirkland Lake	1969	Cooke and Moorhouse 1969 CanJEarthSci 6:117-132 Table 3
data	0	0	-9999	-9999	28.57	19.93	18	11.05	0	0	12.11	-9999	-9999	4.77	1.56	1.38	0	2.63	-9999	-9999	-9999	-9999	5 Kirkland Lake	1969	Cooke and Moorhouse 1969 CanJEarthSci 6:117-132 Table 3
data	0	0	-9999	-9999	25.21	28.62	18.92	4.46	0	0	12.77	-9999	-9999	3.11	1.72	1.38	0	3.81	-9999	-9999	-9999	-9999	6 Kirkland Lake	1969	Cooke and Moorhouse 1969 CanJEarthSci 6:117-132 Table 3
data	4.42	5.81	-9999	-9999	22.47	34.76	10.37	0	14.33	0	0	-9999	-9999	5.53	1.26	1.05	0	0	-9999	-9999	-9999	-9999	7 Kirkland Lake	1969	Cooke and Moorhouse 1969 CanJEarthSci 6:117-132 Table 3
data	0.45	0.33	-9999	-9999	16.72	43.88	22.09	0	12.05	0	0	-9999	-9999	2.74	0.66	1.08	0	0	-9999	-9999	-9999	-9999	8 Kirkland Lake	1969	Cooke and Moorhouse 1969 CanJEarthSci 6:117-132 Table 3
data	4.89	4.11	-9999	-9999	13.21	49.78	9.19	0	12.49	0	0	-9999	-9999	4.55	1.09	0.69	0	0	-9999	-9999	-9999	-9999	9 Kirkland Lake	1969	Cooke and Moorhouse 1969 CanJEarthSci 6:117-132 Table 3
data	14.51	9.47	-9999	-9999	1.73	48.73	4.31	0	18.19	0	0	-9999	-9999	1.92	0.79	0.35	0	0	-9999	-9999	-9999	-9999	10 Kirkland Lake	1969	Cooke and Moorhouse 1969 CanJEarthSci 6:117-132 Table 3
data	2.77	0	-9999	-9999	0.59	40.08	27.38	5.68	20.98	0	0	-9999	-9999	0.73	1.43	0.36	0	0	-9999	-9999	-9999	-9999	11 Kirkland Lake	1969	Cooke and Moorhouse 1969 CanJEarthSci 6:117-132 Table 3
data	0	0	-9999	-9999	16.95	32.48	22.03	4.57	7.2	0	9.63	-9999	-9999	4.72	1.39	1.03	0	0	-9999	-9999	-9999	-9999	12 Kirkland Lake	1969	Cooke and Moorhouse 1969 CanJEarthSci 6:117-132 Table 3
data	18.44	14.3	-9999	-9999	0.12	30.69	3.78	0	28.77	0	0	-9999	-9999	1.95	1.59	0.36	0	0	-9999	-9999	-9999	-9999	13 Kirkland Lake	1969	Cooke and Moorhouse 1969 CanJEarthSci 6:117-132 Table 3
data	14.52	5.26	-9999	-9999	10.53	31.43	21.06	0	11.79	0	0	-9999	-9999	3.9	0.81	0.71	0	0	-9999	-9999	-9999	-9999	14 Kirkland Lake	1969	Cooke and Moorhouse 1969 CanJEarthSci 6:117-132 Table 3
data	14.2	3.99	-9999	-9999	15.45	30.73	20.8	0	9.7	0	0	-9999	-9999	3.58	0.78	0.69	0	0	-9999	-9999	-9999	-9999	15 Kirkland Lake	1969	Cooke and Moorhouse 1969 CanJEarthSci 6:117-132 Table 3
data	5.8	0	-9999	-9999	8	22.2	22	14.4	16.1	-9999	-9999	-9999	-9999	5.1	5.5	1.1	-9999	-9999	-9999	-9999	-9999	-9999	6908 whole rock	1989	Lambert etal 1989 Geol Soc Am Special Paper 239 Table 1
data	5.1	0	-9999	-9999	6.6	26.9	20.7	15.7	13.5	-9999	-9999	-9999	-9999	4.6	5.3	1	-9999	-9999	-9999	-9999	-9999	-9999	6944 whole rock	1989	Lambert etal 1989 Geol Soc Am Special Paper 239 Table 1
data	4.6	0	-9999	-9999	6.3	24.6	20.3	18.5	12.4	-9999	-9999	-9999	-9999	5.1	5.8	1	-9999	-9999	-9999	-9999	-9999	-9999	6909 whole rock	1989	Lambert etal 1989 Geol Soc Am Special Paper 239 Table 1
data	6	0	-9999	-9999	9.5	25.2	20.6	16	12	-9999	-9999	-9999	-9999	4.6	5.3	1.2	-9999	-9999	-9999	-9999	-9999	-9999	6983 whole rock	1989	Lambert etal 1989 Geol Soc Am Special Paper 239 Table 1
data	-9999	-9999	-9999	-9999	-9999	-9999	-9999	-9999	-9999	-9999	-9999	-9999	-9999	-9999	-9999	-9999	-9999	-9999	-9999	-9999	-9999	62.3	mTA 601A	1990	Miller and Weiblen 1990 JPetr 31:295-339 Table 3
data	-9999	-9999	-9999	-9999	-9999	-9999	-9999	-9999	-9999	-9999	-9999	-9999	-9999	-9999	-9999	-9999	-9999	-9999	-9999	-9999	-9999	56.4	TA 278L	1990	Miller and Weiblen 1990 JPetr 31:295-339 Table 3
data	-9999	-9999	-9999	-9999	-9999	-9999	-9999	-9999	-9999	-9999	-9999	-9999	-9999	-9999	-9999	-9999	-9999	-9999	-9999	-9999	-9999	58.5	TA 771B	1990	Miller and Weiblen 1990 JPetr 31:295-339 Table 3
data	-9999	-9999	-9999	-9999	-9999	-9999	-9999	-9999	-9999	-9999	-9999	-9999	-9999	-9999	-9999	-9999	-9999	-9999	-9999	-9999	-9999	58.3	TA 308A	1990	Miller and Weiblen 1990 JPetr 31:295-339 Table 3
data	-9999	-9999	-9999	-9999	-9999	-9999	-9999	-9999	-9999	-9999	-9999	-9999	-9999	-9999	-9999	-9999	-9999	-9999	-9999	-9999	-9999	58.6	TA 10530	1990	Miller and Weiblen 1990 JPetr 31:295-339 Table 3
data	-9999	-9999	-9999	-9999	-9999	-9999	-9999	-9999	-9999	-9999	-9999	-9999	-9999	-9999	-9999	-9999	-9999	-9999	-9999	-9999	-9999	57.5	GA 313C	1990	Miller and Weiblen 1990 JPetr 31:295-339 Table 3
data	-9999	-9999	-9999	-9999	-9999	-9999	-9999	-9999	-9999	-9999	-9999	-9999	-9999	-9999	-9999	-9999	-9999	-9999	-9999	-9999	-9999	58.4	poA 737B	1990	Miller and Weiblen 1990 JPetr 31:295-339 Table 3
data	-9999	-9999	-9999	-9999	-9999	-9999	-9999	-9999	-9999	-9999	-9999	-9999	-9999	-9999	-9999	-9999	-9999	-9999	-9999	-9999	-9999	57	poA 755	1990	Miller and Weiblen 1990 JPetr 31:295-339 Table 3
data	-9999	-9999	-9999	-9999	-9999	-9999	-9999	-9999	-9999	-9999	-9999	-9999	-9999	-9999	-9999	-9999	-9999	-9999	-9999	-9999	-9999	61.3	poA 902	1990	Miller and Weiblen 1990 JPetr 31:295-339 Table 3
data	-9999	-9999	-9999	-9999	-9999	-9999	-9999	-9999	-9999	-9999	-9999	-9999	-9999	-9999	-9999	-9999	-9999	-9999	-9999	-9999	-9999	54.9	A 693	1990	Miller and Weiblen 1990 JPetr 31:295-339 Table 3
