# Supplementary material for: Transforming US agriculture for carbon removal with enhanced weathering
Source: Nature. 2025 Feb 5;638(8050):425–34. doi: 10.1038/s41586-024-08429-2 (PMC11821523; doi:10.1038/s41586-024-08429-2)
Supplement: Supplementary file 2 — geochemistrydata_normcode. [file 41586_2024_8429_MOESM2_ESM.gz › tarballfiles/getPetDBdata.m]

function [out]=getPetDBdata(varargin)
%%%%%%%%%%%%%%%%%%%%%%%%%%%%%%%%%%%%%%%%%%%%%%%%%%%%%%%%%%%%%%%%%
% This function reads data downloaded from PetDB into a structure.
% At present, no attempt is made to merge these data with other datasets.

% Required argument: one of the following
%   Keyword-value pair: 'fname' followed by filename of .xlsx file
%   Matlab table where data are already read in
% Optional argument:
%   Keyword-value pair: 'sheet' followed by the sheet designation

% Output: structure containing PetDB data

% Written by LLT 6 September 2021
%%%%%%%%%%%%%%%%%%%%%%%%%%%%%%%%%%%%%%%%%%%%%%%%%%%%%%%%%%%%%%%%%

   sheet=1;
   for i=1:nargin % optional arguments
      if (istable(varargin{i})); t=varargin{i}; continue; end
      if (strcmpi(varargin{i},'sheet')); sheet=varargin{i+1}; end
      if (strcmpi(varargin{i},'fname')); fname=varargin{i+1}; end
   end % for i=1:nargin

   if (exist('fname','var'))
      fname=varargin{i};
% Read the spreadsheet
      opts=detectImportOptions(fname,'sheet',sheet);
      t=readtable(fname,opts);
   end % fname

% Find all the unique sample names
   usamp=unique(t.SAMPLEID,'stable'); nusamp=numel(usamp);

% Find all the numeric, data and oxide fields
   fld=fieldnames(t); nfld=numel(fld);
   numflag=(varfun(@isnumeric,t,'output','uniform')); 
   nfld=numel(numflag);
   nnum=0;
   numfld=[];
   for i=1:nfld
      datflag(i)=numflag(i) & ~contains(fld{i},'ITUDE') & ~contains(fld{i},'ELEVATION') & ~strcmpi(fld{i},'LOCPREC');
      if (datflag(i)); nnum=nnum+1; end
      ofld{i}=fld{i};
      ppmflag(i)=0; % whether the field should be ppm (1) or wgt% (0)
      numfld(i)=0; % whether it should be numeric or not
      if (strcmpi(fld{i},'sio2')); ofld{i}='SiO2'; numfld(i)=1;
      elseif (strcmpi(fld{i},'tio2')); ofld{i}='TiO2'; numfld(i)=1;
      elseif (strcmpi(fld{i},'al2o3')); ofld{i}='Al2O3'; numfld(i)=1;
      elseif (strcmpi(fld{i},'cr2o3')); ofld{i}='Cr2O3'; numfld(i)=1;
      elseif (strcmpi(fld{i},'fe2o3')); ofld{i}='Fe2O3'; numfld(i)=1;
      elseif (strcmpi(fld{i},'fe2o3t')); ofld{i}='Fe2O3t'; numfld(i)=1; 
      elseif (strcmpi(fld{i},'feo')); ofld{i}='FeO';  numfld(i)=1;
      elseif (strcmpi(fld{i},'feot')); ofld{i}='FeOt'; numfld(i)=1;
      elseif (strcmpi(fld{i},'nio')); ofld{i}='NiO';  numfld(i)=1;
      elseif (strcmpi(fld{i},'mno')); ofld{i}='MnO';  numfld(i)=1;
      elseif (strcmpi(fld{i},'mgo')); ofld{i}='MgO';  numfld(i)=1;
      elseif (strcmpi(fld{i},'cao')); ofld{i}='CaO';  numfld(i)=1;
      elseif (strcmpi(fld{i},'sro')); ofld{i}='SrO';  numfld(i)=1;
      elseif (strcmpi(fld{i},'bao')); ofld{i}='BaO';  numfld(i)=1;
      elseif (strcmpi(fld{i},'na2o')); ofld{i}='Na2O';  numfld(i)=1;
      elseif (strcmpi(fld{i},'k2o')); ofld{i}='K2O';  numfld(i)=1;
      elseif (strcmpi(fld{i},'p2o5')); ofld{i}='P2O5';  numfld(i)=1;
      elseif (strcmpi(fld{i},'co2')); ofld{i}='CO2';  numfld(i)=1;
      elseif (strcmpi(fld{i},'fe')); ofld{i}='Fe';  numfld(i)=1; 
      elseif (strcmpi(fld{i},'so3')); ofld{i}='SO3';  numfld(i)=1; 
      elseif (strcmpi(fld{i},'s')); ofld{i}='S';  numfld(i)=1; 
      elseif (strcmpi(fld{i},'cl')); ofld{i}='Cl';  numfld(i)=1;
      elseif (strcmpi(fld{i},'f')); ofld{i}='F';   numfld(i)=1;
      elseif (strcmpi(fld{i},'sr')); ofld{i}='Sr';  numfld(i)=1; ppmflag(i)=1;
      elseif (strcmpi(fld{i},'ba')); ofld{i}='Ba';  numfld(i)=1; ppmflag(i)=1;
      elseif (strcmpi(fld{i},'rb')); ofld{i}='Rb';  numfld(i)=1; ppmflag(i)=1;
      elseif (strcmpi(fld{i},'ni')); ofld{i}='Ni';  numfld(i)=1; ppmflag(i)=1;
      elseif (strcmpi(fld{i},'se')); ofld{i}='Se';  numfld(i)=1; ppmflag(i)=1;
      elseif (strcmpi(fld{i},'mn')); ofld{i}='Mn';  numfld(i)=1; ppmflag(i)=1;
      elseif (strcmpi(fld{i},'cr')); ofld{i}='Cr';  numfld(i)=1; ppmflag(i)=1;
      elseif (strcmpi(fld{i},'cu')); ofld{i}='Cu';  numfld(i)=1; ppmflag(i)=1;
      elseif (strcmpi(fld{i},'co')); ofld{i}='Co';  numfld(i)=1; ppmflag(i)=1;
      elseif (strcmpi(fld{i},'zn')); ofld{i}='Zn';  numfld(i)=1; ppmflag(i)=1;
      elseif (strcmpi(fld{i},'zr')); ofld{i}='Zr';  numfld(i)=1; ppmflag(i)=1;
      elseif (strcmpi(fld{i},'SR87_SR86')); ofld{i}=strrep(fld{i},'SR8','Sr8');  numfld(i)=1; ppmflag(i)=-1; % not wgtpct or ppm
      end % correct oxide names
         if (numfld(i) & ~datflag(i));
            out.(ofld{i})(:,1)=str2double(t.(fld{i}));
         elseif (contains(fld{i},'_1')); continue;
%         elseif (contains(fld{i},'Method')); continue;
%         elseif (contains(fld{i},'Units')); continue;
         else
            out.(ofld{i})(:,1)=t.(fld{i});
         end % convert fields that ought to be numeric from cell to double
   end % for i=1:nfld
   for i=1:nfld
% Now, make sure units are consistent and as expected for CIPW norms
      if (numfld(i)==1) 
         ufld=[upper(fld{i}) 'Units'];
         if (~isfield(out,ufld)); disp(['No units given for ' fld{i}]); continue; end
         if (ppmflag(i)==1);
            out.units.(ofld{i})='ppm';
            w=find(strcmpi(t.(ufld),'wt%'));
            if (numel(w)>0); out.(ofld{i})(w)=out.(ofld{i})(w).*1e4; end
         elseif (ppmflag(i)==0);
            out.units.(ofld{i})='weight percent';
            w=find(strcmpi(t.(ufld),'ppm'));
            if (numel(w)>0); out.(ofld{i})(w)=out.(ofld{i})(w)./1e4; end
         end % unit conversions
      end % if (numfld(i)==1) % fix units
   end % for i=1:nfld
%      oxflag(i)=datflag(i)+contains(fld{i},'O');
%fprintf(1,'%2d %s dataflag=%d\n',i,fld{i},datflag(i));

   return
%   datflag=(numflag & ~contains(fld','ITUDE') & ~contains(fld,'ELEVATION') & ~strcmpi(fld,'LOCPREC'));
%   wnum=find(numflag & ~contains(fld','ITUDE') & ~contains(fld,'ELEVATION') & ~strcmpi(fld,'LOCPREC'));

   for i=1:nusamp
      w=find(strcmpi(t.SAMPLEID,usamp{i})); nw=numel(w);
      for k=1:nfld
         if (numfld(k) & ~datflag(k));
            out.(ofld{k})(i,1)=str2double(t.(fld{k})(w(1)));
         else
            out.(ofld{k})(i,1)=t.(fld{k})(w(1));
         end % convert fields that ought to be numeric from cell to double
% Now, make sure units are consistent and as expected for CIPW norms
         if (numfld(k)==1) 
            ufld=[fld{k} 'Units'];
            if (~ismember(ufld,t.Properties.VariableNames)); disp(['No units given for ' fld{k}]); continue; end
            if (ppmflag(k)==1);
               w=find(strcmpi(t.(ufld),'wt%'));
               if (numel(w)>0); t.(fld{k})(w)=t.(fld{k})(w)./1e4; end
            elseif (ppmflag(k)==0);
               w=find(strcmpi(t.(ufld),'ppm'));
               if (numel(w)>0); t.(fld{k})(w)=t.(fld{k})(w).*1e4; end
            end % unit conversions
         end % if (numfld(k)==1) % fix units
%fprintf(1,'Sample %s (table entry %d) value for %s: ',usamp{i},w(1),fld{k}); disp(t.(fld{k})(w(1)));
         if (datflag(k)) % Data fields 
            for j=2:nw; % loop over entries for the current sample
%fprintf(1,'Sample %s (table entry %d) value for %s: ',usamp{i},w(j),fld{k}); disp(t.(fld{k})(w(j)));
               if (isnan(t.(fld{k})(w(j)))); continue; end
               if (isnan(out.(ofld{k})(i))); out.(ofld{k})(i,1)=t.(fld{k})(w(j));
               else; fprintf(1,'Sample %s (table entries %d-%d) has multiple values for %s\n',usamp{i},w(1),max(w),fld{k});
               end % check whether the datum should be included or not
            end % for j=2:nw; % loop over entries for the current sample
         end % if (datflag(k))
      end % for k=1:nnum
   end % for i=1:usamp

   return
end % getPetDBdata
