# Supplementary material for: Transforming US agriculture for carbon removal with enhanced weathering
Source: Nature. 2025 Feb 5;638(8050):425–34. doi: 10.1038/s41586-024-08429-2 (PMC11821523; doi:10.1038/s41586-024-08429-2)
Supplement: Supplementary file 2 — geochemistrydata_normcode. [file 41586_2024_8429_MOESM2_ESM.gz › tarballfiles/fixFeoxides.m]

function [ox]=fixFeoxides(varargin)
%%%%%%%%%%%%%%%%%%%%%%%%%%%%%%%%%%%%%%%%%%%%%%%%%%%%%%%%%%%%%%%%%%%%%%%%%%%%
% This routine applies Le Maitre's (1976) equations for calculating the ratio 
% of FeO/(FeO+Fe2O3), where SiO2, Na2O K2O are given. These equations are still
% widely used and cited today.  Middleton (1989) noted that these equations do
% not necessarily capture the chemistry of the original magma as it will include
% any oxidation that might have taken place subsequently.  However, for the
% purposes of estimating mineralogy of mined materials, we are not concerned 
% about the original magma. 

% If total Fe as Fe2O3 is given, Pruseth (2009) gives detailed instructions for
% converting to FeO and Fe2O3.  These instructions have a conversion factor 
% Fe2O3=FeO*1.111348, which is related to the molar masses normalised to 1Fe:
% FeO=71.8444; Fe2O3=159.6882 (g/mol); FeO*2/Fe2O3=0.89981; Fe2O3/2/FeO=1.1113
% Fe2O3 needs to be converted to FeO1.5 in these equations.
% 
% References: 
%    Le Maitre (1976) Contrib. Mineral. Petrol. 56:181-189
%    Pruseth (2009) J Earth Syst Sci 118:101-113
%    Middlemost (1989) Chem Geol 77:19-26
%
% Arguments
%   Structure containing oxide data. 
%      These fields must be present: SiO2, Na2O, K2O, FeO and Fe2O3
%      Where SiO2, Na2O or K2O are NaN, they are set to zero.
%      One or more of the following fields may be present:
%         FeOt (total Fe expressed as FeO)
%         Fe2O3t (total Fe expressed as Fe2O3)
%         Where FeO is a valid number but Fe2O3 is NaN, FeOt=FeO
%         Where Fe2O3 is a valid number but FeO is NaN, Fe2O3t=Fe2O3
%   Keywords:
%     'plut' Select Le Maitre's plutonic equation (default: volcanic equation)
%     'volc' Select Le Maitre's volcanic equation (default)
%     'adjust' Recalculate existing FeO and Fe2O3 from total Fe (default: no)

% Output: the updated oxide data structure
%   * FeO and Fe2O3 both defined for all samples
%   * field leMaitreoxrat contains result of Le Maitre's equation

% Written by LLT 7 Sep 2021
% 9 Dec 2021 LLT make sure plutonic rocks are processed as such
%%%%%%%%%%%%%%%%%%%%%%%%%%%%%%%%%%%%%%%%%%%%%%%%%%%%%%%%%%%%%%%%%%%%%%%%%%%%

%   plutflag=0; % Volcanic (default) or plutonic equation
   adjustexisting=0; % Do not adjust existing FeO and Fe2O3
   for i=1:nargin
      if (isstruct(varargin{i})); ox=varargin{i}; continue; end;
      if (contains(varargin{i},'plut')); plutflag=1; continue; end
      if (contains(varargin{i},'volc')); plutflag=0; continue; end
      if (contains(varargin{i},'adjust')); adjustexisting=0; continue; end
   end % for i=1:nargin

   if (exist('plutflag','var'))
      if (plutflag); wplut=1:numel(ox.FeO); wvolc=[]; 
      else; wvolc=1:numel(ox.FeO); wplut=[]; 
      end % allow user to specify all plutonic or all volcanic
   elseif (isfield(ox,'rocktype'))
      wvolc=find(contains(ox.rocktype,'volcanic'));
      wplut=find(contains(ox.rocktype,'plutonic'));
   elseif (isfield(ox,'ROCKTYPE'))
      wvolc=find(contains(ox.ROCKTYPE,'VOLCANIC'));
      wplut=find(contains(ox.ROCKTYPE,'PLUTONIC'));
   end % 
   nplut=numel(wplut); nvolc=numel(wvolc);
   fprintf(1,'Number of plutonic samples: %d\n',nplut);

   FeO=ox.FeO; Fe2O3=ox.Fe2O3; SiO2=ox.SiO2; Na2O=ox.Na2O; K2O=ox.K2O;
   w=find(isnan(Na2O) & ~isnan(SiO2) & ~isnan(K2O)); if (numel(w)>0); Na2O(w)=0; end
   w=find(isnan(K2O) & ~isnan(SiO2) & ~isnan(ox.Na2O)); if (numel(w)>0); K2O(w)=0; end
   ox.Na2O=Na2O; ox.K2O=K2O;

   wFe2O3=find(~isnan(Fe2O3) & isnan(FeO));
   if (numel(wFe2O3)>0 & ~isfield(ox,'Fe2O3t')); 
      ox.Fe2O3t=FeO+NaN; ox.Fe2O3t(wFe2O3)=Fe2O3(wFe2O3); 
   end % if (numel(wFe2O3)>0 & ~isfield(ox,'Fe2O3t')); 

   if (isfield(ox,'Fe2O3t')); 
      if (isfield(ox,'FeOt')); 
% Only one value for FeO given; assume it should be FeOt
         w=find(isnan(ox.Fe2O3t) & isnan(ox.FeOt) & isnan(ox.Fe2O3) & ~isnan(ox.FeO));
         if (numel(w)>0); ox.FeOt(w)=ox.FeO(w); ox.Fe2O3t(w)=ox.FeOt(w)./1.111348; end
% Only one value for Fe2O3 given; assume it should be Fe2O3t
         w=find(isnan(ox.Fe2O3t) & isnan(ox.FeOt) & ~isnan(ox.Fe2O3) & isnan(ox.FeO));
         if (numel(w)>0); ox.Fe2O3t(w)=ox.Fe2O3(w); end
% Fill missing Fe2O3t with existing FeOt value
         w=(isnan(ox.Fe2O3t) & ~isnan(ox.FeOt)); 
         if (numel(w)>0); ox.Fe2O3t(w)=ox.FeOt(w).*1.111348; end
% Fill missing FeOt with existing Fe2O3t value
         w=(~isnan(ox.Fe2O3t) & isnan(ox.FeOt)); 
         if (numel(w)>0); ox.FeOt(w)=ox.Fe2O3t(w)./1.111348; end
      end % if (isfield(ox,'FeOt')); 
      Fe2O3t=ox.Fe2O3t; 
   elseif (isfield(ox,'FeOt')); 
      Fe2O3t=Fe2O3+NaN;
      if (iscell(ox.FeOt)); 
         FeOt=SiO2+NaN;
         for i=1:numel(ox.FeOt)
            if (length(ox.FeOt{i})==0); continue; end
            FeOt(i)=sscanf(ox.FeOt{i},'%f');
         end % for i=1:numel(ox.FeOt)
         if (~isnan(ox.Fe2O3(i))); FeO(i)=FeOt(i); FeOt(i)=NaN; end    
      end % if (iscell(ox.FeOt)); 
      w=find(isnan(Fe2O3t) & ~isnan(FeOt));
% Get all Fe expressed as Fe2O3 following Pruseth 2009
      Fe2O3t(w)=ox.FeOt(w).*1.111348; ox.Fe2O3t(w)=Fe2O3t(w);
   end 

   if (adjustexisting); 
      nwFe=find(~isnan(FeO) | ~isnan(Fe2O3) | ~isnan(Fe2O3t)); wFe=1:nwFe; 
   else; 
      wFe=find(~isnan(SiO2+Na2O+K2O) & isnan(FeO+Fe2O3)); 
      nwFe=numel(wFe);
      if (nwFe==0); disp('No samples lacking FeO and Fe2O3'); return; end
      fprintf(1,'%d out of %d entries to be fixed\n',nwFe,numel(ox.FeO));
   end % which entries need fixing

%   if (isfield(ox,'SiO2')); SiO2=ox.SiO2; else; SiO2=ox.SIO2; end
%   if (isfield(ox,'Na2O')); Na2O=ox.Na2O; else; Na2O=ox.NA2O; end
%   if (isfield(ox,'K2O')); K2O=ox.K2O; else; K2O=ox.K2O; end

% Calculate FeO/(FeO+Fe2O3) using one of Le Maitre's (1976) equations
%   if (plutflag) % Le Maitre (1976) plutonic rocks
%      leMaitreoxrat=0.88-0.0016.*SiO2-0.027.*(Na2O+K2O);
%   else % Le Maitre (1976) volcanic rocks
% Make sure there is an entry for all rocks to make sure leMaitreoxrat is the 
% same length as the other fields of the ox structure.
% NB most of the database samples are volcanic; some are plutonic and a few are 
% other types of rocks which get excluded later anyway.
      leMaitreoxrat=0.93-0.0042.*SiO2-0.022.*(Na2O+K2O);
%   end % plutonic or volcanic rocks
%   if (nvolc>0) % Le Maitre (1976) volcanic rocks
%      leMaitreoxrat(wvolc)=0.93-0.0042.*SiO2(wvolc)-0.022.*(Na2O(wvolc)+K2O(wvolc));
%   end % if (nvolc>0) % Le Maitre (1976) volcanic rocks
   if (nplut>0) % Le Maitre (1976) plutonic rocks
      leMaitreoxrat(wplut)=0.88-0.0016.*SiO2(wplut)-0.027.*(Na2O(wplut)+K2O(wplut));
   end % if (nplut>0) % Le Maitre (1976) plutonic rocks

   prusethrat=Fe2O3t./(1+leMaitreoxrat.*0.899809);
   ox.Fe2O3(wFe)=Fe2O3t(wFe)-prusethrat(wFe);
   ox.FeO(wFe)=prusethrat(wFe).*0.899809;
   ox.leMaitreoxrat=leMaitreoxrat;

   return
end % fixFeoxides(varargin)
