# Supplementary material for: Transforming US agriculture for carbon removal with enhanced weathering
Source: Nature. 2025 Feb 5;638(8050):425–34. doi: 10.1038/s41586-024-08429-2 (PMC11821523; doi:10.1038/s41586-024-08429-2)
Supplement: Supplementary file 2 — geochemistrydata_normcode. [file 41586_2024_8429_MOESM2_ESM.gz › tarballfiles/getfig.m]

function [fig]=getfig(tag)

% This function used to not only give the desired figure window focus,
% it also raised it to the top of the figure stack.  This doesn't work
% anymore (10 June 2008) and I don't know if it's a matlab problem or
% because of the new version of Ubuntu or new computer.
%
% NB uistack doesn't work either; the desired window gets focus but is
% not restacked: uistack(2,'top') and figure(2) give figure 2 focus but
% the window remains where it is on the desktop, behind other windows.

% Written 8 May 2008 LLT
% 31 August 2010 LLT updated to make white the default figure background color
fig=findobj('Tag',tag);
if (isempty(fig))
   fig=figure('Tag',tag,'Name',tag);
   set(fig,'Color','w');
else
   figure(fig);
end

end
