# Supplementary material for: Transforming US agriculture for carbon removal with enhanced weathering
Source: Nature. 2025 Feb 5;638(8050):425–34. doi: 10.1038/s41586-024-08429-2 (PMC11821523; doi:10.1038/s41586-024-08429-2)
Supplement: Supplementary file 2 — geochemistrydata_normcode. [file 41586_2024_8429_MOESM2_ESM.gz › tarballfiles/getcsvdata5.m]

function [csv]=getcsvdata5(csvfile,varargin)

% This function expects to read a CSV file (comma-separated variable, as
% written by spreadsheet programs) with a specific format:
% The first column gives the type of data in each row; subsequent columns
% give the appropriate data or metadata. The following table gives the possible
% values for column 1, default values in the other columns, the number of rows
% allowed for each row type, and a description of the data in the row.  
% Required rows have no defaults.
%
%  Col 1  Default  nrows Remaining columns
%  field  REQUIRED   1   Matlab fieldnames in each subsequent column   
%  label  field      1   Text labels for plotting 
%  units  ''         1   Text labels giving the units of the data 
%  scale  1          1   Scale factor to multiply data (keyword 'applyscale')
%  scaledunits  1          1   Units after multiplying data by scale factor
%  null   none       1   Null value (eg missing data) 
%  bdl    none       1   Below detection limit flag value
%  format %s         1   Matlab format of the data 
%  data   REQUIRED  many Data values 
% 
% A structure 'csv' will be returned with data contained in csv.(field{i})
% and metadata in, for example, csv.label.(field{i}).  

% The data will be read and a structure returned with fields as in row 1.
% Written by LLT 19 Nov 2013 (getcsvdata.m)
% LLT 12 Nov 2020 (getcsvdata5.m): Changes to scaling:
%   * Apply scaling only if "applyscale" keyword set and update units if so

   if (nargin==0); disp('csv=getcsvdata5(csvfile);'); return; end
   verbose=0; nulltonan=0; applyscale=0; bdltozero=0;

   for i=1:numel(varargin)
      if (strcmp(varargin{i},'flip')>0); flipvar=varargin{i+1}; end
      if (strcmp(varargin{i},'verbose')>0); verbose=1; end
% nulltoNaN sets all null values to NaN, so Matlab will simply
% not plot null values which saves having to rescale the axes.
% You can read in the original null values by setting this to zero, but
% note that the csv file likely does not contain nulls from the original 
% publication, but are nulls set for convenience when the CSV file was created.
      if (strcmpi(varargin{i},'nulltoNaN')>0); nulltonan=1; end 
      if (strcmpi(varargin{i},'null2NaN')>0); nulltonan=1; end 
% bdltozero sets values to zero if they are flagged as below detection limit
      if (strcmpi(varargin{i},'bdltozero')>0); bdltozero=1; end 
      if (strcmpi(varargin{i},'applyscale')>0); applyscale=1; end 
%      if (strcmp(varargin{i},'csvfile')>0); csvfile=varargin{i+1}; end
   end % for i=1:numel(varargin)

% First we open the file and read each line, storing the lines in cell array a
   if (verbose>0); disp(['CSVfile: ' csvfile]); end
   fid=fopen(csvfile);
   if (fid<=0); fprintf(1,'Error opening %s\n',csvfile); return; end

   csv.csvfile=csvfile;
   [pathstr,name,ext]=fileparts(csvfile);
   csv.filename=name;

   tline=fgetl(fid);
   nrow=0;
   while (ischar(tline) & length(strtrim(tline))>0)
      nrow=nrow+1;
      a{nrow}=tline;
      tline=fgetl(fid);
   end % while
   fclose(fid);
   rowfld={'field','label','units','null','scale','scaledunits','format','data','bdl'};
   rowdefault={'','','','',1,'','%s','',''};
   col1fld={}; col1fldfound=[]; 
   
%   a{1}=a{1}(find(~isspace(a{1})));  % field names may not contain spaces

% Find all the commas in each row; store their locations in cell array c
% add 0 and length+1 so we know the start and end of each item
   for i=1:nrow 
      q=strfind(a{i},'"'); % Find double quotes
      c{i}=[0 strfind(a{i},',') length(a{i})+1]; % find commas and start/end
      if (numel(q)>0)  % double quotes found
%         disp(a{i});
%         disp([i c{i}]);
         for j=1:2:numel(q)-1 % for each pair of quotes...
            w=find(c{i}>q(j) & c{i}<q(j+1)); % commas within quoted string
            if (numel(w)>0); c{i}(w)=-1; end 
         end % for j=1:2:nq-1
% remove indices of any commas within quotes
         w=find(c{i}>-1); if (numel(w)>0); c{i}=c{i}(w); end
%         disp([i c{i}]);
      end % if (nq>0)
      col1fld{i}=a{i}(1:c{i}(2)-1);
      col1fldfound(i)=0;
   end % for i=1:nrow
   ncol=numel(c{1})-1;

% Read in the data from the spreadsheet into a cell array of strings (raw)
   for j=1:ncol
      for i=1:nrow
try
         raw{i,j}=strtrim(a{i}(c{i}(j)+1:c{i}(j+1)-1));
catch ME1
disp(ME1)
disp([i,j,numel(c{i}),numel(c{1}),numel(a)])
disp(a{i})
disp(a{1:i});  % uncomment this line if index exceeds matrix dimensions
return
end % try/catch
      end
   end

% find each type of row if it exists

   for i=1:numel(rowfld)
      row.(rowfld{i})=[];
      for j=1:nrow
%         d=strfind(a{j}(1:c{j}(2)-1),rowfld{i});
%         d=strfind(col1fld{j},rowfld{i});
%         col1fldfound(j)=col1fldfound(j)+(numel(d)>0); % found in list of expected row types
%         if (numel(d)>0); row.(rowfld{i})=[row.(rowfld{i}) j]; end
         d=strcmp(col1fld{j},rowfld{i});
%if (i==5 & j==4); fprintf(1,'%d %d %s %s ',i,j,col1fld{j},rowfld{i}); disp(d); end
         col1fldfound(j)=col1fldfound(j)+d; % found in list of expected row types
         if (d>0); row.(rowfld{i})=[row.(rowfld{i}) j]; end
      end % for j=1:nrow
% if (i==5); fprintf(1,'%d %s ',i,rowfld{i}); disp(row.(rowfld{i})); end
   end % for i=1:numel(rowfld)

% Check for data
   if (numel(row.data)==0)
      fprintf(1,'No designated data lines in %s.\n  Returning raw string data.\n',csvfile);
      csv=raw;
      return
   end
% Check for field names, which must exist for further processing
   if (numel(row.field)==0)
      disp('No field names given in this file.  Returning raw string data');
      csv=raw;
      return
   end
%   fprintf(1,'Number of data fields: %d Number of data rows: %d\n',ncol-1,numel(row.data));

   noyear=1; nomonth=1; noday=1;
% Get field names (row headings) and check for year month day columns
% If there is a date column then year month and day will be read from it in
% the absence of a dedicated year month or day column.
   for j=2:ncol; 
      field{j}=raw{row.field(1),j}; 
      if (strcmp(field{j},'year')); noyear=0; end
      if (strcmp(field{j},'month')); nomonth=0; end
      if (strcmp(field{j},'day')); noday=0; end
   end % for j=2:ncol; 

   if (numel(row.label)==0)
      for j=2:ncol; csv.label.(field{j})=field{j}; end
   else 
try
      for j=2:ncol; csv.label.(field{j})=raw{row.label(1),j}; end
catch
[j ncol]
field{j}
for jjj=2:ncol; fprintf(1,'Field in column %d: [%s]\n',jjj,field{jjj}); end
rethrow
end
   end
   if (numel(row.units)==0)
      for j=2:ncol; csv.units.(field{j})=''; end
   else 
      for j=2:ncol; csv.units.(field{j})=raw{row.units(1),j}; end
   end
   if (numel(row.scaledunits)==0)
      for j=2:ncol; csv.scaledunits.(field{j})=''; end
   else 
      for j=2:ncol; csv.scaledunits.(field{j})=raw{row.scaledunits(1),j}; end
   end

   if (numel(row.format)==0)
      for j=2:ncol; csv.format.(field{j})='%s'; end
   else 
      for j=2:ncol; csv.format.(field{j})=raw{row.format(1),j}; end
   end
   if (numel(row.null)==0)
      for j=2:ncol; csv.null.(field{j})=NaN; end
   else 
      for j=2:ncol; if (length(raw{row.null(1),j})>0); 
         csv.null.(field{j})=sscanf(raw{row.null(1),j},'%f'); 
         else; csv.null.(field{j})=NaN; end; end
   end
   if (numel(row.scale)==0)
      for j=2:ncol; csv.scale.(field{j})=1; end
   else 
      for j=2:ncol; if (length(raw{row.scale(1),j})>0); csv.scale.(field{j})=sscanf(raw{row.scale(1),j},'%f'); else; csv.scale.(field{j})=1; end; end
   end

% Add any extra sub-structures.  For example, BDL (below detection limit value)
% 
   wnotfound=find(col1fldfound==0);
   if (numel(wnotfound)>0)
      for i=wnotfound; for j=2:ncol; 
%      for i=wnotfound'; disp(size(i)); for j=2:ncol; 
         csv.(col1fld{i}).(field{j})=raw{i,j}; 
      end; end
   end % if (numel(wnotfound)>0)
      
   for j=2:ncol % Loop over columns
% 'date' formats can be specified in the units field
% We will use the Matlab function datevec to convert to year, month, day
      if (strcmp(field{j},'date'))
%        fprintf(1,'%3d %s %d\n',j,field{j}, strcmp(field{j},'date'))
         k=0; 
         for i=row.data
            k=k+1;
            try
               dvec=datevec(raw{i,j},lower(csv.units.date));
% NB datevec assumes that MM stands for minutes, not month
               if (noyear); csv.year(k,1)=dvec(1); end
               if (nomonth); csv.month(k,1)=dvec(2); end
               if (noday); csv.day(k,1)=dvec(3); end
%               date=sscanf(raw{i,j},'%d/%d/%d');
%               if (numel(strfind(lower(csv.units.date),'mm/dd/yy'))>0)
%                  csv.month(k,1)=date(1); csv.day(k,1)=date(2); csv.year(k,1)=date(3);
%               elseif (numel(strfind(lower(csv.units.date),'dd/mm/yy'))>0)
%                  csv.day(k,1)=date(1); csv.month(k,1)=date(2); csv.year(k,1)=date(3);
%               elseif (numel(strfind(lower(csv.units.date),'yy/mm/dd'))>0)
%                  csv.year(k,1)=date(1); csv.month(k,1)=date(2); csv.day(k,1)=date(3);
%               end % format of date
            catch % could be a blank date
               if (noyear); csv.year(k,1)=0; end
               if (nomonth); csv.month(k,1)=0; end
               if (noday); csv.day(k,1)=0; end
            end
            if (csv.year(k,1)<20); csv.year(k,1)=csv.year(k,1)+2000; 
            elseif (csv.year(k,1)<100); csv.year(k,1)=csv.year(k,1)+1900; end
         end % for i=row.data
         csv.units.year=''; csv.units.month=''; csv.units.day='';
         csv.label.year='Year'; csv.label.month='Month'; csv.label.day='Day';
      end % if (strcmp(field{j},'date'))
      if (strcmp(csv.format.(field{j}),'%s')) % String data
         csv.(field{j})={}; % field will be a cell array of strings
         k=0;
         for i=row.data; k=k+1; csv.(field{j}){k,1}=raw{i,j}; end
      else % numerical data?
         k=0;
         for i=row.data
            k=k+1;
            try % Attempt to convert to the specified format
               csv.(field{j})(k,1)=sscanf(raw{i,j},csv.format.(field{j})); 
% Check whether we might need to replace values with NaN
               if (numel(row.null)>0) % are any null values given?
                  if (nulltonan & strcmp(raw{row.null(1),j},raw{i,j}));
                     csv.(field{j})(k,1)=NaN; csv.null.(field{j})=NaN;
                  end % nulltonan   
               end % numel(row.null)>0
            catch ME1 % Problem converting to the specified format
               try % try adding null value
                  if (nulltonan); csv.(field{j})(k,1)=NaN;
                  elseif (isfield(csv,'null'))
                     csv.(field{j})(k,1)=csv.null.(field{j});
                  else
                     csv.(field{j})(k,1)=raw{i,j}; % just put it in as a string
                  end
               catch ME2
% Print the error message
                  fprintf(1,'%d csv.%s(%d): %s\n',i,field{j},k,ME1.message);
                  fprintf(1,'%d csv.%s(%d): %s\n',i,field{j},k,ME2.message);
%                  disp(csv.null.(field{j}));
                  return
               end % try to recover from format error, error message ME2
            end % try-catch convert to specified format, error message ME1
            try % Attempt to convert to the specified format
% Check whether we might need to replace values below detection limit with zero
               if (numel(row.bdl)>0) % are any BDL flags given?
                  if (bdltozero & strcmp(raw{row.bdl(1),j},raw{i,j}));
                     csv.(field{j})(k,1)=0; csv.bdl.(field{j})=0;
                  end % nulltonan   
               end % numel(row.null)>0
            catch ME1 % Problem converting to the specified format
               try % try adding BDL value
                  if (bdltozero); csv.(field{j})(k,1)=0;
                  elseif (isfield(csv,'bdl'))
                     csv.(field{j})(k,1)=csv.bdl.(field{j});
                  else
                     csv.(field{j})(k,1)=raw{i,j}; % just put it in as a string
                  end
               catch ME2
% Print the error message
                  fprintf(1,'%d csv.%s(%d): %s\n',i,field{j},k,ME1.message);
                  fprintf(1,'%d csv.%s(%d): %s\n',i,field{j},k,ME2.message);
%                  disp(csv.null.(field{j}));
                  return
               end % try to recover from format error, error message ME2
            end % try-catch convert to specified format, error message ME1
%            csv.(field{j})=[csv.(field{j}) sscanf(raw{i,j},csv.format.(field{j}))]; 
         end % for i=row.data
         if (applyscale) % Scale the data
            csv.(field{j})=csv.(field{j}).*csv.scale.(field{j})(1);
            if (isfield(csv,'scaleunits')); 
               csv.unscaledunits.(field{j})=csv.units.(field{j});
               csv.units.(field{j})=csv.scaleunits.(field{j});
            elseif (isfield(csv,'scaledunits')); 
               csv.unscaledunits.(field{j})=csv.units.(field{j});
               csv.units.(field{j})=csv.scaledunits.(field{j});
            end % reset units
         end % if (applyscale)
      end % string or numerical data
   end % loop over columns
   if (~exist('flipvar','var'));  return; end
% If we reach this point, the sense of the table is flipped
   if (~isfield(csv,flipvar))
      disp(['Field ' flipvar ' does not exist.']);
      return
   end
   if (strcmp(csv.format.(flipvar),'%s')<=0)
      disp(['Field ' flipvar ' does not have string format but instead ' csv.format.(flipvar)])
      return
   end
   ncsv=numel(csv.(flipvar));
   fld=fieldnames(csv); nfld=numel(fld);
   for j=1:nfld
      if (strcmp(fld{j},'label')>0); csv2.label=csv.label; continue; end
      if (strcmp(fld{j},'units')>0); csv2.units=csv.units; continue; end
      if (strcmp(fld{j},'format')>0); csv2.format=csv.format; continue; end
      if (strcmp(fld{j},'null')>0); csv2.null=csv.null; continue; end
      if (strcmp(fld{j},'scale')>0); csv2.scale=csv.scale; continue; end
      if (strcmp(fld{j},flipvar)>0); continue; end
      if (strcmp(csv.format.(fld{j}),'%s')>0)
         for i=1:ncsv; csv2.(csv.(flipvar){i}).(fld{j})=csv.(fld{j}){i}; end
      else
         for i=1:ncsv; csv2.(csv.(flipvar){i}).(fld{j})=csv.(fld{j})(i); end
      end
   end % for j=1:nfld
   csv=csv2;
  
   return

end % getcsvdata5
