# Supplementary material for: Transforming US agriculture for carbon removal with enhanced weathering
Source: Nature. 2025 Feb 5;638(8050):425–34. doi: 10.1038/s41586-024-08429-2 (PMC11821523; doi:10.1038/s41586-024-08429-2)
Supplement: Supplementary file 2 — geochemistrydata_normcode. [file 41586_2024_8429_MOESM2_ESM.gz › tarballfiles/getpublishedmin.m]

function [p]=getpublishedmin(varargin)
%%%%%%%%%%%%%%%%%%%%%%%%%%%%%%%%%%%%%%%%%%%%%%%%%%%%%%%%%%%%%%%%%%%%%%%%%%
% This function compares our calculated norms to published mineralogies,
% which can be either norms or modes.  The files modedata.csv and normdata.csv
% have been prepared for this.  The resulting figures appear in the supp info.

% Arguments:
%   Structure with either oxide data or calculated norms
%   Keywords:
%     'norm': read normdata.csv
%     'mode': read modedata.csv (default)
%     'show': Display differences between selected minerals
%     'showAnx: Display differences between Anorthite content (extra plot)
%     'png': save figure(s) to file(s)

% Output: structure containing the published data

% Written by LLT 27 October 2021
%%%%%%%%%%%%%%%%%%%%%%%%%%%%%%%%%%%%%%%%%%%%%%%%%%%%%%%%%%%%%%%%%%%%%%%%%%

   pfile='modedata.csv'; pt='mode';
   show=0; png=0; showAnx=0;
   for i=1:nargin
      if (isstruct(varargin{i})); 
         if (isfield(varargin{i},'reference') & isfield(varargin{i},'sample')); ox=varargin{i}; continue; end
         if (isfield(varargin{i},'wgtnorm')); cipw=varargin{i}; continue; end
      end % if (isstruct(varargin{i})); 
      if (strcmpi(varargin{i},'norm')); pfile='normdata.csv'; pt='norm'; end
      if (strcmpi(varargin{i},'mode')); pfile='modedata.csv'; pt='mode'; end
      if (strcmpi(varargin{i},'show')); show=1; end
      if (strcmpi(varargin{i},'showAnx')); showAnx=1; end
      if (strcmpi(varargin{i},'png')); png=1; show=1; end
   end % for i=1:nargin
   
   p=getcsvdata5(pfile,'nulltoNaN');
   if (~exist('ox','var')); return; end

   np=numel(p.sample);
   p.wox=zeros(size(p.Q));
   for i=1:np 
      w=find(strcmpi(ox.sample,p.sample{i}));
      if (numel(w)==0)
         fprintf(1,'%d %s: sample "%s" not found in oxide dataset\n',i,pfile,p.sample{i});
         continue;
      elseif (numel(w)>1)
         fprintf(1,'%d %s: sample "%s" found %d times in oxide dataset; taking first one\n',i,pfile,p.sample{i},numel(w));
      end % if (numel(w)==0)
      p.wox(i)=w(1);
   end % for i=1:np 

   if (~exist('cipw','var')); return; end
   mineral=fieldnames(cipw.wgtnorm); nmin=numel(mineral);
   refflag=zeros(size(p.Q));
   for i=1:nmin; 
      if (~isfield(p,mineral{i})); continue; end
      p.diff.(mineral{i})=p.(mineral{i})-cipw.wgtnorm.(mineral{i})(p.wox); 
      w=find(~isnan(p.diff.(mineral{i})));
      if (numel(w)>0); refflag(w)=refflag(w)+1; end
   end % for i=1:nmin; 
%   p.diff.Anx=p.Anx-cipw.norm.Anx(p.wox);
   mineral=fieldnames(p.diff); nmin=numel(mineral);
   
   modefld={'plag','Or','Di','Ol','Q','Il','Ap'}; nmode=numel(modefld);
%   if (getRMSE); sq=2; else; sq=1; end
   p.rmse=zeros(size(p.Q));
   if (isfield(p,'An') & isfield(p,'Ab'))
      w=find(isnan(p.plag)); if (numel(w)>0); p.plag(w)=p.An(w)+p.Ab(w); end
   end % if (isfield(p,'An') & isfield(p,'Ab'))
   if (isfield(p,'Fo') & isfield(p,'Fa'))
      w=find(isnan(p.Ol)); if (numel(w)>0); p.Ol(w)=p.Fo(w)+p.Fa(w); end
   end % if (isfield(p,'Fo') & isfield(p,'Fa'))
   for j=1:nmode
      p.rmse=p.rmse+p.diff.(modefld{j}).^2;
%      p.rmse=p.rmse+(p.(modefld{j})-cipw.wgtnorm.(modefld{j})(p.wox)).^2;
   end % for j=1:nmode
   p.rmse=sqrt(p.rmse./nmode);
   p.rocktype=ox.rocktype(p.wox);
   
% Short reference (author-year)
   for i=1:np; 
      syear{i}=sprintf('%d',p.year(i));
      iyear=strfind(p.ref{i},syear{i}); 
      if (numel(iyear)==0); p.shortref{i}=strtok(p.ref{i}); 
      else; iyear=iyear(1); p.shortref{i}=[p.ref{i}(1:iyear-1) syear{i}];
      end
   end % for i=1:np; 
   w=find(refflag>0);
   uminref=unique(p.shortref(w)); numinref=numel(uminref);
   p.minstudy=zeros(size(p.Q));
   for i=1:numinref; w=find(strcmpi(p.shortref,uminref{i})); p.minstudy(w)=i; end

   if (~show); return; end
   sym={'o','s','d','v','>','^','<'}; mss=100;
   j=0; symj=1; k=0;

   if (1) % differences for authors
%      y=zeros(nuref,nmode);
%      for i=1:nuref; for j=1:nmode; y(i,j)=p.diff.(modefld{j}); end; end
      getfig([pt ' diffs by author']); clf; hold off; 
      plot([0 numinref+1],[0 0],'k-'); hold on;
      set(gca,'ColorOrderIndex',1,'FontSize',12); j=0; symj=1; k=0;
      wref=[];
      for i=1:nmin
         if (~isfield(p,mineral{i})); continue; end
         w=find(~isnan(p.(mineral{i}))); if (numel(w)==0); continue; end
         k=k+1; j=j+1; if (j>7); j=1; symj=symj+1; end
         plt(k)=scatter(p.minstudy,p.diff.(mineral{i}),mss,sym{symj}); 
%         plt(k)=scatter(p.minstudy,p.diff.(mineral{i}),mss,'filled',sym{symj}); 
         lab{k}=mineral{i};
         hold on
      end % for i=1:nmin
      xlim([0 numinref+1])
%      xticks(1:nuref);
      set(gca,'XTick',1:numinref,'XTickLabel',uminref,'FontSize',12,'Box','on');
      xtickangle(35);
      ylabel('published-calculated weight percent');
      legend(plt,lab,'Location','EastOutside','NumColumns',1);
      title([pt '-norm comparison'])
      if (png); saveas(gcf,[pt '-norm_comparison_byauthor_' date '.png']); end
   end % if (1)

   if (showAnx & isfield(p,'Anx'))
      fname='Anx_calcvspub_';
      getfig(fname); clf; hold off; plt=[]; lab={}; j=0;
      w=find(~isnan(p.Anx));
      uref=unique(p.shortref(w)); nuref=numel(uref);
      p.study=zeros(size(p.Q));
      for i=1:nuref; w=find(strcmpi(p.shortref,uref{i})); p.study(w)=i; end
      for i=1:nuref
         w=find(~isnan(p.Anx) & p.study==i);
%fprintf(1,'%d n=%d %s\n',i,numel(w),uref{i})
         if (numel(w)==0); continue; end
         j=j+1; plt(j)=scatter(p.Anx(w),cipw.norm.Anx(p.wox(w)).*100,mss,'filled');
         hold on
         lab{j}=uref{i};
      end % for i=1:nuref
      legend(plt,lab,'Location','NorthWest','AutoUpdate','off');
      xrange=[0 100]; plot(xrange,xrange,'k-');
      fr0=0; frh=5; fr1=10; plot([fr0 fr1 fr1 fr0 fr0],[fr0 fr0 fr1 fr1 fr0],'k:'); text(frh,fr1,'Albite','HorizontalAlignment','Center','VerticalAlignment','bottom');
      fr0=10; frh=20; fr1=30; plot([fr0 fr1 fr1 fr0 fr0],[fr0 fr0 fr1 fr1 fr0],'k:'); text(frh,fr1,'Oligoclase','HorizontalAlignment','Center','VerticalAlignment','bottom');
      fr0=30; frh=40; fr1=50; plot([fr0 fr1 fr1 fr0 fr0],[fr0 fr0 fr1 fr1 fr0],'k:'); text(frh,fr1,'Andesine','HorizontalAlignment','Center','VerticalAlignment','bottom');
      fr0=50; frh=60; fr1=70; plot([fr0 fr1 fr1 fr0 fr0],[fr0 fr0 fr1 fr1 fr0],'k:'); text(frh,fr1,'Labradorite','HorizontalAlignment','Center','VerticalAlignment','bottom');
      fr0=70; frh=80; fr1=90; plot([fr0 fr1 fr1 fr0 fr0],[fr0 fr0 fr1 fr1 fr0],'k:'); text(frh,fr1,'Bytownite','HorizontalAlignment','Center','VerticalAlignment','bottom');
      fr0=90; frh=95; fr1=100; plot([fr0 fr1 fr1 fr0 fr0],[fr0 fr0 fr1 fr1 fr0],'k:'); text(frh,fr1,'Anorthite','HorizontalAlignment','Center','VerticalAlignment','bottom');
      xlabel('Published An_{\itx} (molar percentage)');
      ylabel('Calculated An_{\itx} (molar percentage)');
      set(gca,'FontSize',12,'Box','on');
      if (png); saveas(gcf,[fname date '.png']); end
   end % if (isfield(p,'Anx'))
   return

   if (0 & isfield(p,'year')) % not really very useful
      getfig([pt ' diffs vs year']); clf; hold off; plt=[]; lab={};
      plot([1960 2020],[0 0],'k-'); hold on;
      set(gca,'ColorOrderIndex',1,'FontSize',12); j=0; symj=1; k=0;
      for i=1:nmin
         if (~isfield(p,mineral{i})); continue; end
         w=find(~isnan(p.(mineral{i}))); if (numel(w)==0); continue; end
         k=k+1; j=j+1; if (j>7); j=1; symj=symj+1; end
         plt(k)=scatter(p.year,p.diff.(mineral{i}),mss,'filled',sym{symj}); 
         lab{k}=mineral{i};
         hold on
      end % for i=1:nmin
      xlabel('Publication year'); 
      ylabel('published-calculated weight percent');
   end % if (isfield(p,'year'))

   if (0 & isfield(p,'year'))
      getfig([pt ' RMSE vs year']); clf; hold off; plt=[]; lab={};
      set(gca,'ColorOrderIndex',1,'FontSize',12);
      scatter(p.year,p.rmse,mss,'filled');
      xlabel('Publication year'); 
      ylab=sprintf('RMSE for %d minerals (wgt%% %s',nmode,modefld{1});
      for i=2:nmode; ylab=[ylab ' ' modefld{i}]; end
      ylab=[ylab ')']; 
      ylabel(ylab);
   end % if (isfield(p,'year'))

   getfig(['published ' pt 's']); clf; hold off; plt=[]; lab={};
   plot([0 100],[0 100],'k-'); hold on
   set(gca,'ColorOrderIndex',1,'FontSize',12); j=0; symj=1; k=0;
   for i=1:nmin-1 % exclude plag=Ab+An
      if (~isfield(p,mineral{i})); continue; end
      w=find(~isnan(p.(mineral{i}))); if (numel(w)==0); continue; end
      k=k+1; j=j+1; if (j>7); j=1; symj=symj+1; end
      plt(k)=scatter(p.(mineral{i}),cipw.wgtnorm.(mineral{i})(p.wox),mss,sym{symj}); 
%      plt(k)=scatter(p.(mineral{i}),cipw.wgtnorm.(mineral{i})(p.wox),mss,'filled',sym{symj}); 
      lab{k}=mineral{i};
      hold on
   end % for i=1:nmin
   legend(plt,lab,'Location','EastOutside','NumColumns',1);
   xlabel(['Published ' pt ' (weight percent)']);
   ylabel('Calculated norm (weight percent)');

   return
end % getpublishedmin
