# Supplementary material for: Transforming US agriculture for carbon removal with enhanced weathering
Source: Nature. 2025 Feb 5;638(8050):425–34. doi: 10.1038/s41586-024-08429-2 (PMC11821523; doi:10.1038/s41586-024-08429-2)
Supplement: Supplementary file 2 — geochemistrydata_normcode. [file 41586_2024_8429_MOESM2_ESM.gz › tarballfiles/TASdiagram.m]

function []=TASdiagram(varargin)
%%%%%%%%%%%%%%%%%%%%%%%%%%%%%%%%%%%%%%%%%%%%%%%%%%%%%%%%%%%%%%%%%%%%%%%%%
% This function creates a base TAS diagram without data superimposed.
% It is envisioned that data are to be overplotted outside this function.

% Coordinates from https://www.sandatlas.org/tas-diagram/ and based
% on Le Maitre (2005) Igneous Rocks: a classification and glossary of 
% terms: recommendations of the international union of geological
% sciences subcommission on the systematics of igneous rocks (2nd ed)
% Cambridge U Press

% Arguments (optional): keyword-value pair: 'figname' followed by figure name
%
% Written by LLT 26 September 2021
%%%%%%%%%%%%%%%%%%%%%%%%%%%%%%%%%%%%%%%%%%%%%%%%%%%%%%%%%%%%%%%%%%%%%%%%%

   figname='TAS';
   tfs=10; tc=[0.7 0.7 0.7];
   tfw='Bold';

   for i=1:nargin
      if (strcmpi(varargin{i},'figname')); figname=varargin{i+1}; end
      if (strcmpi(varargin{i},'textcolour')); tc=varargin{i+1}; end
      if (strcmpi(varargin{i},'textfontsize')); tfs=varargin{i+1}; end
   end % for i=1:nargin

   getfig(figname); clf; hold off;
   plot([45 52.5],[9.4 14],'k-'); hold on % foidite-phonoteprhite/tephriphonolite
   plot([41 45],[7 9.4],'k--'); hold on % foidite-tephrite
   plot([41 41],[7 3],'k--'); hold on % foidite-basanite/tephrite
   plot([41 41],[1 3],'k-'); hold on % foidite-picrobasalt
   plot([41 45],[3 3],'k-'); hold on % picrobasalt-basanite/tephrite
   plot([45 45],[1 5],'k-','LineWidth',2); hold on % basalt-basaltic andesite
   plot([45 52],[5 5],'k-','LineWidth',2); hold on % basalt-trachybasalt
   plot([52 52],[1 5],'k-','LineWidth',2); hold on % basalt-andesite
   plot([52 57],[5 5.9],'k-','LineWidth',2); hold on % basaltic andesite-basaltic trachyandesite
   plot([57 57],[1 5.9],'k-','LineWidth',2); hold on % basaltic andesite-andesite
   plot([57 63],[5.9 7],'k-'); hold on % andesite-trachyandesite
   plot([63 63],[1 7],'k-'); hold on % andesite-dacite
   plot([63 69],[7 8],'k-'); hold on % dacite-trachydacite
   plot([69 69],[13 8],'k-'); hold on % trachyte-rhyolite
   plot([69 77],[8 0],'k-'); hold on % dacite-rhyolite
   plot([45 57.6],[5 11.7],'k-'); hold on % tephrites-trachy...
   plot([57.6 60],[11.7 13],'k-'); hold on % extended from 57.6, 11.7
%   plot([45 61],[5 13],'k-'); hold on % tephrites-trachy...
   plot([45 53],[5 9.3],'k-','LineWidth',2); hold on % tephrites-trachybasalts...
   plot([49.4 52],[7.3 5],'k-','LineWidth',2); hold on % trachybasalt-basaltic trachyandesite
   plot([45 49.4],[9.4 7.3],'k-'); hold on % tephrite-phonotephrite
   plot([45 52.5],[9.4 14],'k-'); hold on % foidite-tephriphonolite/phonotephrite
   plot([48.4 53],[11.5 9.3],'k-'); hold on % phonotephrite-tephriphonolite
   plot([53 57],[9.3 5.9],'k-','LineWidth',2); hold on % basaltic trachyandesite-trachyandesite
   plot([52.5 57.6],[14 11.7],'k-'); hold on % foidite/tephriphonolite-phonolite
   plot([50.1 52.5],[15 14],'k-'); hold on % extended from 57.6, 11.7
   plot([57.6 63],[11.7 7],'k-'); hold on % trachyandesite-trachyte/trachydacite

   text(43,2,{'picro-','basalt'},'HorizontalAlignment','center','VerticalAlignment','middle','FontSize',tfs,'Color',tc);
   text(43.6,6,{'basanite','(ol>10%)'},'HorizontalAlignment','center','VerticalAlignment','middle','FontSize',tfs,'Color',tc);
   text(45,7.5,{'tephrite','(ol<10%)'},'HorizontalAlignment','center','VerticalAlignment','middle','FontSize',tfs,'Color',tc);
   text(40,8,'foidite','HorizontalAlignment','center','VerticalAlignment','bottom','FontSize',tfs,'Color',tc);
   text(49,9,{'phono-','tephrite'},'HorizontalAlignment','center','VerticalAlignment','bottom','FontSize',tfs,'Color',tc);
   text(53,12,{'tephri-','phonolite'},'HorizontalAlignment','center','VerticalAlignment','top','FontSize',tfs,'Color',tc);
   text(57,14,'phonolite','HorizontalAlignment','center','VerticalAlignment','middle','FontSize',tfs,'Color',tc);
   text(49,5.1,{'trachy-','basalt'},'HorizontalAlignment','center','VerticalAlignment','bottom','FontSize',tfs,'Color',tc,'FontWeight',tfw);
   text(49,3,'basalt','HorizontalAlignment','center','VerticalAlignment','bottom','FontSize',tfs,'Color',tc,'FontWeight',tfw);
   text(54.5,4,{'basaltic','andesite'},'HorizontalAlignment','center','VerticalAlignment','middle','FontSize',tfs,'Color',tc,'FontWeight',tfw);
   text(53,7,{'basaltic','trachy-','andesite'},'HorizontalAlignment','center','VerticalAlignment','middle','FontSize',tfs,'Color',tc,'FontWeight',tfw);
   text(57,8,{'trachy-','andesite'},'HorizontalAlignment','center','VerticalAlignment','bottom','FontSize',tfs,'Color',tc);
   text(60,4,'andesite','HorizontalAlignment','center','VerticalAlignment','bottom','FontSize',tfs,'Color',tc);
   text(65.5,5,'dacite','HorizontalAlignment','center','VerticalAlignment','bottom','FontSize',tfs,'Color',tc);
   text(65,9,{'trachydacite','(Q>20%)'},'HorizontalAlignment','center','VerticalAlignment','bottom','FontSize',tfs,'Color',tc);
   text(64,11,'trachyte (Q<20%)','HorizontalAlignment','center','VerticalAlignment','bottom','FontSize',tfs,'Color',tc);
   text(73,8,'rhyolite','HorizontalAlignment','center','VerticalAlignment','bottom','FontSize',tfs,'Color',tc);

   xlim([36 77]); ylim([0.5 16]);

   xlabel('SiO_2 (wgt%)');
   ylabel('Na_2O+K_2O (wgt%)');
   set(gca,'FontSize',12);
end % TASdiagram
