# Supplementary material for: Transforming US agriculture for carbon removal with enhanced weathering
Source: Nature. 2025 Feb 5;638(8050):425–34. doi: 10.1038/s41586-024-08429-2 (PMC11821523; doi:10.1038/s41586-024-08429-2)
Supplement: Supplementary file 2 — geochemistrydata_normcode. [file 41586_2024_8429_MOESM2_ESM.gz › tarballfiles/PetDB_rocktypes.csv]

number	rockname	sampletype
1	alteration	altered material
2	carbonatite	exotic
2	diamondite	exotic
2	kimberlite	exotic
2	komatiite	exotic
2	lamproite	exotic
2	lecitite	exotic
3	albitite	igneous:plutonic:felsic
3	anorthosite	igneous:plutonic:felsic
3	aplite	igneous:plutonic:felsic
3	granite	igneous:plutonic:felsic
3	lamprophyre	igneous:plutonic:felsic
3	monzonite	igneous:plutonic:felsic
3	tonalite	igneous:plutonic:felsic
3	trondhjemite	igneous:plutonic:felsic
4	diorite	igneous:plutonic:intermediate
4	syenite	igneous:plutonic:intermediate
5	gabbro	igneous:plutonic:mafic
5	gabbronorite	igneous:plutonic:mafic
5	nephelin-gabbro	igneous:plutonic:mafic
5	norite	igneous:plutonic:mafic
5	pegmatite	igneous:plutonic:mafic
5	teschenite	igneous:plutonic:mafic
5	trachydolerite	igneous:plutonic:mafic
6	chromitite	igneous:plutonic:ultramafic
6	clinopyroxenite	igneous:plutonic:ultramafic
6	dunite	igneous:plutonic:ultramafic
6	eclogite	igneous:plutonic:ultramafic
6	harzburgite	igneous:plutonic:ultramafic
6	hornblendite	igneous:plutonic:ultramafic
6	lherzolite	igneous:plutonic:ultramafic
6	olivinite	igneous:plutonic:ultramafic
6	peridotite	igneous:plutonic:ultramafic
6	pyroxenite	igneous:plutonic:ultramafic
6	websterite	igneous:plutonic:ultramafic
6	wehrlite	igneous:plutonic:ultramafic
7	breccia	igneous:volcanic:clastic
7	ignimbrite	igneous:volcanic:clastic
7	tephra	igneous:volcanic:clastic
7	tuff	igneous:volcanic:clastic
7	unknown	igneous:volcanic:clastic
8	dacite	igneous:volcanic:felsic
8	granophyre	igneous:volcanic:felsic
8	leucitite	igneous:volcanic:felsic
8	rhyodacite	igneous:volcanic:felsic
8	rhyolite	igneous:volcanic:felsic
8	unknown	igneous:volcanic:felsic
9	andesite	igneous:volcanic:intermediate
9	basaltic andesite	igneous:volcanic:intermediate
9	benmoreite	igneous:volcanic:intermediate
9	boninite	igneous:volcanic:intermediate
9	hawaiite	igneous:volcanic:intermediate
9	icelandite	igneous:volcanic:intermediate
9	latite	igneous:volcanic:intermediate
9	mugearite	igneous:volcanic:intermediate
9	nephelinite	igneous:volcanic:intermediate
9	phonotephrite	igneous:volcanic:intermediate
9	shoshonite	igneous:volcanic:intermediate
9	tephri-phonolite	igneous:volcanic:intermediate
9	tephrite	igneous:volcanic:intermediate
9	trachyandesite	igneous:volcanic:intermediate
9	trachydacite	igneous:volcanic:intermediate
9	trachyte	igneous:volcanic:intermediate
9	unknown	igneous:volcanic:intermediate
10	alkali basalt	igneous:volcanic:mafic
10	ankaramite	igneous:volcanic:mafic
10	basalt	igneous:volcanic:mafic
10	basanite	igneous:volcanic:mafic
10	basanitoid	igneous:volcanic:mafic
10	diabase	igneous:volcanic:mafic
10	dolerite	igneous:volcanic:mafic
10	hawaiite	igneous:volcanic:mafic
10	melilitite	igneous:volcanic:mafic
10	nephelin-basalt	igneous:volcanic:mafic
10	picrite	igneous:volcanic:mafic
10	tholeiite	igneous:volcanic:mafic
10	trachybasalt	igneous:volcanic:mafic
10	trachyte	igneous:volcanic:mafic
10	unknown	igneous:volcanic:mafic
11	foidite	igneous:volcanic:ultramafic
12	amphibolite	metamorphic
12	cataclasite	metamorphic
12	garnetitite	metamorphic
12	gneiss	metamorphic
12	granulite	metamorphic
12	hornfels	metamorphic
12	jadeitite	metamorphic
12	marble	metamorphic
12	meta-andesite	metamorphic
12	meta-anorthosite	metamorphic
12	meta-basalt	metamorphic
12	metadacite	metamorphic
12	meta-dolerite	metamorphic
12	metagabbro	metamorphic
12	meta-gabbronorite	metamorphic
12	metaperidotite	metamorphic
12	metarhyolite	metamorphic
12	migmatite	metamorphic
12	mylonite	metamorphic
12	rodingite	metamorphic
12	schist	metamorphic
12	serpentinite	metamorphic
12	unknown	metamorphic
13	oxide ore	ore
13	sulfide ore	ore
13	unknown	ore
14	sedimentary	sedimentary
15	carbonate	sedimentary:carbonate
16	conglomerate	sedimentary:chemical
17	chert	sedimentary:conglomerate&breccia
18	sedimentary	sedimentary:glacial&paleosol
19	unknown	sedimentary:siliceous
20	vein	sedimentary:siliciclastic
21	alnoite	sedimentary:unknown
21	chromitite	sedimentary:unknown
21	clinopyroxenite	sedimentary:unknown
21	composite	sedimentary:unknown
21	dacite	sedimentary:unknown
21	diorite	sedimentary:unknown
21	dunite	sedimentary:unknown
21	felsite	sedimentary:unknown
21	gabbro	sedimentary:unknown
21	granitoid	sedimentary:unknown
21	granodiorite	sedimentary:unknown
21	granofels	sedimentary:unknown
21	harzburgite	sedimentary:unknown
21	hyaloclastite	sedimentary:unknown
21	kaersutite	sedimentary:unknown
21	lherzolite	sedimentary:unknown
21	megacryst	sedimentary:unknown
21	metagranitoid	sedimentary:unknown
21	metamorphic	sedimentary:unknown
21	mtanorite	sedimentary:unknown
21	metasedimentary	sedimentary:unknown
21	metatonalite	sedimentary:unknown
21	orthpyroxenite	sedimentary:unknown
21	peridotite	sedimentary:unknown
21	phlogopite	sedimentary:unknown
22		sedimentary:volcaniclastic
23		vein
24		xenolith
