# Supplementary material for: Transforming US agriculture for carbon removal with enhanced weathering
Source: Nature. 2025 Feb 5;638(8050):425–34. doi: 10.1038/s41586-024-08429-2 (PMC11821523; doi:10.1038/s41586-024-08429-2)
Supplement: Supplementary file 2 — geochemistrydata_normcode. [file 41586_2024_8429_MOESM2_ESM.gz › tarballfiles/Anxmap.m]

if (~exist('out','var')); 
   out=cipwbox(oxfixed,petfixed,vgeofixed,pgeofixed,'rocktype','mafic','SiO2max',57,'fullsampleonly');
end % if (~exist('out','var')); 
if (~exist('png','var')); png=0; end % save the figure (1) or not (0)

cv=round(out.plag(:,2).*100); %=(val+min(val))./(max(val)+min(val)).*100)+1;

if (1) % histogram
figname='NAm_hist_Anx_mafic';
filename=[figname '_' date '.png'];
getfig(figname); hold off; clf; i=0; lab={}; p=[];
ncv=numel(cv);
wab=find(cv<=10); nab=numel(wab); % Albite
i=i+1; lab{i}=sprintf('Albite (%.2g%%)',nab./ncv.*100);
pab=hist(cv(wab,1),0:100); p(i)=bar(pab); 
hold on
wolig=find(cv>10 & cv<=30); nolig=numel(wolig); % Oligoclase
i=i+1; lab{i}=sprintf('Oligoclase (%.2g%%)',nolig./ncv.*100);
polig=hist(cv(wolig,1),0:100); p(i)=bar(polig);
wand=find(cv>30 & cv<=50); nand=numel(wand); % Andesine
i=i+1; lab{i}=sprintf('Andesine (%.2g%%)',nand./ncv.*100);
pand=hist(cv(wand,1),0:100); p(i)=bar(pand);
wlab=find(cv>50 & cv<=70); nlab=numel(wlab); % Labradorite
i=i+1; lab{i}=sprintf('Labradorite (%.2g%%)',nlab./ncv.*100);
plab=hist(cv(wlab,1),0:100); p(i)=bar(plab);
wby=find(cv>70 & cv<=90); nby=numel(wby); % Bytownite
i=i+1; lab{i}=sprintf('Bytownite (%.2g%%)',nby./ncv.*100);
pby=hist(cv(wby,1),0:100); p(i)=bar(pby);
wan=find(cv>90); nan=numel(wan); % Anorthite
i=i+1; lab{i}=sprintf('Anorthite (%.2g%%)',nan./ncv.*100);
pan=hist(cv(wan,1),0:100); p(i)=bar(pan);
%i=0;
%i=i+1; p(i)=histogram(cv(wab,1),100); lab{i}='Albite';
%hold on
%i=i+1; p(i)=histogram(cv(wolig,1),100); lab{i}='Oligoclase';
%i=i+1; p(i)=histogram(cv(wand,1),100); lab{i}='Andesine';
%i=i+1; p(i)=histogram(cv(wlab,1),100); lab{i}='Labradorite';
%i=i+1; p(i)=histogram(cv(wby,1),100); lab{i}='Bytownite';
%i=i+1; p(i)=histogram(cv(wan,1),100); lab{i}='Anorthite';
set(gca,'FontSize',12);
xlabel('Molar percentage of normative Anorthite in plagioclase'); 
ylabel('Number of samples');
legend(p,lab,'Location','NorthWest','FontSize',12)
filename=[figname '_' date '.png'];
if (png); saveas(gcf,filename); disp([filename ' saved']);
else; disp([filename ' NOT saved']);
end

return
end % if (0) % histogram

figname='NAm_map_Anx_mafic';
filename=[figname '_' date '.png'];

getfig(figname); hold off; clf; i=0; lab={}; p=[];

ax=worldmap([25 60],[-130 -60]);
geoshow('landareas.shp'); % North American coastlines
states=shaperead('usastatelo','UseGeoCoords',true,'Selector',{@(name) ~any(strcmp(name,{'Alaska','Hawaii'})), 'Name'});
geoshow(ax,states,'DisplayType','polygon'); % US states
lat=out.coord(:,1); lon=out.coord(:,2);
s=out.plag(:,2).*0+8;
plag=cv; plag(wab,1)=1; plag(wolig,1)=2; plag(wand,1)=3; plag(wlab,1)=4;
plag(wby,1)=5; plag(wan,1)=6;

colormap(lines(6));
scatterm(lat,lon,s,plag,'filled');
plaglab={'Albite','Oligoclase','Andesine','Labradorite','Bytownite','Anorthite'};
t=(1:6).*5./6+0.5;
cb=colorbar('Ticks',t,'TickLabels',plaglab,'Location','NorthOutside');
%caxis([0 7])


%title(tit); % for mafic volcanic rocks')
%legend(p,lab,'Location','NorthEast'); %,'NumColumns',2);
%legend(p,lab,'Location','SouthOutside','NumColumns',2);

if (png); saveas(gcf,filename); disp([filename ' saved']);
else; disp([filename ' NOT saved']);
end
