# Supplementary material for: Transforming US agriculture for carbon removal with enhanced weathering
Source: Nature. 2025 Feb 5;638(8050):425–34. doi: 10.1038/s41586-024-08429-2 (PMC11821523; doi:10.1038/s41586-024-08429-2)
Supplement: Supplementary file 3 — GEOROC_USA_Plutonics. [file 41586_2024_8429_MOESM3_ESM.gz]

Archive with 1 entries (1 files):
- fastdata/bo1llt/GEOROC_USA_Plutonics_F7017490345527186292022101641_29-Jun-2022.csv
