# Supplementary material for: Transforming US agriculture for carbon removal with enhanced weathering
Source: Nature. 2025 Feb 5;638(8050):425–34. doi: 10.1038/s41586-024-08429-2 (PMC11821523; doi:10.1038/s41586-024-08429-2)
Supplement: Supplementary file 3 — GEOROC_USA_Plutonics. [file 41586_2024_8429_MOESM3_ESM.gz › fastdata/bo1llt/GEOROC_USA_Plutonics_F7017490345527186292022101641_29-Jun-2022.csv]

Year	CITATION	SAMPLE NAME	UNIQUE_ID	LOCATION	LOCATION COMMENT	LATITUDE (MIN.)	LONGITUDE (MIN.)	LATITUDE (MAX.)	LONGITUDE (MAX.)	ROCK TYPE	ROCK NAME	ROCK TEXTURE	ALTERATION	ALTERATION TYPE	TYPE OF MATERIAL	SIO2(WT%): altern. values or methods				TIO2(WT%): altern. values or methods				ZRO2(WT%)	ZR2O3(WT%)	AL2O3(WT%): altern. values or methods				CR2O3(WT%)	V2O5(WT%)	FE2O3T(WT%)	FE2O3(WT%)	FEOT(WT%): altern. values or methods				FEO(WT%)	CAO(WT%): altern. values or methods				MGO(WT%): altern. values or methods				MNO(WT%): altern. values or methods
1938	[1435] SHEPHERD E. S. (1938)	samp. 26		CASCADES / HIGH CASCADES / CALIFORNIA / MEDICINE LAKE VOLCANO	STONE MOUNTAIN	41.58	-121.58	41.58	-121.58	PLUTONIC ROCK	GRANITE				WHOLE ROCK	73.39	NOT			0.27	NOT					14.41	NOT						0.09					0.7	1.05	NOT			0.27	NOT
1938	[1435] SHEPHERD E. S. (1938)	samp. 28		APPALACHIANS / NORTHERN APPALACHIANS / HUMBER ZONE	BARRE, GREEN MOUNTAINS, VERMONT	44.22	-72.52	44.22	-72.52	PLUTONIC ROCK	GRANITE				WHOLE ROCK	70.48	NOT			0.44	NOT			0.01		14.42	NOT						0.63					1.59	1.68	NOT			0.89	NOT			0.03	NOT
1938	[1435] SHEPHERD E. S. (1938)	samp. 27		APPALACHIANS / NORTHERN APPALACHIANS / HUMBER ZONE	NORTH JAY, GREEN MOUNTAINS	44.95	-72.43	44.95	-72.43	PLUTONIC ROCK	GRANITE				WHOLE ROCK	73.41	NOT			0.19	NOT			0.02		14.17	NOT						0.22					1.19	1.02	NOT			0.19	NOT			0.02	NOT
1963	[1736] FAURE G. (1963)	samp. R4209		CENTRAL ATLANTIC MAGMATIC PROVINCE - CAMP / UNITED STATES / EASTERN NORTH AMERICA DOLERITE PROVINCE - NORTH MO	NEWARK BASIN	40.85	-74	40.85	-74	PLUTONIC ROCK	DIABASE				WHOLE ROCK
1963	[1736] FAURE G. (1963)	samp. R4210		CENTRAL ATLANTIC MAGMATIC PROVINCE - CAMP / UNITED STATES / EASTERN NORTH AMERICA DOLERITE PROVINCE - NORTH MO	NEWARK BASIN	40.85	-74	40.85	-74	PLUTONIC ROCK	DIABASE				WHOLE ROCK
1963	[1736] FAURE G. (1963)	samp. R4211		CENTRAL ATLANTIC MAGMATIC PROVINCE - CAMP / UNITED STATES / EASTERN NORTH AMERICA DOLERITE PROVINCE - NORTH MO	CONNECTICUT RIVER BASIN	41.42	-72.91	41.42	-72.91	PLUTONIC ROCK	DIABASE				WHOLE ROCK
1984	[2016] CARLSON R. W. (1984)	samp. DSTW73-123B		YELLOWSTONE-SNAKE RIVER PLAIN VOLCANIC PROVINCE / COLUMBIA PLATEAU-BLUE MOUNTAINS PROVINCE		44.4	-116.7	47.6	-121	PLUTONIC ROCK	NOT GIVEN				WHOLE ROCK
1992	[2093] BLAKE D. H. (1992)	samp. MG-58		MIDCONTINENT RIFT SYSTEM-KEWEENAWAN / MELLEN COMPLEX / MINERAL LAKE INTRUSIONS		47	-90	47.3	-91	PLUTONIC ROCK	GABBRO				WHOLE ROCK	47.2	XRF			2.6	XRF					15.9	XRF							14.6	XRF				8.9	XRF			6.52	XRF			0.2	XRF
1992	[2093] BLAKE D. H. (1992)	samp. MG-55		MIDCONTINENT RIFT SYSTEM-KEWEENAWAN / MELLEN COMPLEX / MINERAL LAKE INTRUSIONS		47	-90	47.3	-91	PLUTONIC ROCK	GABBRO				WHOLE ROCK	48	XRF			2.56	XRF					15.4	XRF							14.6	XRF				8.48	XRF			6.97	XRF			0.2	XRF
1992	[2093] BLAKE D. H. (1992)	samp. MG-56		MIDCONTINENT RIFT SYSTEM-KEWEENAWAN / MELLEN COMPLEX / MINERAL LAKE INTRUSIONS		47	-90	47.3	-91	PLUTONIC ROCK	GABBRO				WHOLE ROCK	48	XRF			2.54	XRF					15	XRF							14.7	XRF				8.89	XRF			6.37	XRF			0.22	XRF
1992	[2093] BLAKE D. H. (1992)	samp. MG-4		MIDCONTINENT RIFT SYSTEM-KEWEENAWAN / MELLEN COMPLEX / MINERAL LAKE INTRUSIONS		47	-90	47.3	-91	PLUTONIC ROCK	GABBRO, OLIVINE				WHOLE ROCK	44.3	XRF			1.86	XRF					9.66	XRF							20.7	XRF				6.05	XRF			14.3	XRF			0.28	XRF
1992	[2093] BLAKE D. H. (1992)	samp. MG-38		MIDCONTINENT RIFT SYSTEM-KEWEENAWAN / MELLEN COMPLEX / MINERAL LAKE INTRUSIONS		47	-90	47.3	-91	PLUTONIC ROCK	GABBRO, OLIVINE				WHOLE ROCK	47.9	XRF			0.73	XRF					19.4	XRF							10.6	XRF				8.82	XRF			9.01	XRF			0.14	XRF
1992	[2093] BLAKE D. H. (1992)	samp. MG-6		MIDCONTINENT RIFT SYSTEM-KEWEENAWAN / MELLEN COMPLEX / MINERAL LAKE INTRUSIONS		47	-90	47.3	-91	PLUTONIC ROCK	GABBRO, OLIVINE				WHOLE ROCK	48.8	XRF			0.65	XRF					21.2	XRF							9.33	XRF				9.57	XRF			5.92	XRF			0.12	XRF
1992	[2093] BLAKE D. H. (1992)	samp. MG-14		MIDCONTINENT RIFT SYSTEM-KEWEENAWAN / MELLEN COMPLEX / MINERAL LAKE INTRUSIONS		47	-90	47.3	-91	PLUTONIC ROCK	ANORTHOSITE				WHOLE ROCK	48.3	XRF			0.87	XRF					22.6	XRF							8.42	XRF				10.4	XRF			5.42	XRF			0.1	XRF
1992	[2093] BLAKE D. H. (1992)	samp. MG-37		MIDCONTINENT RIFT SYSTEM-KEWEENAWAN / MELLEN COMPLEX / MINERAL LAKE INTRUSIONS		47	-90	47.3	-91	PLUTONIC ROCK	ANORTHOSITE				WHOLE ROCK	49.3	XRF			0.48	XRF					22.1	XRF							7.78	XRF				10.6	XRF			5.96	XRF			0.11	XRF
1992	[2093] BLAKE D. H. (1992)	samp. MG-8		MIDCONTINENT RIFT SYSTEM-KEWEENAWAN / MELLEN COMPLEX / MINERAL LAKE INTRUSIONS		47	-90	47.3	-91	PLUTONIC ROCK	ANORTHOSITE				WHOLE ROCK	49.6	XRF			1.78	XRF					22.8	XRF							6.56	XRF				11.9	XRF			2.97	XRF			0.09	XRF
1992	[2093] BLAKE D. H. (1992)	samp. MG-9		MIDCONTINENT RIFT SYSTEM-KEWEENAWAN / MELLEN COMPLEX / MINERAL LAKE INTRUSIONS		47	-90	47.3	-91	PLUTONIC ROCK	ANORTHOSITE				WHOLE ROCK	50.4	XRF			1.23	XRF					24.1	XRF							5.65	XRF				10.9	XRF			2.06	XRF			0.08	XRF
1992	[2093] BLAKE D. H. (1992)	samp. MG-34		MIDCONTINENT RIFT SYSTEM-KEWEENAWAN / MELLEN COMPLEX / MINERAL LAKE INTRUSIONS		47	-90	47.3	-91	PLUTONIC ROCK	MONZOGABBRO				WHOLE ROCK	43	XRF			3.97	XRF					15.3	XRF							17.9	XRF				10.1	XRF			4.25	XRF			0.21	XRF
1992	[2093] BLAKE D. H. (1992)	samp. MG-15		MIDCONTINENT RIFT SYSTEM-KEWEENAWAN / MELLEN COMPLEX / MINERAL LAKE INTRUSIONS		47	-90	47.3	-91	PLUTONIC ROCK	MONZOGABBRO				WHOLE ROCK	44.2	XRF			3.31	XRF					13.5	XRF							20.1	XRF				9.63	XRF			3.48	XRF			0.32	XRF
1992	[2093] BLAKE D. H. (1992)	samp. MG-49		MIDCONTINENT RIFT SYSTEM-KEWEENAWAN / MELLEN COMPLEX / MINERAL LAKE INTRUSIONS		47	-90	47.3	-91	PLUTONIC ROCK	MONZODIORITE				WHOLE ROCK	52.1	XRF			2.21	XRF					12.7	XRF							16.1	XRF				8.02	XRF			1.52	XRF			0.29	XRF
1992	[2093] BLAKE D. H. (1992)	samp. MG-16		MIDCONTINENT RIFT SYSTEM-KEWEENAWAN / MELLEN COMPLEX / MINERAL LAKE INTRUSIONS		47	-90	47.3	-91	PLUTONIC ROCK	MONZODIORITE				WHOLE ROCK	56.4	XRF			1.75	XRF					15.2	XRF							12.5	XRF				5.33	XRF			2.31	XRF			0.18	XRF
1992	[2093] BLAKE D. H. (1992)	samp. MG-17		MIDCONTINENT RIFT SYSTEM-KEWEENAWAN / MELLEN COMPLEX / MINERAL LAKE INTRUSIONS		47	-90	47.3	-91	PLUTONIC ROCK	MONZODIORITE				WHOLE ROCK	60	XRF			1.67	XRF					14.2	XRF							9.46	XRF				5.27	XRF			1.91	XRF			0.13	XRF
1992	[2093] BLAKE D. H. (1992)	samp. MG-78		MIDCONTINENT RIFT SYSTEM-KEWEENAWAN / MELLEN COMPLEX / MINERAL LAKE INTRUSIONS		47	-90	47.3	-91	PLUTONIC ROCK	MONZODIORITE				WHOLE ROCK	61.2	XRF			1.55	XRF					13.6	XRF							8.94	XRF				4.96	XRF			1.59	XRF			0.15	XRF
1992	[2093] BLAKE D. H. (1992)	samp. MG-76		MIDCONTINENT RIFT SYSTEM-KEWEENAWAN / MELLEN COMPLEX / MINERAL LAKE INTRUSIONS		47	-90	47.3	-91	PLUTONIC ROCK	MONZODIORITE				WHOLE ROCK	65.4	XRF			1.02	XRF					14	XRF							6.69	XRF				3.65	XRF			0.95	XRF			0.1	XRF
1992	[2093] BLAKE D. H. (1992)	samp. MG-18		MIDCONTINENT RIFT SYSTEM-KEWEENAWAN / MELLEN COMPLEX / MINERAL LAKE INTRUSIONS		47	-90	47.3	-91	PLUTONIC ROCK	GRANITE				WHOLE ROCK	74.4	XRF			0.26	XRF					12.8	XRF							2.29	XRF				0.62	XRF			0.18	XRF			0.04	XRF
1992	[2093] BLAKE D. H. (1992)	samp. MG-19		MIDCONTINENT RIFT SYSTEM-KEWEENAWAN / MELLEN COMPLEX / MINERAL LAKE INTRUSIONS		47	-90	47.3	-91	PLUTONIC ROCK	GRANITE				WHOLE ROCK	75.6	XRF			0.16	XRF					12.4	XRF							1.92	XRF				0.38	XRF			0.08	XRF			0.04	XRF
1992	[2093] BLAKE D. H. (1992)	samp. MG-36		MIDCONTINENT RIFT SYSTEM-KEWEENAWAN / MELLEN COMPLEX / MINERAL LAKE INTRUSIONS		47	-90	47.3	-91	PLUTONIC ROCK	GRANITE				WHOLE ROCK	75.7	XRF			0.18	XRF					12.9	XRF							1.45	XRF				0.27	XRF			0.2	XRF			0.03	XRF
1992	[2093] BLAKE D. H. (1992)	samp. SC-1	9211-SC-1	MIDCONTINENT RIFT SYSTEM-KEWEENAWAN / NORTH SHORE VOLCANIC GROUP / MINERAL LAKE INTRUSIONS	SILVER CREEK	47	-90	47.3	-91	PLUTONIC ROCK	NOT GIVEN				WHOLE ROCK	47.7	XRF			0.66	XRF					18.5	XRF							10.6	XRF				9.91	XRF			10.5	XRF			0.14	XRF
1983	[2098] MORRISON D. A. (1983)	samp. 71D		MIDCONTINENT RIFT SYSTEM-KEWEENAWAN / BEAVER BAY COMPLEX / BEAVER RIVER GABBRO		47	-90	47.3	-91	PLUTONIC ROCK	ANORTHOSITE	COARSE-GRAINED, BLOCK-STRUCTURED			WHOLE ROCK
1983	[2098] MORRISON D. A. (1983)	samp. 74D		MIDCONTINENT RIFT SYSTEM-KEWEENAWAN / BEAVER BAY COMPLEX / BEAVER RIVER GABBRO		47	-90	47.3	-91	PLUTONIC ROCK	ANORTHOSITE	VERY COARSE-GRAINED, BLOCK-STRUCTURED			WHOLE ROCK
1983	[2098] MORRISON D. A. (1983)	samp. BRG		MIDCONTINENT RIFT SYSTEM-KEWEENAWAN / BEAVER BAY COMPLEX / BEAVER RIVER GABBRO		47	-90	47.3	-91	PLUTONIC ROCK	GABBRO	MEDIUM-GRAINED, OPHITIC			WHOLE ROCK
1983	[2098] MORRISON D. A. (1983)	samp. 84JG		MIDCONTINENT RIFT SYSTEM-KEWEENAWAN / DULUTH COMPLEX	SKYLINE DRIVE	47	-90	47.3	-91	PLUTONIC ROCK	GABBRO				WHOLE ROCK
1983	[2098] MORRISON D. A. (1983)	samp. 12A		MIDCONTINENT RIFT SYSTEM-KEWEENAWAN / BEAVER BAY COMPLEX / BEAVER RIVER GABBRO		47	-90	47.3	-91	PLUTONIC ROCK	ANORTHOSITE	GRANOBLASTIC			WHOLE ROCK
1983	[2098] MORRISON D. A. (1983)	samp. 104A		MIDCONTINENT RIFT SYSTEM-KEWEENAWAN / BEAVER BAY COMPLEX / BEAVER RIVER GABBRO	CARLTON PEAK	47	-90	47.3	-91	PLUTONIC ROCK	ANORTHOSITE	GRANOBLASTIC			WHOLE ROCK
1983	[2098] MORRISON D. A. (1983)	samp. 10A		MIDCONTINENT RIFT SYSTEM-KEWEENAWAN / BEAVER BAY COMPLEX / BEAVER RIVER GABBRO	CARLTON PEAK	47	-90	47.3	-91	PLUTONIC ROCK	ANORTHOSITE	FINE-GRAINED, EQUIGRANULAR			WHOLE ROCK
1983	[2098] MORRISON D. A. (1983)	samp. 44A		MIDCONTINENT RIFT SYSTEM-KEWEENAWAN / BEAVER BAY COMPLEX / BEAVER RIVER GABBRO		47	-90	47.3	-91	PLUTONIC ROCK	ANORTHOSITE	EQUIGRANULAR			WHOLE ROCK
1983	[2098] MORRISON D. A. (1983)	samp. 44B		MIDCONTINENT RIFT SYSTEM-KEWEENAWAN / BEAVER BAY COMPLEX / BEAVER RIVER GABBRO		47	-90	47.3	-91	PLUTONIC ROCK	ANORTHOSITE				WHOLE ROCK
1983	[2098] MORRISON D. A. (1983)	samp. 84A		MIDCONTINENT RIFT SYSTEM-KEWEENAWAN / DULUTH COMPLEX	SKYLINE DRIVE	47	-90	47.3	-91	PLUTONIC ROCK	ANORTHOSITE	MIXTURE OF GRANOBLASTIC AND LATHY			WHOLE ROCK
1983	[2098] MORRISON D. A. (1983)	samp. 34A		MIDCONTINENT RIFT SYSTEM-KEWEENAWAN / BEAVER BAY COMPLEX / BEAVER RIVER GABBRO		47	-90	47.3	-91	PLUTONIC ROCK	NORITE				WHOLE ROCK
1983	[2098] MORRISON D. A. (1983)	samp. 34B		MIDCONTINENT RIFT SYSTEM-KEWEENAWAN / BEAVER BAY COMPLEX / BEAVER RIVER GABBRO		47	-90	47.3	-91	PLUTONIC ROCK	ANORTHOSITE	VERY COARSE-GRAINED, BLOCK-STRUCTURED	EXTENSIVELY ALTERED		WHOLE ROCK
1983	[2098] MORRISON D. A. (1983)	samp. 71B		MIDCONTINENT RIFT SYSTEM-KEWEENAWAN / BEAVER BAY COMPLEX / BEAVER RIVER GABBRO		47	-90	47.3	-91	PLUTONIC ROCK	ANORTHOSITE	VERY COARSE-GRAINED, BLOCK-STRUCTURED			WHOLE ROCK
1990	[2127] KLEWIN K. W. (1990)	samp. 84-49A		MIDCONTINENT RIFT SYSTEM-KEWEENAWAN / MELLEN COMPLEX / POTATO RIVER INTRUSION		47	-90	47.3	-91	PLUTONIC ROCK	GABBRO, OLIVINE				WHOLE ROCK	47.98	XRF			1.12	XRF					19.59	XRF						1.78					8.12	11.17	XRF			6.57	XRF			0.12	XRF
1990	[2127] KLEWIN K. W. (1990)	samp. 84-52F		MIDCONTINENT RIFT SYSTEM-KEWEENAWAN / MELLEN COMPLEX / POTATO RIVER INTRUSION		47	-90	47.3	-91	PLUTONIC ROCK	GABBRO				WHOLE ROCK	52.06	XRF			0.63	XRF					23.35	XRF						0.96					3.52	11.05	XRF			2.94	XRF			0.05	XRF
1990	[2127] KLEWIN K. W. (1990)	samp. 84-45B		MIDCONTINENT RIFT SYSTEM-KEWEENAWAN / MELLEN COMPLEX / POTATO RIVER INTRUSION		47	-90	47.3	-91	PLUTONIC ROCK	GABBRO, OLIVINE				WHOLE ROCK	49.88	XRF			0.99	XRF					21.35	XRF						1.18					6.02	10.78	XRF			4.99	XRF			0.1	XRF
1990	[2127] KLEWIN K. W. (1990)	samp. 85-92A		MIDCONTINENT RIFT SYSTEM-KEWEENAWAN / MELLEN COMPLEX / POTATO RIVER INTRUSION		47	-90	47.3	-91	PLUTONIC ROCK	GABBRO, OLIVINE				WHOLE ROCK	47.93	XRF			1.03	XRF					17.7	XRF						1.23					10.16	9.61	XRF			8.02	XRF			0.15	XRF
1990	[2127] KLEWIN K. W. (1990)	samp. 83-27C		MIDCONTINENT RIFT SYSTEM-KEWEENAWAN / MELLEN COMPLEX / POTATO RIVER INTRUSION		47	-90	47.3	-91	PLUTONIC ROCK	TROCTOLITE				WHOLE ROCK	46.09	XRF			0.46	XRF					20.42	XRF						1.68					8.88	9.73	XRF			8.66	XRF			0.12	XRF
1990	[2127] KLEWIN K. W. (1990)	samp. 84-44E		MIDCONTINENT RIFT SYSTEM-KEWEENAWAN / MELLEN COMPLEX / POTATO RIVER INTRUSION		47	-90	47.3	-91	PLUTONIC ROCK	GABBRO, OLIVINE				WHOLE ROCK	47.99	XRF			1.34	XRF					15.66	XRF						1.84					9.38	10.95	XRF			8.37	XRF			0.16	XRF
1990	[2127] KLEWIN K. W. (1990)	samp. 84-53C		MIDCONTINENT RIFT SYSTEM-KEWEENAWAN / MELLEN COMPLEX / POTATO RIVER INTRUSION		47	-90	47.3	-91	PLUTONIC ROCK	GABBRO, OLIVINE				WHOLE ROCK	49.02	XRF			0.85	XRF					21	XRF						2.19					6.44	10.22	XRF			5.34	XRF			0.11	XRF
1990	[2127] KLEWIN K. W. (1990)	samp. 84-55A		MIDCONTINENT RIFT SYSTEM-KEWEENAWAN / MELLEN COMPLEX / POTATO RIVER INTRUSION		47	-90	47.3	-91	PLUTONIC ROCK	GABBRO, QUARTZ				WHOLE ROCK	51.76	XRF			1.79	XRF					20.1	XRF						2.71					6.16	10.51	XRF			5.4	XRF			0.12	XRF
1990	[2127] KLEWIN K. W. (1990)	samp. 84-43B		MIDCONTINENT RIFT SYSTEM-KEWEENAWAN / MELLEN COMPLEX / POTATO RIVER INTRUSION		47	-90	47.3	-91	PLUTONIC ROCK	GABBRO, QUARTZ				WHOLE ROCK	51.01	XRF			1.63	XRF					19.62	XRF						1.94					5.72	11.73	XRF			3.58	XRF			0.12	XRF
1990	[2127] KLEWIN K. W. (1990)	samp. 84-55B		MIDCONTINENT RIFT SYSTEM-KEWEENAWAN / MELLEN COMPLEX / POTATO RIVER INTRUSION		47	-90	47.3	-91	PLUTONIC ROCK	GABBRO				WHOLE ROCK	47.26	XRF			3.53	XRF					14.58	XRF						5.07					11.08	9.86	XRF			3.43	XRF			0.21	XRF
1976	[2468] MCDOUGALL I. (1976)	samp. CR-60		YELLOWSTONE-SNAKE RIVER PLAIN VOLCANIC PROVINCE / COLUMBIA PLATEAU-BLUE MOUNTAINS PROVINCE / PICTURE GORGE BASALT	INTRUSIVE BODY IN ROADCUT 0.8 KM NORTHWEST OF MONUMENT, OREGON	44.82	-119.43	44.82	-119.43	PLUTONIC ROCK	NOT GIVEN				WHOLE ROCK
1981	[2472] CARLSON R. W. (1981)	samp. 73-92GC		YELLOWSTONE-SNAKE RIVER PLAIN VOLCANIC PROVINCE / COLUMBIA PLATEAU-BLUE MOUNTAINS PROVINCE / SADDLE MOUNTAINS BASALT		44.4	-116.7	47.6	-121	PLUTONIC ROCK	NOT GIVEN				WHOLE ROCK	81.4	XRF			0.2	XRF					6.78	XRF							3.76	XRF				0.42	XRF			1.6	XRF			0.04	XRF
1989	[2839] FARMER G. L. (1989)	samp. ODC16-11		BASIN AND RANGE - GREAT BASIN / GREAT BASIN / CALIFORNIA / CIMA VOLCANIC FIELD	CRATER OF CONE 16, SAN BERNARDINO COUNTY	35.18	-115.72	35.18	-115.72	PLUTONIC ROCK	GABBRO	CUMULATE			WHOLE ROCK
1994	[2841] ASMEROM Y.(1994) [GeoReM [206] ]	samp. 88-25		BASIN AND RANGE - GREAT BASIN / GREAT BASIN / CALIFORNIA / CENTRAL DEATH VALLEY VOLCANIC CENTER		36.0639	-116.6722	36.0639	-116.6722	PLUTONIC ROCK	GABBRO				WHOLE ROCK	49.54	XRF			1.5	XRF					17.6	XRF					9.23							10.56	XRF			6.25	XRF			0.14	XRF
1994	[2841] ASMEROM Y.(1994) [GeoReM [206] ]	samp. 88-20		BASIN AND RANGE - GREAT BASIN / GREAT BASIN / CALIFORNIA / CENTRAL DEATH VALLEY VOLCANIC CENTER		36.0617	-116.6733	36.0617	-116.6733	PLUTONIC ROCK	GABBRO				WHOLE ROCK	51.2	XRF			1.04	XRF					13.92	XRF					8.24							2.43	XRF			9.13	XRF			0.14	XRF
1994	[2841] ASMEROM Y.(1994) [GeoReM [206] ]	samp. 90-8		BASIN AND RANGE - GREAT BASIN / GREAT BASIN / CALIFORNIA / CENTRAL DEATH VALLEY VOLCANIC CENTER		36.0444	-116.6756	36.0444	-116.6756	PLUTONIC ROCK	GRANITE				WHOLE ROCK	70.62	XRF			0.45	XRF					14.95	XRF					2.67							1.83	XRF			0.7	XRF			0.04	XRF
1980	[2946] WEIBLEN P. W. (1980)	samp. 1		MIDCONTINENT RIFT SYSTEM-KEWEENAWAN / DULUTH COMPLEX	DULUTH	47	-90	47.3	-91	PLUTONIC ROCK	ANORTHOSITE				WHOLE ROCK	49.39	WET/INAA									29.08	WET/INAA						0.34					2.89	13.06	WET/INAA			2.26	WET/INAA			0.04	WET/INAA
1980	[2946] WEIBLEN P. W. (1980)	samp. M4634		MIDCONTINENT RIFT SYSTEM-KEWEENAWAN / DULUTH COMPLEX	BARDON PEAK	47	-90	47.3	-91	PLUTONIC ROCK	TROCTOLITE				WHOLE ROCK	47.36	WET/INAA			1.1	WET/INAA					18.81	WET/INAA						1.3					10.65	8.33	WET/INAA			8.59	WET/INAA			0.14	WET/INAA
1980	[2946] WEIBLEN P. W. (1980)	samp. M6933		MIDCONTINENT RIFT SYSTEM-KEWEENAWAN / DULUTH COMPLEX	NALD EAGLE INTRUSION	47	-90	47.3	-91	PLUTONIC ROCK	TROCTOLITE			SERPENTINIZATION	WHOLE ROCK	43.1	WET/INAA			0.17	WET/INAA					18.84	WET/INAA						2.11					6.79	9.17	WET/INAA			13.37	WET/INAA			0.13	WET/INAA
1980	[2946] WEIBLEN P. W. (1980)	samp. M6505		MIDCONTINENT RIFT SYSTEM-KEWEENAWAN / DULUTH COMPLEX	NALD EAGLE INTRUSION	47	-90	47.3	-91	PLUTONIC ROCK	GABBRO, OLIVINE				WHOLE ROCK	49.81	WET/INAA			0.47	WET/INAA					15.77	WET/INAA						0.64					6.61	14.63	WET/INAA			8.82	WET/INAA			0.13	WET/INAA
1980	[2946] WEIBLEN P. W. (1980)	samp. M6971		MIDCONTINENT RIFT SYSTEM-KEWEENAWAN / DULUTH COMPLEX	NALD EAGLE INTRUSION	47	-90	47.3	-91	PLUTONIC ROCK	GABBRO			SERPENTINIZATION	WHOLE ROCK	43.24	WET/INAA			5.26	WET/INAA					15.62	WET/INAA						3.27					11.57	10.62	WET/INAA			6.62	WET/INAA			0.17	WET/INAA
1980	[2946] WEIBLEN P. W. (1980)	samp. M6150		MIDCONTINENT RIFT SYSTEM-KEWEENAWAN / DULUTH COMPLEX	SOUTH KAWSHIWI INTRUSION	47	-90	47.3	-91	PLUTONIC ROCK	TROCTOLITE, ANORTHOSITE			SERPENTINIZATION	WHOLE ROCK	47.75	NOT			0.39	NOT					23.62	NOT						0.43					7.29	9.98	NOT			5.89	NOT			0.11	NOT
1980	[2946] WEIBLEN P. W. (1980)	samp. M3787		MIDCONTINENT RIFT SYSTEM-KEWEENAWAN / DULUTH COMPLEX	DULUTH	47	-90	47.3	-91	PLUTONIC ROCK	GRANITE	GRANOPHYRIC		SERPENTINIZATION	WHOLE ROCK	73.55	NOT			0.27	NOT					12.05	NOT						2.37					1.09	0.76	NOT			0.51	NOT			0.05	NOT
1980	[2946] WEIBLEN P. W. (1980)	samp. M4624		MIDCONTINENT RIFT SYSTEM-KEWEENAWAN / DULUTH COMPLEX	DULUTH	47	-90	47.3	-91	PLUTONIC ROCK	GRANODIORITE			SERPENTINIZATION	WHOLE ROCK	53.78	NOT			1.55	NOT					16.34	NOT						4.66					7.65	7.08	NOT			1.31	NOT			0.18	NOT
1980	[2946] WEIBLEN P. W. (1980)	samp. 12		MIDCONTINENT RIFT SYSTEM-KEWEENAWAN / DULUTH COMPLEX	DULUTH	47	-90	47.3	-91	PLUTONIC ROCK	PERIDOTITE			SERPENTINIZATION	WHOLE ROCK	32.9	NOT			5.36	NOT					1.59	NOT						13.25					21.06	0.5	NOT			20.14	NOT			0.4	NOT
1980	[2947] WILBAND J. T. (1980)	samp. WL		MIDCONTINENT RIFT SYSTEM-KEWEENAWAN / KEWEENAW PENINSULA / PORTAGE LAKE VOLCANICS	DIKES, WEST HALF OF WINONA QUADRANGLE, BARAGA AND MARQUETTE COUNTIES, COUNTIES, MICHIGAN	46.9	-88.93	46.9	-88.93	PLUTONIC ROCK	DIABASE		SLIGHTLY ALTERED		WHOLE ROCK	49.97	AAS			3.33	AAS					12.6	AAS						4.58					10.82	8.2	AAS			7.07	AAS			0.26	AAS
1980	[2947] WILBAND J. T. (1980)	samp. ZPK-1		MIDCONTINENT RIFT SYSTEM-KEWEENAWAN / KEWEENAW PENINSULA / PORTAGE LAKE VOLCANICS	DIKES, WEST HALF OF WINONA QUADRANGLE, BARAGA AND MARQUETTE COUNTIES, COUNTIES, MICHIGAN	46.9	-88.93	46.9	-88.93	PLUTONIC ROCK	DIABASE		SLIGHTLY ALTERED		WHOLE ROCK	51.32	AAS			2.47	AAS					13.52	AAS						2.36					11.05	7.11	AAS			3.98	AAS			0.18	AAS
1980	[2947] WILBAND J. T. (1980)	samp. ZPK-2		MIDCONTINENT RIFT SYSTEM-KEWEENAWAN / KEWEENAW PENINSULA / PORTAGE LAKE VOLCANICS	DIKES, WEST HALF OF WINONA QUADRANGLE, BARAGA AND MARQUETTE COUNTIES, COUNTIES, MICHIGAN	46.9	-88.93	46.9	-88.93	PLUTONIC ROCK	DIABASE		SLIGHTLY ALTERED		WHOLE ROCK	51.91	AAS			2.59	AAS					13.42	AAS						2.83					10.72	6.57	AAS			3.56	AAS			0.17	AAS
1980	[2947] WILBAND J. T. (1980)	samp. JW-2		MIDCONTINENT RIFT SYSTEM-KEWEENAWAN / KEWEENAW PENINSULA / PORTAGE LAKE VOLCANICS	DIKES, WEST HALF OF WINONA QUADRANGLE, BARAGA AND MARQUETTE COUNTIES, COUNTIES, MICHIGAN	46.9	-88.93	46.9	-88.93	PLUTONIC ROCK	DIABASE		SLIGHTLY ALTERED		WHOLE ROCK	48.52	AAS			2.99	AAS					12.75	AAS						3.99					10.69	9.37	AAS			6.07	AAS			0.24	AAS
1980	[2947] WILBAND J. T. (1980)	samp. P-10		MIDCONTINENT RIFT SYSTEM-KEWEENAWAN / KEWEENAW PENINSULA / PORTAGE LAKE VOLCANICS	DIKES, WEST HALF OF WINONA QUADRANGLE, BARAGA AND MARQUETTE COUNTIES, COUNTIES, MICHIGAN	46.9	-88.93	46.9	-88.93	PLUTONIC ROCK	DIABASE		SLIGHTLY ALTERED		WHOLE ROCK	48.82	AAS			2.92	AAS					11.18	AAS						3.43					12.7	9.01	AAS			6.41	AAS			0.25	AAS
1980	[2947] WILBAND J. T. (1980)	samp. JW-1		MIDCONTINENT RIFT SYSTEM-KEWEENAWAN / KEWEENAW PENINSULA / PORTAGE LAKE VOLCANICS	DIKES, WEST HALF OF WINONA QUADRANGLE, BARAGA AND MARQUETTE COUNTIES, COUNTIES, MICHIGAN	46.9	-88.93	46.9	-88.93	PLUTONIC ROCK	DIABASE		SLIGHTLY ALTERED		WHOLE ROCK	51.22	AAS			2.57	AAS					13.1	AAS						1.18					12.4	7.86	AAS			5.27	AAS			0.22	AAS
1980	[2947] WILBAND J. T. (1980)	samp. P-12		MIDCONTINENT RIFT SYSTEM-KEWEENAWAN / KEWEENAW PENINSULA / PORTAGE LAKE VOLCANICS	DIKES, WEST HALF OF WINONA QUADRANGLE, BARAGA AND MARQUETTE COUNTIES, COUNTIES, MICHIGAN	46.9	-88.93	46.9	-88.93	PLUTONIC ROCK	DIABASE		SLIGHTLY ALTERED		WHOLE ROCK	46.85	AAS			3.33	AAS					11.82	AAS						6.92					12.1	9.32	AAS			4.18	AAS			0.24	AAS
1980	[2947] WILBAND J. T. (1980)	samp. P-9		MIDCONTINENT RIFT SYSTEM-KEWEENAWAN / KEWEENAW PENINSULA / PORTAGE LAKE VOLCANICS	DIKES, WEST HALF OF WINONA QUADRANGLE, BARAGA AND MARQUETTE COUNTIES, COUNTIES, MICHIGAN	46.9	-88.93	46.9	-88.93	PLUTONIC ROCK	DIABASE		SLIGHTLY ALTERED		WHOLE ROCK	47.92	AAS			2.43	AAS					12.67	AAS						5.47					12.05	8.99	AAS			5.61	AAS			0.22	AAS
1980	[2947] WILBAND J. T. (1980)	samp. JW-4		MIDCONTINENT RIFT SYSTEM-KEWEENAWAN / KEWEENAW PENINSULA / PORTAGE LAKE VOLCANICS	DIKES, WEST HALF OF WINONA QUADRANGLE, BARAGA AND MARQUETTE COUNTIES, COUNTIES, MICHIGAN	46.9	-88.93	46.9	-88.93	PLUTONIC ROCK	DIABASE		SLIGHTLY ALTERED		WHOLE ROCK	49.45	AAS			2.18	AAS					13.88	AAS						2.23					11.34	9.92	AAS			6.36	AAS			0.24	AAS
1980	[2947] WILBAND J. T. (1980)	samp. JW-7		MIDCONTINENT RIFT SYSTEM-KEWEENAWAN / KEWEENAW PENINSULA / PORTAGE LAKE VOLCANICS	DIKES, WEST HALF OF WINONA QUADRANGLE, BARAGA AND MARQUETTE COUNTIES, COUNTIES, MICHIGAN	46.9	-88.93	46.9	-88.93	PLUTONIC ROCK	DIABASE		SLIGHTLY ALTERED		WHOLE ROCK	49.21	AAS			1.97	AAS					13.97	AAS						2.12					11.42	9.65	AAS			6.5	AAS			0.24	AAS
1980	[2947] WILBAND J. T. (1980)	samp. LM-2		MIDCONTINENT RIFT SYSTEM-KEWEENAWAN / KEWEENAW PENINSULA / PORTAGE LAKE VOLCANICS	DIKES, WEST HALF OF WINONA QUADRANGLE, BARAGA AND MARQUETTE COUNTIES, COUNTIES, MICHIGAN	46.9	-88.93	46.9	-88.93	PLUTONIC ROCK	DIABASE		SLIGHTLY ALTERED		WHOLE ROCK	50.08	AAS			2.65	AAS					13.89	AAS						2.74					11.44	7.61	AAS			4.06	AAS			0.16	AAS
1980	[2947] WILBAND J. T. (1980)	samp. LHP		MIDCONTINENT RIFT SYSTEM-KEWEENAWAN / KEWEENAW PENINSULA / PORTAGE LAKE VOLCANICS	DIKES, WEST HALF OF WINONA QUADRANGLE, BARAGA AND MARQUETTE COUNTIES, COUNTIES, MICHIGAN	46.9	-88.93	46.9	-88.93	PLUTONIC ROCK	DIABASE		SLIGHTLY ALTERED		WHOLE ROCK	50.94	AAS			1.75	AAS					14.7	AAS						4.49					8.13	9.7	AAS			5.7	AAS			0.25	AAS
1980	[2947] WILBAND J. T. (1980)	samp. JW-8		MIDCONTINENT RIFT SYSTEM-KEWEENAWAN / KEWEENAW PENINSULA / PORTAGE LAKE VOLCANICS	DIKES, WEST HALF OF WINONA QUADRANGLE, BARAGA AND MARQUETTE COUNTIES, COUNTIES, MICHIGAN	46.9	-88.93	46.9	-88.93	PLUTONIC ROCK	DIABASE		SLIGHTLY ALTERED		WHOLE ROCK	52.62	AAS			1.16	AAS					15.9	AAS						3.5					6.6	10.01	AAS			5.56	AAS			0.24	AAS
1980	[2947] WILBAND J. T. (1980)	samp. JW-3		MIDCONTINENT RIFT SYSTEM-KEWEENAWAN / KEWEENAW PENINSULA / PORTAGE LAKE VOLCANICS	DIKES, WEST HALF OF WINONA QUADRANGLE, BARAGA AND MARQUETTE COUNTIES, COUNTIES, MICHIGAN	46.9	-88.93	46.9	-88.93	PLUTONIC ROCK	DIABASE		SLIGHTLY ALTERED		WHOLE ROCK	48.05	AAS			0.93	AAS					15.1	AAS						0.97					9.25	11.22	AAS			7.24	AAS			0.22	AAS
1980	[2947] WILBAND J. T. (1980)	samp. JW-6		MIDCONTINENT RIFT SYSTEM-KEWEENAWAN / KEWEENAW PENINSULA / PORTAGE LAKE VOLCANICS	DIKES, WEST HALF OF WINONA QUADRANGLE, BARAGA AND MARQUETTE COUNTIES, COUNTIES, MICHIGAN	46.9	-88.93	46.9	-88.93	PLUTONIC ROCK	DIABASE		SLIGHTLY ALTERED		WHOLE ROCK	49.57	AAS			0.57	AAS					16.42	AAS						2.56					7.97	12.27	AAS			7.71	AAS			0.18	AAS
1972	[3303] ANDERSON R. E. (1972)	samp. 58		BASIN AND RANGE - GREAT BASIN / GREAT BASIN / ARIZONA	LAKE MEAD AREA, WEST FLANK OF WILSON RIDGE, BLACK MOUNTAINS	36.045	-114.6436	36.045	-114.6436	PLUTONIC ROCK	GRANITE				WHOLE ROCK
1972	[3303] ANDERSON R. E. (1972)	samp. 59		BASIN AND RANGE - GREAT BASIN / GREAT BASIN / ARIZONA	LAKE MEAD AREA, WEST FLANK OF WILSON RIDGE, BLACK MOUNTAINS	36.0436	-114.6481	36.0436	-114.6481	PLUTONIC ROCK	ADAMELLITE				WHOLE ROCK
1972	[3303] ANDERSON R. E. (1972)	samp. 59		BASIN AND RANGE - GREAT BASIN / GREAT BASIN / ARIZONA	LAKE MEAD AREA, WEST FLANK OF WILSON RIDGE, BLACK MOUNTAINS	36.0436	-114.6481	36.0436	-114.6481	PLUTONIC ROCK	ADAMELLITE				WHOLE ROCK
1991	[3309] FITTON J. G. (1991)	samp. NM9		COLORADO PLATEAU / DATIL SECTION / NEW MEXICO	DIKE TRENDING SSE FROM SHIP ROCK	36.76	-108.5	36.76	-108.5	PLUTONIC ROCK	LAMPROPHYRE				WHOLE ROCK	53.29	XRF			1.81	XRF					11.16	XRF					7.23							7.2	XRF			7.55	XRF			0.11	XRF
1985	[3417] LEEMAN W. P. (1985)	samp. B10		YELLOWSTONE-SNAKE RIVER PLAIN VOLCANIC PROVINCE / SNAKE RIVER PLAIN	SWAN AND BUTTE VENTS, SPENCER-KILGORE HAMLETS, IDAHO	43.42	-113.5	43.42	-113.5	PLUTONIC ROCK	NORITE				WHOLE ROCK
1985	[3417] LEEMAN W. P. (1985)	samp. 73-68X		YELLOWSTONE-SNAKE RIVER PLAIN VOLCANIC PROVINCE / SNAKE RIVER PLAIN	SWAN AND BUTTE VENTS, SPENCER-KILGORE HAMLETS, IDAHO	43.42	-113.5	43.42	-113.5	PLUTONIC ROCK	NORITE				WHOLE ROCK
1985	[3417] LEEMAN W. P. (1985)	samp. SI-1		YELLOWSTONE-SNAKE RIVER PLAIN VOLCANIC PROVINCE / SNAKE RIVER PLAIN / DEVIL^S ORCHARD FLOW	CRATERS OF THE MOON NATIONAL MONUMENT, YELLOWJACKET WATERHOLE, BUTTE COUNTY, IDAHO	43.43	-113.55	43.43	-113.55	PLUTONIC ROCK	NORITE				WHOLE ROCK
1986	[3530] ALIBERT C.(1986) [GeoReM [179] ]	samp. AGATHLA	11458-AGATHLA	COLORADO PLATEAU / NAVAJO SECTION / ARIZONA	NAVAJO COUNTY	35.13	-109.55	35.13	-109.55	PLUTONIC ROCK	MINETTE				WHOLE ROCK	47.01	XRF			1.96	XRF					10.35	XRF					9.42							10.31	XRF			10.14	XRF			0.15	XRF
1986	[3530] ALIBERT C.(1986) [GeoReM [179] ]	samp. KAYENTA		COLORADO PLATEAU / NAVAJO SECTION / ARIZONA	NAVAJO COUNTY	35.13	-109.55	35.13	-109.55	PLUTONIC ROCK	MINETTE				WHOLE ROCK	50.57	XRF			1.59	XRF					10.59	XRF					7.85							8.62	XRF			10.76	XRF			0.13	XRF
1986	[3530] ALIBERT C.(1986) [GeoReM [179] ]	samp. SHIPROCK		COLORADO PLATEAU / NAVAJO SECTION / ARIZONA	NAVAJO COUNTY	35.13	-109.55	35.13	-109.55	PLUTONIC ROCK	MINETTE				WHOLE ROCK	52.41	XRF			1.9	XRF					11.24	XRF					7.3							7.42	XRF			7.07	XRF			0.12	XRF
1986	[3530] ALIBERT C.(1986) [GeoReM [179] ]	samp. THUMB	11458-THUMB	COLORADO PLATEAU / NAVAJO SECTION / ARIZONA	NAVAJO COUNTY	35.13	-109.55	35.13	-109.55	PLUTONIC ROCK	MINETTE				WHOLE ROCK	49.08	XRF			2.07	XRF					10.01	XRF					9.28							9.11	XRF			10.86	XRF			0.15	XRF
1986	[3530] ALIBERT C.(1986) [GeoReM [179] ]	samp. BUELL		COLORADO PLATEAU / NAVAJO SECTION / ARIZONA	NAVAJO COUNTY	35.13	-109.55	35.13	-109.55	PLUTONIC ROCK	MINETTE				WHOLE ROCK	53.3	XRF			1.38	XRF					11.2	XRF					6.67							7.49	XRF			7.5	XRF			0.1	XRF
1986	[3530] ALIBERT C.(1986) [GeoReM [179] ]	samp. NAVAJO.E	11458-NAVAJO E	COLORADO PLATEAU / NAVAJO SECTION / ARIZONA	NAVAJO COUNTY	35.13	-109.55	35.13	-109.55	PLUTONIC ROCK	MINETTE				WHOLE ROCK	52.64	XRF			1.65	XRF					11.13	XRF					7.18							8.11	XRF			7.73	XRF			0.11	XRF
1986	[3530] ALIBERT C.(1986) [GeoReM [179] ]	samp. NAVAJO.W		COLORADO PLATEAU / NAVAJO SECTION / ARIZONA	NAVAJO COUNTY	35.13	-109.55	35.13	-109.55	PLUTONIC ROCK	MINETTE				WHOLE ROCK	54.03	XRF			1.39	XRF					11.32	XRF					6.6							7.82	XRF			7.65	XRF			0.1	XRF
1986	[3530] ALIBERT C.(1986) [GeoReM [179] ]	samp. MESA		COLORADO PLATEAU / NAVAJO SECTION / ARIZONA	NAVAJO COUNTY	35.13	-109.55	35.13	-109.55	PLUTONIC ROCK	MINETTE				WHOLE ROCK	54.4	XRF			1.63	XRF					11.42	XRF					6.73							7.99	XRF			6.61	XRF			0.12	XRF
1986	[3530] ALIBERT C.(1986) [GeoReM [179] ]	samp. FORD1		COLORADO PLATEAU / NAVAJO SECTION / ARIZONA	NAVAJO COUNTY	35.13	-109.55	35.13	-109.55	PLUTONIC ROCK	MINETTE				WHOLE ROCK	48.14	XRF			1.6	XRF					11.05	XRF					6.11							11.93	XRF			2.59	XRF			0.23	XRF
1986	[3530] ALIBERT C.(1986) [GeoReM [179] ]	samp. FORD2	11458-FORD2	COLORADO PLATEAU / NAVAJO SECTION / ARIZONA	NAVAJO COUNTY	35.13	-109.55	35.13	-109.55	PLUTONIC ROCK	MINETTE				WHOLE ROCK	60.48	XRF			1.14	XRF					11.23	XRF					5.29							5.32	XRF			5.21	XRF			0.08	XRF
1986	[3530] ALIBERT C.(1986) [GeoReM [179] ]	samp. FORD3		COLORADO PLATEAU / NAVAJO SECTION / ARIZONA	NAVAJO COUNTY	35.13	-109.55	35.13	-109.55	PLUTONIC ROCK	MINETTE				WHOLE ROCK	58.36	XRF			0.84	XRF					12.7	XRF					4.2							4.2	XRF			5.45	XRF			0.06	XRF
1986	[3530] ALIBERT C.(1986) [GeoReM [179] ]	samp. MESA_RESIDUE		COLORADO PLATEAU / NAVAJO SECTION / ARIZONA	NAVAJO COUNTY	35.13	-109.55	35.13	-109.55	PLUTONIC ROCK	MINETTE				WHOLE ROCK
1986	[3530] ALIBERT C.(1986) [GeoReM [179] ]	samp. FORD1_RESIDUE		COLORADO PLATEAU / NAVAJO SECTION / ARIZONA	NAVAJO COUNTY	35.13	-109.55	35.13	-109.55	PLUTONIC ROCK	MINETTE				WHOLE ROCK
1986	[3530] ALIBERT C.(1986) [GeoReM [179] ]	samp. FORD1_LEACHED		COLORADO PLATEAU / NAVAJO SECTION / ARIZONA	NAVAJO COUNTY	35.13	-109.55	35.13	-109.55	PLUTONIC ROCK	MINETTE				WHOLE ROCK
1983	[3532] FARMER G. L. (1983)	samp. NV73-28		BASIN AND RANGE - GREAT BASIN / GREAT BASIN / NEVADA	EAST FLANK OF STILLWATER RANGE, IXL CANYON REGION, CHURCHILL COUNTY	39.5	-118.2	39.5	-118.2	PLUTONIC ROCK	GRANODIORITE				WHOLE ROCK
1983	[3532] FARMER G. L. (1983)	samp. NV73-25		BASIN AND RANGE - GREAT BASIN / GREAT BASIN / NEVADA	EAST FLANK OF STILLWATER RANGE, IXL CANYON REGION, CHURCHILL COUNTY	39.5	-118.2	39.5	-118.2	PLUTONIC ROCK	GRANODIORITE				WHOLE ROCK
1983	[3532] FARMER G. L. (1983)	samp. NV63-1		BASIN AND RANGE - GREAT BASIN / GREAT BASIN / NEVADA	SAND SPRINGS RANGE, CHURCHILL COUNTY, PROJECT SHOAL, HOLE ECH.D	39.1	-118.3	39.1	-118.3	PLUTONIC ROCK	MONZOGRANITE				WHOLE ROCK
1983	[3532] FARMER G. L. (1983)	samp. NV76-42		BASIN AND RANGE - GREAT BASIN / GREAT BASIN / NEVADA	SOUTHERN SANTA ROSA RANGE, ANDORNO STOCK, HUMBOLT COUNTY	41.4	-117.6	41.4	-117.6	PLUTONIC ROCK	GRANODIORITE				WHOLE ROCK
1983	[3532] FARMER G. L. (1983)	samp. NV76-18		BASIN AND RANGE - GREAT BASIN / GREAT BASIN / NEVADA	NORTH LOBE OF OSGOOD MOUNTAINS, NEAR GETCHELL, HUMBOLT COUNTY	41	-117.2	41	-117.2	PLUTONIC ROCK	GRANODIORITE				WHOLE ROCK
1983	[3532] FARMER G. L. (1983)	samp. NV76-35		BASIN AND RANGE - GREAT BASIN / GREAT BASIN / NEVADA	BUFFALO MOUNTAIN, SOUTH OF GOLCONDA, HUMBOLT COUNTY	41.6	-117.3	41.6	-117.3	PLUTONIC ROCK	MONZOGRANITE				WHOLE ROCK
1983	[3532] FARMER G. L. (1983)	samp. NV76-27		BASIN AND RANGE - GREAT BASIN / GREAT BASIN / NEVADA	SHOSHONE RANGE, GRANITE MOUNTAIN, LANDER COUNTY	41.2	-116.8	41.2	-116.8	PLUTONIC ROCK	GRANODIORITE				WHOLE ROCK
1983	[3532] FARMER G. L. (1983)	samp. NV72-26		BASIN AND RANGE - GREAT BASIN / GREAT BASIN / NEVADA	TOIYABE RANGE, AUSTIN PLUTON, ROAD CUT NEAR SUMMIT, LANDER COUNTY	39.5	-117	39.5	-117	PLUTONIC ROCK	GRANODIORITE				WHOLE ROCK
1983	[3532] FARMER G. L. (1983)	samp. NV72-38		BASIN AND RANGE - GREAT BASIN / GREAT BASIN / NEVADA	TOQUIMA RANGE, ROUND MOUNTAIN, NYE COUNTY	38.7	-117	38.7	-117	PLUTONIC ROCK	MONZOGRANITE				WHOLE ROCK
1983	[3532] FARMER G. L. (1983)	samp. 79NVSZ-2		BASIN AND RANGE - GREAT BASIN / GREAT BASIN / NEVADA	SILVER ZONE PASS, ELKO COUNTY	40.8	-114.4	40.8	-114.4	PLUTONIC ROCK	GRANODIORITE			HYDROTHERMAL ALTERATION	WHOLE ROCK
1983	[3532] FARMER G. L. (1983)	samp. 79NVCC-1		BASIN AND RANGE - GREAT BASIN / GREAT BASIN / NEVADA	NORTHERN EGAN RANGE, CHERRY CREEK STOCK, WHITE PINE COUNTY	40.2	-115.8	40.2	-115.8	PLUTONIC ROCK	MONZOGRANITE				WHOLE ROCK
1983	[3532] FARMER G. L. (1983)	samp. 79UTGH-1		BASIN AND RANGE - GREAT BASIN / GREAT BASIN / UTAH	GOLD HILL, TOOELE COUNTY	40.3	-114	40.3	-114	PLUTONIC ROCK	MONZOGRANITE				WHOLE ROCK
1983	[3532] FARMER G. L. (1983)	samp. 79UTGH-2		BASIN AND RANGE - GREAT BASIN / GREAT BASIN / UTAH	GOLD HILL, TOOELE COUNTY	40.3	-114	40.3	-114	PLUTONIC ROCK	MONZOGRANITE				WHOLE ROCK
1983	[3532] FARMER G. L. (1983)	samp. NV77-10		BASIN AND RANGE - GREAT BASIN / GREAT BASIN / NEVADA	KERN MOUNTAINS, WHITE PINE COUNTY, TUNGSTONIA MINE DUMP	39.6	-114.2	39.6	-114.2	PLUTONIC ROCK	GRANITE, 2-MICA				WHOLE ROCK
1983	[3532] FARMER G. L. (1983)	samp. SNRNG95		BASIN AND RANGE - GREAT BASIN / GREAT BASIN / NEVADA	S SNAKE RANGE, POLE CANYON-CAN YOUNG CANYON AREA, WHITE PINE COUNTY	39.1	-114.2	39.1	-114.2	PLUTONIC ROCK	GRANITE, 2-MICA				WHOLE ROCK
1983	[3532] FARMER G. L. (1983)	samp. 80CAW-311		BASIN AND RANGE - GREAT BASIN / GREAT BASIN / CALIFORNIA	SWEETWATER WASH PLUTON, OLD WOMAN MOUNTAINS, SAN BERNARDINO COUNTY	34.4	-115	34.6	-115.3	PLUTONIC ROCK	GRANITE, 2-MICA				WHOLE ROCK
1983	[3532] FARMER G. L. (1983)	samp. 79UTLTCH-1		BASIN AND RANGE - GREAT BASIN / GREAT BASIN / UTAH	LAST CHANCE STOCK, OQUIRRH MOUNTAINS, SALT LAKE COUNTY	40.5	-112.5	40.5	-112.5	PLUTONIC ROCK	MONZOGRANITE				WHOLE ROCK
1983	[3532] FARMER G. L. (1983)	samp. 79UTLC-1		BASIN AND RANGE - GREAT BASIN / GREAT BASIN / UTAH	WASATCH MOUNTAINS, SALT LAKE COUNTY	40.7	-112	40.7	-112	PLUTONIC ROCK	MONZOGRANITE				WHOLE ROCK
1983	[3532] FARMER G. L. (1983)	samp. 79UTAS-1		BASIN AND RANGE - GREAT BASIN / GREAT BASIN / UTAH	WASATCH MOUNTAINS, SALT LAKE COUNTY	40.7	-112	40.7	-112	PLUTONIC ROCK	GRANODIORITE				WHOLE ROCK
1976	[3535] LEEMAN W. P. (1976)	samp. 59P160		YELLOWSTONE-SNAKE RIVER PLAIN VOLCANIC PROVINCE / SNAKE RIVER PLAIN / MCKINNEY BASALT		43.02	-114.87	43.02	-114.87	PLUTONIC ROCK	TROCTOLITE	COARSE-GRAINED			WHOLE ROCK	70.54	NOT			0.92	NOT					14.26	NOT					1.54							0.78	NOT			0.15	NOT			0.17	NOT
1995	[3548] BEARD B. L.(1995) [GeoReM [233] ]	samp. BP9220B		BASIN AND RANGE - GREAT BASIN / SIERRA NEVADA / CALIFORNIA / BIG PINE VOLCANIC FIELD	WEST SIDE OF CRATER MOUNTAIN, 50 M EAST OF ROAD TO MCMURRY MEADOWS	37.1069	-118.1681	37.1069	-118.1681	PLUTONIC ROCK	GRANITE				WHOLE ROCK
1991	[3550] GIBSON S. A. (1991)	samp. 5LT377		RIO GRANDE RIFT / SAN LUIS BASIN / COLORADO / FLAT TOPS VOLCANIC FIELD		39.97	-107.25	39.97	-107.25	PLUTONIC ROCK	GRANITE		FRESH		WHOLE ROCK	61.08	XRF			0.64	XRF					15.84	XRF					6.23							4.94	XRF			3.17	XRF			0.08	XRF
1990	[3553] JOHNSON CLARK M. (1990)	samp. 2C-38		BASIN AND RANGE - GREAT BASIN / BASIN AND RANGE / NEW MEXICO / LATIR VOLCANIC FIELD	VIRGIN CANYON AND CANADA PINABETE	35	-105	36	-106	PLUTONIC ROCK	GRANITE, PERALKALINE				WHOLE ROCK
1990	[3553] JOHNSON CLARK M. (1990)	samp. 2C-34		BASIN AND RANGE - GREAT BASIN / BASIN AND RANGE / NEW MEXICO / LATIR VOLCANIC FIELD	VIRGIN CANYON AND CANADA PINABETE	35	-105	36	-106	PLUTONIC ROCK	GRANITE, PERALKALINE				WHOLE ROCK
1990	[3553] JOHNSON CLARK M. (1990)	samp. 2C-49		BASIN AND RANGE - GREAT BASIN / BASIN AND RANGE / NEW MEXICO / LATIR VOLCANIC FIELD	VIRGIN CANYON AND CANADA PINABETE	35	-105	36	-106	PLUTONIC ROCK	GRANITE, PERALKALINE				WHOLE ROCK
1990	[3553] JOHNSON CLARK M. (1990)	samp. 2C-40		BASIN AND RANGE - GREAT BASIN / BASIN AND RANGE / NEW MEXICO / LATIR VOLCANIC FIELD	VIRGIN CANYON AND CANADA PINABETE	35	-105	36	-106	PLUTONIC ROCK	GRANITE				WHOLE ROCK
1990	[3553] JOHNSON CLARK M. (1990)	samp. 2C-39		BASIN AND RANGE - GREAT BASIN / BASIN AND RANGE / NEW MEXICO / LATIR VOLCANIC FIELD	VIRGIN CANYON AND CANADA PINABETE	35	-105	36	-106	PLUTONIC ROCK	GRANITE				WHOLE ROCK
1990	[3553] JOHNSON CLARK M. (1990)	samp. 2C-33		BASIN AND RANGE - GREAT BASIN / BASIN AND RANGE / NEW MEXICO / LATIR VOLCANIC FIELD	VIRGIN CANYON AND CANADA PINABETE	35	-105	36	-106	PLUTONIC ROCK	GRANITE				WHOLE ROCK
1990	[3553] JOHNSON CLARK M. (1990)	samp. 2C-35		BASIN AND RANGE - GREAT BASIN / BASIN AND RANGE / NEW MEXICO / LATIR VOLCANIC FIELD	VIRGIN CANYON AND CANADA PINABETE	35	-105	36	-106	PLUTONIC ROCK	GRANITE				WHOLE ROCK
1990	[3553] JOHNSON CLARK M. (1990)	samp. 2C-51A		BASIN AND RANGE - GREAT BASIN / BASIN AND RANGE / NEW MEXICO / LATIR VOLCANIC FIELD / CABRESTO LAKE PLUTON		35	-105	36	-106	PLUTONIC ROCK	MONZOGRANITE				WHOLE ROCK
1990	[3553] JOHNSON CLARK M. (1990)	samp. J-43		BASIN AND RANGE - GREAT BASIN / BASIN AND RANGE / NEW MEXICO / LATIR VOLCANIC FIELD	VIRGIN CANYON AND CANADA PINABETE	35	-105	36	-106	PLUTONIC ROCK	GRANITE				WHOLE ROCK
1990	[3553] JOHNSON CLARK M. (1990)	samp. J-24		BASIN AND RANGE - GREAT BASIN / BASIN AND RANGE / NEW MEXICO / QUESTA CALDERA / RITO DEL MEDIO PLUTON		35	-106	35	-106	PLUTONIC ROCK	NOT GIVEN				WHOLE ROCK
1990	[3553] JOHNSON CLARK M. (1990)	samp. J-17		BASIN AND RANGE - GREAT BASIN / BASIN AND RANGE / NEW MEXICO / LATIR VOLCANIC FIELD / CABRESTO LAKE PLUTON		35	-105	36	-106	PLUTONIC ROCK	MONZOGRANITE				WHOLE ROCK
1990	[3553] JOHNSON CLARK M. (1990)	samp. 3C-20		BASIN AND RANGE - GREAT BASIN / BASIN AND RANGE / NEW MEXICO / LATIR VOLCANIC FIELD / CABRESTO LAKE PLUTON		35	-105	36	-106	PLUTONIC ROCK	MONZOGRANITE				WHOLE ROCK
1990	[3553] JOHNSON CLARK M. (1990)	samp. J-18		BASIN AND RANGE - GREAT BASIN / BASIN AND RANGE / NEW MEXICO / LATIR VOLCANIC FIELD / CABRESTO LAKE PLUTON		35	-105	36	-106	PLUTONIC ROCK	MONZOGRANITE				WHOLE ROCK
1990	[3553] JOHNSON CLARK M. (1990)	samp. 3C-14		BASIN AND RANGE - GREAT BASIN / BASIN AND RANGE / NEW MEXICO / LATIR VOLCANIC FIELD / CABRESTO LAKE PLUTON		35	-105	36	-106	PLUTONIC ROCK	MONZOGRANITE				WHOLE ROCK
1990	[3553] JOHNSON CLARK M. (1990)	samp. 3C-12E		BASIN AND RANGE - GREAT BASIN / BASIN AND RANGE / NEW MEXICO / LATIR VOLCANIC FIELD / CABRESTO LAKE PLUTON		35	-105	36	-106	PLUTONIC ROCK	MONZOGRANITE				WHOLE ROCK
1990	[3553] JOHNSON CLARK M. (1990)	samp. J-16		BASIN AND RANGE - GREAT BASIN / BASIN AND RANGE / NEW MEXICO / LATIR VOLCANIC FIELD / RED RIVER INTRUSIVE COMPLEX		35	-105	36	-106	PLUTONIC ROCK	GRANITE				WHOLE ROCK
1990	[3553] JOHNSON CLARK M. (1990)	samp. J-14		BASIN AND RANGE - GREAT BASIN / BASIN AND RANGE / NEW MEXICO / LATIR VOLCANIC FIELD / RED RIVER INTRUSIVE COMPLEX		35	-105	36	-106	PLUTONIC ROCK	GRANITE				WHOLE ROCK
1990	[3553] JOHNSON CLARK M. (1990)	samp. J-13		BASIN AND RANGE - GREAT BASIN / BASIN AND RANGE / NEW MEXICO / LATIR VOLCANIC FIELD / RED RIVER INTRUSIVE COMPLEX		35	-105	36	-106	PLUTONIC ROCK	GRANITE				WHOLE ROCK
1990	[3553] JOHNSON CLARK M. (1990)	samp. 2C-30		BASIN AND RANGE - GREAT BASIN / BASIN AND RANGE / NEW MEXICO / LATIR VOLCANIC FIELD / RIO HONDO PLUTON		35	-105	36	-106	PLUTONIC ROCK	GRANITE				WHOLE ROCK
1990	[3553] JOHNSON CLARK M. (1990)	samp. J-99		BASIN AND RANGE - GREAT BASIN / BASIN AND RANGE / NEW MEXICO / LATIR VOLCANIC FIELD / RIO HONDO PLUTON		35	-105	36	-106	PLUTONIC ROCK	GRANITE				WHOLE ROCK
1990	[3553] JOHNSON CLARK M. (1990)	samp. J-33		BASIN AND RANGE - GREAT BASIN / BASIN AND RANGE / NEW MEXICO / LATIR VOLCANIC FIELD / RIO HONDO PLUTON		35	-105	36	-106	PLUTONIC ROCK	GRANITE				WHOLE ROCK
1990	[3553] JOHNSON CLARK M. (1990)	samp. 2C-2		BASIN AND RANGE - GREAT BASIN / BASIN AND RANGE / NEW MEXICO / LATIR VOLCANIC FIELD / RIO HONDO PLUTON		35	-105	36	-106	PLUTONIC ROCK	GRANITE				WHOLE ROCK
1990	[3553] JOHNSON CLARK M. (1990)	samp. J-8		BASIN AND RANGE - GREAT BASIN / BASIN AND RANGE / NEW MEXICO / LATIR VOLCANIC FIELD / RIO HONDO PLUTON		35	-105	36	-106	PLUTONIC ROCK	GRANODIORITE	COARSE-GRAINED			WHOLE ROCK
1990	[3553] JOHNSON CLARK M. (1990)	samp. 2C-28		BASIN AND RANGE - GREAT BASIN / BASIN AND RANGE / NEW MEXICO / LATIR VOLCANIC FIELD / RIO HONDO PLUTON		35	-105	36	-106	PLUTONIC ROCK	GRANODIORITE	COARSE-GRAINED			WHOLE ROCK
1990	[3553] JOHNSON CLARK M. (1990)	samp. J-35		BASIN AND RANGE - GREAT BASIN / BASIN AND RANGE / NEW MEXICO / LATIR VOLCANIC FIELD / RIO HONDO PLUTON		35	-105	36	-106	PLUTONIC ROCK	GRANODIORITE	COARSE-GRAINED			WHOLE ROCK
1990	[3553] JOHNSON CLARK M. (1990)	samp. J-55		BASIN AND RANGE - GREAT BASIN / BASIN AND RANGE / NEW MEXICO / LATIR VOLCANIC FIELD / RIO HONDO PLUTON		35	-105	36	-106	PLUTONIC ROCK	GRANODIORITE	COARSE-GRAINED			WHOLE ROCK
1990	[3553] JOHNSON CLARK M. (1990)	samp. J-101		BASIN AND RANGE - GREAT BASIN / BASIN AND RANGE / NEW MEXICO / LATIR VOLCANIC FIELD / RIO HONDO PLUTON		35	-105	36	-106	PLUTONIC ROCK	GRANODIORITE	COARSE-GRAINED			WHOLE ROCK
1990	[3553] JOHNSON CLARK M. (1990)	samp. 2C-26		BASIN AND RANGE - GREAT BASIN / BASIN AND RANGE / NEW MEXICO / LATIR VOLCANIC FIELD / RIO HONDO PLUTON		35	-105	36	-106	PLUTONIC ROCK	GRANODIORITE	COARSE-GRAINED			WHOLE ROCK
1990	[3553] JOHNSON CLARK M. (1990)	samp. 4J-6E		BASIN AND RANGE - GREAT BASIN / BASIN AND RANGE / NEW MEXICO / LATIR VOLCANIC FIELD / RIO HONDO PLUTON		35	-105	36	-106	PLUTONIC ROCK	NOT GIVEN				WHOLE ROCK
1990	[3553] JOHNSON CLARK M. (1990)	samp. J-35BE		BASIN AND RANGE - GREAT BASIN / BASIN AND RANGE / NEW MEXICO / LATIR VOLCANIC FIELD / RIO HONDO PLUTON		35	-105	36	-106	PLUTONIC ROCK	NOT GIVEN				WHOLE ROCK
1990	[3553] JOHNSON CLARK M. (1990)	samp. 4J-199E		BASIN AND RANGE - GREAT BASIN / BASIN AND RANGE / NEW MEXICO / LATIR VOLCANIC FIELD / RIO HONDO PLUTON		35	-105	36	-106	PLUTONIC ROCK	NOT GIVEN				WHOLE ROCK
1990	[3553] JOHNSON CLARK M. (1990)	samp. 2C-13		BASIN AND RANGE - GREAT BASIN / BASIN AND RANGE / NEW MEXICO / LATIR VOLCANIC FIELD / LUCERO PEAK PLUTON		35	-105	36	-106	PLUTONIC ROCK	NOT GIVEN				WHOLE ROCK
1990	[3553] JOHNSON CLARK M. (1990)	samp. 2C-15		BASIN AND RANGE - GREAT BASIN / BASIN AND RANGE / NEW MEXICO / LATIR VOLCANIC FIELD / LUCERO PEAK PLUTON		35	-105	36	-106	PLUTONIC ROCK	NOT GIVEN				WHOLE ROCK
1990	[3553] JOHNSON CLARK M. (1990)	samp. J-7		BASIN AND RANGE - GREAT BASIN / BASIN AND RANGE / NEW MEXICO / LATIR VOLCANIC FIELD / LUCERO PEAK PLUTON		35	-105	36	-106	PLUTONIC ROCK	NOT GIVEN				WHOLE ROCK
1990	[3553] JOHNSON CLARK M. (1990)	samp. 2C-10		BASIN AND RANGE - GREAT BASIN / BASIN AND RANGE / NEW MEXICO / LATIR VOLCANIC FIELD / BEAR CANYON PLUTON		35	-105	36	-106	PLUTONIC ROCK	GRANITE				WHOLE ROCK
1990	[3553] JOHNSON CLARK M. (1990)	samp. J-37		BASIN AND RANGE - GREAT BASIN / BASIN AND RANGE / NEW MEXICO / LATIR VOLCANIC FIELD / BEAR CANYON PLUTON		35	-105	36	-106	PLUTONIC ROCK	GRANITE				WHOLE ROCK
1990	[3553] JOHNSON CLARK M. (1990)	samp. 2C-52		BASIN AND RANGE - GREAT BASIN / BASIN AND RANGE / NEW MEXICO / LATIR VOLCANIC FIELD / SULPHUR GULCH PLUTON		35	-105	36	-106	PLUTONIC ROCK	GRANITE				WHOLE ROCK
1990	[3553] JOHNSON CLARK M. (1990)	samp. J-36		BASIN AND RANGE - GREAT BASIN / BASIN AND RANGE / NEW MEXICO / LATIR VOLCANIC FIELD / SULPHUR GULCH PLUTON		35	-105	36	-106	PLUTONIC ROCK	GRANITE				WHOLE ROCK
1990	[3553] JOHNSON CLARK M. (1990)	samp. 2C-44		BASIN AND RANGE - GREAT BASIN / BASIN AND RANGE / NEW MEXICO / LATIR VOLCANIC FIELD / RED RIVER INTRUSIVE COMPLEX		35	-105	36	-106	PLUTONIC ROCK	GRANITE				WHOLE ROCK
1988	[3554] LEAT P. T. (1988)	samp. 5LT153		NORTH AMERICAN CORDILLERA - CENOZOIC-QUATERNARY / CORDILLERA UNITED STATES / COLORADO / ELK MOUNTAIN SILL		40.57	-106.98	40.57	-106.98	PLUTONIC ROCK	NOT GIVEN				WHOLE ROCK	59.42	XRF			0.94	XRF					14.14	XRF					5.29							5.7	XRF			4.88	XRF			0.086	XRF
1988	[3554] LEAT P. T. (1988)	samp. 5LT151		NORTH AMERICAN CORDILLERA - CENOZOIC-QUATERNARY / CORDILLERA UNITED STATES / COLORADO / ELK MOUNTAIN SILL		40.57	-106.98	40.57	-106.98	PLUTONIC ROCK	NOT GIVEN				WHOLE ROCK	58.2	XRF			1	XRF					14.08	XRF					5.7							5.88	XRF			5.48	XRF			0.063	XRF
1988	[3554] LEAT P. T. (1988)	samp. 5LT156		NORTH AMERICAN CORDILLERA - CENOZOIC-QUATERNARY / CORDILLERA UNITED STATES / COLORADO / ELK MOUNTAIN SILL		40.57	-106.98	40.57	-106.98	PLUTONIC ROCK	MINETTE				WHOLE ROCK	50.01	XRF			1.51	XRF					14.3	XRF					8.87							7.49	XRF			7.76	XRF			0.126	XRF
1988	[3554] LEAT P. T. (1988)	samp. 5LT157		NORTH AMERICAN CORDILLERA - CENOZOIC-QUATERNARY / CORDILLERA UNITED STATES / COLORADO / ELK MOUNTAIN SILL		40.57	-106.98	40.57	-106.98	PLUTONIC ROCK	MINETTE				WHOLE ROCK	50.18	XRF			1.5	XRF					13.82	XRF					8.71							7.79	XRF			8.2	XRF			0.139	XRF
1988	[3554] LEAT P. T. (1988)	samp. 5LT155		NORTH AMERICAN CORDILLERA - CENOZOIC-QUATERNARY / CORDILLERA UNITED STATES / COLORADO / ELK MOUNTAIN SILL		40.57	-106.98	40.57	-106.98	PLUTONIC ROCK	MINETTE				WHOLE ROCK	50.11	XRF			1.6	XRF					12.09	XRF					8.59							8.51	XRF			9.3	XRF			0.199	XRF
1988	[3554] LEAT P. T. (1988)	samp. 5LT154		NORTH AMERICAN CORDILLERA - CENOZOIC-QUATERNARY / CORDILLERA UNITED STATES / COLORADO / ELK MOUNTAIN SILL		40.57	-106.98	40.57	-106.98	PLUTONIC ROCK	MINETTE				WHOLE ROCK	48.98	XRF			1.48	XRF					12.18	XRF					8.42							9.37	XRF			10.11	XRF			0.121	XRF
1988	[3554] LEAT P. T. (1988)	samp. 5LT152		NORTH AMERICAN CORDILLERA - CENOZOIC-QUATERNARY / CORDILLERA UNITED STATES / COLORADO / ELK MOUNTAIN SILL		40.57	-106.98	40.57	-106.98	PLUTONIC ROCK	MINETTE				WHOLE ROCK	48.68	XRF			1.51	XRF					11.02	XRF					8.14							11.12	XRF			10.28	XRF			0.204	XRF
1991	[3557] LEAT P. T. (1991)	samp. 5LT44		RIO GRANDE RIFT / SAN LUIS BASIN / COLORADO	GLENWOOD CANYON, COLORADO RIVER	39	-107	40	-108	PLUTONIC ROCK	GRANITE				WHOLE ROCK	62.61	XRF			0.65	XRF					16.19	XRF					6.25							4.07	XRF			3.37	XRF			0.096	XRF
1991	[3557] LEAT P. T. (1991)	samp. 5LT76		RIO GRANDE RIFT / SAN LUIS BASIN / COLORADO	PARK RANGE	40.28	-106.83	40.28	-106.83	PLUTONIC ROCK	GRANITE				WHOLE ROCK	74.31	XRF			0.255	XRF					14.22	XRF					2.07							2.33	XRF			0.77	XRF			0.03	XRF
1991	[3557] LEAT P. T. (1991)	samp. 5LT132		RIO GRANDE RIFT / SAN LUIS BASIN / COLORADO	PARK RANGE	40.08	-106.88	40.08	-106.88	PLUTONIC ROCK	GRANITE				WHOLE ROCK	66.59	XRF			0.563	XRF					16.25	XRF					4.25							3.14	XRF			1.5	XRF			0.074	XRF
1991	[3557] LEAT P. T. (1991)	samp. 5LT320		RIO GRANDE RIFT / SAN LUIS BASIN / COLORADO	TENNESSEE CREEK, NORTHERN PARK RANGE	40.95	-107	40.95	-107	PLUTONIC ROCK	GRANITE				WHOLE ROCK	67.65	XRF			0.322	XRF					16.58	XRF					2.83							1.91	XRF			1.52	XRF			0.031	XRF
1989	[3564] THOMPSON R. N. (1989)	samp. 5LT180		NORTH AMERICAN CORDILLERA - CENOZOIC-QUATERNARY / CORDILLERA UNITED STATES / COLORADO / ELK MOUNTAIN SILL		40.57	-106.98	40.57	-106.98	PLUTONIC ROCK	MINETTE				WHOLE ROCK	51.6	XRF			1.65	XRF					10.8	XRF					8.2							7.15	XRF			10.78	XRF			0.11	XRF
1989	[3564] THOMPSON R. N. (1989)	samp. US94		NORTH AMERICAN CORDILLERA - CENOZOIC-QUATERNARY / CORDILLERA UNITED STATES / COLORADO	ELKHEAD MOUNTAINS IGNEOUS PROVINCE, ROADSIDE DIKE AT FORTIFICATION ROCKS	40.5	-107	41	-107.5	PLUTONIC ROCK	MINETTE				WHOLE ROCK	55.52	XRF			1.3	XRF					12.28	XRF					6.99							6.98	XRF			7.43	XRF			0.09	XRF
1989	[3564] THOMPSON R. N. (1989)	samp. US102	12105-US102	NORTH AMERICAN CORDILLERA - CENOZOIC-QUATERNARY / CORDILLERA UNITED STATES / COLORADO	ELKHEAD MOUNTAINS IGNEOUS PROVINCE, ROADSIDE DIKE AT SLATER GORGE	40.5	-107	41	-107.5	PLUTONIC ROCK	MINETTE				WHOLE ROCK	55.8	XRF			1.03	XRF					13.42	XRF					5.99							8.3	XRF			6.38	XRF			0.08	XRF
1989	[3564] THOMPSON R. N. (1989)	samp. 5LT226		NORTH AMERICAN CORDILLERA - CENOZOIC-QUATERNARY / CORDILLERA UNITED STATES / COLORADO / BRUSH MOUNTAIN	ELKHEAD MOUNTAINS IGNEOUS PROVINCE, SUMMIT OF BRUSH MOUNTAIN, DIKE	40.5	-107	41	-107.5	PLUTONIC ROCK	MINETTE				WHOLE ROCK	54.56	XRF			1.55	XRF					14.21	XRF					8.17							7.09	XRF			6.11	XRF			0.11	XRF
1989	[3564] THOMPSON R. N. (1989)	samp. 5LT268		NORTH AMERICAN CORDILLERA - CENOZOIC-QUATERNARY / CORDILLERA UNITED STATES / COLORADO / BIBLE BACK MOUNTAIN	ELKHEAD MOUNTAINS IGNEOUS PROVINCE, N SLOPE OF BIBLE BACK MOUNTAIN, SILL	40.5	-107	41	-107.5	PLUTONIC ROCK	MINETTE				WHOLE ROCK	56.98	XRF			1.46	XRF					13.57	XRF					7.1							6.2	XRF			5.1	XRF			0.1	XRF
1989	[3564] THOMPSON R. N. (1989)	samp. 5LT256		NORTH AMERICAN CORDILLERA - CENOZOIC-QUATERNARY / CORDILLERA UNITED STATES / COLORADO	ELKHEAD MOUNTAINS IGNEOUS PROVINCE, SLATER PARK, DIKE	40.5	-107	41	-107.5	PLUTONIC ROCK	MINETTE				WHOLE ROCK	58.79	XRF			1.33	XRF					13.86	XRF					6.37							5.23	XRF			4.47	XRF			0.16	XRF
1989	[3564] THOMPSON R. N. (1989)	samp. 5LT314		NORTH AMERICAN CORDILLERA - CENOZOIC-QUATERNARY / CORDILLERA UNITED STATES / COLORADO / CITY MOUNTAIN	ELKHEAD MOUNTAINS IGNEOUS PROVINCE, CITY MOUNTAIN, SILL	40.5	-107	41	-107.5	PLUTONIC ROCK	MINETTE				WHOLE ROCK	61.12	XRF			1.03	XRF					14.38	XRF					5.54							5.36	XRF			3.77	XRF			0.08	XRF
1989	[3564] THOMPSON R. N. (1989)	samp. 5LT313		NORTH AMERICAN CORDILLERA - CENOZOIC-QUATERNARY / CORDILLERA UNITED STATES / COLORADO / CITY MOUNTAIN	ELKHEAD MOUNTAINS IGNEOUS PROVINCE, CITY MOUNTAIN, DIKE	40.5	-107	41	-107.5	PLUTONIC ROCK	MINETTE				WHOLE ROCK	56.74	XRF			1.53	XRF					15.75	XRF					12.87							2.91	XRF			1.44	XRF			0.3	XRF
1989	[3564] THOMPSON R. N. (1989)	samp. 5LT179	12111-5LT179	NORTH AMERICAN CORDILLERA - CENOZOIC-QUATERNARY / CORDILLERA UNITED STATES / COLORADO / QUAKER MOUNTAIN	ELKHEAD MOUNTAINS IGNEOUS PROVINCE, SW SLOPE OF QUAKER MOUNTAIN	40.5	-107	41	-107.5	PLUTONIC ROCK	MINETTE				WHOLE ROCK	53.21	XRF			1.5	XRF					13.15	XRF					8.47							7.59	XRF			9.18	XRF			0.12	XRF
1992	[3909] GIBSON S. A. (1992)	samp. 89SB186		RIO GRANDE RIFT / SAN LUIS BASIN / COLORADO	DIKE, RILEY	34.33	-107.27	34.33	-107.27	PLUTONIC ROCK	MINETTE				WHOLE ROCK
1986	[3972] GROVE T. L. (1986)	samp. 431MB		CASCADES / HIGH CASCADES / CALIFORNIA / MEDICINE LAKE VOLCANO	TIMBER MOUNTAIN, LITTLE GLASS MOUNTAIN	41.58	-121.58	41.58	-121.58	PLUTONIC ROCK	GABBRO, HORNBLENDE				WHOLE ROCK	52.9	XRF			0.81	XRF					19.1	XRF					7.64							9.64	XRF			5.82	XRF			0.12	XRF
1986	[3972] GROVE T. L. (1986)	samp. 532MA		CASCADES / HIGH CASCADES / CALIFORNIA / MEDICINE LAKE VOLCANO	TIMBER MOUNTAIN, LITTLE GLASS MOUNTAIN	41.58	-121.58	41.58	-121.58	PLUTONIC ROCK	GABBRO, HORNBLENDE				WHOLE ROCK	53.9	XRF			0.76	XRF					18.5	XRF					7.57							8.89	XRF			6.02	XRF			0.12	XRF
1986	[3972] GROVE T. L. (1986)	samp. 647M		CASCADES / HIGH CASCADES / CALIFORNIA / MEDICINE LAKE VOLCANO	TIMBER MOUNTAIN, LITTLE GLASS MOUNTAIN	41.58	-121.58	41.58	-121.58	PLUTONIC ROCK	GABBRO, HORNBLENDE				WHOLE ROCK	53.6	XRF			0.87	XRF					17.8	XRF					8							8.94	XRF			5.15	XRF			0.13	XRF
1986	[3972] GROVE T. L. (1986)	samp. 661MC		CASCADES / HIGH CASCADES / CALIFORNIA / MEDICINE LAKE VOLCANO	TIMBER MOUNTAIN, LITTLE GLASS MOUNTAIN	41.58	-121.58	41.58	-121.58	PLUTONIC ROCK	GABBRO, HORNBLENDE				WHOLE ROCK	53.8	XRF			0.92	XRF					17.8	XRF					8							8.67	XRF			5.37	XRF			0.14	XRF
1986	[3972] GROVE T. L. (1986)	samp. 661ME		CASCADES / HIGH CASCADES / CALIFORNIA / MEDICINE LAKE VOLCANO	TIMBER MOUNTAIN, LITTLE GLASS MOUNTAIN	41.58	-121.58	41.58	-121.58	PLUTONIC ROCK	GABBRO, HORNBLENDE				WHOLE ROCK	53.4	XRF			0.79	XRF					18	XRF					7.76							8.89	XRF			5.63	XRF			0.12	XRF
2001	[4584] CONREY R.M. (2001)	samp. MJ-PF2		CASCADES / HIGH CASCADES / OREGON / MOUNT ST. JEFFERSON		44.692	-121.8	44.692	-121.8	PLUTONIC ROCK	GRANODIORITE				WHOLE ROCK	69.57	XRF			0.42	XRF					15.83	XRF						3.44						2.4	XRF			0.77	XRF			0.05	XRF
2001	[4584] CONREY R.M. (2001)	samp. MJ-1003		CASCADES / HIGH CASCADES / OREGON / MOUNT ST. JEFFERSON		44.692	-121.8	44.692	-121.8	PLUTONIC ROCK	GRANODIORITE				WHOLE ROCK	70.97	XRF			0.44	XRF					15.49	XRF						2.84						2.25	XRF			0.79	XRF			0.04	XRF
1986	[4665] LAUGHLIN A. W. (1986)	samp. AWL-18-83		COLORADO PLATEAU / NAVAJO SECTION / ARIZONA / NAVAJO VOLCANIC FIELD	DIKE, CHILCHINBITO ROCK, NAVAJO COUNTY	36.5583	-110.0667	36.5583	-110.0667	PLUTONIC ROCK	LAMPROPHYRE				WHOLE ROCK	40.05	WET/AAS			2.19	WET/AAS					10.65	WET/AAS						5.16					2.42	13.56	WET/AAS			5.63	WET/AAS			0.93	WET/AAS
1986	[4665] LAUGHLIN A. W. (1986)	samp. AWL-19-83		COLORADO PLATEAU / NAVAJO SECTION / ARIZONA / NAVAJO VOLCANIC FIELD	DIKE CUTTING COM RIDGE MONOCLINE, NAVAJO COUNTY	36.7767	-110.0767	36.7767	-110.0767	PLUTONIC ROCK	LAMPROPHYRE				WHOLE ROCK	55.92	WET/AAS			1.28	WET/AAS					12.82	WET/AAS						4.39					1.36	7.05	WET/AAS			4.68	WET/AAS			0.08	WET/AAS
1986	[4665] LAUGHLIN A. W. (1986)	samp. AWL-22-83		COLORADO PLATEAU / NAVAJO SECTION / ARIZONA / NAVAJO VOLCANIC FIELD	DIKE CUTTING COM RIDGE MONOCLINE, NAVAJO COUNTY	36.7767	-110.0767	36.7767	-110.0767	PLUTONIC ROCK	LAMPROPHYRE				WHOLE ROCK	39.39	WET/AAS			3.48	WET/AAS					8.91	WET/AAS						5.74					6.09	12.14	WET/AAS			14.36	WET/AAS			0.2	WET/AAS
1986	[4665] LAUGHLIN A. W. (1986)	samp. AWL-23-83		COLORADO PLATEAU / NAVAJO SECTION / ARIZONA / NAVAJO VOLCANIC FIELD	DIKE CUTTING COM RIDGE MONOCLINE, NAVAJO COUNTY	36.7917	-110.0883	36.7917	-110.0883	PLUTONIC ROCK	LAMPROPHYRE				WHOLE ROCK	55.32	WET/AAS			1.12	WET/AAS					12.74	WET/AAS						4.5					1.41	6.89	WET/AAS			4.92	WET/AAS			0.09	WET/AAS
1986	[4665] LAUGHLIN A. W. (1986)	samp. AWL-24-83		COLORADO PLATEAU / NAVAJO SECTION / ARIZONA / NAVAJO VOLCANIC FIELD	NAKAITO BENCH, NAVAJO COUNTY	36.9667	-109.5	36.9667	-109.5	PLUTONIC ROCK	LAMPROPHYRE				WHOLE ROCK	41.71	WET/AAS			3.94	WET/AAS					8.26	WET/AAS						5.79					4.4	10.4	WET/AAS			14.38	WET/AAS			0.18	WET/AAS
1986	[4665] LAUGHLIN A. W. (1986)	samp. AWL-25-83		COLORADO PLATEAU / NAVAJO SECTION / ARIZONA / NAVAJO VOLCANIC FIELD	DIKE, TEEC NOS POS, NAVAJO COUNTY	36.8917	-109.1	36.8917	-109.1	PLUTONIC ROCK	LAMPROPHYRE				WHOLE ROCK	49.49	WET/AAS			2.95	WET/AAS					9.74	WET/AAS						3.96					3.36	9	WET/AAS			8.52	WET/AAS			0.14	WET/AAS
1986	[4665] LAUGHLIN A. W. (1986)	samp. AWL-34-83		COLORADO PLATEAU / NAVAJO SECTION / ARIZONA / NAVAJO VOLCANIC FIELD	DIKE, NAVAJO COUNTY	36.62	-108.985	36.62	-108.985	PLUTONIC ROCK	LAMPROPHYRE				WHOLE ROCK	46.53	WET/AAS			1.32	WET/AAS					10.87	WET/AAS						5.04					1.96	10.5	WET/AAS			7.63	WET/AAS			0.17	WET/AAS
1986	[4665] LAUGHLIN A. W. (1986)	samp. AWL-35-83		COLORADO PLATEAU / NAVAJO SECTION / ARIZONA / NAVAJO VOLCANIC FIELD	DIKE NEAR LOS GIGANTES BUTTE, NAVAJO COUNTY	36.6417	-109.3417	36.6417	-109.3417	PLUTONIC ROCK	LAMPROPHYRE				WHOLE ROCK	33.58	WET/AAS			4.74	WET/AAS					6.84	WET/AAS						5.4					7.56	14.25	WET/AAS			16.14	WET/AAS			0.2	WET/AAS
1986	[4665] LAUGHLIN A. W. (1986)	samp. AWL-37-83		COLORADO PLATEAU / NAVAJO SECTION / ARIZONA / NAVAJO VOLCANIC FIELD	DIKE, SONSELA BUTTE, NAVAJO COUNTY	36.0967	-109.12	36.0967	-109.12	PLUTONIC ROCK	LAMPROPHYRE				WHOLE ROCK	49.18	WET/AAS			2.73	WET/AAS					10.25	WET/AAS						3.78					3.92	9.1	WET/AAS			10.14	WET/AAS			0.12	WET/AAS
1981	[4666] RODEN M. F. (1981)	samp. BPR-5	18527-BPR-5	COLORADO PLATEAU / NAVAJO SECTION / ARIZONA / NAVAJO VOLCANIC FIELD	BUELL PARK PIPE	37.08	-110.1	37.08	-110.1	PLUTONIC ROCK	MINETTE	LAMPROPHYRIC			WHOLE ROCK
1981	[4666] RODEN M. F. (1981)	samp. BPR-6	18527-BPR-6	COLORADO PLATEAU / NAVAJO SECTION / ARIZONA / NAVAJO VOLCANIC FIELD	BUELL PARK PIPE	37.08	-110.1	37.08	-110.1	PLUTONIC ROCK	MINETTE	LAMPROPHYRIC			WHOLE ROCK
1981	[4666] RODEN M. F. (1981)	samp. BP-37	18527-BP-37	COLORADO PLATEAU / NAVAJO SECTION / ARIZONA / NAVAJO VOLCANIC FIELD	BUELL PARK PIPE	37.08	-110.1	37.08	-110.1	PLUTONIC ROCK	MINETTE				WHOLE ROCK
1981	[4666] RODEN M. F. (1981)	samp. BPR-35		COLORADO PLATEAU / NAVAJO SECTION / ARIZONA / NAVAJO VOLCANIC FIELD	BUELL PARK PIPE	37.08	-110.1	37.08	-110.1	PLUTONIC ROCK	MINETTE	TRACHYTIC MATRIX			WHOLE ROCK
1990	[4667] RODEN M. F. (1990)	samp. BP-37	18527-BP-37	COLORADO PLATEAU / NAVAJO SECTION / ARIZONA / NAVAJO VOLCANIC FIELD	BUELL PARK PIPE	37.08	-110.1	37.08	-110.1	PLUTONIC ROCK	MINETTE				WHOLE ROCK
1990	[4667] RODEN M. F. (1990)	samp. N320-TP		COLORADO PLATEAU / NAVAJO SECTION / COLORADO / NAVAJO VOLCANIC FIELD	DIKE, TODILTO PARK	37.3	-108.5	37.4	-109	PLUTONIC ROCK	MINETTE				WHOLE ROCK
1990	[4667] RODEN M. F. (1990)	samp. A103		COLORADO PLATEAU / NAVAJO SECTION / CALIFORNIA / NAVAJO VOLCANIC FIELD / THE THUMB MINETTE DIATREME	THE THUMB, FOUR CORNERS AREA	36.6	-109.05	36.6	-109.05	PLUTONIC ROCK	MINETTE				WHOLE ROCK
1990	[4667] RODEN M. F. (1990)	samp. C076		COLORADO PLATEAU / NAVAJO SECTION / CALIFORNIA / NAVAJO VOLCANIC FIELD / THE THUMB MINETTE DIATREME	THE THUMB, FOUR CORNERS AREA	36.6	-109.05	36.6	-109.05	PLUTONIC ROCK	MINETTE				WHOLE ROCK
1985	[4676] VANIMAN D. T. (1985)	samp. Z4-23-11		BASIN AND RANGE - GREAT BASIN / GREAT BASIN / NEW MEXICO	NW CERROS DE LAS MUJERES PLUG, CERRO POMO QUADRANGLE, VALENCIA COUNTY	34.6797	-108.357	34.6797	-108.357	PLUTONIC ROCK	MINETTE				WHOLE ROCK	51.99	XRF			1.64	XRF					9.99	XRF						3.09					4.13	6.91	XRF			11.79	XRF			0.12	XRF
1985	[4676] VANIMAN D. T. (1985)	samp. Z12-16-1A		BASIN AND RANGE - GREAT BASIN / GREAT BASIN / NEW MEXICO	SE CERROS DE LAS MUJERES MINETTE PLUG, CERRO POMO QUADRANGLE, VALENCIA COUNTY	34.6562	-108.3322	34.6562	-108.3322	PLUTONIC ROCK	MINETTE				WHOLE ROCK	48.64	XRF			2.37	XRF					9.95	XRF						4.6					3.84	9.77	XRF			10.26	XRF			0.13	XRF
1985	[4676] VANIMAN D. T. (1985)	samp. Z12-16-1B		BASIN AND RANGE - GREAT BASIN / GREAT BASIN / NEW MEXICO	SE CERROS DE LAS MUJERES MINETTE PLUG, CERRO POMO QUADRANGLE, VALENCIA COUNTY	34.6562	-108.3322	34.6562	-108.3322	PLUTONIC ROCK	MINETTE				WHOLE ROCK	48.5	XRF			2.48	XRF					10.05	XRF						4.2					4.16	9.27	XRF			11.11	XRF			0.14	XRF
1985	[4676] VANIMAN D. T. (1985)	samp. Z12-16-3		BASIN AND RANGE - GREAT BASIN / GREAT BASIN / NEW MEXICO	SE CERROS DE LAS MUJERES MINETTE PLUG, CERRO POMO QUADRANGLE, VALENCIA COUNTY	34.6562	-108.3322	34.6562	-108.3322	PLUTONIC ROCK	MINETTE				WHOLE ROCK	48.74	XRF			2.5	XRF					10.04	XRF						3.21					5.07	9.43	XRF			10.84	XRF			0.14	XRF
1985	[4676] VANIMAN D. T. (1985)	samp. Z12-16-4		BASIN AND RANGE - GREAT BASIN / GREAT BASIN / NEW MEXICO	SE CERROS DE LAS MUJERES MINETTE PLUG, CERRO POMO QUADRANGLE, VALENCIA COUNTY	34.6562	-108.3322	34.6562	-108.3322	PLUTONIC ROCK	MINETTE				WHOLE ROCK	48.89	XRF			2.47	XRF					10.19	XRF						5.44					2.72	9.37	XRF			10.38	XRF			0.14	XRF
1985	[4676] VANIMAN D. T. (1985)	samp. Z12-16-8		BASIN AND RANGE - GREAT BASIN / GREAT BASIN / NEW MEXICO	SE CERROS DE LAS MUJERES MINETTE PLUG, CERRO POMO QUADRANGLE, VALENCIA COUNTY	34.6562	-108.3322	34.6562	-108.3322	PLUTONIC ROCK	MINETTE				WHOLE ROCK	49.29	XRF			2.42	XRF					10.1	XRF						3.61					4.62	9.26	XRF			10.22	XRF			0.13	XRF
1985	[4676] VANIMAN D. T. (1985)	samp. Z4-23-12A		BASIN AND RANGE - GREAT BASIN / GREAT BASIN / NEW MEXICO	CENTRAL CERROS DE LAS MUJERES MINETTE PLUG, CERRO POMO QUADRANGLE, VALENCIA COUNTY	34.668	-108.3477	34.668	-108.3477	PLUTONIC ROCK	MINETTE				WHOLE ROCK	46.7	XRF			2.39	XRF					9.24	XRF						5.14					4.1	9.41	XRF			13.44	XRF			0.15	XRF
1979	[4740] RODEN M. F. (1979)	samp. BPR-6	18527-BPR-6	COLORADO PLATEAU / NAVAJO SECTION / ARIZONA / NAVAJO VOLCANIC FIELD	BUELL PARK PIPE	37.08	-110.1	37.08	-110.1	PLUTONIC ROCK	MINETTE, OLIVINE				WHOLE ROCK	49.13	NOT			2.02	NOT					10.51	NOT						3.82					4.3	9.06	NOT			9.87	NOT			0.12	NOT
1979	[4740] RODEN M. F. (1979)	samp. BPR-5	18527-BPR-5	COLORADO PLATEAU / NAVAJO SECTION / ARIZONA / NAVAJO VOLCANIC FIELD	BUELL PARK PIPE	37.08	-110.1	37.08	-110.1	PLUTONIC ROCK	MINETTE, OLIVINE				WHOLE ROCK	48.94	NOT			2.03	NOT					10.11	NOT						4.47					3.6	8.98	NOT			10.03	NOT			0.12	NOT
1979	[4740] RODEN M. F. (1979)	samp. BP-69		COLORADO PLATEAU / NAVAJO SECTION / COLORADO / NAVAJO VOLCANIC FIELD	RING DIKE, BUELL PARK	37.3	-108.5	37.4	-109	PLUTONIC ROCK	MINETTE				WHOLE ROCK	55.46	NOT			0.91	NOT					10.65	NOT						3.68					1.08	4.34	NOT			9.17	NOT			0.05	NOT
1979	[4740] RODEN M. F. (1979)	samp. BP-37	18527-BP-37	COLORADO PLATEAU / NAVAJO SECTION / ARIZONA / NAVAJO VOLCANIC FIELD	BUELL PARK PIPE	37.08	-110.1	37.08	-110.1	PLUTONIC ROCK	MINETTE				WHOLE ROCK	56.23	NOT			1.08	NOT					12.14	NOT						4.38					1.36	6.37	NOT			6.63	NOT			0.08	NOT
1979	[4740] RODEN M. F. (1979)	samp. BP-41		COLORADO PLATEAU / NAVAJO SECTION / COLORADO / NAVAJO VOLCANIC FIELD	RING DIKE, BUELL PARK	37.3	-108.5	37.4	-109	PLUTONIC ROCK	MINETTE				WHOLE ROCK	58.88	NOT			0.87	NOT					13.38	NOT						3.77					1.17	6.12	NOT			4.31	NOT			0.06	NOT
1979	[4740] RODEN M. F. (1979)	samp. BP-35	20037-BP-35	COLORADO PLATEAU / NAVAJO SECTION / COLORADO / NAVAJO VOLCANIC FIELD	RING DIKE, BUELL PARK	37.3	-108.5	37.4	-109	PLUTONIC ROCK	MINETTE				WHOLE ROCK	59.5	NOT			0.89	NOT					12.93	NOT						3.02					1.46	5.3	NOT			4.9	NOT			0.06	NOT
1984	[4765] BACON C. R. (1984)	samp. 10-2		BASIN AND RANGE - GREAT BASIN / GREAT BASIN / CALIFORNIA / COSO VOLCANIC FIELD		36.1162	-117.8678	36.1162	-117.8678	PLUTONIC ROCK	GRANODIORITE				WHOLE ROCK
1984	[4765] BACON C. R. (1984)	samp. 13-42-2		BASIN AND RANGE - GREAT BASIN / GREAT BASIN / CALIFORNIA / COSO VOLCANIC FIELD		36.0652	-117.8592	36.0652	-117.8592	PLUTONIC ROCK	DIORITE				WHOLE ROCK
1996	[4916] BROPHY J. G. (1996)	samp. 1012M-D		CASCADES / HIGH CASCADES / CALIFORNIA / MEDICINE LAKE VOLCANO	TIMBER MOUNTAIN, LITTLE GLASS MOUNTAIN	41.58	-121.58	41.58	-121.58	PLUTONIC ROCK	GABBRO, HORNBLENDE				WHOLE ROCK	55	EMP (EPMA)			0.86	EMP (EPMA)					18	EMP (EPMA)						0.77					6.2	8.68	EMP (EPMA)			5.45	EMP (EPMA)			0.12	EMP (EPMA)
1996	[4916] BROPHY J. G. (1996)	samp. 1025M-C		CASCADES / HIGH CASCADES / CALIFORNIA / MEDICINE LAKE VOLCANO	TIMBER MOUNTAIN, LITTLE GLASS MOUNTAIN	41.58	-121.58	41.58	-121.58	PLUTONIC ROCK	GABBRO, HORNBLENDE				WHOLE ROCK	53.7	EMP (EPMA)			0.86	EMP (EPMA)					17.9	EMP (EPMA)						0.81					6.56	9.69	EMP (EPMA)			5.71	EMP (EPMA)			0.13	EMP (EPMA)
1996	[4916] BROPHY J. G. (1996)	samp. 1025M-D		CASCADES / HIGH CASCADES / CALIFORNIA / MEDICINE LAKE VOLCANO	TIMBER MOUNTAIN, LITTLE GLASS MOUNTAIN	41.58	-121.58	41.58	-121.58	PLUTONIC ROCK	GABBRO, HORNBLENDE				WHOLE ROCK	53.4	EMP (EPMA)			0.8	EMP (EPMA)					19.4	EMP (EPMA)						0.75					6.05	9.69	EMP (EPMA)			5.6	EMP (EPMA)			0.12	EMP (EPMA)
1996	[4916] BROPHY J. G. (1996)	samp. 1043M		CASCADES / HIGH CASCADES / CALIFORNIA / MEDICINE LAKE VOLCANO	TIMBER MOUNTAIN, LITTLE GLASS MOUNTAIN	41.58	-121.58	41.58	-121.58	PLUTONIC ROCK	GABBRO, HORNBLENDE				WHOLE ROCK	53.3	EMP (EPMA)			0.81	EMP (EPMA)					18.4	EMP (EPMA)						0.81					6.52	9.49	EMP (EPMA)			6.14	EMP (EPMA)			0.13	EMP (EPMA)
1996	[4916] BROPHY J. G. (1996)	samp. 1555M		CASCADES / HIGH CASCADES / CALIFORNIA / MEDICINE LAKE VOLCANO	TIMBER MOUNTAIN, LITTLE GLASS MOUNTAIN	41.58	-121.58	41.58	-121.58	PLUTONIC ROCK	GABBRO, HORNBLENDE				WHOLE ROCK	53.2	EMP (EPMA)			0.86	EMP (EPMA)					18.6	EMP (EPMA)						0.74					6.7	9.21	EMP (EPMA)			6.08	EMP (EPMA)			0.13	EMP (EPMA)
1935	[5292] BRODERICK T. M. (1935)	samp. 3161		MIDCONTINENT RIFT SYSTEM-KEWEENAWAN / KEWEENAW PENINSULA		47	-87.6	47.5	-88.75	PLUTONIC ROCK	GABBRO				WHOLE ROCK	61.39	NOT			1.07	NOT					14.07	NOT						2.8					4.33	2.61	NOT			1.3	NOT			0.11	NOT
1935	[5292] BRODERICK T. M. (1935)	samp. 3163		MIDCONTINENT RIFT SYSTEM-KEWEENAWAN / KEWEENAW PENINSULA		47	-87.6	47.5	-88.75	PLUTONIC ROCK	NOT GIVEN				WHOLE ROCK	48.4	NOT			2.37	NOT					13.23	NOT						6.42					8.42	6.61	NOT			5.01	NOT			0.22	NOT
1935	[5292] BRODERICK T. M. (1935)	samp. 3166		MIDCONTINENT RIFT SYSTEM-KEWEENAWAN / KEWEENAW PENINSULA		47	-87.6	47.5	-88.75	PLUTONIC ROCK	NOT GIVEN				WHOLE ROCK	45.41	NOT			2.62	NOT					12.37	NOT						7.54					9.66	6.4	NOT			5.47	NOT			0.39	NOT
1988	[5304] GROVE T. L. (1988)	samp. 85-26B		CASCADES / HIGH CASCADES / CALIFORNIA / MEDICINE LAKE VOLCANO		41.33	-121.33	41.83	-121.75	PLUTONIC ROCK	GRANITE				WHOLE ROCK	72.6	XRF			0.27	XRF					12.7	XRF					2.01							1.52	XRF			0.7	XRF
1988	[5304] GROVE T. L. (1988)	samp. 85-15B	24265-85-15B	CASCADES / HIGH CASCADES / CALIFORNIA / MEDICINE LAKE VOLCANO / BURNT LAVA FLOW	SURFACE OF FLOW W OF HIGH HOLE CRATER, 2200 FT W AND 2400 S OF NE CORNER, MEDICINE LAKE	41.58	-121.58	41.58	-121.58	PLUTONIC ROCK	GRANITE				WHOLE ROCK	72	XRF			0.21	XRF					14.3	XRF					1.98							1.14	XRF			0.33	XRF			0.03	XRF
1988	[5304] GROVE T. L. (1988)	samp. 716MB		CASCADES / HIGH CASCADES / CALIFORNIA / MEDICINE LAKE VOLCANO / BURNT LAVA FLOW	N END OF FLOW, 1000 FT W AND 500 FT N OF NE CORNER, MEDICINE LAKE	41.58	-121.58	41.58	-121.58	PLUTONIC ROCK	GRANITE				WHOLE ROCK	76.2	XRF			0.06	XRF					12.2	XRF					0.41							0.94	XRF			0.11	XRF			0.01	XRF
1988	[5304] GROVE T. L. (1988)	samp. 1157MA		CASCADES / HIGH CASCADES / CALIFORNIA / MEDICINE LAKE VOLCANO / BURNT LAVA FLOW	SURFACE OF FLOW W OF HIGH HOLE CRATER, 2200 FT W AND 2400 S OF NE CORNER, MEDICINE LAKE	41.58	-121.58	41.58	-121.58	PLUTONIC ROCK	GRANITE				WHOLE ROCK	74.8	XRF			0.21	XRF					12.7	XRF					1.54							1.28	XRF			0.41	XRF
1988	[5304] GROVE T. L. (1988)	samp. 86-1A	24265-86-1A	CASCADES / HIGH CASCADES / CALIFORNIA / MEDICINE LAKE VOLCANO / BURNT LAVA FLOW	SURFACE OF FLOW W OF HIGH HOLE CRATER, 2200 FT W AND 2400 S OF NE CORNER, MEDICINE LAKE	41.58	-121.58	41.58	-121.58	PLUTONIC ROCK	GRANITE				WHOLE ROCK	74.6	XRF			0.04	XRF					13.6	XRF					0.3							0.47	XRF
1988	[5304] GROVE T. L. (1988)	samp. 85-25	24266-85-25	CASCADES / HIGH CASCADES / CALIFORNIA / MEDICINE LAKE VOLCANO / MEDICINE LAKE FLOW	N EDGE OF FLOW, 1000 FT E AND 1500 FT N OF SW CORNER, MEDICINE LAKE	41.58	-121.58	41.58	-121.58	PLUTONIC ROCK	GRANITE				WHOLE ROCK	73	XRF			0.21	XRF					14.1	XRF					1.68							1.47	XRF			0.44	XRF			0.03	XRF
1988	[5304] GROVE T. L. (1988)	samp. 421MD		CASCADES / HIGH CASCADES / CALIFORNIA / MEDICINE LAKE VOLCANO	UNIT AGI, 1200 FT E AND 300 FT S OF NW CORNER, MEDICINE LAKE	41.58	-121.58	41.58	-121.58	PLUTONIC ROCK	GRANITE				WHOLE ROCK	72.6	XRF			0.12	XRF					13.7	XRF					1.63							0.65	XRF			0.21	XRF			0.04	XRF
1988	[5304] GROVE T. L. (1988)	samp. 561M		CASCADES / HIGH CASCADES / CALIFORNIA / MEDICINE LAKE VOLCANO / LAKE BASALT	LAKE BASALT, 2200 FT E AND 100 FT S OF NW CORNER, MEDICINE LAKE	41.58	-121.58	41.58	-121.58	PLUTONIC ROCK	GRANITE				WHOLE ROCK	70.1	XRF			0.41	XRF					15.1	XRF					2.61							2.28	XRF			0.78	XRF			0.05	XRF
1988	[5304] GROVE T. L. (1988)	samp. 1025MA		CASCADES / HIGH CASCADES / CALIFORNIA / MEDICINE LAKE VOLCANO / CRATER GLASS FLOW	2700 FT E AND 200 FT S OF NW CORNER, MEDICINE LAKE	41.58	-121.58	41.58	-121.58	PLUTONIC ROCK	GRANITE				WHOLE ROCK	70.1	XRF			0.35	XRF					14.7	XRF					2.56							1.64	XRF			0.51	XRF			0.04	XRF
1988	[5304] GROVE T. L. (1988)	samp. 663MC		CASCADES / HIGH CASCADES / CALIFORNIA / MEDICINE LAKE VOLCANO / LITTLE GLASS MOUNTAIN RHYOLITE	LITTLE GLASS MOUNTAIN, N EDGE OF FLOW, 700 FT N AND 100 FT W OF SE CORNER, MEDICINE LAKE	41.58	-121.58	41.58	-121.58	PLUTONIC ROCK	GRANITE				WHOLE ROCK	73	XRF			0.22	XRF					14.4	XRF					1.61							1.51	XRF			0.42	XRF			0.03	XRF
1988	[5304] GROVE T. L. (1988)	samp. 680M		CASCADES / HIGH CASCADES / CALIFORNIA / MEDICINE LAKE VOLCANO / MEDICINE LAKE FLOW	MEDICINE FLOW FROM W EDGE, 1100 FT W AND 300 FT N OF SE CORNER, MEDICINE LAKE	41.58	-121.58	41.58	-121.58	PLUTONIC ROCK	GRANITE				WHOLE ROCK	73	XRF			0.22	XRF					13.9	XRF					1.65							1.47	XRF			0.4	XRF			0.03	XRF
1988	[5304] GROVE T. L. (1988)	samp. 708M		CASCADES / HIGH CASCADES / CALIFORNIA / MEDICINE LAKE VOLCANO / PAINT POT CRATER FLOW	AT ROAD CROSSING FLOW, 2000 FT W AND 3300 FT N OF SE CORNER, MEDICINE LAKE	41.58	-121.58	41.58	-121.58	PLUTONIC ROCK	GRANITE				WHOLE ROCK	73.7	XRF			0.17	XRF					14	XRF					1.76							1.39	XRF			0.38	XRF
1988	[5304] GROVE T. L. (1988)	samp. 1025MA		CASCADES / HIGH CASCADES / CALIFORNIA / MEDICINE LAKE VOLCANO / CRATER GLASS FLOW	2700 FT E AND 200 FT S OF NW CORNER, MEDICINE LAKE	41.58	-121.58	41.58	-121.58	PLUTONIC ROCK	GRANITE				WHOLE ROCK	73.4	XRF			0.23	XRF					14	XRF					1.76							1.56	XRF			0.51	XRF			0.03	XRF
1988	[5304] GROVE T. L. (1988)	samp. 1049MA		CASCADES / HIGH CASCADES / CALIFORNIA / MEDICINE LAKE VOLCANO / LITTLE GLASS MOUNTAIN RHYOLITE	1500 FT W AND 2600 FT S OF NE CORNER, MEDICINE LAKE	41.58	-121.58	41.58	-121.58	PLUTONIC ROCK	GRANITE				WHOLE ROCK	73.3	XRF			0.2	XRF					14.1	XRF					1.59							1.57	XRF			0.52	XRF			0.03	XRF
1988	[5304] GROVE T. L. (1988)	samp. 1140MH		BASIN AND RANGE - GREAT BASIN / BASIN AND RANGE / CALIFORNIA / LONG VALLEY CALDERA / GLASS MOUNTAIN DOME	SOUTH DOME, 1600 FT S AND 2200 FT W OF NW CORNER, TIMBER MOUNTAIN	41.58	-121.58	41.58	-121.58	PLUTONIC ROCK	GRANITE				WHOLE ROCK	74.8	XRF			0.26	XRF					13.1	XRF					1.65							0.98	XRF			0.26	XRF			0.02	XRF
1988	[5304] GROVE T. L. (1988)	samp. 86-3		CASCADES / HIGH CASCADES / CALIFORNIA / MEDICINE LAKE VOLCANO / BURNT LAVA FLOW	SURFACE OF FLOW W OF HIGH HOLE CRATER, 2200 FT W AND 2400 S OF NE CORNER, MEDICINE LAKE	41.58	-121.58	41.58	-121.58	PLUTONIC ROCK	GRANITE				WHOLE ROCK	72.1	XRF			0.3	XRF					14.7	XRF					2.08							1.35	XRF			0.49	XRF			0.04	XRF
1988	[5304] GROVE T. L. (1988)	samp. 85-15A		CASCADES / HIGH CASCADES / CALIFORNIA / MEDICINE LAKE VOLCANO / BURNT LAVA FLOW	SURFACE OF FLOW W OF HIGH HOLE CRATER, 2200 FT W AND 2400 S OF NE CORNER, MEDICINE LAKE	41.58	-121.58	41.58	-121.58	PLUTONIC ROCK	GRANITE				WHOLE ROCK
1988	[5304] GROVE T. L. (1988)	samp. 532MB		CASCADES / HIGH CASCADES / CALIFORNIA / MEDICINE LAKE VOLCANO / LITTLE GLASS MOUNTAIN RHYOLITE	LITTLE GLASS MOUNTAIN, TOP OF NW FLOW LOBE, 1500 FT S AND 1700 FT E OF NW CORNER, MEDICINE LAKE	41.58	-121.58	41.58	-121.58	PLUTONIC ROCK	GRANITE				WHOLE ROCK
2001	[5541] BLEIN O. (2001)	samp. BD11		NORTH AMERICAN CORDILLERA - PALEOZOIC / CORDILLERA UNITED STATES / NEVADA / BLACK DYKE FORMATION	BLACK BUTTE	38.24	-118.34	38.24	-118.34	PLUTONIC ROCK	DIORITE				WHOLE ROCK	47.2	ICPAES			0.86	ICPAES					16.45	ICPAES					9.1	5.01					3.72	10.13	ICPAES			3.11	ICPAES			0.15	ICPAES
2001	[5541] BLEIN O. (2001)	samp. BD12		NORTH AMERICAN CORDILLERA - PALEOZOIC / CORDILLERA UNITED STATES / NEVADA / BLACK DYKE FORMATION	BLACK BUTTE	38.24	-118.34	38.24	-118.34	PLUTONIC ROCK	DIORITE				WHOLE ROCK	55.5	ICPAES			0.71	ICPAES					16.38	ICPAES					7.79	4.06					3.39	5.46	ICPAES			3.7	ICPAES			0.13	ICPAES
2001	[5541] BLEIN O. (2001)	samp. BD61		NORTH AMERICAN CORDILLERA - PALEOZOIC / CORDILLERA UNITED STATES / NEVADA / BLACK DYKE FORMATION	BLACK BUTTE	38.24	-118.34	38.24	-118.34	PLUTONIC ROCK	GABBRO				WHOLE ROCK	49.9	ICPAES			0.73	ICPAES					16.63	ICPAES					8.7	5.03					3.34	10.72	ICPAES			5.18	ICPAES			0.16	ICPAES
2001	[5541] BLEIN O. (2001)	samp. BD66		NORTH AMERICAN CORDILLERA - PALEOZOIC / CORDILLERA UNITED STATES / NEVADA / BLACK DYKE FORMATION	BLACK BUTTE	38.24	-118.34	38.24	-118.34	PLUTONIC ROCK	GABBRO				WHOLE ROCK	47.6	ICPAES			1.2	ICPAES					14.66	ICPAES					13.35	5.57					7.07	8.24	ICPAES			7.78	ICPAES			0.18	ICPAES
2001	[5541] BLEIN O. (2001)	samp. BD84		NORTH AMERICAN CORDILLERA - PALEOZOIC / CORDILLERA UNITED STATES / NEVADA / BLACK DYKE FORMATION	BLACK BUTTE	38.24	-118.34	38.24	-118.34	PLUTONIC ROCK	GABBRO				WHOLE ROCK	43.9	ICPAES			1.23	ICPAES					17.34	ICPAES					11.19	4.8					5.81	9.02	ICPAES			7.27	ICPAES			0.2	ICPAES
2001	[5541] BLEIN O. (2001)	samp. BD172		NORTH AMERICAN CORDILLERA - PALEOZOIC / CORDILLERA UNITED STATES / NEVADA / BLACK DYKE FORMATION	MARIETTA	38.24	-118.34	38.24	-118.34	PLUTONIC ROCK	DIORITE				WHOLE ROCK	52.67	ICPAES			0.73	ICPAES					14.47	ICPAES					10.04	5.05					4.54	7.53	ICPAES			5.64	ICPAES			0.19	ICPAES
2001	[5541] BLEIN O. (2001)	samp. BD204		NORTH AMERICAN CORDILLERA - PALEOZOIC / CORDILLERA UNITED STATES / NEVADA / BLACK DYKE FORMATION	MARIETTA	38.24	-118.34	38.24	-118.34	PLUTONIC ROCK	SYENITE				WHOLE ROCK	70.8	ICPAES			0.21	ICPAES					13.3	ICPAES						2.31						1.22	ICPAES			1.49	ICPAES			0.05	ICPAES
2001	[5541] BLEIN O. (2001)	samp. BD205		NORTH AMERICAN CORDILLERA - PALEOZOIC / CORDILLERA UNITED STATES / NEVADA / BLACK DYKE FORMATION	MARIETTA	38.24	-118.34	38.24	-118.34	PLUTONIC ROCK	GRANITE				WHOLE ROCK	69.8	ICPAES			0.22	ICPAES					12.8	ICPAES						2.24						2.58	ICPAES			0.79	ICPAES			0.04	ICPAES
2001	[5541] BLEIN O. (2001)	samp. BD222		NORTH AMERICAN CORDILLERA - PALEOZOIC / CORDILLERA UNITED STATES / NEVADA / BLACK DYKE FORMATION	MARIETTA	38.24	-118.34	38.24	-118.34	PLUTONIC ROCK	GRANITE				WHOLE ROCK	62.4	ICPAES			0.48	ICPAES					15.74	ICPAES					4.86	3.19					1.52	3.53	ICPAES			1.69	ICPAES			0.09	ICPAES
2001	[5541] BLEIN O. (2001)	samp. EL3^		CASCADES / HIGH CASCADES / CALIFORNIA	EUREKA PEAK	39.77	-120.62	39.77	-120.62	PLUTONIC ROCK	DIORITE				WHOLE ROCK	61.7	ICPAES			0.51	ICPAES					15.89	ICPAES					6.4							5.27	ICPAES			2.01	ICPAES			0.12	ICPAES
2001	[5541] BLEIN O. (2001)	samp. EL9		CASCADES / HIGH CASCADES / CALIFORNIA	EUREKA PEAK	39.77	-120.62	39.77	-120.62	PLUTONIC ROCK	GABBRO				WHOLE ROCK	53.38	ICPAES			0.67	ICPAES					13.88	ICPAES					10.96							8.68	ICPAES			5.77	ICPAES			0.2	ICPAES
2001	[5541] BLEIN O. (2001)	samp. EL5		CASCADES / HIGH CASCADES / CALIFORNIA	EUREKA PEAK	39.77	-120.62	39.77	-120.62	PLUTONIC ROCK	GABBRO				WHOLE ROCK	50.83	ICPAES			0.59	ICPAES					16.97	ICPAES					9.35							10.07	ICPAES			4.89	ICPAES			0.17	ICPAES
2001	[5541] BLEIN O. (2001)	samp. EL6		CASCADES / HIGH CASCADES / CALIFORNIA	EUREKA PEAK	39.77	-120.62	39.77	-120.62	PLUTONIC ROCK	DOLERITE				WHOLE ROCK	53.82	ICPAES			0.77	ICPAES					17.01	ICPAES					11.12							7.92	ICPAES			3.44	ICPAES			0.2	ICPAES
2002	[5647] STOCKSTILL K. R. (2002)	samp. 98-02C		CASCADES / HIGH CASCADES / WASHINGTON / MOUNT RAINIER / BURROUGHS MOUNTAIN LAVA FLOW	NORTH VERTICAL SECTION	46.87	-121.758	46.87	-121.758	PLUTONIC ROCK	NOT GIVEN	COARSE-GRAINED, EQUIGRANULAR			WHOLE ROCK	52.6	XRF			1.31	XRF					16.8	XRF					9.41							8.95	XRF			5.4	XRF			0.14	XRF
2002	[5647] STOCKSTILL K. R. (2002)	samp. 98-49C		CASCADES / HIGH CASCADES / WASHINGTON / MOUNT RAINIER / BURROUGHS MOUNTAIN LAVA FLOW	NORTH VERTICAL SECTION	46.87	-121.758	46.87	-121.758	PLUTONIC ROCK	NOT GIVEN	COARSE-GRAINED, EQUIGRANULAR			WHOLE ROCK	55.3	XRF			0.93	XRF					17.9	XRF					8.24							7.35	XRF			5.01	XRF			0.13	XRF
2002	[5647] STOCKSTILL K. R. (2002)	samp. 97-37C		CASCADES / HIGH CASCADES / WASHINGTON / MOUNT RAINIER / BURROUGHS MOUNTAIN LAVA FLOW	NORTH VERTICAL SECTION	46.87	-121.758	46.87	-121.758	PLUTONIC ROCK	NOT GIVEN	COARSE-GRAINED, EQUIGRANULAR			WHOLE ROCK	55.7	XRF			0.82	XRF					14.7	XRF					9.18							7.42	XRF			6.89	XRF			0.13	XRF
2002	[5647] STOCKSTILL K. R. (2002)	samp. 97-41C		CASCADES / HIGH CASCADES / WASHINGTON / MOUNT RAINIER / BURROUGHS MOUNTAIN LAVA FLOW	NORTH VERTICAL SECTION	46.87	-121.758	46.87	-121.758	PLUTONIC ROCK	NOT GIVEN	COARSE-GRAINED, EQUIGRANULAR			WHOLE ROCK	55.1	XRF			0.77	XRF					15.2	XRF					9.12							7.91	XRF			7.51	XRF			0.14	XRF
2002	[5647] STOCKSTILL K. R. (2002)	samp. 97-46C		CASCADES / HIGH CASCADES / WASHINGTON / MOUNT RAINIER / BURROUGHS MOUNTAIN LAVA FLOW	NORTH VERTICAL SECTION	46.87	-121.758	46.87	-121.758	PLUTONIC ROCK	NOT GIVEN	COARSE-GRAINED, EQUIGRANULAR			WHOLE ROCK	56.4	XRF			0.93	XRF					16.4	XRF					8.43							7.61	XRF			5.54	XRF			0.14	XRF
2002	[5647] STOCKSTILL K. R. (2002)	samp. 97-21C		CASCADES / HIGH CASCADES / WASHINGTON / MOUNT RAINIER / BURROUGHS MOUNTAIN LAVA FLOW	NORTH VERTICAL SECTION	46.87	-121.758	46.87	-121.758	PLUTONIC ROCK	NOT GIVEN	COARSE-GRAINED, EQUIGRANULAR			WHOLE ROCK	61.2	XRF			0.86	XRF					16.8	XRF					5.8							5.55	XRF			3.15	XRF			0.09	XRF
2002	[5647] STOCKSTILL K. R. (2002)	samp. 98-32C		CASCADES / HIGH CASCADES / WASHINGTON / MOUNT RAINIER / BURROUGHS MOUNTAIN LAVA FLOW	NORTH VERTICAL SECTION	46.87	-121.758	46.87	-121.758	PLUTONIC ROCK	NOT GIVEN	COARSE-GRAINED, EQUIGRANULAR			WHOLE ROCK	63.2	XRF			0.9	XRF					16.4	XRF					6.02							4.98	XRF			2.99	XRF			0.09	XRF
2002	[5647] STOCKSTILL K. R. (2002)	samp. 97-6G		CASCADES / HIGH CASCADES / WASHINGTON / MOUNT RAINIER / BURROUGHS MOUNTAIN LAVA FLOW	NORTH VERTICAL SECTION	46.87	-121.758	46.87	-121.758	PLUTONIC ROCK	NOT GIVEN				WHOLE ROCK	61.4	XRF			0.76	XRF					17.4	XRF					5.56							5.65	XRF			3.16	XRF			0.09	XRF
2002	[5647] STOCKSTILL K. R. (2002)	samp. 98-18G		CASCADES / HIGH CASCADES / WASHINGTON / MOUNT RAINIER / BURROUGHS MOUNTAIN LAVA FLOW	NORTH VERTICAL SECTION	46.87	-121.758	46.87	-121.758	PLUTONIC ROCK	NOT GIVEN				WHOLE ROCK	58.3	XRF			0.79	XRF					14.9	XRF					6.78							7.57	XRF			6.83	XRF			0.1	XRF
1991	[7037] BAKER M. B. (1991)	samp. 85-17	29438-85-17	CASCADES / HIGH CASCADES / CALIFORNIA / MEDICINE LAKE VOLCANO		41.33	-121.33	41.83	-121.75	PLUTONIC ROCK	GRANITE				WHOLE ROCK	71.5	XRF			0.31	XRF					13.1	XRF					2.31							1.41	XRF			0.82	XRF			0.04	XRF
1991	[7037] BAKER M. B. (1991)	samp. 85-32		CASCADES / HIGH CASCADES / CALIFORNIA / MEDICINE LAKE VOLCANO		41.33	-121.33	41.83	-121.75	PLUTONIC ROCK	GRANITE				WHOLE ROCK	71.6	XRF			0.29	XRF					13.3	XRF					2.15							1.63	XRF			0.8	XRF			0.03	XRF
1991	[7037] BAKER M. B. (1991)	samp. 1159M-A		CASCADES / HIGH CASCADES / CALIFORNIA / MEDICINE LAKE VOLCANO		41.33	-121.33	41.83	-121.75	PLUTONIC ROCK	TROCTOLITE				WHOLE ROCK	46.1	XRF			0.18	XRF					21.9	XRF					5.95							11.4	XRF			12	XRF			0.08	XRF
1991	[7037] BAKER M. B. (1991)	samp. 1160M		CASCADES / HIGH CASCADES / CALIFORNIA / MEDICINE LAKE VOLCANO		41.33	-121.33	41.83	-121.75	PLUTONIC ROCK	GABBRO				WHOLE ROCK	49.3	XRF			0.46	XRF					19.3	XRF					7.74							10.5	XRF			9.43	XRF			0.12	XRF
1995	[7810] SAMSON S. D. (1995)	samp. FR-1		APPALACHIANS / SOUTHERN APPALACHIANS / CAROLINA TERRANE / FLAT RIVER COMPLEX		36.39	-78.98	36.39	-78.98	PLUTONIC ROCK	GRANITE				WHOLE ROCK	70.4	XRF			0.38	XRF					14.74	XRF					1.38							2.03	XRF			0.67	XRF			0.086	XRF
1995	[7810] SAMSON S. D. (1995)	samp. SCB91-1		APPALACHIANS / SOUTHERN APPALACHIANS / CAROLINA TERRANE / ROXBORO GRANITE		36.39	-78.98	36.39	-78.98	PLUTONIC ROCK	GRANITE				WHOLE ROCK	76.76	XRF			0.12	XRF					12.77	XRF					0.94							0.63	XRF			0.09	XRF			0.04	XRF
1995	[7810] SAMSON S. D. (1995)	samp. SCB91-2		APPALACHIANS / SOUTHERN APPALACHIANS / CAROLINA TERRANE / COUNTRY LINE CREEK COMPLEX		36.39	-78.98	36.39	-78.98	PLUTONIC ROCK	PYROXENITE				WHOLE ROCK	50.39	XRF			0.68	XRF					4.63	XRF					12.26							11.79	XRF			17.06	XRF			0.256	XRF
1995	[7810] SAMSON S. D. (1995)	samp. SCB91-3		APPALACHIANS / SOUTHERN APPALACHIANS / CAROLINA TERRANE / COUNTRY LINE CREEK COMPLEX		36.39	-78.98	36.39	-78.98	PLUTONIC ROCK	GABBRO				WHOLE ROCK	44.32	XRF			1.21	XRF					16.58	XRF					13.87							12.98	XRF			6.62	XRF			0.2	XRF
1995	[7810] SAMSON S. D. (1995)	samp. 92MAR-3		APPALACHIANS / SOUTHERN APPALACHIANS / CAROLINA TERRANE / COUNTRY LINE CREEK COMPLEX		36.39	-78.98	36.39	-78.98	PLUTONIC ROCK	GRANITE				WHOLE ROCK	72.42	XRF			0.16	XRF					15.39	XRF					0.96							1.67	XRF			0.24	XRF			0.02	XRF
1998	[7828] BEARD B. L. (1998)	samp. DS93-8		BASIN AND RANGE - GREAT BASIN / GREAT BASIN / CALIFORNIA	DEEP SPRINGS VALLEY	37.35	-117.98	37.35	-117.98	PLUTONIC ROCK	NOT GIVEN				WHOLE ROCK	55.33	DCPAES			1.02	DCPAES					18.58	DCPAES					7.43							5.89	DCPAES			2.7	DCPAES			0.14	DCPAES
1998	[7828] BEARD B. L. (1998)	samp. DS92-5		BASIN AND RANGE - GREAT BASIN / GREAT BASIN / CALIFORNIA	DEEP SPRINGS VALLEY	37.35	-117.98	37.35	-117.98	PLUTONIC ROCK	NOT GIVEN				WHOLE ROCK	55.53	DCPAES			0.93	DCPAES					18.36	DCPAES					6.9							5.76	DCPAES			2.49	DCPAES			0.13	DCPAES
1998	[7828] BEARD B. L. (1998)	samp. DS93-56		BASIN AND RANGE - GREAT BASIN / GREAT BASIN / CALIFORNIA	DEEP SPRINGS VALLEY	37.35	-117.98	37.35	-117.98	PLUTONIC ROCK	NOT GIVEN				WHOLE ROCK	55.9	DCPAES			0.98	DCPAES					18.06	DCPAES					7.11							5.97	DCPAES			2.73	DCPAES			0.14	DCPAES
1998	[7828] BEARD B. L. (1998)	samp. DS92-3		BASIN AND RANGE - GREAT BASIN / GREAT BASIN / CALIFORNIA	DEEP SPRINGS VALLEY	37.35	-117.98	37.35	-117.98	PLUTONIC ROCK	NOT GIVEN				WHOLE ROCK	56.49	DCPAES			0.88	DCPAES					18.04	DCPAES					6.54							5.01	DCPAES			2.2	DCPAES			0.12	DCPAES
1998	[7828] BEARD B. L. (1998)	samp. DS93-5		BASIN AND RANGE - GREAT BASIN / GREAT BASIN / CALIFORNIA	DEEP SPRINGS VALLEY	37.35	-117.98	37.35	-117.98	PLUTONIC ROCK	NOT GIVEN				WHOLE ROCK	64.77	DCPAES			0.7	DCPAES					16.6	DCPAES					4.2							4.58	DCPAES			1.83	DCPAES			0.06	DCPAES
1998	[7830] PHILPOTTS A. R. (1998)	samp. S1		CENTRAL ATLANTIC MAGMATIC PROVINCE - CAMP / UNITED STATES / BUTTRESS DIKE	SHENIPSIT STATE FOREST, HARTFORD BASIN, CONNECTICUT	41.88	-72.42	41.88	-72.42	PLUTONIC ROCK	NOT GIVEN				WHOLE ROCK	51.5	XRF			0.75	XRF					14.69	XRF					11.33							11.01	XRF			7.63	XRF			0.18	XRF
1998	[7830] PHILPOTTS A. R. (1998)	samp. S2		CENTRAL ATLANTIC MAGMATIC PROVINCE - CAMP / UNITED STATES / BUTTRESS DIKE	SHENIPSIT STATE FOREST, HARTFORD BASIN, CONNECTICUT	41.88	-72.42	41.88	-72.42	PLUTONIC ROCK	NOT GIVEN				WHOLE ROCK	51.45	XRF			0.74	XRF					14.72	XRF					11.43							11.03	XRF			7.64	XRF			0.18	XRF
1998	[7830] PHILPOTTS A. R. (1998)	samp. S3		CENTRAL ATLANTIC MAGMATIC PROVINCE - CAMP / UNITED STATES / BUTTRESS DIKE	SHENIPSIT STATE FOREST, HARTFORD BASIN, CONNECTICUT	41.88	-72.42	41.88	-72.42	PLUTONIC ROCK	NOT GIVEN				WHOLE ROCK	51.68	XRF			0.75	XRF					14.71	XRF					11.57							10.93	XRF			7.5	XRF			0.19	XRF
1998	[7830] PHILPOTTS A. R. (1998)	samp. S4		CENTRAL ATLANTIC MAGMATIC PROVINCE - CAMP / UNITED STATES / BUTTRESS DIKE	SHENIPSIT STATE FOREST, HARTFORD BASIN, CONNECTICUT	41.88	-72.42	41.88	-72.42	PLUTONIC ROCK	NOT GIVEN				WHOLE ROCK	50.9	XRF			0.76	XRF					14.75	XRF					11.6							11.12	XRF			7.76	XRF			0.18	XRF
1998	[7830] PHILPOTTS A. R. (1998)	samp. S5		CENTRAL ATLANTIC MAGMATIC PROVINCE - CAMP / UNITED STATES / BUTTRESS DIKE	SHENIPSIT STATE FOREST, HARTFORD BASIN, CONNECTICUT	41.88	-72.42	41.88	-72.42	PLUTONIC ROCK	NOT GIVEN				WHOLE ROCK	51.83	XRF			0.75	XRF					14.75	XRF					11.37							10.89	XRF			7.47	XRF			0.18	XRF
1998	[7830] PHILPOTTS A. R. (1998)	samp. S6		CENTRAL ATLANTIC MAGMATIC PROVINCE - CAMP / UNITED STATES / BUTTRESS DIKE	SHENIPSIT STATE FOREST, HARTFORD BASIN, CONNECTICUT	41.88	-72.42	41.88	-72.42	PLUTONIC ROCK	NOT GIVEN				WHOLE ROCK	51.56	XRF			0.77	XRF					14.61	XRF					11.65							10.84	XRF			7.4	XRF			0.18	XRF
1998	[7830] PHILPOTTS A. R. (1998)	samp. S7		CENTRAL ATLANTIC MAGMATIC PROVINCE - CAMP / UNITED STATES / BUTTRESS DIKE	SHENIPSIT STATE FOREST, HARTFORD BASIN, CONNECTICUT	41.88	-72.42	41.88	-72.42	PLUTONIC ROCK	NOT GIVEN				WHOLE ROCK	52.49	XRF			0.8	XRF					14.65	XRF					11.59							10.36	XRF			7.16	XRF			0.18	XRF
1998	[7830] PHILPOTTS A. R. (1998)	samp. S8		CENTRAL ATLANTIC MAGMATIC PROVINCE - CAMP / UNITED STATES / BUTTRESS DIKE	SHENIPSIT STATE FOREST, HARTFORD BASIN, CONNECTICUT	41.88	-72.42	41.88	-72.42	PLUTONIC ROCK	NOT GIVEN				WHOLE ROCK	51.59	XRF			0.78	XRF					14.4	XRF					11.84							10.73	XRF			7.41	XRF			0.19	XRF
1998	[7830] PHILPOTTS A. R. (1998)	samp. S9		CENTRAL ATLANTIC MAGMATIC PROVINCE - CAMP / UNITED STATES / BUTTRESS DIKE	SHENIPSIT STATE FOREST, HARTFORD BASIN, CONNECTICUT	41.88	-72.42	41.88	-72.42	PLUTONIC ROCK	NOT GIVEN				WHOLE ROCK	51.84	XRF			0.79	XRF					14.58	XRF					11.75							10.72	XRF			7.28	XRF			0.19	XRF
1998	[7830] PHILPOTTS A. R. (1998)	samp. S10		CENTRAL ATLANTIC MAGMATIC PROVINCE - CAMP / UNITED STATES / BUTTRESS DIKE	SHENIPSIT STATE FOREST, HARTFORD BASIN, CONNECTICUT	41.88	-72.42	41.88	-72.42	PLUTONIC ROCK	NOT GIVEN				WHOLE ROCK	50.95	XRF			0.79	XRF					14.67	XRF					11.72							10.68	XRF			7.47	XRF			0.19	XRF
1998	[7830] PHILPOTTS A. R. (1998)	samp. S11		CENTRAL ATLANTIC MAGMATIC PROVINCE - CAMP / UNITED STATES / BUTTRESS DIKE	SHENIPSIT STATE FOREST, HARTFORD BASIN, CONNECTICUT	41.88	-72.42	41.88	-72.42	PLUTONIC ROCK	NOT GIVEN				WHOLE ROCK	52.21	XRF			0.76	XRF					14.71	XRF					11.34							10.51	XRF			7.4	XRF			0.17	XRF
1998	[7830] PHILPOTTS A. R. (1998)	samp. S12		CENTRAL ATLANTIC MAGMATIC PROVINCE - CAMP / UNITED STATES / BUTTRESS DIKE	SHENIPSIT STATE FOREST, HARTFORD BASIN, CONNECTICUT	41.88	-72.42	41.88	-72.42	PLUTONIC ROCK	NOT GIVEN				WHOLE ROCK	51.92	XRF			0.79	XRF					14.54	XRF					11.78							10.47	XRF			7.4	XRF			0.18	XRF
1998	[7830] PHILPOTTS A. R. (1998)	samp. S13		CENTRAL ATLANTIC MAGMATIC PROVINCE - CAMP / UNITED STATES / BUTTRESS DIKE	SHENIPSIT STATE FOREST, HARTFORD BASIN, CONNECTICUT	41.88	-72.42	41.88	-72.42	PLUTONIC ROCK	NOT GIVEN				WHOLE ROCK	52.36	XRF			0.8	XRF					14.86	XRF					11.52							10.31	XRF			7.08	XRF			0.18	XRF
1998	[7830] PHILPOTTS A. R. (1998)	samp. S14		CENTRAL ATLANTIC MAGMATIC PROVINCE - CAMP / UNITED STATES / BUTTRESS DIKE	SHENIPSIT STATE FOREST, HARTFORD BASIN, CONNECTICUT	41.88	-72.42	41.88	-72.42	PLUTONIC ROCK	NOT GIVEN				WHOLE ROCK	51.81	XRF			0.85	XRF					14.68	XRF					12.15							10.5	XRF			6.89	XRF			0.19	XRF
1998	[7830] PHILPOTTS A. R. (1998)	samp. S17		CENTRAL ATLANTIC MAGMATIC PROVINCE - CAMP / UNITED STATES / BUTTRESS DIKE	SHENIPSIT STATE FOREST, HARTFORD BASIN, CONNECTICUT	41.88	-72.42	41.88	-72.42	PLUTONIC ROCK	NOT GIVEN				WHOLE ROCK	51.78	XRF			0.82	XRF					14.46	XRF					12.32							10.55	XRF			7.25	XRF			0.19	XRF
1998	[7830] PHILPOTTS A. R. (1998)	samp. S17		CENTRAL ATLANTIC MAGMATIC PROVINCE - CAMP / UNITED STATES / BUTTRESS DIKE	SHENIPSIT STATE FOREST, HARTFORD BASIN, CONNECTICUT	41.88	-72.42	41.88	-72.42	PLUTONIC ROCK	NOT GIVEN				WHOLE ROCK	52.14	XRF			0.86	XRF					15.23	XRF					11.76							9.7	XRF			6.28	XRF			0.17	XRF
1998	[7830] PHILPOTTS A. R. (1998)	samp. S18		CENTRAL ATLANTIC MAGMATIC PROVINCE - CAMP / UNITED STATES / BUTTRESS DIKE	SHENIPSIT STATE FOREST, HARTFORD BASIN, CONNECTICUT	41.88	-72.42	41.88	-72.42	PLUTONIC ROCK	NOT GIVEN				WHOLE ROCK	51.94	XRF			0.74	XRF					14.68	XRF					11.61							10.59	XRF			7.56	XRF			0.18	XRF
1998	[7830] PHILPOTTS A. R. (1998)	samp. S19		CENTRAL ATLANTIC MAGMATIC PROVINCE - CAMP / UNITED STATES / BUTTRESS DIKE	SHENIPSIT STATE FOREST, HARTFORD BASIN, CONNECTICUT	41.88	-72.42	41.88	-72.42	PLUTONIC ROCK	NOT GIVEN				WHOLE ROCK	52.06	XRF			0.82	XRF					14.47	XRF					12.02							10.55	XRF			7.09	XRF			0.19	XRF
1998	[7830] PHILPOTTS A. R. (1998)	samp. S20		CENTRAL ATLANTIC MAGMATIC PROVINCE - CAMP / UNITED STATES / BUTTRESS DIKE	SHENIPSIT STATE FOREST, HARTFORD BASIN, CONNECTICUT	41.88	-72.42	41.88	-72.42	PLUTONIC ROCK	NOT GIVEN				WHOLE ROCK	51.39	XRF			0.74	XRF					14.67	XRF					11.78							11.05	XRF			7.42	XRF			0.19	XRF
1998	[7830] PHILPOTTS A. R. (1998)	samp. Y1		CENTRAL ATLANTIC MAGMATIC PROVINCE - CAMP / UNITED STATES / BUTTRESS DIKE	WEST OF YALE GOLF COURSE, ORANGE, HARTFORD BASIN, CONNECTICUT	41.28	-73.03	41.28	-73.03	PLUTONIC ROCK	NOT GIVEN				WHOLE ROCK	51.25	XRF			0.74	XRF					14.9	XRF					11.58							10.9	XRF			7.41	XRF			0.19	XRF
1998	[7830] PHILPOTTS A. R. (1998)	samp. Y2		CENTRAL ATLANTIC MAGMATIC PROVINCE - CAMP / UNITED STATES / BUTTRESS DIKE	WEST OF YALE GOLF COURSE, ORANGE, HARTFORD BASIN, CONNECTICUT	41.28	-73.03	41.28	-73.03	PLUTONIC ROCK	NOT GIVEN				WHOLE ROCK	52.26	XRF			0.78	XRF					14.79	XRF					11.58							10.35	XRF			7.14	XRF			0.19	XRF
1998	[7830] PHILPOTTS A. R. (1998)	samp. Y3		CENTRAL ATLANTIC MAGMATIC PROVINCE - CAMP / UNITED STATES / BUTTRESS DIKE	WEST OF YALE GOLF COURSE, ORANGE, HARTFORD BASIN, CONNECTICUT	41.28	-73.03	41.28	-73.03	PLUTONIC ROCK	NOT GIVEN				WHOLE ROCK	51.76	XRF			0.73	XRF					14.57	XRF					11.84							10.72	XRF			7.42	XRF			0.19	XRF
1998	[7830] PHILPOTTS A. R. (1998)	samp. Y4		CENTRAL ATLANTIC MAGMATIC PROVINCE - CAMP / UNITED STATES / BUTTRESS DIKE	WEST OF YALE GOLF COURSE, ORANGE, HARTFORD BASIN, CONNECTICUT	41.28	-73.03	41.28	-73.03	PLUTONIC ROCK	NOT GIVEN				WHOLE ROCK	51.12	XRF			0.79	XRF					14.57	XRF					12.01							10.77	XRF			7.07	XRF			0.19	XRF
1998	[7830] PHILPOTTS A. R. (1998)	samp. Y5		CENTRAL ATLANTIC MAGMATIC PROVINCE - CAMP / UNITED STATES / BUTTRESS DIKE	WEST OF YALE GOLF COURSE, ORANGE, HARTFORD BASIN, CONNECTICUT	41.28	-73.03	41.28	-73.03	PLUTONIC ROCK	NOT GIVEN				WHOLE ROCK	52.6	XRF			0.78	XRF					15.03	XRF					11.25							10.29	XRF			6.93	XRF			0.19	XRF
1998	[7830] PHILPOTTS A. R. (1998)	samp. Y6A		CENTRAL ATLANTIC MAGMATIC PROVINCE - CAMP / UNITED STATES / BUTTRESS DIKE	WEST OF YALE GOLF COURSE, ORANGE, HARTFORD BASIN, CONNECTICUT	41.28	-73.03	41.28	-73.03	PLUTONIC ROCK	NOT GIVEN				WHOLE ROCK	52.17	XRF			0.77	XRF					14.67	XRF					11.89							10.64	XRF			7.05	XRF			0.19	XRF
1998	[7830] PHILPOTTS A. R. (1998)	samp. Y7A		CENTRAL ATLANTIC MAGMATIC PROVINCE - CAMP / UNITED STATES / BUTTRESS DIKE	WEST OF YALE GOLF COURSE, ORANGE, HARTFORD BASIN, CONNECTICUT	41.28	-73.03	41.28	-73.03	PLUTONIC ROCK	NOT GIVEN				WHOLE ROCK	51.95	XRF			0.78	XRF					14.45	XRF					11.9							10.43	XRF			7.32	XRF			0.18	XRF
1998	[7830] PHILPOTTS A. R. (1998)	samp. Y8A		CENTRAL ATLANTIC MAGMATIC PROVINCE - CAMP / UNITED STATES / BUTTRESS DIKE	WEST OF YALE GOLF COURSE, ORANGE, HARTFORD BASIN, CONNECTICUT	41.28	-73.03	41.28	-73.03	PLUTONIC ROCK	NOT GIVEN				WHOLE ROCK	52.08	XRF			0.8	XRF					14.77	XRF					11.75							10.38	XRF			7.18	XRF			0.18	XRF
1998	[7830] PHILPOTTS A. R. (1998)	samp. Y9A		CENTRAL ATLANTIC MAGMATIC PROVINCE - CAMP / UNITED STATES / BUTTRESS DIKE	WEST OF YALE GOLF COURSE, ORANGE, HARTFORD BASIN, CONNECTICUT	41.28	-73.03	41.28	-73.03	PLUTONIC ROCK	NOT GIVEN				WHOLE ROCK	51.47	XRF			0.78	XRF					14.77	XRF					11.91							10.68	XRF			7.42	XRF			0.19	XRF
1998	[7830] PHILPOTTS A. R. (1998)	samp. Y10		CENTRAL ATLANTIC MAGMATIC PROVINCE - CAMP / UNITED STATES / BUTTRESS DIKE	WEST OF YALE GOLF COURSE, ORANGE, HARTFORD BASIN, CONNECTICUT	41.28	-73.03	41.28	-73.03	PLUTONIC ROCK	NOT GIVEN				WHOLE ROCK	51.09	XRF			0.75	XRF					15.05	XRF					11.98							8.69	XRF			7.6	XRF			0.19	XRF
1998	[7830] PHILPOTTS A. R. (1998)	samp. B1		CENTRAL ATLANTIC MAGMATIC PROVINCE - CAMP / UNITED STATES / BUTTRESS DIKE	BUTTRESS DIKE TYPE LOCALITY, HARTFORD BASIN, CONNECTICUT	41.3	-73	41.3	-73	PLUTONIC ROCK	NOT GIVEN				WHOLE ROCK	51.77	XRF			0.74	XRF					14.86	XRF					11.32							10.93	XRF			7.46	XRF			0.19	XRF
1998	[7830] PHILPOTTS A. R. (1998)	samp. B2		CENTRAL ATLANTIC MAGMATIC PROVINCE - CAMP / UNITED STATES / BUTTRESS DIKE	BUTTRESS DIKE TYPE LOCALITY, HARTFORD BASIN, CONNECTICUT	41.3	-73	41.3	-73	PLUTONIC ROCK	NOT GIVEN				WHOLE ROCK	52.06	XRF			0.74	XRF					14.83	XRF					11.43							10.65	XRF			7.4	XRF			0.18	XRF
1998	[7830] PHILPOTTS A. R. (1998)	samp. B3		CENTRAL ATLANTIC MAGMATIC PROVINCE - CAMP / UNITED STATES / BUTTRESS DIKE	BUTTRESS DIKE TYPE LOCALITY, HARTFORD BASIN, CONNECTICUT	41.3	-73	41.3	-73	PLUTONIC ROCK	NOT GIVEN				WHOLE ROCK	51.76	XRF			0.84	XRF					14.72	XRF					11.7							10.84	XRF			7.39	XRF			0.19	XRF
1998	[7830] PHILPOTTS A. R. (1998)	samp. B4		CENTRAL ATLANTIC MAGMATIC PROVINCE - CAMP / UNITED STATES / BUTTRESS DIKE	BUTTRESS DIKE TYPE LOCALITY, HARTFORD BASIN, CONNECTICUT	41.3	-73	41.3	-73	PLUTONIC ROCK	NOT GIVEN				WHOLE ROCK	52.13	XRF			0.75	XRF					14.77	XRF					11.43							10.72	XRF			7.39	XRF			0.18	XRF
1998	[7830] PHILPOTTS A. R. (1998)	samp. B5		CENTRAL ATLANTIC MAGMATIC PROVINCE - CAMP / UNITED STATES / BUTTRESS DIKE	BUTTRESS DIKE TYPE LOCALITY, HARTFORD BASIN, CONNECTICUT	41.3	-73	41.3	-73	PLUTONIC ROCK	NOT GIVEN				WHOLE ROCK	52.03	XRF			0.77	XRF					14.72	XRF					11.59							10.73	XRF			7.17	XRF			0.19	XRF
1998	[7830] PHILPOTTS A. R. (1998)	samp. B6		CENTRAL ATLANTIC MAGMATIC PROVINCE - CAMP / UNITED STATES / BUTTRESS DIKE	BUTTRESS DIKE TYPE LOCALITY, HARTFORD BASIN, CONNECTICUT	41.3	-73	41.3	-73	PLUTONIC ROCK	NOT GIVEN				WHOLE ROCK	51.59	XRF			0.72	XRF					15.03	XRF					11.26							10.7	XRF			7.53	XRF			0.18	XRF
1998	[7830] PHILPOTTS A. R. (1998)	samp. B7		CENTRAL ATLANTIC MAGMATIC PROVINCE - CAMP / UNITED STATES / BUTTRESS DIKE	BUTTRESS DIKE TYPE LOCALITY, HARTFORD BASIN, CONNECTICUT	41.3	-73	41.3	-73	PLUTONIC ROCK	NOT GIVEN				WHOLE ROCK	51.87	XRF			0.77	XRF					14.73	XRF					11.63							10.56	XRF			7.4	XRF			0.19	XRF
1998	[7830] PHILPOTTS A. R. (1998)	samp. B8		CENTRAL ATLANTIC MAGMATIC PROVINCE - CAMP / UNITED STATES / BUTTRESS DIKE	BUTTRESS DIKE TYPE LOCALITY, HARTFORD BASIN, CONNECTICUT	41.3	-73	41.3	-73	PLUTONIC ROCK	NOT GIVEN				WHOLE ROCK	52.1	XRF			0.77	XRF					14.7	XRF					11.57							10.29	XRF			7.37	XRF			0.19	XRF
1998	[7830] PHILPOTTS A. R. (1998)	samp. B9		CENTRAL ATLANTIC MAGMATIC PROVINCE - CAMP / UNITED STATES / BUTTRESS DIKE	BUTTRESS DIKE TYPE LOCALITY, HARTFORD BASIN, CONNECTICUT	41.3	-73	41.3	-73	PLUTONIC ROCK	NOT GIVEN				WHOLE ROCK	51.63	XRF			0.75	XRF					14.78	XRF					11.74							10.66	XRF			7.33	XRF			0.19	XRF
1998	[7830] PHILPOTTS A. R. (1998)	samp. B10		CENTRAL ATLANTIC MAGMATIC PROVINCE - CAMP / UNITED STATES / BUTTRESS DIKE	BUTTRESS DIKE TYPE LOCALITY, HARTFORD BASIN, CONNECTICUT	41.3	-73	41.3	-73	PLUTONIC ROCK	NOT GIVEN				WHOLE ROCK	52.39	XRF			0.77	XRF					14.69	XRF					11.51							10.26	XRF			7.15	XRF			0.18	XRF
1998	[7830] PHILPOTTS A. R. (1998)	samp. B11		CENTRAL ATLANTIC MAGMATIC PROVINCE - CAMP / UNITED STATES / BUTTRESS DIKE	BUTTRESS DIKE TYPE LOCALITY, HARTFORD BASIN, CONNECTICUT	41.3	-73	41.3	-73	PLUTONIC ROCK	NOT GIVEN				WHOLE ROCK	51.47	XRF			0.75	XRF					14.87	XRF					11.49							10.92	XRF			7.55	XRF			0.19	XRF
2002	[7949] FARMER G. L. (2002)	samp. 68 M 34		BASIN AND RANGE - GREAT BASIN / SIERRA NEVADA / CALIFORNIA / KINGS VOLCANIC FIELD	MARION PAEK	36.9348	-118.655	36.9348	-118.655	PLUTONIC ROCK	MINETTE				WHOLE ROCK	52.4	DCPAES			1.63	DCPAES					13.6	DCPAES					7.87							7.38	DCPAES			7.69	DCPAES			0.12	DCPAES
2002	[7949] FARMER G. L. (2002)	samp. 97CA TD-4		BASIN AND RANGE - GREAT BASIN / SIERRA NEVADA / CALIFORNIA / KINGS VOLCANIC FIELD	RANCHERIA/SCEPTER CREEKS	36.9759	-118.8356	36.9759	-118.8356	PLUTONIC ROCK	MINETTE				WHOLE ROCK	46.3	DCPAES			1.25	DCPAES					10.3	DCPAES					9.44							10.8	DCPAES			12.7	DCPAES			0.15	DCPAES
2002	[7949] FARMER G. L. (2002)	samp. 97CA TD-11		BASIN AND RANGE - GREAT BASIN / SIERRA NEVADA / CALIFORNIA / KINGS VOLCANIC FIELD	RANCHERIA/SCEPTER CREEKS	36.9625	-118.8758	36.9625	-118.8758	PLUTONIC ROCK	MINETTE				WHOLE ROCK	45.3	DCPAES			1.8	DCPAES					10.9	DCPAES					10.8							10.2	DCPAES			11.7	DCPAES			0.15	DCPAES
2002	[7949] FARMER G. L. (2002)	samp. GG97-5		BASIN AND RANGE - GREAT BASIN / SIERRA NEVADA / CALIFORNIA	LAVA BUTTES, SOUTH OF SOUTH FORK, KINGS RIVER	36.7621	-118.8883	36.7621	-118.8883	PLUTONIC ROCK	MINETTE				WHOLE ROCK	51.5	DCPAES			2.05	DCPAES					14.4	DCPAES					9.82							7.31	DCPAES			5.75	DCPAES			0.14	DCPAES
2002	[7949] FARMER G. L. (2002)	samp. GG97-6	90256-GG97-6	BASIN AND RANGE - GREAT BASIN / SIERRA NEVADA / CALIFORNIA	HUME LAKE, SOUTH OF SOUTH FORK, KINGS RIVER	36.7806	-118.8964	36.7806	-118.8964	PLUTONIC ROCK	MINETTE				WHOLE ROCK	51.2	DCPAES			1.84	DCPAES					13	DCPAES					8.54							8.51	DCPAES			7.1	DCPAES			0.14	DCPAES
2002	[7949] FARMER G. L. (2002)	samp. GG97-7		BASIN AND RANGE - GREAT BASIN / SIERRA NEVADA / CALIFORNIA	HUME LAKE, SOUTH OF SOUTH FORK, KINGS RIVER	36.7809	-118.8964	36.7809	-118.8964	PLUTONIC ROCK	MINETTE				WHOLE ROCK	51.1	DCPAES			1.79	DCPAES					12.7	DCPAES					8.35							8.71	DCPAES			7.27	DCPAES			0.13	DCPAES
2004	[7957] DENNIS A. J. (2004)	samp. 1005		APPALACHIANS / SOUTHERN APPALACHIANS / ATLANTIC COASTAL PLAIN / DEEP ROCK METAVOLCANIC SUITE	SAVANNAH RIVER SITE	33.2	-81.5	33.3	-81.75	PLUTONIC ROCK	DIORITE, QUARTZ			EPIDOTE-AMPHIBOLITE FACIES	WHOLE ROCK	60.04	XRF			0.78	XRF					17.05	XRF					8.05							5.89	XRF			3.15	XRF			0.15	XRF
2004	[7957] DENNIS A. J. (2004)	samp. 1047		APPALACHIANS / SOUTHERN APPALACHIANS / ATLANTIC COASTAL PLAIN / DEEP ROCK METAVOLCANIC SUITE	SAVANNAH RIVER SITE	33.2	-81.5	33.3	-81.75	PLUTONIC ROCK	DIORITE			EPIDOTE-AMPHIBOLITE FACIES	WHOLE ROCK	50	XRF			1.09	XRF					17.39	XRF					12.1							9.6	XRF			6.72	XRF			0.2	XRF
2004	[7957] DENNIS A. J. (2004)	samp. 1151		APPALACHIANS / SOUTHERN APPALACHIANS / ATLANTIC COASTAL PLAIN / DEEP ROCK METAVOLCANIC SUITE	SAVANNAH RIVER SITE	33.2	-81.5	33.3	-81.75	PLUTONIC ROCK	DIORITE, QUARTZ			EPIDOTE-AMPHIBOLITE FACIES	WHOLE ROCK	54.34	XRF			1.17	XRF					16.14	XRF					12.08							8.37	XRF			4.25	XRF			0.15	XRF
2004	[7957] DENNIS A. J. (2004)	samp. 1276		APPALACHIANS / SOUTHERN APPALACHIANS / ATLANTIC COASTAL PLAIN / DEEP ROCK METAVOLCANIC SUITE	SAVANNAH RIVER SITE	33.2	-81.5	33.3	-81.75	PLUTONIC ROCK	TONALITE			EPIDOTE-AMPHIBOLITE FACIES	WHOLE ROCK	70.37	XRF			0.58	XRF					15.1	XRF					3.61							3.22	XRF			1	XRF			0.05	XRF
2004	[7957] DENNIS A. J. (2004)	samp. 2550		APPALACHIANS / SOUTHERN APPALACHIANS / ATLANTIC COASTAL PLAIN / PEN BRANCH METAVOLCANIC SUITE	SAVANNAH RIVER SITE	33.2	-81.5	33.3	-81.75	PLUTONIC ROCK	GRANODIORITE			GARNET-AMPHIBOLITE FACIES	WHOLE ROCK	58.16	XRF			1.39	XRF					16.74	XRF					8.46							6.94	XRF			3.46	XRF			0.15	XRF
2004	[7957] DENNIS A. J. (2004)	samp. 2602		APPALACHIANS / SOUTHERN APPALACHIANS / ATLANTIC COASTAL PLAIN / PEN BRANCH METAVOLCANIC SUITE	SAVANNAH RIVER SITE	33.2	-81.5	33.3	-81.75	PLUTONIC ROCK	GRANODIORITE			GARNET-AMPHIBOLITE FACIES	WHOLE ROCK	54.69	XRF			1.76	XRF					16.54	XRF					9.93							7.69	XRF			3.52	XRF			0.18	XRF
2004	[7957] DENNIS A. J. (2004)	samp. 2629		APPALACHIANS / SOUTHERN APPALACHIANS / ATLANTIC COASTAL PLAIN / PEN BRANCH METAVOLCANIC SUITE	SAVANNAH RIVER SITE	33.2	-81.5	33.3	-81.75	PLUTONIC ROCK	GRANODIORITE			GARNET-AMPHIBOLITE FACIES	WHOLE ROCK	64.24	XRF			1.07	XRF					15.66	XRF					6.18							4.7	XRF			1.97	XRF			0.12	XRF
2004	[7957] DENNIS A. J. (2004)	samp. 3086		APPALACHIANS / SOUTHERN APPALACHIANS / ATLANTIC COASTAL PLAIN / PEN BRANCH METAVOLCANIC SUITE	SAVANNAH RIVER SITE	33.2	-81.5	33.3	-81.75	PLUTONIC ROCK	GRANODIORITE			GARNET-AMPHIBOLITE FACIES	WHOLE ROCK	59.3	XRF			0.83	XRF					17.54	XRF					8.37							5.82	XRF			2.97	XRF			0.18	XRF
2004	[7957] DENNIS A. J. (2004)	samp. 3568		APPALACHIANS / SOUTHERN APPALACHIANS / ATLANTIC COASTAL PLAIN / PEN BRANCH METAVOLCANIC SUITE	SAVANNAH RIVER SITE	33.2	-81.5	33.3	-81.75	PLUTONIC ROCK	GRANITE			GARNET-AMPHIBOLITE FACIES	WHOLE ROCK	75.31	XRF			0.14	XRF					13.23	XRF					1.36							0.98	XRF			0.28	XRF			0.04	XRF
2004	[7957] DENNIS A. J. (2004)	samp. PBF-7		APPALACHIANS / SOUTHERN APPALACHIANS / ATLANTIC COASTAL PLAIN / PEN BRANCH METAVOLCANIC SUITE	SAVANNAH RIVER SITE	33.2	-81.5	33.3	-81.75	PLUTONIC ROCK	MONZODIORITE, QUARTZ			GARNET-AMPHIBOLITE FACIES	WHOLE ROCK
2004	[7957] DENNIS A. J. (2004)	samp. DRB-1		APPALACHIANS / SOUTHERN APPALACHIANS / ATLANTIC COASTAL PLAIN / DEEP ROCK METAVOLCANIC SUITE	SAVANNAH RIVER SITE	33.2	-81.5	33.3	-81.75	PLUTONIC ROCK	DIORITE, QUARTZ			EPIDOTE-AMPHIBOLITE FACIES	WHOLE ROCK
2004	[8907] SEIFERT K. E. (2004)	samp. SC-1	9211-SC-1	MIDCONTINENT RIFT SYSTEM-KEWEENAWAN / NORTH SHORE VOLCANIC GROUP / MINERAL LAKE INTRUSIONS	SILVER CREEK	47	-90	47.3	-91	PLUTONIC ROCK	NOT GIVEN				WHOLE ROCK	47.21	XRF			0.66	XRF					18.15	XRF							10.41	XRF				9.98	XRF			10.53	XRF			0.14	XRF
2004	[8907] SEIFERT K. E. (2004)	samp. SP-1		MIDCONTINENT RIFT SYSTEM-KEWEENAWAN / NORTH SHORE VOLCANIC GROUP	STONY POINT	47	-90	47.3	-91	PLUTONIC ROCK	NOT GIVEN				WHOLE ROCK	47.58	XRF			1.37	XRF					16.2	XRF							11.12	XRF				9.9	XRF			9.91	XRF			0.17	XRF
2004	[8907] SEIFERT K. E. (2004)	samp. SC-20		MIDCONTINENT RIFT SYSTEM-KEWEENAWAN / NORTH SHORE VOLCANIC GROUP / MINERAL LAKE INTRUSIONS	SILVER CREEK	47	-90	47.3	-91	PLUTONIC ROCK	NOT GIVEN				WHOLE ROCK	47.14	XRF			1.77	XRF					17.24	XRF							11.32	XRF				10.5	XRF			7.86	XRF			0.18	XRF
2004	[8907] SEIFERT K. E. (2004)	samp. NS-9		MIDCONTINENT RIFT SYSTEM-KEWEENAWAN / NORTH SHORE VOLCANIC GROUP	NORTHLAND	47	-90	47.3	-91	PLUTONIC ROCK	NOT GIVEN				WHOLE ROCK	47.34	XRF			2.23	XRF					15.12	XRF							13.59	XRF				9.96	XRF			6.76	XRF			0.2	XRF
2004	[8907] SEIFERT K. E. (2004)	samp. LR-16		MIDCONTINENT RIFT SYSTEM-KEWEENAWAN / NORTH SHORE VOLCANIC GROUP	LESTER RIVER	47	-90	47.3	-91	PLUTONIC ROCK	NOT GIVEN				WHOLE ROCK	48.19	XRF			2.52	XRF					15.95	XRF							12.64	XRF				9.88	XRF			5.26	XRF			0.23	XRF
2004	[8907] SEIFERT K. E. (2004)	samp. SCSILL		MIDCONTINENT RIFT SYSTEM-KEWEENAWAN / NORTH SHORE VOLCANIC GROUP / SILVER CREEK SILL	SILVER CREEK	47	-90	47.3	-91	PLUTONIC ROCK	NOT GIVEN				WHOLE ROCK	51.58	XRF			1.77	XRF					13.78	XRF							11.44	XRF				9.61	XRF			5.05	XRF			0.14	XRF
2004	[8907] SEIFERT K. E. (2004)	samp. ES-1		MIDCONTINENT RIFT SYSTEM-KEWEENAWAN / NORTH SHORE VOLCANIC GROUP	ENDION	47	-90	47.3	-91	PLUTONIC ROCK	NOT GIVEN				WHOLE ROCK	48.44	XRF			4.32	XRF					12.95	XRF							14.97	XRF				7.6	XRF			5.42	XRF			0.32	XRF
2004	[8907] SEIFERT K. E. (2004)	samp. NS-4		MIDCONTINENT RIFT SYSTEM-KEWEENAWAN / NORTH SHORE VOLCANIC GROUP	NORTHLAND	47	-90	47.3	-91	PLUTONIC ROCK	NOT GIVEN				WHOLE ROCK	48.96	XRF			4.12	XRF					12.58	XRF							14.13	XRF				8.68	XRF			4.32	XRF			0.25	XRF
2004	[8907] SEIFERT K. E. (2004)	samp. LR-15		MIDCONTINENT RIFT SYSTEM-KEWEENAWAN / NORTH SHORE VOLCANIC GROUP	LESTER RIVER	47	-90	47.3	-91	PLUTONIC ROCK	NOT GIVEN				WHOLE ROCK	51.23	XRF			1.45	XRF					16.81	XRF							11.44	XRF				8.98	XRF			5.32	XRF			0.17	XRF
2004	[8907] SEIFERT K. E. (2004)	samp. 47-3		MIDCONTINENT RIFT SYSTEM-KEWEENAWAN / NORTH SHORE VOLCANIC GROUP / 47TH AVENUE SILL		47	-90	47.3	-91	PLUTONIC ROCK	DIABASE	GRANULAR TO SUBOPHITIC			WHOLE ROCK	50.17	XRF			3.71	XRF					11.75	XRF							16.55	XRF				7.59	XRF			3.52	XRF			0.26	XRF
2004	[8907] SEIFERT K. E. (2004)	samp. 47-4		MIDCONTINENT RIFT SYSTEM-KEWEENAWAN / NORTH SHORE VOLCANIC GROUP / 47TH AVENUE SILL		47	-90	47.3	-91	PLUTONIC ROCK	DIABASE	INTERGRANULAR			WHOLE ROCK	51.4	XRF			3.52	XRF					12.21	XRF							15.59	XRF				7.42	XRF			3.32	XRF			0.24	XRF
2004	[8907] SEIFERT K. E. (2004)	samp. 47-5		MIDCONTINENT RIFT SYSTEM-KEWEENAWAN / NORTH SHORE VOLCANIC GROUP / 47TH AVENUE SILL		47	-90	47.3	-91	PLUTONIC ROCK	DIABASE	INTERGRANULAR			WHOLE ROCK	51.21	XRF			3.15	XRF					12.53	XRF							15.16	XRF				7.84	XRF			2.92	XRF			0.21	XRF
2004	[8907] SEIFERT K. E. (2004)	samp. 47-6		MIDCONTINENT RIFT SYSTEM-KEWEENAWAN / NORTH SHORE VOLCANIC GROUP / 47TH AVENUE SILL		47	-90	47.3	-91	PLUTONIC ROCK	DIABASE	INTERGRANULAR			WHOLE ROCK	52.74	XRF			3.05	XRF					12.69	XRF							14.22	XRF				7.83	XRF			2.86	XRF			0.21	XRF
2004	[8907] SEIFERT K. E. (2004)	samp. 47-12		MIDCONTINENT RIFT SYSTEM-KEWEENAWAN / NORTH SHORE VOLCANIC GROUP / 47TH AVENUE SILL		47	-90	47.3	-91	PLUTONIC ROCK	DIABASE	INTERGRANULAR			WHOLE ROCK	53.44	XRF			2.74	XRF					12.08	XRF							14.97	XRF				5.88	XRF			2.63	XRF			0.23	XRF
2004	[8907] SEIFERT K. E. (2004)	samp. 47-11		MIDCONTINENT RIFT SYSTEM-KEWEENAWAN / NORTH SHORE VOLCANIC GROUP / 47TH AVENUE SILL		47	-90	47.3	-91	PLUTONIC ROCK	DIABASE	INTERGRANULAR			WHOLE ROCK	50.8	XRF			3.32	XRF					11.79	XRF							15.9	XRF				7.45	XRF			3.12	XRF			0.25	XRF
2004	[8907] SEIFERT K. E. (2004)	samp. 47-10		MIDCONTINENT RIFT SYSTEM-KEWEENAWAN / NORTH SHORE VOLCANIC GROUP / 47TH AVENUE SILL		47	-90	47.3	-91	PLUTONIC ROCK	DIABASE	INTERGRANULAR			WHOLE ROCK	51.93	XRF			3.23	XRF					12.61	XRF							15.07	XRF				5.93	XRF			3.53	XRF			0.23	XRF
2004	[8907] SEIFERT K. E. (2004)	samp. 47-18		MIDCONTINENT RIFT SYSTEM-KEWEENAWAN / NORTH SHORE VOLCANIC GROUP / 47TH AVENUE SILL	AMITY CREEK	47	-90	47.3	-91	PLUTONIC ROCK	DIABASE	INTERSERTAL			WHOLE ROCK	50.21	XRF			3.37	XRF					11.99	XRF							15.93	XRF				7.54	XRF			3.16	XRF			0.25	XRF
2004	[8907] SEIFERT K. E. (2004)	samp. 47-19		MIDCONTINENT RIFT SYSTEM-KEWEENAWAN / NORTH SHORE VOLCANIC GROUP / 47TH AVENUE SILL	AMITY CREEK	47	-90	47.3	-91	PLUTONIC ROCK	DIABASE	INTERSERTAL			WHOLE ROCK	51.5	XRF			3.14	XRF					12.38	XRF							15.34	XRF				6.65	XRF			2.72	XRF			0.24	XRF
2002	[8927] SCHNEIDER D. A. (2002)	samp. MI-99-4		PENOKEAN OROGEN / CIRCUM-SUPERIOR LARGE IGNEOUS PROVINCE / MARQUETTE RANGE SUPERGROUP/MICHIGAN / TOBIN LAKE QUARTZ MONZONITE		46	-88.28	46	-88.28	PLUTONIC ROCK	MONZONITE, QUARTZ	MEDIUM-GRAINED, HYPIDIOMORPHIC-GRANULAR		PLAGIOCLASE STRONGLY SAUSSURITIZED	WHOLE ROCK	61.01	XRF			0.49	XRF					15.52	XRF					5.23							1.4	XRF			3.08	XRF			0.11	XRF
1992	[9282] COISH R. A. (1992)	samp. 6159		CANADIAN SHIELD_PROTEROZOIC / GRENVILLE PROVINCE_PROTEROZOIC / ADIRONDACK MASSIF	JAY	44.31	-73.67	44.31	-73.67	PLUTONIC ROCK	DOLERITE				WHOLE ROCK	46.55	ICPAES			3.32	ICPAES					13.88	ICPAES					12.62							10.89	ICPAES			6.8	ICPAES			0.18	ICPAES
1992	[9282] COISH R. A. (1992)	samp. 6160		CANADIAN SHIELD_PROTEROZOIC / GRENVILLE PROVINCE_PROTEROZOIC / ADIRONDACK MASSIF	BLACK BROOK	44.42	-74.55	44.42	-74.55	PLUTONIC ROCK	DOLERITE				WHOLE ROCK	48.56	ICPAES			3.23	ICPAES					13.76	ICPAES					12.63							8.25	ICPAES			7.91	ICPAES			0.18	ICPAES
1992	[9282] COISH R. A. (1992)	samp. 6166		CANADIAN SHIELD_PROTEROZOIC / GRENVILLE PROVINCE_PROTEROZOIC / ADIRONDACK MASSIF	NORTHWAY	44.71	-73.47	44.71	-73.47	PLUTONIC ROCK	DOLERITE				WHOLE ROCK	47.75	ICPAES			3.26	ICPAES					13.26	ICPAES					12.51							9.98	ICPAES			8.22	ICPAES			0.15	ICPAES
1992	[9282] COISH R. A. (1992)	samp. 6168		CANADIAN SHIELD_PROTEROZOIC / GRENVILLE PROVINCE_PROTEROZOIC / ADIRONDACK MASSIF	NORTHWAY	44.71	-73.47	44.71	-73.47	PLUTONIC ROCK	DOLERITE				WHOLE ROCK	51.8	ICPAES			3.02	ICPAES					14.39	ICPAES					10.6							8.33	ICPAES			5.04	ICPAES			0.12	ICPAES
1992	[9282] COISH R. A. (1992)	samp. 6169		CANADIAN SHIELD_PROTEROZOIC / GRENVILLE PROVINCE_PROTEROZOIC / ADIRONDACK MASSIF	NORTHWAY	44.71	-73.47	44.71	-73.47	PLUTONIC ROCK	DOLERITE				WHOLE ROCK	50.61	ICPAES			3.57	ICPAES					14.66	ICPAES					10.83							6.74	ICPAES			7.72	ICPAES			0.1	ICPAES
1992	[9282] COISH R. A. (1992)	samp. 6170		CANADIAN SHIELD_PROTEROZOIC / GRENVILLE PROVINCE_PROTEROZOIC / ADIRONDACK MASSIF	NORTHWAY	44.71	-73.47	44.71	-73.47	PLUTONIC ROCK	DOLERITE				WHOLE ROCK	46.85	ICPAES			3.47	ICPAES					14.01	ICPAES					12.41							8.75	ICPAES			9.07	ICPAES			0.08	ICPAES
1992	[9282] COISH R. A. (1992)	samp. 6171		CANADIAN SHIELD_PROTEROZOIC / GRENVILLE PROVINCE_PROTEROZOIC / ADIRONDACK MASSIF	NORTHWAY	44.71	-73.47	44.71	-73.47	PLUTONIC ROCK	DOLERITE				WHOLE ROCK	48.3	ICPAES			3.49	ICPAES					14.02	ICPAES					11.17							7.89	ICPAES			8.83	ICPAES			0.07	ICPAES
1992	[9282] COISH R. A. (1992)	samp. 6172		CANADIAN SHIELD_PROTEROZOIC / GRENVILLE PROVINCE_PROTEROZOIC / ADIRONDACK MASSIF	NORTHWAY	44.71	-73.47	44.71	-73.47	PLUTONIC ROCK	DOLERITE				WHOLE ROCK	48.67	ICPAES			3.34	ICPAES					13.53	ICPAES					12.98							12.29	ICPAES			7.56	ICPAES			0.12	ICPAES
1992	[9282] COISH R. A. (1992)	samp. 6264		CANADIAN SHIELD_PROTEROZOIC / GRENVILLE PROVINCE_PROTEROZOIC / ADIRONDACK MASSIF	NORTHWAY	44.71	-73.47	44.71	-73.47	PLUTONIC ROCK	DOLERITE				WHOLE ROCK	48.19	ICPAES			2.99	ICPAES					13.15	ICPAES					11.59							11.57	ICPAES			8.44	ICPAES			0.14	ICPAES
1992	[9282] COISH R. A. (1992)	samp. 6177		CANADIAN SHIELD_PROTEROZOIC / GRENVILLE PROVINCE_PROTEROZOIC / ADIRONDACK MASSIF	FORDWAY MOUNTAIN	44.47	-73.53	44.47	-73.53	PLUTONIC ROCK	DOLERITE				WHOLE ROCK	53.59	ICPAES			2.48	ICPAES					13.09	ICPAES					11.48							8.17	ICPAES			5.08	ICPAES			0.15	ICPAES
1992	[9282] COISH R. A. (1992)	samp. 6179		CANADIAN SHIELD_PROTEROZOIC / GRENVILLE PROVINCE_PROTEROZOIC / ADIRONDACK MASSIF	FORDWAY MOUNTAIN	44.47	-73.53	44.47	-73.53	PLUTONIC ROCK	DOLERITE				WHOLE ROCK	54.62	ICPAES			2.51	ICPAES					13.25	ICPAES					11.59							8.2	ICPAES			5.2	ICPAES			0.17	ICPAES
1992	[9282] COISH R. A. (1992)	samp. 6181		CANADIAN SHIELD_PROTEROZOIC / GRENVILLE PROVINCE_PROTEROZOIC / ADIRONDACK MASSIF	FORDWAY MOUNTAIN	44.47	-73.53	44.47	-73.53	PLUTONIC ROCK	DOLERITE				WHOLE ROCK	53.32	ICPAES			2.45	ICPAES					13.03	ICPAES					11.25							8.14	ICPAES			4.99	ICPAES			0.14	ICPAES
1992	[9282] COISH R. A. (1992)	samp. 6189		CANADIAN SHIELD_PROTEROZOIC / GRENVILLE PROVINCE_PROTEROZOIC / ADIRONDACK MASSIF	RAND HILL	44.77	-73.61	44.77	-73.61	PLUTONIC ROCK	DOLERITE				WHOLE ROCK	47.33	ICPAES			2.66	ICPAES					15.05	ICPAES					13.87							3.46	ICPAES			9.83	ICPAES			0.11	ICPAES
1992	[9282] COISH R. A. (1992)	samp. 6190		CANADIAN SHIELD_PROTEROZOIC / GRENVILLE PROVINCE_PROTEROZOIC / ADIRONDACK MASSIF	RAND HILL	44.77	-73.61	44.77	-73.61	PLUTONIC ROCK	DOLERITE				WHOLE ROCK	49.84	ICPAES			2.49	ICPAES					14.7	ICPAES					12.39							5.85	ICPAES			6.95	ICPAES			0.19	ICPAES
1992	[9282] COISH R. A. (1992)	samp. 6191		CANADIAN SHIELD_PROTEROZOIC / GRENVILLE PROVINCE_PROTEROZOIC / ADIRONDACK MASSIF	RAND HILL	44.77	-73.61	44.77	-73.61	PLUTONIC ROCK	DOLERITE				WHOLE ROCK	49.76	ICPAES			2.58	ICPAES					15.09	ICPAES					12.52							6.22	ICPAES			7	ICPAES			0.22	ICPAES
1992	[9282] COISH R. A. (1992)	samp. 6193		CANADIAN SHIELD_PROTEROZOIC / GRENVILLE PROVINCE_PROTEROZOIC / ADIRONDACK MASSIF	RAND HILL	44.77	-73.61	44.77	-73.61	PLUTONIC ROCK	DOLERITE				WHOLE ROCK	51.07	ICPAES			2.46	ICPAES					13.48	ICPAES					11.82							7.89	ICPAES			9.01	ICPAES			0.2	ICPAES
1992	[9282] COISH R. A. (1992)	samp. 6196		CANADIAN SHIELD_PROTEROZOIC / GRENVILLE PROVINCE_PROTEROZOIC / ADIRONDACK MASSIF	RAND HILL	44.77	-73.61	44.77	-73.61	PLUTONIC ROCK	DOLERITE				WHOLE ROCK	52.19	ICPAES			2.35	ICPAES					13.67	ICPAES					11.73							6.67	ICPAES			6.89	ICPAES			0.19	ICPAES
1992	[9282] COISH R. A. (1992)	samp. 6198		CANADIAN SHIELD_PROTEROZOIC / GRENVILLE PROVINCE_PROTEROZOIC / ADIRONDACK MASSIF	RAND HILL	44.77	-73.61	44.77	-73.61	PLUTONIC ROCK	DOLERITE				WHOLE ROCK	50.16	ICPAES			2.64	ICPAES					13.75	ICPAES					11.75							7.87	ICPAES			7.67	ICPAES			0.15	ICPAES
1992	[9282] COISH R. A. (1992)	samp. 6200		CANADIAN SHIELD_PROTEROZOIC / GRENVILLE PROVINCE_PROTEROZOIC / ADIRONDACK MASSIF	RAND HILL	44.77	-73.61	44.77	-73.61	PLUTONIC ROCK	DOLERITE				WHOLE ROCK	49.48	ICPAES			2.65	ICPAES					12.21	ICPAES					11.63							8.43	ICPAES			7.89	ICPAES			0.15	ICPAES
1992	[9282] COISH R. A. (1992)	samp. 6201		CANADIAN SHIELD_PROTEROZOIC / GRENVILLE PROVINCE_PROTEROZOIC / ADIRONDACK MASSIF	RAND HILL	44.77	-73.61	44.77	-73.61	PLUTONIC ROCK	DOLERITE				WHOLE ROCK	50.06	ICPAES			2.52	ICPAES					15.26	ICPAES					11.83							7.78	ICPAES			5.81	ICPAES			0.15	ICPAES
1992	[9282] COISH R. A. (1992)	samp. 6259		CANADIAN SHIELD_PROTEROZOIC / GRENVILLE PROVINCE_PROTEROZOIC / ADIRONDACK MASSIF	DANNEMORA	44.72	-73.72	44.72	-73.72	PLUTONIC ROCK	DOLERITE				WHOLE ROCK	49.39	ICPAES			3.19	ICPAES					15.85	ICPAES					12.41							6.59	ICPAES			4.81	ICPAES			0.17	ICPAES
1992	[9282] COISH R. A. (1992)	samp. 6260		CANADIAN SHIELD_PROTEROZOIC / GRENVILLE PROVINCE_PROTEROZOIC / ADIRONDACK MASSIF	DANNEMORA	44.72	-73.72	44.72	-73.72	PLUTONIC ROCK	DOLERITE				WHOLE ROCK	49.74	ICPAES			3.1	ICPAES					14.27	ICPAES					12.83							7.21	ICPAES			4.5	ICPAES			0.19	ICPAES
1992	[9282] COISH R. A. (1992)	samp. 6263		CANADIAN SHIELD_PROTEROZOIC / GRENVILLE PROVINCE_PROTEROZOIC / ADIRONDACK MASSIF	DANNEMORA	44.72	-73.72	44.72	-73.72	PLUTONIC ROCK	DOLERITE				WHOLE ROCK	48.44	ICPAES			2.26	ICPAES					14.06	ICPAES					12.42							8.34	ICPAES			7.92	ICPAES			0.15	ICPAES
1992	[9282] COISH R. A. (1992)	samp. 6265		CANADIAN SHIELD_PROTEROZOIC / GRENVILLE PROVINCE_PROTEROZOIC / ADIRONDACK MASSIF	TROUT POND	44.99	-72.35	44.99	-72.35	PLUTONIC ROCK	DOLERITE				WHOLE ROCK	47.99	ICPAES			2.84	ICPAES					13.77	ICPAES					14.91							9.12	ICPAES			5.65	ICPAES			0.17	ICPAES
1992	[9282] COISH R. A. (1992)	samp. 87-75		CANADIAN SHIELD_PROTEROZOIC / GRENVILLE PROVINCE_PROTEROZOIC / ADIRONDACK MASSIF	TROUT POND	44.99	-72.35	44.99	-72.35	PLUTONIC ROCK	DOLERITE				WHOLE ROCK	49.56	ICPAES			1.78	ICPAES					15.69	ICPAES					14.06							8.99	ICPAES			6.99	ICPAES			0.19	ICPAES
1992	[9282] COISH R. A. (1992)	samp. 6266		CANADIAN SHIELD_PROTEROZOIC / GRENVILLE PROVINCE_PROTEROZOIC / ADIRONDACK MASSIF	TROUT POND	44.99	-72.35	44.99	-72.35	PLUTONIC ROCK	DOLERITE				WHOLE ROCK	49.08	ICPAES			1.76	ICPAES					14.66	ICPAES					14.51							7	ICPAES			6.77	ICPAES			0.12	ICPAES
1992	[9282] COISH R. A. (1992)	samp. 87-77		CANADIAN SHIELD_PROTEROZOIC / GRENVILLE PROVINCE_PROTEROZOIC / ADIRONDACK MASSIF	TROUT POND	44.99	-72.35	44.99	-72.35	PLUTONIC ROCK	DOLERITE				WHOLE ROCK	47.38	ICPAES			1.78	ICPAES					15	ICPAES					13.9							9.28	ICPAES			6.69	ICPAES			0.18	ICPAES
1992	[9282] COISH R. A. (1992)	samp. 6267		CANADIAN SHIELD_PROTEROZOIC / GRENVILLE PROVINCE_PROTEROZOIC / ADIRONDACK MASSIF	TROUT POND	44.99	-72.35	44.99	-72.35	PLUTONIC ROCK	DOLERITE				WHOLE ROCK	49.63	ICPAES			1.94	ICPAES					15.81	ICPAES					13.5							9.05	ICPAES			6.47	ICPAES			0.18	ICPAES
1992	[9282] COISH R. A. (1992)	samp. 6268		CANADIAN SHIELD_PROTEROZOIC / GRENVILLE PROVINCE_PROTEROZOIC / ADIRONDACK MASSIF	TROUT POND	44.99	-72.35	44.99	-72.35	PLUTONIC ROCK	DOLERITE				WHOLE ROCK	48.83	ICPAES			2.4	ICPAES					14.48	ICPAES					13.91							7.94	ICPAES			8.24	ICPAES			0.18	ICPAES
1992	[9282] COISH R. A. (1992)	samp. 87-90		CANADIAN SHIELD_PROTEROZOIC / GRENVILLE PROVINCE_PROTEROZOIC / ADIRONDACK MASSIF	TREMBLEAU POINT	44.88	-73.38	44.88	-73.38	PLUTONIC ROCK	DOLERITE				WHOLE ROCK	47.5	ICPAES			3	ICPAES					14.62	ICPAES					13.44							8.47	ICPAES			7.37	ICPAES			0.17	ICPAES
1992	[9282] COISH R. A. (1992)	samp. 87-91		CANADIAN SHIELD_PROTEROZOIC / GRENVILLE PROVINCE_PROTEROZOIC / ADIRONDACK MASSIF	TREMBLEAU POINT	44.88	-73.38	44.88	-73.38	PLUTONIC ROCK	DOLERITE				WHOLE ROCK	49.44	ICPAES			2.98	ICPAES					15.02	ICPAES					13.67							9.24	ICPAES			7.03	ICPAES			0.17	ICPAES
1992	[9282] COISH R. A. (1992)	samp. PB 6257		CANADIAN SHIELD_MESOZOIC / GRENVILLE PROVINCE_MESOZOIC / ADIRONDACK MASSIF	PLATTSBURGH	44.69	-73.46	44.69	-73.46	PLUTONIC ROCK	DOLERITE, ALKALINE				WHOLE ROCK	49.36	ICPAES			2.17	ICPAES					11.25	ICPAES					13.07							11.32	ICPAES			9.55	ICPAES			0.19	ICPAES
1992	[9282] COISH R. A. (1992)	samp. PB 6258		CANADIAN SHIELD_MESOZOIC / GRENVILLE PROVINCE_MESOZOIC / ADIRONDACK MASSIF	PLATTSBURGH	44.69	-73.46	44.69	-73.46	PLUTONIC ROCK	DOLERITE, ALKALINE				WHOLE ROCK	44.07	ICPAES			2.42	ICPAES					13.26	ICPAES					13.12							12.44	ICPAES			8.6	ICPAES			0.17	ICPAES
1992	[9282] COISH R. A. (1992)	samp. PB 6282		CANADIAN SHIELD_MESOZOIC / GRENVILLE PROVINCE_MESOZOIC / ADIRONDACK MASSIF	PLATTSBURGH	44.69	-73.46	44.69	-73.46	PLUTONIC ROCK	DOLERITE, ALKALINE				WHOLE ROCK	42.67	ICPAES			2.73	ICPAES					12.99	ICPAES					12.64							12.82	ICPAES			9.31	ICPAES			0.18	ICPAES
1992	[9282] COISH R. A. (1992)	samp. PB 6283		CANADIAN SHIELD_MESOZOIC / GRENVILLE PROVINCE_MESOZOIC / ADIRONDACK MASSIF	PLATTSBURGH	44.69	-73.46	44.69	-73.46	PLUTONIC ROCK	DOLERITE, ALKALINE				WHOLE ROCK	42.48	ICPAES			2.74	ICPAES					12.91	ICPAES					12.85							13.22	ICPAES			9.34	ICPAES			0.16	ICPAES
1991	[9285] FARMER G. L. (1991)	samp. DS29G2-X2		BASIN AND RANGE - GREAT BASIN / GREAT BASIN / NEVADA / NEVADA VOLCANIC FIELD - TIMBER MOUNTAIN CALDERA / TIMBER MOUNTAIN GROUP - TOPOPAH SPRING SEQUENCE		36.5	-116	37.5	-117	PLUTONIC ROCK	GRANITE				WHOLE ROCK
1970	[9642] PEARCE T. H. (1970)	samp. 1		CENTRAL ATLANTIC MAGMATIC PROVINCE - CAMP / UNITED STATES / PALISADES SILL	GEORGE WASHINGTON BRIDGE SECTION, NEWARK BASIN, NEW JERSEY	40.87	-73.97	40.87	-73.97	PLUTONIC ROCK	DIABASE, OLIVINE				WHOLE ROCK	51.82	NOT			1.34	NOT					14.76	NOT						1.22					9.24	10.02	NOT			7.32	NOT			0.12	NOT
1970	[9642] PEARCE T. H. (1970)	samp. 2		CENTRAL ATLANTIC MAGMATIC PROVINCE - CAMP / UNITED STATES / PALISADES SILL	GEORGE WASHINGTON BRIDGE SECTION, NEWARK BASIN, NEW JERSEY	40.87	-73.97	40.87	-73.97	PLUTONIC ROCK	DIABASE, OLIVINE				WHOLE ROCK	49.12	NOT			0.98	NOT					11.82	NOT						2.19					9.62	9.14	NOT			13.44	NOT			0.14	NOT
1970	[9642] PEARCE T. H. (1970)	samp. 3		CENTRAL ATLANTIC MAGMATIC PROVINCE - CAMP / UNITED STATES / PALISADES SILL	GEORGE WASHINGTON BRIDGE SECTION, NEWARK BASIN, NEW JERSEY	40.87	-73.97	40.87	-73.97	PLUTONIC ROCK	DIABASE, OLIVINE				WHOLE ROCK	50.81	NOT			0.74	NOT					9.42	NOT						1.68					9.1	10.65	NOT			15.01	NOT			0.11	NOT
1970	[9642] PEARCE T. H. (1970)	samp. 4		CENTRAL ATLANTIC MAGMATIC PROVINCE - CAMP / UNITED STATES / PALISADES SILL	GEORGE WASHINGTON BRIDGE SECTION, NEWARK BASIN, NEW JERSEY	40.87	-73.97	40.87	-73.97	PLUTONIC ROCK	DIABASE, OLIVINE				WHOLE ROCK	48.28	NOT			0.82	NOT					9.36	NOT						2.14					11.54	7	NOT			17.48	NOT			0.12	NOT
1970	[9642] PEARCE T. H. (1970)	samp. 5		CENTRAL ATLANTIC MAGMATIC PROVINCE - CAMP / UNITED STATES / PALISADES SILL	GEORGE WASHINGTON BRIDGE SECTION, NEWARK BASIN, NEW JERSEY	40.87	-73.97	40.87	-73.97	PLUTONIC ROCK	DIABASE, OLIVINE				WHOLE ROCK	50.42	NOT			0.87	NOT					14.01	NOT						1.03					8.84	10.04	NOT			10.66	NOT			0.03	NOT
1970	[9642] PEARCE T. H. (1970)	samp. 6		CENTRAL ATLANTIC MAGMATIC PROVINCE - CAMP / UNITED STATES / PALISADES SILL	GEORGE WASHINGTON BRIDGE SECTION, NEWARK BASIN, NEW JERSEY	40.87	-73.97	40.87	-73.97	PLUTONIC ROCK	DIABASE				WHOLE ROCK	51.72	NOT			1.01	NOT					14.36	NOT						1.82					8.22	9.1	NOT			8.92	NOT			0.07	NOT
1970	[9642] PEARCE T. H. (1970)	samp. 7		CENTRAL ATLANTIC MAGMATIC PROVINCE - CAMP / UNITED STATES / PALISADES SILL	GEORGE WASHINGTON BRIDGE SECTION, NEWARK BASIN, NEW JERSEY	40.87	-73.97	40.87	-73.97	PLUTONIC ROCK	DIABASE				WHOLE ROCK	51.82	NOT			0.93	NOT					15.8	NOT						1.98					7.7	10.4	NOT			7.21	NOT			0.09	NOT
1970	[9642] PEARCE T. H. (1970)	samp. 8		CENTRAL ATLANTIC MAGMATIC PROVINCE - CAMP / UNITED STATES / PALISADES SILL	GEORGE WASHINGTON BRIDGE SECTION, NEWARK BASIN, NEW JERSEY	40.87	-73.97	40.87	-73.97	PLUTONIC ROCK	DIABASE				WHOLE ROCK	52.32	NOT			0.97	NOT					16.54	NOT						1.58					8.66	9.68	NOT			5.43	NOT			0.12	NOT
1970	[9642] PEARCE T. H. (1970)	samp. 9		CENTRAL ATLANTIC MAGMATIC PROVINCE - CAMP / UNITED STATES / PALISADES SILL	GEORGE WASHINGTON BRIDGE SECTION, NEWARK BASIN, NEW JERSEY	40.87	-73.97	40.87	-73.97	PLUTONIC ROCK	DIABASE				WHOLE ROCK	51.46	NOT			2.38	NOT					16.24	NOT						3.04					9.58	8.38	NOT			3.47	NOT			0.05	NOT
1970	[9642] PEARCE T. H. (1970)	samp. 10		CENTRAL ATLANTIC MAGMATIC PROVINCE - CAMP / UNITED STATES / PALISADES SILL	GEORGE WASHINGTON BRIDGE SECTION, NEWARK BASIN, NEW JERSEY	40.87	-73.97	40.87	-73.97	PLUTONIC ROCK	DIABASE				WHOLE ROCK	51.48	NOT			1.34	NOT					15.22	NOT						2.62					9.67	8.96	NOT			5.39	NOT			0.09	NOT
1970	[9642] PEARCE T. H. (1970)	samp. 11		CENTRAL ATLANTIC MAGMATIC PROVINCE - CAMP / UNITED STATES / PALISADES SILL	GEORGE WASHINGTON BRIDGE SECTION, NEWARK BASIN, NEW JERSEY	40.87	-73.97	40.87	-73.97	PLUTONIC ROCK	DIABASE				WHOLE ROCK	52.16	NOT			1.28	NOT					15.96	NOT						1.92					8.51	10.01	NOT			5.51	NOT			0.06	NOT
1970	[9642] PEARCE T. H. (1970)	samp. 12		CENTRAL ATLANTIC MAGMATIC PROVINCE - CAMP / UNITED STATES / PALISADES SILL	GEORGE WASHINGTON BRIDGE SECTION, NEWARK BASIN, NEW JERSEY	40.87	-73.97	40.87	-73.97	PLUTONIC ROCK	DIABASE, OLIVINE				WHOLE ROCK	52.02	NOT			1.06	NOT					15.56	NOT						0.38					9.54	9.12	NOT			7.46	NOT			0.03	NOT
1970	[9642] PEARCE T. H. (1970)	samp. 17		CENTRAL ATLANTIC MAGMATIC PROVINCE - CAMP / UNITED STATES / PALISADES SILL	HOMESTEAD, NEWARK BASIN, NEW JERSEY	40.69	-74.45	40.69	-74.45	PLUTONIC ROCK	DIABASE, QUARTZ				WHOLE ROCK	60.05	NOT			1.74	NOT					11.88	NOT						3.22					10.21	4.76	NOT			0.85	NOT			0.28	NOT
1970	[9642] PEARCE T. H. (1970)	samp. 18		CENTRAL ATLANTIC MAGMATIC PROVINCE - CAMP / UNITED STATES / PALISADES SILL	JERSEY CITY, PENNSYLVANIA RAILROAD CUT NEAR MARION STATION, NEWARK BASIN, NEW JERSEY	40.73	-74.08	40.73	-74.08	PLUTONIC ROCK	DIABASE, QUARTZ				WHOLE ROCK	51.34	NOT			3.47	NOT					12.71	NOT						2.65					14.14	7.44	NOT			3.66	NOT			0.36	NOT
1970	[9642] PEARCE T. H. (1970)	samp. 19		CENTRAL ATLANTIC MAGMATIC PROVINCE - CAMP / UNITED STATES / PALISADES SILL	JERSEY CITY, PENNSYLVANIA RAILROAD CUT NEAR MARION STATION, NEWARK BASIN, NEW JERSEY	40.73	-74.08	40.73	-74.08	PLUTONIC ROCK	DIABASE				WHOLE ROCK	53.13	NOT									13.75	NOT						1.07					9.1	9.47	NOT			8.57	NOT			0.44	NOT
1970	[9642] PEARCE T. H. (1970)	samp. 20		CENTRAL ATLANTIC MAGMATIC PROVINCE - CAMP / UNITED STATES / PALISADES SILL	WEEHAWKEN, NEWARK BASIN, NEW JERSEY	40.77	-74.02	40.77	-74.02	PLUTONIC ROCK	DIABASE, BASALTIC				WHOLE ROCK	51.88	NOT			1.35	NOT					14.53	NOT						1.35					9.14	9.98	NOT			7.78	NOT			0.1	NOT
1970	[9642] PEARCE T. H. (1970)	samp. 21		CENTRAL ATLANTIC MAGMATIC PROVINCE - CAMP / UNITED STATES / PALISADES SILL	NEW YORK, SUSQUEHANNA AND WESTERN RAILROAD TUNNEL, UPPER CONTACT, NEWARK BASIN, NEW YORK	40.7	-74	40.7	-74	PLUTONIC ROCK	DIABASE, BASALTIC				WHOLE ROCK	50.4	NOT			1.35	NOT					15.6	NOT						3.65					6.3	10.41	NOT			6.08	NOT			0.06	NOT
1970	[9642] PEARCE T. H. (1970)	samp. 22		CENTRAL ATLANTIC MAGMATIC PROVINCE - CAMP / UNITED STATES / PALISADES SILL	WEEHAWKEN, ROAD TO WEST SHORE FERRY, NEWARK BASIN, NEW JERSEY	40.77	-74.02	40.77	-74.02	PLUTONIC ROCK	DIABASE	FINE-GRAINED			WHOLE ROCK	52.48	NOT			1.3	NOT					14.98	NOT						1.13					9.25	10.83	NOT			7.75	NOT			0.27	NOT
1970	[9642] PEARCE T. H. (1970)	samp. 23		CENTRAL ATLANTIC MAGMATIC PROVINCE - CAMP / UNITED STATES / PALISADES SILL	WEEHAWKEN, ROAD TO WEST SHORE FERRY, NEWARK BASIN, NEW JERSEY	40.77	-74.02	40.77	-74.02	PLUTONIC ROCK	DIABASE, OLIVINE	COARSE-GRAINED			WHOLE ROCK	49.62	NOT			1.01	NOT					10.51	NOT						0.64					12.02	7.86	NOT			15.98	NOT			0.09	NOT
1970	[9642] PEARCE T. H. (1970)	samp. 24		CENTRAL ATLANTIC MAGMATIC PROVINCE - CAMP / UNITED STATES / PALISADES SILL	ENGLEWOOD CLIFFS, NEWARK BASIN, NEW JERSEY	40.88	-73.95	40.88	-73.95	PLUTONIC ROCK	DIABASE				WHOLE ROCK	51.14	NOT			1.13	NOT					12.99	NOT						1.5					9.14	10.08	NOT			11.58	NOT			0.16	NOT
1970	[9642] PEARCE T. H. (1970)	samp. 25		CENTRAL ATLANTIC MAGMATIC PROVINCE - CAMP / UNITED STATES / PALISADES SILL	ENGLEWOOD CLIFFS, NEWARK BASIN, NEW JERSEY	40.88	-73.95	40.88	-73.95	PLUTONIC ROCK	DIABASE	COARSE-GRAINED			WHOLE ROCK	51.03	NOT			0.93	NOT					11.92	NOT						1.52					10.85	9.22	NOT			12.08	NOT			0.15	NOT
1970	[9642] PEARCE T. H. (1970)	samp. 26		CENTRAL ATLANTIC MAGMATIC PROVINCE - CAMP / UNITED STATES / PALISADES SILL	ENGLEWOOD CLIFFS, NEWARK BASIN, NEW JERSEY	40.88	-73.95	40.88	-73.95	PLUTONIC ROCK	DIABASE, OLIVINE	COARSE-GRAINED			WHOLE ROCK	49.02	NOT			0.99	NOT					10.14	NOT						1.54					10.46	8.29	NOT			17.25	NOT			0.16	NOT
1970	[9642] PEARCE T. H. (1970)	samp. 27		CENTRAL ATLANTIC MAGMATIC PROVINCE - CAMP / UNITED STATES / PALISADES SILL	ROCKY HILL, NEWARK BASIN, NEW JERSEY	40.4	-74.63	40.4	-74.63	PLUTONIC ROCK	DIABASE, QUARTZ	VERY COARSE-GRAINED			WHOLE ROCK	56.78	NOT			1.44	NOT					14.33	NOT						5.76					9.27	5.26	NOT			1.58	NOT			0.25	NOT
1970	[9642] PEARCE T. H. (1970)	samp. 28		CENTRAL ATLANTIC MAGMATIC PROVINCE - CAMP / UNITED STATES / PALISADES SILL	ROCKY HILL, NEWARK BASIN, NEW JERSEY	40.4	-74.63	40.4	-74.63	PLUTONIC ROCK	DIABASE, BASALTIC	FINE-GRAINED			WHOLE ROCK	51.46	NOT			1.06	NOT					13.98	NOT						2.66					8.92	10.49	NOT			7.59	NOT
1970	[9642] PEARCE T. H. (1970)	samp. 29		CENTRAL ATLANTIC MAGMATIC PROVINCE - CAMP / UNITED STATES / PALISADES SILL	ROCKY HILL, NEWARK BASIN, NEW JERSEY	40.4	-74.63	40.4	-74.63	PLUTONIC ROCK	DIABASE	COARSE-GRAINED			WHOLE ROCK	50.34	NOT			1.56	NOT					15.23	NOT						2.82					11.17	9.61	NOT			5.81	NOT			0.14	NOT
1970	[9642] PEARCE T. H. (1970)	samp. 30		CENTRAL ATLANTIC MAGMATIC PROVINCE - CAMP / UNITED STATES / PALISADES SILL	WEST ROCK, NEW HAVEN, CONNECTICUT	41.3	-72.9	41.3	-72.9	PLUTONIC ROCK	DIABASE				WHOLE ROCK	51.78	NOT			1.41	NOT					14.2	NOT						3.59					8.25	10.7	NOT			7.64	NOT			0.43	NOT
2003	[9663] LINDSAY C. R. (2003)	samp. EP9847		NORTH AMERICAN CORDILLERA - CENOZOIC-QUATERNARY / CORDILLERA UNITED STATES / MONTANA / ABSAROKA-GALLATIN VOLCANIC PROVINCE - ELECTRIC PEA		45.01	-110.84	45.01	-110.84	PLUTONIC ROCK	NOT GIVEN				WHOLE ROCK	48.19	XRF			1.97	XRF					12.56	XRF					12.78							9.28	XRF			10.98	XRF			0.13	XRF
2003	[9663] LINDSAY C. R. (2003)	samp. EP9716		NORTH AMERICAN CORDILLERA - CENOZOIC-QUATERNARY / CORDILLERA UNITED STATES / MONTANA / ABSAROKA-GALLATIN VOLCANIC PROVINCE - ELECTRIC PEA		45.01	-110.84	45.01	-110.84	PLUTONIC ROCK	NOT GIVEN				WHOLE ROCK	57.77	XRF			0.67	XRF					15.09	XRF					7.57							6.64	XRF			6.55	XRF			0.12	XRF
2003	[9663] LINDSAY C. R. (2003)	samp. EP9715		NORTH AMERICAN CORDILLERA - CENOZOIC-QUATERNARY / CORDILLERA UNITED STATES / MONTANA / ABSAROKA-GALLATIN VOLCANIC PROVINCE - ELECTRIC PEA		45.01	-110.84	45.01	-110.84	PLUTONIC ROCK	NOT GIVEN				WHOLE ROCK	60.85	XRF			0.6	XRF					17.15	XRF					6.75							5.7	XRF			3.21	XRF			0.1	XRF
2003	[9663] LINDSAY C. R. (2003)	samp. EP9717		NORTH AMERICAN CORDILLERA - CENOZOIC-QUATERNARY / CORDILLERA UNITED STATES / MONTANA / ABSAROKA-GALLATIN VOLCANIC PROVINCE - ELECTRIC PEA		45.01	-110.84	45.01	-110.84	PLUTONIC ROCK	NOT GIVEN				WHOLE ROCK	67.48	XRF			0.38	XRF					16.66	XRF					3.73							3.64	XRF			1.56	XRF			0.05	XRF
2003	[9663] LINDSAY C. R. (2003)	samp. EP9718		NORTH AMERICAN CORDILLERA - CENOZOIC-QUATERNARY / CORDILLERA UNITED STATES / MONTANA / ABSAROKA-GALLATIN VOLCANIC PROVINCE - ELECTRIC PEA		45.01	-110.84	45.01	-110.84	PLUTONIC ROCK	NOT GIVEN				WHOLE ROCK	70.07	XRF			0.29	XRF					15.74	XRF					2.57							2.77	XRF			1.29	XRF			0.04	XRF
2003	[9663] LINDSAY C. R. (2003)	samp. EP9832		NORTH AMERICAN CORDILLERA - CENOZOIC-QUATERNARY / CORDILLERA UNITED STATES / MONTANA / ABSAROKA-GALLATIN VOLCANIC PROVINCE - ELECTRIC PEA		45.01	-110.84	45.01	-110.84	PLUTONIC ROCK	NOT GIVEN				WHOLE ROCK	72.59	XRF			0.29	XRF					13.96	XRF					2.18							2.07	XRF			0.89	XRF			0.03	XRF
2000	[9748] LOWENSTERN J. B. (2000)	samp. MD1		CASCADES / HIGH CASCADES / CALIFORNIA / MEDICINE LAKE VOLCANO		41.58	-121.58	41.58	-121.58	PLUTONIC ROCK	GRANITE				WHOLE ROCK	72.1	XRF			0.3	XRF					14.7	XRF					2.08							1.35	XRF			0.49	XRF			0.04	XRF
2000	[9748] LOWENSTERN J. B. (2000)	samp. MD2		CASCADES / HIGH CASCADES / CALIFORNIA / MEDICINE LAKE VOLCANO		41.58	-121.58	41.58	-121.58	PLUTONIC ROCK	GRANITE				WHOLE ROCK	73	XRF			0.22	XRF					13.9	XRF					1.65							1.47	XRF			0.4	XRF			0.03	XRF
2000	[9748] LOWENSTERN J. B. (2000)	samp. CG1A		CASCADES / HIGH CASCADES / CALIFORNIA / MEDICINE LAKE VOLCANO / CRATER GLASS FLOW	2700 FT E AND 200 FT S OF NW CORNER, MEDICINE LAKE	41.58	-121.58	41.58	-121.58	PLUTONIC ROCK	GRANODIORITE				WHOLE ROCK	63.8	XRF			0.79	XRF					17	XRF					4.65							3.82	XRF			1.44	XRF			0.09	XRF
2000	[9748] LOWENSTERN J. B. (2000)	samp. CG1B		CASCADES / HIGH CASCADES / CALIFORNIA / MEDICINE LAKE VOLCANO / CRATER GLASS FLOW	2700 FT E AND 200 FT S OF NW CORNER, MEDICINE LAKE	41.58	-121.58	41.58	-121.58	PLUTONIC ROCK	DIORITE				WHOLE ROCK	56.3	XRF			1.06	XRF					16.9	XRF					7.89							6.63	XRF			3.64	XRF			0.17	XRF
2007	[9867] KENNEDY B. (2007)	samp. OSP310		CENTRAL ATLANTIC MAGMATIC PROVINCE - CAMP / UNITED STATES / WHITE MOUNTAIN MAGMA SERIES	OSSIPEE RING DIKE, NEW HAMPSHIRE	44	-71	44	-71	PLUTONIC ROCK	GRANITE				WHOLE ROCK	74.19	XRF			0.22	XRF					12.83	XRF					2.56							0.26	XRF			0.14	XRF			0.08	XRF
2007	[9867] KENNEDY B. (2007)	samp. OSP05		CENTRAL ATLANTIC MAGMATIC PROVINCE - CAMP / UNITED STATES / WHITE MOUNTAIN MAGMA SERIES	OSSIPEE RING DIKE, NEW HAMPSHIRE	44	-71	44	-71	PLUTONIC ROCK	GRANITE				WHOLE ROCK	74.24	XRF			0.24	XRF					12.3	XRF					3.19							0.31	XRF			0.12	XRF			0.11	XRF
2007	[9867] KENNEDY B. (2007)	samp. OSP97b		CENTRAL ATLANTIC MAGMATIC PROVINCE - CAMP / UNITED STATES / WHITE MOUNTAIN MAGMA SERIES	OSSIPEE RING DIKE, NEW HAMPSHIRE	44	-71	44	-71	PLUTONIC ROCK	GRANITE				WHOLE ROCK	73.85	XRF			0.25	XRF					12.64	XRF					2.9							0.37	XRF			0.14	XRF			0.09	XRF
2007	[9867] KENNEDY B. (2007)	samp. OSP13		CENTRAL ATLANTIC MAGMATIC PROVINCE - CAMP / UNITED STATES / WHITE MOUNTAIN MAGMA SERIES	OSSIPEE RING DIKE, NEW HAMPSHIRE	44	-71	44	-71	PLUTONIC ROCK	SYENITE, QUARTZ				WHOLE ROCK	67.66	XRF			0.47	XRF					14.68	XRF					3.68							1.48	XRF			0.39	XRF			0.13	XRF
2007	[9867] KENNEDY B. (2007)	samp. OSP14		CENTRAL ATLANTIC MAGMATIC PROVINCE - CAMP / UNITED STATES / WHITE MOUNTAIN MAGMA SERIES	OSSIPEE RING DIKE, NEW HAMPSHIRE	44	-71	44	-71	PLUTONIC ROCK	SYENITE, QUARTZ				WHOLE ROCK	68.85	XRF			0.47	XRF					14.17	XRF					3.81							1.34	XRF			0.41	XRF			0.16	XRF
2007	[9867] KENNEDY B. (2007)	samp. OSP14		CENTRAL ATLANTIC MAGMATIC PROVINCE - CAMP / UNITED STATES / WHITE MOUNTAIN MAGMA SERIES	OSSIPEE RING DIKE, NEW HAMPSHIRE	44	-71	44	-71	PLUTONIC ROCK	SYENITE, QUARTZ				WHOLE ROCK	68.87	XRF			0.46	XRF					14.21	XRF					3.77							1.31	XRF			0.4	XRF			0.15	XRF
2007	[9867] KENNEDY B. (2007)	samp. OSP301		CENTRAL ATLANTIC MAGMATIC PROVINCE - CAMP / UNITED STATES / WHITE MOUNTAIN MAGMA SERIES	OSSIPEE RING DIKE, NEW HAMPSHIRE	44	-71	44	-71	PLUTONIC ROCK	SYENITE, QUARTZ				WHOLE ROCK	67.83	XRF			0.49	XRF					14.37	XRF					3.79							1.42	XRF			0.48	XRF			0.16	XRF
2007	[9867] KENNEDY B. (2007)	samp. OSP38		CENTRAL ATLANTIC MAGMATIC PROVINCE - CAMP / UNITED STATES / WHITE MOUNTAIN MAGMA SERIES	OSSIPEE RING DIKE, NEW HAMPSHIRE	44	-71	44	-71	PLUTONIC ROCK	SYENITE, QUARTZ				WHOLE ROCK	69.81	XRF			0.46	XRF					13.97	XRF					3.74							1.14	XRF			0.42	XRF			0.15	XRF
2007	[9867] KENNEDY B. (2007)	samp. OSP14		CENTRAL ATLANTIC MAGMATIC PROVINCE - CAMP / UNITED STATES / WHITE MOUNTAIN MAGMA SERIES	OSSIPEE RING DIKE, NEW HAMPSHIRE	44	-71	44	-71	PLUTONIC ROCK	SYENITE				WHOLE ROCK	60.55	XRF			0.89	XRF					17.64	XRF					5.37							2.08	XRF			0.7	XRF			0.2	XRF
2007	[9867] KENNEDY B. (2007)	samp. OSP14		CENTRAL ATLANTIC MAGMATIC PROVINCE - CAMP / UNITED STATES / WHITE MOUNTAIN MAGMA SERIES	OSSIPEE RING DIKE, NEW HAMPSHIRE	44	-71	44	-71	PLUTONIC ROCK	SYENITE				WHOLE ROCK	60.61	XRF			0.89	XRF					17.85	XRF					5.43							2.03	XRF			0.74	XRF			0.2	XRF
2007	[9867] KENNEDY B. (2007)	samp. OSP0311		CENTRAL ATLANTIC MAGMATIC PROVINCE - CAMP / UNITED STATES / WHITE MOUNTAIN MAGMA SERIES	OSSIPEE RING DIKE, NEW HAMPSHIRE	44	-71	44	-71	PLUTONIC ROCK	SYENITE				WHOLE ROCK	63.24	XRF			0.64	XRF					17.32	XRF					4.28							1.78	XRF			0.6	XRF			0.2	XRF
1987	[9910] BROUXEL F. (1987)	samp. MU1		KLAMATH MOUNTAINS / KLAMATH MOUNTAINS - PALEOZOIC ARC COMPLEXES / CALIFORNIA / MULE MOUNTAIN TRONDHJEMITE		41	-122	41	-122	PLUTONIC ROCK	TRONDHJEMITE				WHOLE ROCK	75.74	ICPAES/XRF/AAS			0.35	ICPAES/XRF/AAS					12.71	ICPAES/XRF/AAS						1.51						1.6	ICPAES/XRF/AAS			1.5	ICPAES/XRF/AAS			0.03	ICPAES/XRF/AAS
1987	[9910] BROUXEL F. (1987)	samp. MU3		KLAMATH MOUNTAINS / KLAMATH MOUNTAINS - PALEOZOIC ARC COMPLEXES / CALIFORNIA / MULE MOUNTAIN TRONDHJEMITE		41	-122	41	-122	PLUTONIC ROCK	TRONDHJEMITE				WHOLE ROCK	74	ICPAES/XRF/AAS			0.26	ICPAES/XRF/AAS					13.68	ICPAES/XRF/AAS						2.03						3.58	ICPAES/XRF/AAS			0.73	ICPAES/XRF/AAS			0.03	ICPAES/XRF/AAS
1989	[9950] MUSSELWHITE D. S. (1989)	samp. 4		BASIN AND RANGE - GREAT BASIN / BASIN AND RANGE / CALIFORNIA / WOODS MOUNTAINS VOLCANIC CENTER		35	-115.25	35.25	-115.4	PLUTONIC ROCK	MONZONITE, QUARTZ				WHOLE ROCK	72.44	XRF			0.2	XRF					14.59	XRF						1.52						1.48	XRF			0.36	XRF			0.13	XRF
1989	[9950] MUSSELWHITE D. S. (1989)	samp. 5		BASIN AND RANGE - GREAT BASIN / BASIN AND RANGE / CALIFORNIA / WOODS MOUNTAINS VOLCANIC CENTER		35	-115.25	35.25	-115.4	PLUTONIC ROCK	DIORITE, QUARTZ				WHOLE ROCK	60.16	XRF			0.88	XRF					15.97	XRF						6.62						4.68	XRF			3.74	XRF			0.11	XRF
1988	[10059] NELSON D. R. (1988)	samp. MC-1	69494-MC-1	MIDCONTINENT US KIMBERLITE-CARBONATITE PROVINCE / ARKANSAS / MAGNET COVE		34.45	-92.8667	34.45	-92.8667	PLUTONIC ROCK	CARBONATITE				WHOLE ROCK	0.23	XRF			0.04	XRF					0.05	XRF						0.08						56.38	XRF			0.14	XRF			0.11	XRF
1984	[10819] CONDIE K. C. (1984)	samp. GM54		WYOMING CRATON / WYOMING / SIERRA MADRE RANGE / ENCAMPMENT GRANODIORITE		41	-105	41	-105	PLUTONIC ROCK	GRANODIORITE				WHOLE ROCK	71.75	NOT			0.33	NOT					15.79	NOT					2.99							2.05	NOT			3.98	NOT			0.06	NOT
1984	[10819] CONDIE K. C. (1984)	samp. GM78		WYOMING CRATON / WYOMING / SIERRA MADRE RANGE / ENCAMPMENT GRANODIORITE		41	-105	41	-105	PLUTONIC ROCK	GRANODIORITE				WHOLE ROCK	63.97	NOT			0.49	NOT					15.17	NOT					6.49							2.57	NOT			1.65	NOT			0.08	NOT
1984	[10819] CONDIE K. C. (1984)	samp. GM79		WYOMING CRATON / WYOMING / SIERRA MADRE RANGE / ENCAMPMENT GRANODIORITE		41	-105	41	-105	PLUTONIC ROCK	GRANODIORITE				WHOLE ROCK	72.44	NOT			0.3	NOT					13.87	NOT					2.68							1.7	NOT			0.69	NOT			0.03	NOT
2005	[10915] WOLFF J. A. (2005)	samp. B4		BASIN AND RANGE - GREAT BASIN / JEMEZ LINEAMENT (RATON HOTSPOT) / NEW MEXICO / JEMEZ MOUNTAINS VOLCANIC FIELD / NACIMIENTO MOUNTAINS BASEMENT	NACIMIENTO MOUNTAINS	36	-106	36	-106	PLUTONIC ROCK	MONZONITE, QUARTZ				WHOLE ROCK	66.41	XRF			0.76	XRF					15.32	XRF					4.83							2.75	XRF			1.54	XRF			0.09	XRF
2005	[10915] WOLFF J. A. (2005)	samp. B8		BASIN AND RANGE - GREAT BASIN / JEMEZ LINEAMENT (RATON HOTSPOT) / NEW MEXICO / JEMEZ MOUNTAINS VOLCANIC FIELD / JEMEZ MOUNTAINS BASEMENT	JEMEZ MOUNTAINS	36	-106	36	-106	PLUTONIC ROCK	GRANITE				WHOLE ROCK	74.48	XRF			0.23	XRF					13.98	XRF					1.5							1.3	XRF			0.39	XRF			0.02	XRF
2002	[11018] BACHMANN O. (2002)	samp. CSGR 16		NORTH AMERICAN CORDILLERA - CENOZOIC-QUATERNARY / CORDILLERA UNITED STATES / COLORADO / SAN JUAN VOLCANIC FIELD - LA GARITA CALDERA / FISH CANYON MAGMATIC SYSTEM - FISH CANYON TUFF		37.75	-106.38	37.75	-106.38	PLUTONIC ROCK	GRANODIORITE				WHOLE ROCK	67.16	XRF			0.38	XRF					14.3	XRF					3.05							4.31	XRF			0.84	XRF			0.19	XRF
1995	[11377] VOLKERT R. A. (1995)	samp. 375		APPALACHIANS / NORTHERN APPALACHIANS / NEW JERSEY HIGHLANDS	0.93 KM SOUTH OF ENTRANCE TO VORHEES STATE PARK, NEWARK BASIN	41	-74.5	41	-74.5	PLUTONIC ROCK	DIABASE				WHOLE ROCK	50	XRF			2.87	XRF					13	XRF						5.9					7.2	7.14	XRF			3.85	XRF			0.23	XRF
1995	[11377] VOLKERT R. A. (1995)	samp. 28		APPALACHIANS / NORTHERN APPALACHIANS / NEW JERSEY HIGHLANDS	JENNY JUMP MOUNTAIN, APPROXIMATELY 1.6 KM NORTH OF MARBLE HILL, NEWARK BASIN	41	-74.5	41	-74.5	PLUTONIC ROCK	DIABASE				WHOLE ROCK	49.8	XRF			2.95	XRF					13.3	XRF						5.3					8.6	7.38	XRF			4.57	XRF			0.28	XRF
1995	[11377] VOLKERT R. A. (1995)	samp. 3		APPALACHIANS / NORTHERN APPALACHIANS / NEW JERSEY HIGHLANDS	JENNY JUMP MOUNTAIN, 0.72 KM SE OF SHILOH, NEWARK BASIN	41	-74.5	41	-74.5	PLUTONIC ROCK	DIABASE				WHOLE ROCK	47.54	XRF			3.32	XRF					13.59	XRF						5.76					8.45	6.43	XRF			5.31	XRF			0.24	XRF
1995	[11377] VOLKERT R. A. (1995)	samp. 2		APPALACHIANS / NORTHERN APPALACHIANS / NEW JERSEY HIGHLANDS	ORCHARD TRAIL, JENNY JUMP MOUNTAIN, 1.52 KM ENE OF SHILOH, NEWARK BASIN	41	-74.5	41	-74.5	PLUTONIC ROCK	DIABASE				WHOLE ROCK	47.43	XRF			3.89	XRF					13.57	XRF						6.35					8.6	4.24	XRF			5.29	XRF			0.12	XRF
1995	[11377] VOLKERT R. A. (1995)	samp. 211		APPALACHIANS / NORTHERN APPALACHIANS / NEW JERSEY HIGHLANDS	JENNY JUMP MOUNTAIN, 0.51 KM WEST OF INTERSECTION OF 1-80 AND SHADES OF DEATH ROAD, NEWARK BASIN	41	-74.5	41	-74.5	PLUTONIC ROCK	DIABASE				WHOLE ROCK	48.28	XRF			3.49	XRF					13.16	XRF						5.83					7.55	7.59	XRF			4.17	XRF			0.23	XRF
1995	[11377] VOLKERT R. A. (1995)	samp. 211B		APPALACHIANS / NORTHERN APPALACHIANS / NEW JERSEY HIGHLANDS	JENNY JUMP MOUNTAIN, 0.51 KM WEST OF INTERSECTION OF 1-80 AND SHADES OF DEATH ROAD, NEWARK BASIN	41	-74.5	41	-74.5	PLUTONIC ROCK	DIABASE				WHOLE ROCK	50.48	XRF			3.8	XRF					12.74	XRF						5.88					5.18	6.9	XRF			4.08	XRF			0.21	XRF
1995	[11377] VOLKERT R. A. (1995)	samp. 211C		APPALACHIANS / NORTHERN APPALACHIANS / NEW JERSEY HIGHLANDS	JENNY JUMP MOUNTAIN, 0.51 KM WEST OF INTERSECTION OF 1-80 AND SHADES OF DEATH ROAD, NEWARK BASIN	41	-74.5	41	-74.5	PLUTONIC ROCK	DIABASE				WHOLE ROCK	50.65	XRF			3.55	XRF					12.19	XRF						5.6					4.95	5.99	XRF			8.87	XRF			0.21	XRF
1995	[11377] VOLKERT R. A. (1995)	samp. 454		APPALACHIANS / NORTHERN APPALACHIANS / NEW JERSEY HIGHLANDS	WESTBOUND INTERSTATE-80, 45 M WEST OF INTERSECTION WITH ROUTE 517, NEWARK BASIN	41	-74.5	41	-74.5	PLUTONIC ROCK	DIABASE				WHOLE ROCK	48.2	XRF			4.02	XRF					14.32	XRF						6.4					7.93	6.13	XRF			5.51	XRF			0.14	XRF
1995	[11377] VOLKERT R. A. (1995)	samp. 1250		APPALACHIANS / NORTHERN APPALACHIANS / NEW JERSEY HIGHLANDS	EAST SIDE OF SMALL RIDGE, 1.55 KM NORTH OF INTERSECTION OF ROUTES 517 AND 616, NEWARK BASIN	41	-74.5	41	-74.5	PLUTONIC ROCK	DIABASE				WHOLE ROCK	51.15	XRF			2.68	XRF					13.91	XRF						4.87					6.23	7.7	XRF			5.03	XRF
1995	[11377] VOLKERT R. A. (1995)	samp. 15		APPALACHIANS / NORTHERN APPALACHIANS / NEW JERSEY HIGHLANDS	NORTHBOUND ROUTE 15 JUST SOUTH OF OVERPASS, 0.26 KM NE OF LAKE SAGINAW, NEWARK BASIN	41	-74.5	41	-74.5	PLUTONIC ROCK	DIABASE				WHOLE ROCK	49.21	XRF			3.97	XRF					13.51	XRF						6.31					7.58	6.29	XRF			5.42	XRF			0.31	XRF
1995	[11377] VOLKERT R. A. (1995)	samp. 542		APPALACHIANS / NORTHERN APPALACHIANS / NEW JERSEY HIGHLANDS	SE SIDE OF RIDGE, 1.81 KM EAST OF KITCHELL LAKE, NEWARK BASIN	41	-74.5	41	-74.5	PLUTONIC ROCK	DIABASE				WHOLE ROCK	49.1	XRF			2.66	XRF					15	XRF						4.2					10	8.92	XRF			4.38	XRF			0.2	XRF
1995	[11377] VOLKERT R. A. (1995)	samp. 503		APPALACHIANS / NORTHERN APPALACHIANS / NEW JERSEY HIGHLANDS	EAST OF BLUE MINE BROOK, 0.85 KM SOUTH OF INTERSECTION OF SNAKE DEN ROAD AND WEST BROOK ROAD, NEWARK BASIN	41	-74.5	41	-74.5	PLUTONIC ROCK	DIABASE				WHOLE ROCK	48.5	XRF			2.66	XRF					15.98	XRF						4.61					7.44	8.91	XRF			5.04	XRF
1995	[11377] VOLKERT R. A. (1995)	samp. 437		APPALACHIANS / NORTHERN APPALACHIANS / NEW JERSEY HIGHLANDS	WEST OF BLUE MINE BROOK, 0.32 KM NW OF STREAM GAGING STATION, NEWARK BASIN	41	-74.5	41	-74.5	PLUTONIC ROCK	DIABASE				WHOLE ROCK	47.98	XRF			3.72	XRF					12.98	XRF						6.25					9.24	7.65	XRF			4.57	XRF			0.24	XRF
1995	[11377] VOLKERT R. A. (1995)	samp. 554		APPALACHIANS / NORTHERN APPALACHIANS / NEW JERSEY HIGHLANDS	EAST SIDE OF GAS PIPELINE ON SW SIDE OF RIDGE, 0.77 KM WSW OF SOUTHERN SHORE OF RAMAPO LAKE, NEWARK BASIN	41	-74.5	41	-74.5	PLUTONIC ROCK	DIABASE				WHOLE ROCK	50.01	XRF			3.56	XRF					12.14	XRF						6.01					8.12	7.31	XRF			6.6	XRF			0.23	XRF
1995	[11377] VOLKERT R. A. (1995)	samp. 202		APPALACHIANS / NORTHERN APPALACHIANS / NEW JERSEY HIGHLANDS	WAUGHAW MOUNTAIN, 0.94 KM SOUTH OF EASTERN SHORE OF SURPRISE LAKE, NEWARK BASIN	41	-74.5	41	-74.5	PLUTONIC ROCK	DIABASE				WHOLE ROCK	48.73	XRF			2.6	XRF					10.98	XRF						5.16					9.5	9.34	XRF			7.07	XRF			0.16	XRF
1995	[11377] VOLKERT R. A. (1995)	samp. 172		APPALACHIANS / NORTHERN APPALACHIANS / NEW JERSEY HIGHLANDS	0.56 KM NE OF INTERSECTION OF STONE HOUSE BROOK AND STICKLE POND, NEWARK BASIN	41	-74.5	41	-74.5	PLUTONIC ROCK	DIABASE				WHOLE ROCK	51.4	XRF			2.47	XRF					12.7	XRF						4.8					9.4	8.3	XRF			4.44	XRF			0.21	XRF
1995	[11377] VOLKERT R. A. (1995)	samp. 174		APPALACHIANS / NORTHERN APPALACHIANS / NEW JERSEY HIGHLANDS	EAST SIDE OF DIAMOND SPRING ROAD, 0.37 KM NE OF SHORE OF COOKS POUND, NEWARK BASIN	41	-74.5	41	-74.5	PLUTONIC ROCK	DIABASE				WHOLE ROCK	50.5	XRF			2.67	XRF					13	XRF						4.8					10.1	8.23	XRF			4.69	XRF			0.23	XRF
1995	[11377] VOLKERT R. A. (1995)	samp. 210		APPALACHIANS / NORTHERN APPALACHIANS / NEW JERSEY HIGHLANDS	WEST BANK OF LAMINGTON RIVER, 2.48 KM SOUTH OF INTERSECTION OF RINEHART BROOK AND LAMINGTON RIVER, NEWARK BASIN	41	-74.5	41	-74.5	PLUTONIC ROCK	DIABASE				WHOLE ROCK	48	XRF			2.48	XRF					15.2	XRF						3.5					8.2	6.83	XRF			4.3	XRF			0.18	XRF
1995	[11377] VOLKERT R. A. (1995)	samp. 312	86268-312	APPALACHIANS / NORTHERN APPALACHIANS / NEW JERSEY HIGHLANDS	TEETERTOWN RAVINE, 1.6 KM WEST OF CRESTMOORE, NEWARK BASIN	41	-74.5	41	-74.5	PLUTONIC ROCK	DIABASE				WHOLE ROCK	50.7	XRF			2.79	XRF					13.2	XRF						5.4					8.8	7.2	XRF			4.11	XRF			0.24	XRF
1995	[11377] VOLKERT R. A. (1995)	samp. 387		APPALACHIANS / NORTHERN APPALACHIANS / NEW JERSEY HIGHLANDS	120 M WEST OF SOUTH BRANCH RARITAN RIVER AND 0.96 KM EAST OF ENTRANCE TO VORHEES STATE PARK, NEWARK BASIN	41	-74.5	41	-74.5	PLUTONIC ROCK	DIABASE				WHOLE ROCK	50.49	XRF			2.64	XRF					11.69	XRF						5.17					9.18	8.97	XRF			3.99	XRF			0.18	XRF
1995	[11377] VOLKERT R. A. (1995)	samp. 382		APPALACHIANS / NORTHERN APPALACHIANS / NEW JERSEY HIGHLANDS	60 M WEST OF SOUTH BRANCH RARITAN RIVER AND 1.44 KM SOUTH OF BUNNVALE, NEWARK BASIN	41	-74.5	41	-74.5	PLUTONIC ROCK	DIABASE				WHOLE ROCK	49.63	XRF			2.54	XRF					13.07	XRF						4.9					7.71	8.55	XRF			4.74	XRF			0.2	XRF
1995	[11377] VOLKERT R. A. (1995)	samp. 372		APPALACHIANS / NORTHERN APPALACHIANS / NEW JERSEY HIGHLANDS	0.93 KM SOUTH OF ENTRANCE TO VORHEES STATE PARK, NEWARK BASIN	41	-74.5	41	-74.5	PLUTONIC ROCK	DIABASE				WHOLE ROCK	51.74	XRF			2.68	XRF					12.07	XRF						5.21					9.26	9.37	XRF			4.24	XRF			0.18	XRF
1995	[11377] VOLKERT R. A. (1995)	samp. 59		APPALACHIANS / NORTHERN APPALACHIANS / NEW JERSEY HIGHLANDS	GAS PIPELINE TRENCH ALONG WEST SIDE OF ROUTE 513, 1.9 KM SOUTH OF BUNNVALE, NEWARK BASIN	41	-74.5	41	-74.5	PLUTONIC ROCK	DIABASE				WHOLE ROCK	49.8	XRF			2.74	XRF					12.7	XRF						5					10.8	8.57	XRF			4.4	XRF			0.23	XRF
1995	[11377] VOLKERT R. A. (1995)	samp. 329		APPALACHIANS / NORTHERN APPALACHIANS / NEW JERSEY HIGHLANDS	0.48 KM SE OF CHARLESTOWN, NEWARK BASIN	41	-74.5	41	-74.5	PLUTONIC ROCK	DIABASE				WHOLE ROCK	50.1	XRF			3.21	XRF					13.1	XRF						5.6					9.3	7.22	XRF			4.7	XRF			0.2	XRF
1995	[11377] VOLKERT R. A. (1995)	samp. 1	86274-1	APPALACHIANS / NORTHERN APPALACHIANS / NEW JERSEY HIGHLANDS	240 M SOUTH OF INTERSECTION OF ROUTE 519 AND BELVIDERE ROAD AT LOWER HARMONY, NEWARK BASIN	41	-74.5	41	-74.5	PLUTONIC ROCK	DIABASE				WHOLE ROCK	48.2	XRF			3.54	XRF					12.9	XRF						7					8.6	5.48	XRF			5.18	XRF			0.18	XRF
1995	[11377] VOLKERT R. A. (1995)	samp. 5	86275-5	APPALACHIANS / NORTHERN APPALACHIANS / NEW JERSEY HIGHLANDS	NW SHORE OF MERRILL CREEK RESERVOIR, NEWARK BASIN	41	-74.5	41	-74.5	PLUTONIC ROCK	DIABASE				WHOLE ROCK	49	XRF			3.3	XRF					12.6	XRF						6.9					7.5	6.69	XRF			4.95	XRF			0.21	XRF
1995	[11377] VOLKERT R. A. (1995)	samp. 98	86276-98	APPALACHIANS / NORTHERN APPALACHIANS / NEW JERSEY HIGHLANDS	JENNY JUMP MOUNTAIN, 0.77 KM NNE OF INTERSECTION OF JENNY JUMP BROOK AND MOUNTAIN LAKE ROAD, NEWARK BASIN	41	-74.5	41	-74.5	PLUTONIC ROCK	DIABASE				WHOLE ROCK	47.6	XRF			3.32	XRF					12.7	XRF						5.6					9.7	7.87	XRF			5.11	XRF			0.22	XRF
1995	[11377] VOLKERT R. A. (1995)	samp. 261		APPALACHIANS / NORTHERN APPALACHIANS / NEW JERSEY HIGHLANDS	JENNY JUMP MOUNTAIN, EAST SIDE OF CREST, 1.55 KM ESE OF INTERSECTION OF BEAVER BROOK AND ROUTE 519, NEWARK BASIN	41	-74.5	41	-74.5	PLUTONIC ROCK	DIABASE				WHOLE ROCK	49	XRF			3.1	XRF					13.1	XRF						6.8					7.7	7.55	XRF			4.76	XRF			0.22	XRF
1995	[11377] VOLKERT R. A. (1995)	samp. 440	86278-440	APPALACHIANS / NORTHERN APPALACHIANS / NEW JERSEY HIGHLANDS	NORTH SIDE OF ALLAMUCHY BOY SCOUT CAMP, 1.2 KM WEST OF WATERLOO LAKES, NEWARK BASIN	41	-74.5	41	-74.5	PLUTONIC ROCK	DIABASE				WHOLE ROCK	48.9	XRF			2.52	XRF					13.7	XRF						6.3					7.6	10.1	XRF			5.57	XRF			0.16	XRF
1995	[11377] VOLKERT R. A. (1995)	samp. 443		APPALACHIANS / NORTHERN APPALACHIANS / NEW JERSEY HIGHLANDS	EAST SIDE OF ALLAMUCHY BOY SCOUT CAMP, 120 M SOUTH OF SOUTHERN SHORE OF FRENCHES POND, NEWARK BASIN	41	-74.5	41	-74.5	PLUTONIC ROCK	DIABASE				WHOLE ROCK	48.46	XRF			2.34	XRF					14.51	XRF						4.58					6.68	9.68	XRF			7.34	XRF
1995	[11377] VOLKERT R. A. (1995)	samp. 42		APPALACHIANS / NORTHERN APPALACHIANS / NEW JERSEY HIGHLANDS	WESTBOUND INTERSTATE-80, 0.42 KM EAST OF EXIT AT INTERCHANGE 72, NEWARK BASIN	41	-74.5	41	-74.5	PLUTONIC ROCK	DIABASE				WHOLE ROCK	48.88	XRF			3.46	XRF					13.23	XRF						5.96					8.98	7.21	XRF			4.51	XRF			0.19	XRF
1995	[11377] VOLKERT R. A. (1995)	samp. 317		APPALACHIANS / NORTHERN APPALACHIANS / NEW JERSEY HIGHLANDS	WEST SIDE OF SMALL RIDGE AT WHITEHALL, NEWARK BASIN	41	-74.5	41	-74.5	PLUTONIC ROCK	DIABASE				WHOLE ROCK	48.4	XRF			3.43	XRF					12.4	XRF						6.2					8.7	7.96	XRF			5	XRF			0.19	XRF
1995	[11377] VOLKERT R. A. (1995)	samp. 1252	86282-1252	APPALACHIANS / NORTHERN APPALACHIANS / NEW JERSEY HIGHLANDS	NORTH SIDE OF POWERLINE, 0.74 KM SSW OF PINKNEYVILLE, NEWARK BASIN	41	-74.5	41	-74.5	PLUTONIC ROCK	DIABASE				WHOLE ROCK	47.6	XRF			2.99	XRF					13	XRF						6.7					8.5	8.33	XRF			5.43	XRF			0.21	XRF
1995	[11377] VOLKERT R. A. (1995)	samp. 83		APPALACHIANS / NORTHERN APPALACHIANS / NEW JERSEY HIGHLANDS	1.87 KM EAST OF SOUTH OGDENSBURG, NEWARK BASIN	41	-74.5	41	-74.5	PLUTONIC ROCK	DIABASE				WHOLE ROCK	46.74	XRF			2.65	XRF					14	XRF						5.17					9.16	9.84	XRF			6.18	XRF			0.22	XRF
1995	[11377] VOLKERT R. A. (1995)	samp. 81		APPALACHIANS / NORTHERN APPALACHIANS / NEW JERSEY HIGHLANDS	0.43 KM EAST OF INTERSECTION OF POWERLINE AND OGDENSBURG BOROUGH BOUNDARY, NEWARK BASIN	41	-74.5	41	-74.5	PLUTONIC ROCK	DIABASE				WHOLE ROCK	45.85	XRF			2.78	XRF					13.88	XRF						5.28					8.92	9.22	XRF			6.14	XRF			0.2	XRF
1995	[11377] VOLKERT R. A. (1995)	samp. 364		CENTRAL ATLANTIC MAGMATIC PROVINCE - CAMP / UNITED STATES	1.04 KM EAST OF CASTERLINE ROAD, WEST OF RAMAPO FAULT, NEWARK BASIN, NEW YORK	41.14	-74.17	41.14	-74.17	PLUTONIC ROCK	DIABASE				WHOLE ROCK	47.4	XRF			0.84	XRF					15.8	XRF						3.3					7.8	10.3	XRF			8.15	XRF			0.17	XRF
2002	[11387] STRECK M. J. (2002)	samp. 173LI6		YELLOWSTONE-SNAKE RIVER PLAIN VOLCANIC PROVINCE / COLUMBIA PLATEAU-BLUE MOUNTAINS PROVINCE / HIGH LAVA PLAINS VOLCANIC FIELD	HARNEY BASIN, HIGH LAVA PLAINS, OREGON	42	-119	45	-121	PLUTONIC ROCK	NOT GIVEN				WHOLE ROCK	54.96	XRF			0.55	XRF					19.69	XRF					6.62						5.9	9.7	XRF			2.12	XRF			0.17	XRF
2002	[11387] STRECK M. J. (2002)	samp. 173LI7		YELLOWSTONE-SNAKE RIVER PLAIN VOLCANIC PROVINCE / COLUMBIA PLATEAU-BLUE MOUNTAINS PROVINCE / HIGH LAVA PLAINS VOLCANIC FIELD	HARNEY BASIN, HIGH LAVA PLAINS, OREGON	42	-119	45	-121	PLUTONIC ROCK	NOT GIVEN				WHOLE ROCK	69.47	XRF			0.54	XRF					15.37	XRF					4.45						4	1.14	XRF			2.88	XRF			0.1	XRF
2002	[11387] STRECK M. J. (2002)	samp. 173LI10		YELLOWSTONE-SNAKE RIVER PLAIN VOLCANIC PROVINCE / COLUMBIA PLATEAU-BLUE MOUNTAINS PROVINCE / HIGH LAVA PLAINS VOLCANIC FIELD	HARNEY BASIN, HIGH LAVA PLAINS, OREGON	42	-119	45	-121	PLUTONIC ROCK	NOT GIVEN				WHOLE ROCK	49.57	XRF			1.42	XRF					17.5	XRF					11.57						9.7	10.16	XRF			6.63	XRF			0.2	XRF
2002	[11387] STRECK M. J. (2002)	samp. 173LI14		YELLOWSTONE-SNAKE RIVER PLAIN VOLCANIC PROVINCE / COLUMBIA PLATEAU-BLUE MOUNTAINS PROVINCE / HIGH LAVA PLAINS VOLCANIC FIELD	HARNEY BASIN, HIGH LAVA PLAINS, OREGON	42	-119	45	-121	PLUTONIC ROCK	NOT GIVEN				WHOLE ROCK	47.4	XRF			2.63	XRF					15.24	XRF					14.63						13.1	8.85	XRF			6.9	XRF			0.21	XRF
2002	[11387] STRECK M. J. (2002)	samp. 174LI2		YELLOWSTONE-SNAKE RIVER PLAIN VOLCANIC PROVINCE / COLUMBIA PLATEAU-BLUE MOUNTAINS PROVINCE / HIGH LAVA PLAINS VOLCANIC FIELD	HARNEY BASIN, HIGH LAVA PLAINS, OREGON	42	-119	45	-121	PLUTONIC ROCK	NOT GIVEN				WHOLE ROCK	64.17	XRF			0.63	XRF					15.29	XRF					7.62						6.7	1.86	XRF			5.46	XRF			0.13	XRF
1986	[11449] GOLDBERG S. A. (1986)	samp. B1B		APPALACHIANS / SOUTHERN APPALACHIANS / BLUE RIDGE PROVINCE / BAKERSVILLE METADIABASE		35.8	-82	36.3	-82.5	PLUTONIC ROCK	DIABASE				WHOLE ROCK	48.39	XRF			2.53	XRF					13.26	XRF							12.79	XRF				9.78	XRF			6.99	AAS			0.17	XRF
1986	[11449] GOLDBERG S. A. (1986)	samp. B2		APPALACHIANS / SOUTHERN APPALACHIANS / BLUE RIDGE PROVINCE / BAKERSVILLE METADIABASE		36.0139	-82.1956	36.0139	-82.1956	PLUTONIC ROCK	DIABASE				WHOLE ROCK	51.13	XRF			2.73	XRF					12.38	XRF							12.75	XRF				8.23	XRF			5.54	AAS			0.18	XRF
1986	[11449] GOLDBERG S. A. (1986)	samp. B3A		APPALACHIANS / SOUTHERN APPALACHIANS / BLUE RIDGE PROVINCE / BAKERSVILLE METADIABASE		35.8	-82	36.3	-82.5	PLUTONIC ROCK	DIABASE				WHOLE ROCK	48.94	XRF			3.14	XRF					12.87	XRF							13.12	XRF				9.24	XRF			6.01	AAS			0.18	XRF
1986	[11449] GOLDBERG S. A. (1986)	samp. B3B		APPALACHIANS / SOUTHERN APPALACHIANS / BLUE RIDGE PROVINCE / BAKERSVILLE METADIABASE		35.8	-82	36.3	-82.5	PLUTONIC ROCK	DIABASE				WHOLE ROCK	48.71	XRF			1.89	XRF					14.02	XRF							12.95	XRF				9.37	XRF			7.45	AAS			0.18	XRF
1986	[11449] GOLDBERG S. A. (1986)	samp. B4		APPALACHIANS / SOUTHERN APPALACHIANS / BLUE RIDGE PROVINCE / BAKERSVILLE METADIABASE		35.8	-82	36.3	-82.5	PLUTONIC ROCK	DIABASE				WHOLE ROCK	50.51	XRF			2.73	XRF					12.99	XRF							12.79	XRF				7.83	XRF			5.3	AAS			0.19	XRF
1986	[11449] GOLDBERG S. A. (1986)	samp. B5		APPALACHIANS / SOUTHERN APPALACHIANS / BLUE RIDGE PROVINCE / BAKERSVILLE METADIABASE		35.8	-82	36.3	-82.5	PLUTONIC ROCK	DIABASE				WHOLE ROCK	49.48	XRF			2.92	XRF					12.32	XRF							13.43	XRF				9.41	XRF			5.53	AAS			0.2	XRF
1986	[11449] GOLDBERG S. A. (1986)	samp. B6A		APPALACHIANS / SOUTHERN APPALACHIANS / BLUE RIDGE PROVINCE / BAKERSVILLE METADIABASE		35.8	-82	36.3	-82.5	PLUTONIC ROCK	DIABASE				WHOLE ROCK	50.06	XRF			2.1	XRF					13.03	XRF							12.31	XRF				10.47	XRF			7.37	AAS			0.19	XRF
1986	[11449] GOLDBERG S. A. (1986)	samp. B6B		APPALACHIANS / SOUTHERN APPALACHIANS / BLUE RIDGE PROVINCE / BAKERSVILLE METADIABASE		35.8	-82	36.3	-82.5	PLUTONIC ROCK	DIABASE				WHOLE ROCK	49.74	XRF			3.06	XRF					13.61	XRF							12.99	XRF				8.1	XRF			5.47	AAS			0.17	XRF
1986	[11449] GOLDBERG S. A. (1986)	samp. B7A		APPALACHIANS / SOUTHERN APPALACHIANS / BLUE RIDGE PROVINCE / BAKERSVILLE METADIABASE		35.8	-82	36.3	-82.5	PLUTONIC ROCK	DIABASE				WHOLE ROCK	49.93	XRF			1.56	XRF					13.57	XRF							11.87	XRF				10.64	XRF			7.4	AAS			0.19	XRF
1986	[11449] GOLDBERG S. A. (1986)	samp. B7B		APPALACHIANS / SOUTHERN APPALACHIANS / BLUE RIDGE PROVINCE / BAKERSVILLE METADIABASE		35.8	-82	36.3	-82.5	PLUTONIC ROCK	DIABASE				WHOLE ROCK	47.96	XRF			2.83	XRF					13.24	XRF							13.3	XRF				10.41	XRF			6.57	AAS			0.22	XRF
1986	[11449] GOLDBERG S. A. (1986)	samp. B7C		APPALACHIANS / SOUTHERN APPALACHIANS / BLUE RIDGE PROVINCE / BAKERSVILLE METADIABASE		35.8	-82	36.3	-82.5	PLUTONIC ROCK	DIABASE				WHOLE ROCK	49.66	XRF			3.01	XRF					13.15	XRF							12.24	XRF				9.11	XRF			6.11	AAS			0.2	XRF
1986	[11449] GOLDBERG S. A. (1986)	samp. B8A		APPALACHIANS / SOUTHERN APPALACHIANS / BLUE RIDGE PROVINCE / BAKERSVILLE METADIABASE		35.8	-82	36.3	-82.5	PLUTONIC ROCK	DIABASE				WHOLE ROCK	47.87	XRF			3.68	XRF					12.81	XRF							14.22	XRF				8.14	XRF			6.25	AAS			0.17	XRF
1986	[11449] GOLDBERG S. A. (1986)	samp. B8B		APPALACHIANS / SOUTHERN APPALACHIANS / BLUE RIDGE PROVINCE / BAKERSVILLE METADIABASE		35.8	-82	36.3	-82.5	PLUTONIC ROCK	DIABASE				WHOLE ROCK	48.41	XRF			3.71	XRF					12.84	XRF							13.47	XRF				8.23	XRF			6.05	AAS			0.18	XRF
1986	[11449] GOLDBERG S. A. (1986)	samp. B8D		APPALACHIANS / SOUTHERN APPALACHIANS / BLUE RIDGE PROVINCE / BAKERSVILLE METADIABASE		36.1122	-82.1072	36.1122	-82.1072	PLUTONIC ROCK	DIABASE				WHOLE ROCK	48.39	XRF			2.52	XRF					13.16	XRF							13.7	XRF				9.69	XRF			6.25	AAS			0.2	XRF
1986	[11449] GOLDBERG S. A. (1986)	samp. B9		APPALACHIANS / SOUTHERN APPALACHIANS / BLUE RIDGE PROVINCE / BAKERSVILLE METADIABASE		35.8	-82	36.3	-82.5	PLUTONIC ROCK	DIABASE				WHOLE ROCK	49.07	XRF			1.96	XRF					13.36	XRF							12.27	XRF				10.7	XRF			8.3	AAS			0.18	XRF
1986	[11449] GOLDBERG S. A. (1986)	samp. B10B		APPALACHIANS / SOUTHERN APPALACHIANS / BLUE RIDGE PROVINCE / BAKERSVILLE METADIABASE		35.8	-82	36.3	-82.5	PLUTONIC ROCK	DIABASE				WHOLE ROCK	47.94	XRF			2.51	XRF					13.99	XRF							12.79	XRF				10.3	XRF			8.1	AAS			0.19	XRF
1986	[11449] GOLDBERG S. A. (1986)	samp. B22B		APPALACHIANS / SOUTHERN APPALACHIANS / BLUE RIDGE PROVINCE / BAKERSVILLE METADIABASE		36.2508	-82.1956	36.2508	-82.1956	PLUTONIC ROCK	DIABASE				WHOLE ROCK	54.82	XRF			1.9	XRF					14.88	XRF							11.48	XRF				5.05	XRF			2.02	AAS			0.11	XRF
1986	[11449] GOLDBERG S. A. (1986)	samp. B23B		APPALACHIANS / SOUTHERN APPALACHIANS / BLUE RIDGE PROVINCE / BAKERSVILLE METADIABASE		36.2228	-82.1769	36.2228	-82.1769	PLUTONIC ROCK	DIABASE				WHOLE ROCK	50.23	XRF			1.95	XRF					11.82	XRF							15.16	XRF				7.93	XRF			5.16	AAS			0.17	XRF
1986	[11449] GOLDBERG S. A. (1986)	samp. B24		APPALACHIANS / SOUTHERN APPALACHIANS / BLUE RIDGE PROVINCE / BAKERSVILLE METADIABASE		36.0817	-81.9703	36.0817	-81.9703	PLUTONIC ROCK	DIABASE				WHOLE ROCK	49.05	XRF			2.97	XRF					12.72	XRF							15.46	XRF				7.94	XRF			5.57	AAS			0.19	XRF
1986	[11449] GOLDBERG S. A. (1986)	samp. B25A		APPALACHIANS / SOUTHERN APPALACHIANS / BLUE RIDGE PROVINCE / BAKERSVILLE METADIABASE		36.0956	-81.9586	36.0956	-81.9586	PLUTONIC ROCK	DIABASE				WHOLE ROCK	53.04	XRF			2.91	XRF					12.48	XRF							14.34	XRF				7.06	XRF			3.71	AAS			0.17	XRF
1986	[11449] GOLDBERG S. A. (1986)	samp. B25B		APPALACHIANS / SOUTHERN APPALACHIANS / BLUE RIDGE PROVINCE / BAKERSVILLE METADIABASE		36.0956	-81.9586	36.0956	-81.9586	PLUTONIC ROCK	DIABASE				WHOLE ROCK	49.4	XRF			3.04	XRF					13.67	XRF							13.65	XRF				8.32	XRF			4.82	AAS			0.17	XRF
1986	[11449] GOLDBERG S. A. (1986)	samp. B26		APPALACHIANS / SOUTHERN APPALACHIANS / BLUE RIDGE PROVINCE / BAKERSVILLE METADIABASE		36.0161	-82.1975	36.0161	-82.1975	PLUTONIC ROCK	DIABASE				WHOLE ROCK
1986	[11449] GOLDBERG S. A. (1986)	samp. B27		APPALACHIANS / SOUTHERN APPALACHIANS / BLUE RIDGE PROVINCE / BAKERSVILLE METADIABASE		35.8	-82	36.3	-82.5	PLUTONIC ROCK	DIABASE				WHOLE ROCK	50.07	XRF			3.16	XRF					12.22	XRF							14.89	XRF				8.08	XRF			4.82	AAS			0.2	XRF
1986	[11449] GOLDBERG S. A. (1986)	samp. B30A		APPALACHIANS / SOUTHERN APPALACHIANS / BLUE RIDGE PROVINCE / BAKERSVILLE METADIABASE		35.7831	-82.5411	35.7831	-82.5411	PLUTONIC ROCK	DIABASE				WHOLE ROCK	49.69	XRF			3.07	XRF					11.41	XRF							15.25	XRF				8.71	XRF			4.8	AAS			0.2	XRF
1986	[11449] GOLDBERG S. A. (1986)	samp. B31		APPALACHIANS / SOUTHERN APPALACHIANS / BLUE RIDGE PROVINCE / BAKERSVILLE METADIABASE		35.8	-82	36.3	-82.5	PLUTONIC ROCK	DIABASE				WHOLE ROCK	50.39	XRF			3.14	XRF					12.24	XRF							14.56	XRF				8.79	XRF			5.65	AAS			0.17	XRF
1976	[11451] ZIELINSKI R. A. (1976)	samp. W166555		NORTH AMERICAN CORDILLERA - CENOZOIC-QUATERNARY / CORDILLERA UNITED STATES / COLORADO / SAN JUAN VOLCANIC FIELD	SUMMER COON VOLCANIC CENTER	37.75	-106.38	37.75	-106.38	PLUTONIC ROCK	MONZONITE, QUARTZ	PORPHYRITIC		SILICIFIED AND BLEACHED	WHOLE ROCK	69.3	NOT			0.38	NOT					15.7	NOT						1.6					0.34	1.8	NOT			0.85	NOT			0.03	NOT
1995	[12218] CHEN WEI (1995)	samp. 387-13		COLORADO PLATEAU / GRAND CANYON SECTION / ARIZONA / SAN FRANCISCO VOLCANIC FIELD	CRATER 387	35.25	-111.25	35.75	-112.25	PLUTONIC ROCK	NOT GIVEN				WHOLE ROCK	44.44	XRF			0.68	XRF					22.03	XRF					10.22	4.83					4.85	11.88	XRF			9.4	XRF			0.11	XRF
1995	[12218] CHEN WEI (1995)	samp. AK42H		COLORADO PLATEAU / GRAND CANYON SECTION / ARIZONA / SAN FRANCISCO VOLCANIC FIELD	5 KM SOUTH OF CRATER 387	35.25	-111.25	35.75	-112.25	PLUTONIC ROCK	NOT GIVEN				WHOLE ROCK	46.13	XRF			1.36	XRF					9.68	XRF					12.01	2.92					8.18	14.44	XRF			15.67	XRF			0.2	XRF
1995	[12218] CHEN WEI (1995)	samp. 160-11		COLORADO PLATEAU / GRAND CANYON SECTION / ARIZONA / SAN FRANCISCO VOLCANIC FIELD	CRATER 160	35.25	-111.25	35.75	-112.25	PLUTONIC ROCK	NOT GIVEN				WHOLE ROCK	46.55	XRF			0.66	XRF					5.3	XRF					10.41	2.78					6.87	14.04	XRF			22.71	XRF			0.15	XRF
1995	[12218] CHEN WEI (1995)	samp. 387-29		COLORADO PLATEAU / GRAND CANYON SECTION / ARIZONA / SAN FRANCISCO VOLCANIC FIELD	CRATER 387	35.25	-111.25	35.75	-112.25	PLUTONIC ROCK	NOT GIVEN				WHOLE ROCK	46.99	XRF			0.43	XRF					3.46	XRF					10.15	1.83					7.49	12.53	XRF			26.95	XRF			0.16	XRF
1995	[12218] CHEN WEI (1995)	samp. AK35		COLORADO PLATEAU / GRAND CANYON SECTION / ARIZONA / SAN FRANCISCO VOLCANIC FIELD	CRATER 160	35.25	-111.25	35.75	-112.25	PLUTONIC ROCK	NOT GIVEN				WHOLE ROCK	48.22	XRF			0.68	XRF					7.12	XRF					8.04	2.53					4.96	16.05	XRF			18.73	XRF			0.15	XRF
1995	[12218] CHEN WEI (1995)	samp. AK21A		COLORADO PLATEAU / GRAND CANYON SECTION / ARIZONA / SAN FRANCISCO VOLCANIC FIELD	FLOW 426	35.25	-111.25	35.75	-112.25	PLUTONIC ROCK	NOT GIVEN				WHOLE ROCK
1995	[12218] CHEN WEI (1995)	samp. SW-2		COLORADO PLATEAU / GRAND CANYON SECTION / ARIZONA / SAN FRANCISCO VOLCANIC FIELD	V1216	35.25	-111.25	35.75	-112.25	PLUTONIC ROCK	NOT GIVEN				WHOLE ROCK
1995	[12218] CHEN WEI (1995)	samp. AK26E		COLORADO PLATEAU / GRAND CANYON SECTION / ARIZONA / SAN FRANCISCO VOLCANIC FIELD	SUNSET CRATER	35.35	-111.05	35.35	-111.05	PLUTONIC ROCK	GABBRO, AMPHIBOLE				WHOLE ROCK
1995	[12218] CHEN WEI (1995)	samp. AK40H		COLORADO PLATEAU / GRAND CANYON SECTION / ARIZONA / SAN FRANCISCO VOLCANIC FIELD	CRATER 387	35.25	-111.25	35.75	-112.25	PLUTONIC ROCK	NOT GIVEN				WHOLE ROCK
1995	[12218] CHEN WEI (1995)	samp. 160-5		COLORADO PLATEAU / GRAND CANYON SECTION / ARIZONA / SAN FRANCISCO VOLCANIC FIELD	CRATER 160	35.25	-111.25	35.75	-112.25	PLUTONIC ROCK	NOT GIVEN				WHOLE ROCK
1991	[12692] GROSSMAN J. N. (1991)	samp. W-244939		CENTRAL ATLANTIC MAGMATIC PROVINCE - CAMP / UNITED STATES	SOUTHERN HARTFORD BASIN, CONNECTICUT	41.4167	-72.95	41.4167	-72.95	PLUTONIC ROCK	NOT GIVEN				WHOLE ROCK	52	NOT			1.25	NOT					15.6	NOT						3.65					7.8	10.9	NOT			5.6	NOT			0.17	NOT
1991	[12692] GROSSMAN J. N. (1991)	samp. W-244940		CENTRAL ATLANTIC MAGMATIC PROVINCE - CAMP / UNITED STATES	SOUTHERN HARTFORD BASIN, CONNECTICUT	41.4167	-72.95	41.4167	-72.95	PLUTONIC ROCK	NOT GIVEN				WHOLE ROCK	51.6	NOT			1.2	NOT					16	NOT						3.27					7.3	11.2	NOT			5.7	NOT			0.16	NOT
1991	[12692] GROSSMAN J. N. (1991)	samp. W-244941		CENTRAL ATLANTIC MAGMATIC PROVINCE - CAMP / UNITED STATES	SOUTHERN HARTFORD BASIN, CONNECTICUT	41.4167	-72.95	41.4167	-72.95	PLUTONIC ROCK	NOT GIVEN				WHOLE ROCK	51.9	NOT			1.25	NOT					14.8	NOT						3.17					7.8	11	NOT			6.59	NOT			0.17	NOT
1991	[12692] GROSSMAN J. N. (1991)	samp. W-244942		CENTRAL ATLANTIC MAGMATIC PROVINCE - CAMP / UNITED STATES	SOUTHERN HARTFORD BASIN, CONNECTICUT	41.4167	-72.95	41.4167	-72.95	PLUTONIC ROCK	NOT GIVEN				WHOLE ROCK	52	NOT			1.11	NOT					13.9	NOT						2.93					7.9	11	NOT			8.07	NOT			0.17	NOT
1991	[12692] GROSSMAN J. N. (1991)	samp. W-244943		CENTRAL ATLANTIC MAGMATIC PROVINCE - CAMP / UNITED STATES	SOUTHERN HARTFORD BASIN, CONNECTICUT	41.4167	-72.95	41.4167	-72.95	PLUTONIC ROCK	NOT GIVEN				WHOLE ROCK	52.1	NOT			1.14	NOT					13.8	NOT						2.51					8	11.1	NOT			7.82	NOT			0.17	NOT
1991	[12692] GROSSMAN J. N. (1991)	samp. W-24494		CENTRAL ATLANTIC MAGMATIC PROVINCE - CAMP / UNITED STATES	SOUTHERN HARTFORD BASIN, CONNECTICUT	41.4667	-72.9333	41.4667	-72.9333	PLUTONIC ROCK	NOT GIVEN				WHOLE ROCK	51.9	NOT			1.15	NOT					14.1	NOT						3.07					7.6	11	NOT			7.23	NOT			0.21	NOT
1991	[12692] GROSSMAN J. N. (1991)	samp. W-244945		CENTRAL ATLANTIC MAGMATIC PROVINCE - CAMP / UNITED STATES	SOUTHERN HARTFORD BASIN, CONNECTICUT	41.4667	-72.9333	41.4667	-72.9333	PLUTONIC ROCK	DIABASE				WHOLE ROCK	52.2	NOT			1.17	NOT					14.5	NOT						2.97					7.8	10.6	NOT			7.09	NOT			0.17	NOT
1991	[12692] GROSSMAN J. N. (1991)	samp. W-244946		CENTRAL ATLANTIC MAGMATIC PROVINCE - CAMP / UNITED STATES	SOUTHERN HARTFORD BASIN, CONNECTICUT	41.5	-72.9167	41.5	-72.9167	PLUTONIC ROCK	NOT GIVEN				WHOLE ROCK	52	NOT			1.16	NOT					4.1	NOT						3.13					7.5	10.6	NOT			7.6	NOT			0.27	NOT
1991	[12692] GROSSMAN J. N. (1991)	samp. W-244947		CENTRAL ATLANTIC MAGMATIC PROVINCE - CAMP / UNITED STATES	SOUTHERN HARTFORD BASIN, CONNECTICUT	41.5	-72.9167	41.5	-72.9167	PLUTONIC ROCK	DIABASE				WHOLE ROCK	52.3	NOT			1.12	NOT					14.6	NOT						2.57					7.8	11.1	NOT			7.14	NOT			0.18	NOT
1991	[12692] GROSSMAN J. N. (1991)	samp. W-244948		CENTRAL ATLANTIC MAGMATIC PROVINCE - CAMP / UNITED STATES	SOUTHERN HARTFORD BASIN, CONNECTICUT	41.5	-72.9167	41.5	-72.9167	PLUTONIC ROCK	DIABASE				WHOLE ROCK	51.9	NOT			1.33	NOT					15.7	NOT						3.11					7.7	10.8	NOT			5.38	NOT			0.18	NOT
1991	[12692] GROSSMAN J. N. (1991)	samp. W-244949		CENTRAL ATLANTIC MAGMATIC PROVINCE - CAMP / UNITED STATES	SOUTHERN HARTFORD BASIN, CONNECTICUT	41.5	-72.9167	41.5	-72.9167	PLUTONIC ROCK	DIABASE				WHOLE ROCK	51.1	NOT			1.3	NOT					15.4	NOT						2.95					8.1	9.86	NOT			5.33	NOT			0.17	NOT
1991	[12692] GROSSMAN J. N. (1991)	samp. W-244950		CENTRAL ATLANTIC MAGMATIC PROVINCE - CAMP / UNITED STATES	SOUTHERN HARTFORD BASIN, CONNECTICUT	41.5333	-72.8833	41.5333	-72.8833	PLUTONIC ROCK	NOT GIVEN				WHOLE ROCK	52.1	NOT			1.44	NOT					14.3	NOT						3.77					7.7	8.95	NOT			5.55	NOT			0.18	NOT
1991	[12692] GROSSMAN J. N. (1991)	samp. W-244951		CENTRAL ATLANTIC MAGMATIC PROVINCE - CAMP / UNITED STATES	SOUTHERN HARTFORD BASIN, CONNECTICUT	41.5667	-72.8667	41.5667	-72.8667	PLUTONIC ROCK	NOT GIVEN				WHOLE ROCK	51.4	NOT			1.09	NOT					13.8	NOT						3.1					7.7	8.22	NOT			7.82	NOT			0.18	NOT
1991	[12692] GROSSMAN J. N. (1991)	samp. W-244952		CENTRAL ATLANTIC MAGMATIC PROVINCE - CAMP / UNITED STATES	SOUTHERN HARTFORD BASIN, CONNECTICUT	41.8	-72	41.8	-72	PLUTONIC ROCK	NOT GIVEN				WHOLE ROCK	52	NOT			1.1	NOT					14	NOT						2.64					8	11.1	NOT			7.84	NOT			0.17	NOT
1991	[12692] GROSSMAN J. N. (1991)	samp. W-244953		CENTRAL ATLANTIC MAGMATIC PROVINCE - CAMP / UNITED STATES	SOUTHERN HARTFORD BASIN, CONNECTICUT	41.8	-72	41.8	-72	PLUTONIC ROCK	DIABASE				WHOLE ROCK	52	NOT			1.37	NOT					13.8	NOT						3.21					8.4	10.2	NOT			6.3	NOT			0.18	NOT
1991	[12692] GROSSMAN J. N. (1991)	samp. W-244954		CENTRAL ATLANTIC MAGMATIC PROVINCE - CAMP / UNITED STATES	SOUTHERN HARTFORD BASIN, CONNECTICUT	41.8	-72	41.8	-72	PLUTONIC ROCK	NOT GIVEN				WHOLE ROCK	51.9	NOT			1.13	NOT					14	NOT						2.82					8	11.1	NOT			7.66	NOT			0.17	NOT
1991	[12692] GROSSMAN J. N. (1991)	samp. W-244955		CENTRAL ATLANTIC MAGMATIC PROVINCE - CAMP / UNITED STATES	SOUTHERN HARTFORD BASIN, CONNECTICUT	41.8167	-72.8667	41.8167	-72.8667	PLUTONIC ROCK	DIABASE				WHOLE ROCK	51.6	NOT			1.38	NOT					14.9	NOT						2.93					8.2	8.29	NOT			5.28	NOT			0.17	NOT
1991	[12692] GROSSMAN J. N. (1991)	samp. W-244956		CENTRAL ATLANTIC MAGMATIC PROVINCE - CAMP / UNITED STATES	SOUTHERN HARTFORD BASIN, CONNECTICUT	41.8167	-72.8667	41.8167	-72.8667	PLUTONIC ROCK	DIABASE				WHOLE ROCK	50.9	NOT			1.72	NOT					15.3	NOT						3.77					9	10.4	NOT			5.12	NOT			0.18	NOT
1991	[12692] GROSSMAN J. N. (1991)	samp. W-244957		CENTRAL ATLANTIC MAGMATIC PROVINCE - CAMP / UNITED STATES	SOUTHERN HARTFORD BASIN, CONNECTICUT	41.8167	-72.8667	41.8167	-72.8667	PLUTONIC ROCK	DIABASE				WHOLE ROCK	52.2	NOT			1.2	NOT					14.3	NOT						1.84					8.7	11	NOT			7.25	NOT			0.17	NOT
1991	[12692] GROSSMAN J. N. (1991)	samp. W-244958		CENTRAL ATLANTIC MAGMATIC PROVINCE - CAMP / UNITED STATES	SOUTHERN HARTFORD BASIN, CONNECTICUT	41.8333	-72.8667	41.8333	-72.8667	PLUTONIC ROCK	NOT GIVEN				WHOLE ROCK	52	NOT			1.12	NOT					14.3	NOT						2.19					8.4	11	NOT			7.61	NOT			0.17	NOT
1991	[12692] GROSSMAN J. N. (1991)	samp. W-244959		CENTRAL ATLANTIC MAGMATIC PROVINCE - CAMP / UNITED STATES	SOUTHERN HARTFORD BASIN, CONNECTICUT	41.9167	-72.8167	41.9167	-72.8167	PLUTONIC ROCK	NOT GIVEN				WHOLE ROCK	52	NOT			1.2	NOT					14.2	NOT						3.02					7.6	10.7	NOT			7.14	NOT			0.18	NOT
1991	[12692] GROSSMAN J. N. (1991)	samp. W-244960		CENTRAL ATLANTIC MAGMATIC PROVINCE - CAMP / UNITED STATES	SOUTHERN HARTFORD BASIN, CONNECTICUT	41.9667	-72.7833	41.9667	-72.7833	PLUTONIC ROCK	NOT GIVEN				WHOLE ROCK	51.8	NOT			1.17	NOT					14.1	NOT						2.94					7.8	11	NOT			7.2	NOT			0.19	NOT
1991	[12692] GROSSMAN J. N. (1991)	samp. W-244961		CENTRAL ATLANTIC MAGMATIC PROVINCE - CAMP / UNITED STATES	SOUTHERN HARTFORD BASIN, CONNECTICUT	41.9667	-72.7833	41.9667	-72.7833	PLUTONIC ROCK	DIABASE				WHOLE ROCK	51.2	NOT			1.05	NOT					13.5	NOT						2.67					7.4	11.1	NOT			8.36	NOT			0.17	NOT
1991	[12692] GROSSMAN J. N. (1991)	samp. 80B-1		CENTRAL ATLANTIC MAGMATIC PROVINCE - CAMP / UNITED STATES	EASTERN NEWARK BASIN, NEW JERSEY	40.85	-73.95	40.85	-73.95	PLUTONIC ROCK	DIABASE				WHOLE ROCK	52	NOT			1.2	NOT					14.1	NOT						1.3					8.7	10.2	NOT			7.5	NOT			0.17	NOT
1991	[12692] GROSSMAN J. N. (1991)	samp. 80B-3		CENTRAL ATLANTIC MAGMATIC PROVINCE - CAMP / UNITED STATES	EASTERN NEWARK BASIN, NEW JERSEY	40.85	-73.95	40.85	-73.95	PLUTONIC ROCK	NOT GIVEN				WHOLE ROCK	50.2	NOT			0.86	NOT					11.8	NOT						1.2					9.6	9.5	NOT			11.9	NOT			0.18	NOT
1991	[12692] GROSSMAN J. N. (1991)	samp. 80B-5		CENTRAL ATLANTIC MAGMATIC PROVINCE - CAMP / UNITED STATES	EASTERN NEWARK BASIN, NEW JERSEY	40.85	-73.95	40.85	-73.95	PLUTONIC ROCK	NOT GIVEN				WHOLE ROCK	52.7	NOT			0.85	NOT					12.6	NOT						1.3					7.9	10.2	NOT			9.3	NOT			0.17	NOT
1991	[12692] GROSSMAN J. N. (1991)	samp. 80B-6		CENTRAL ATLANTIC MAGMATIC PROVINCE - CAMP / UNITED STATES	EASTERN NEWARK BASIN, NEW JERSEY	40.85	-73.95	40.85	-73.95	PLUTONIC ROCK	NOT GIVEN				WHOLE ROCK	49.6	NOT			0.84	NOT					10.7	NOT						1.4					9.5	9.5	NOT			13.7	NOT			0.18	NOT
1991	[12692] GROSSMAN J. N. (1991)	samp. 80B-8		CENTRAL ATLANTIC MAGMATIC PROVINCE - CAMP / UNITED STATES	EASTERN NEWARK BASIN, NEW JERSEY	40.85	-73.95	40.85	-73.95	PLUTONIC ROCK	NOT GIVEN				WHOLE ROCK	52.6	NOT			0.98	NOT					12.8	NOT						1.6					8.2	10.3	NOT			8.9	NOT			0.17	NOT
1991	[12692] GROSSMAN J. N. (1991)	samp. 80B-9		CENTRAL ATLANTIC MAGMATIC PROVINCE - CAMP / UNITED STATES	EASTERN NEWARK BASIN, NEW JERSEY	40.85	-73.95	40.85	-73.95	PLUTONIC ROCK	NOT GIVEN				WHOLE ROCK	50.9	NOT			0.88	NOT					11.2	NOT						1.3					8.3	10.3	NOT			10.9	NOT			0.18	NOT
1991	[12692] GROSSMAN J. N. (1991)	samp. 80B-10		CENTRAL ATLANTIC MAGMATIC PROVINCE - CAMP / UNITED STATES	EASTERN NEWARK BASIN, NEW JERSEY	40.85	-73.95	40.85	-73.95	PLUTONIC ROCK	NOT GIVEN				WHOLE ROCK	52.2	NOT			0.86	NOT					11.5	NOT						1.3					8.9	10.1	NOT			11.8	NOT			0.18	NOT
1991	[12692] GROSSMAN J. N. (1991)	samp. 80B-11		CENTRAL ATLANTIC MAGMATIC PROVINCE - CAMP / UNITED STATES	EASTERN NEWARK BASIN, NEW JERSEY	40.85	-73.95	40.85	-73.95	PLUTONIC ROCK	NOT GIVEN				WHOLE ROCK	52.2	NOT			0.87	NOT					11	NOT						1.4					8.7	9.9	NOT			11.5	NOT			0.19	NOT
1991	[12692] GROSSMAN J. N. (1991)	samp. 80B-17		CENTRAL ATLANTIC MAGMATIC PROVINCE - CAMP / UNITED STATES	EASTERN NEWARK BASIN, NEW JERSEY	40.85	-73.95	40.85	-73.95	PLUTONIC ROCK	NOT GIVEN				WHOLE ROCK	52.4	NOT			0.89	NOT					13.6	NOT						0.84					8.2	11.1	NOT			9.1	NOT			0.16	NOT
1991	[12692] GROSSMAN J. N. (1991)	samp. 80-29		CENTRAL ATLANTIC MAGMATIC PROVINCE - CAMP / UNITED STATES	EASTERN NEWARK BASIN, NEW JERSEY	40.85	-73.95	40.85	-73.95	PLUTONIC ROCK	GABBRO				WHOLE ROCK	60.1	NOT			1.6	NOT					11.1	NOT						2.9					10	3.9	NOT			1.3	NOT			0.17	NOT
1991	[12692] GROSSMAN J. N. (1991)	samp. 80-30		CENTRAL ATLANTIC MAGMATIC PROVINCE - CAMP / UNITED STATES	EASTERN NEWARK BASIN, NEW JERSEY	40.85	-73.95	40.85	-73.95	PLUTONIC ROCK	GABBRO				WHOLE ROCK	62.5	NOT			1.6	NOT					11.6	NOT						3.2					8.5	3.4	NOT			1.2	NOT			0.13	NOT
1991	[12692] GROSSMAN J. N. (1991)	samp. 80-31		CENTRAL ATLANTIC MAGMATIC PROVINCE - CAMP / UNITED STATES	EASTERN NEWARK BASIN, NEW JERSEY	40.85	-73.95	40.85	-73.95	PLUTONIC ROCK	GABBRO				WHOLE ROCK	56.6	NOT			2	NOT					11.4	NOT						2.9					11.7	5.4	NOT			1.7	NOT			0.23	NOT
1991	[12692] GROSSMAN J. N. (1991)	samp. 80-32		CENTRAL ATLANTIC MAGMATIC PROVINCE - CAMP / UNITED STATES	EASTERN NEWARK BASIN, NEW JERSEY	40.85	-73.95	40.85	-73.95	PLUTONIC ROCK	GABBRO				WHOLE ROCK	55.3	NOT			2.8	NOT					11.4	NOT						3.9					11.9	4.5	NOT			1.7	NOT			0.23	NOT
1991	[12692] GROSSMAN J. N. (1991)	samp. 80-33		CENTRAL ATLANTIC MAGMATIC PROVINCE - CAMP / UNITED STATES	EASTERN NEWARK BASIN, NEW JERSEY	40.85	-73.95	40.85	-73.95	PLUTONIC ROCK	GABBRO				WHOLE ROCK	53.8	NOT			3.5	NOT					11.5	NOT						3.8					12.3	6.4	NOT			2.5	NOT			0.25	NOT
1991	[12692] GROSSMAN J. N. (1991)	samp. 80-34		CENTRAL ATLANTIC MAGMATIC PROVINCE - CAMP / UNITED STATES	EASTERN NEWARK BASIN, NEW JERSEY	40.85	-73.95	40.85	-73.95	PLUTONIC ROCK	GABBRO				WHOLE ROCK	54.9	NOT			3.1	NOT					11.5	NOT						3.2					9.8	6.8	NOT			2.8	NOT			0.18	NOT
1991	[12692] GROSSMAN J. N. (1991)	samp. 80-35		CENTRAL ATLANTIC MAGMATIC PROVINCE - CAMP / UNITED STATES	EASTERN NEWARK BASIN, NEW JERSEY	40.85	-73.95	40.85	-73.95	PLUTONIC ROCK	GABBRO				WHOLE ROCK	60.8	NOT			3.1	NOT					11.4	NOT						3.3					13.5	7.1	NOT			2.9	NOT			0.17	NOT
1991	[12692] GROSSMAN J. N. (1991)	samp. 80-36		CENTRAL ATLANTIC MAGMATIC PROVINCE - CAMP / UNITED STATES	EASTERN NEWARK BASIN, NEW JERSEY	40.85	-73.95	40.85	-73.95	PLUTONIC ROCK	GABBRO				WHOLE ROCK	51.5	NOT			3.2	NOT					12.6	NOT						6.8					8.6	8	NOT			4	NOT			0.22	NOT
1991	[12692] GROSSMAN J. N. (1991)	samp. 80-38		CENTRAL ATLANTIC MAGMATIC PROVINCE - CAMP / UNITED STATES	EASTERN NEWARK BASIN, NEW JERSEY	40.85	-73.95	40.85	-73.95	PLUTONIC ROCK	DIABASE				WHOLE ROCK	51.4	NOT			1.2	NOT					16.1	NOT						1.9					8.2	9.7	NOT			5.6	NOT			0.16	NOT
1991	[12692] GROSSMAN J. N. (1991)	samp. 80-39		CENTRAL ATLANTIC MAGMATIC PROVINCE - CAMP / UNITED STATES	EASTERN NEWARK BASIN, NEW JERSEY	40.85	-73.95	40.85	-73.95	PLUTONIC ROCK	DIABASE				WHOLE ROCK	51.7	NOT			1.1	NOT					16.4	NOT						1.6					7.9	10	NOT			5.9	NOT			0.16	NOT
1991	[12692] GROSSMAN J. N. (1991)	samp. 80-40		CENTRAL ATLANTIC MAGMATIC PROVINCE - CAMP / UNITED STATES	EASTERN NEWARK BASIN, NEW JERSEY	40.85	-73.95	40.85	-73.95	PLUTONIC ROCK	DIABASE				WHOLE ROCK	52.1	NOT			0.97	NOT					16.4	NOT						1.5					7.8	10.4	NOT			6	NOT			0.16	NOT
1991	[12692] GROSSMAN J. N. (1991)	samp. 80-41		CENTRAL ATLANTIC MAGMATIC PROVINCE - CAMP / UNITED STATES	EASTERN NEWARK BASIN, NEW JERSEY	40.85	-73.95	40.85	-73.95	PLUTONIC ROCK	DIABASE				WHOLE ROCK	51	NOT			0.98	NOT					14.6	NOT						1.3					8	11	NOT			7.4	NOT			0.16	NOT
1991	[12692] GROSSMAN J. N. (1991)	samp. 80-42		CENTRAL ATLANTIC MAGMATIC PROVINCE - CAMP / UNITED STATES	EASTERN NEWARK BASIN, NEW JERSEY	40.85	-73.95	40.85	-73.95	PLUTONIC ROCK	DIABASE				WHOLE ROCK	51.6	NOT			0.88	NOT					14.4	NOT						1.1					7.8	11.1	NOT			8	NOT			0.16	NOT
1991	[12692] GROSSMAN J. N. (1991)	samp. 80-44		CENTRAL ATLANTIC MAGMATIC PROVINCE - CAMP / UNITED STATES	EASTERN NEWARK BASIN, NEW JERSEY	40.85	-73.95	40.85	-73.95	PLUTONIC ROCK	DIABASE				WHOLE ROCK	52	NOT			0.99	NOT					16	NOT						1.7					7.7	7.8	NOT			5.5	NOT			0.15	NOT
1991	[12692] GROSSMAN J. N. (1991)	samp. 80-1		CENTRAL ATLANTIC MAGMATIC PROVINCE - CAMP / UNITED STATES	EASTERN NEWARK BASIN, NEW JERSEY	40.85	-73.95	40.85	-73.95	PLUTONIC ROCK	DIABASE				WHOLE ROCK	50.7	NOT			1.1	NOT					13.7	NOT						1.3					8.6	10.3	NOT			7.3	NOT			0.17	NOT
1991	[12692] GROSSMAN J. N. (1991)	samp. 80-3		CENTRAL ATLANTIC MAGMATIC PROVINCE - CAMP / UNITED STATES	EASTERN NEWARK BASIN, NEW JERSEY	40.85	-73.95	40.85	-73.95	PLUTONIC ROCK	DIABASE				WHOLE ROCK	51.7	NOT			1.1	NOT					14.5	NOT						2.3					8.6	10	NOT			7.3	NOT			0.18	NOT
1991	[12692] GROSSMAN J. N. (1991)	samp. W-2		CENTRAL ATLANTIC MAGMATIC PROVINCE - CAMP / UNITED STATES	EASTERN NEWARK BASIN, NEW JERSEY	40.7667	-74.0167	40.7667	-74.0167	PLUTONIC ROCK	GABBRO				WHOLE ROCK	53.8	NOT			1.5	NOT					14.4	NOT						2.2					9.5	8.9	NOT			4.8	NOT			0.18	NOT
1991	[12692] GROSSMAN J. N. (1991)	samp. W-3		CENTRAL ATLANTIC MAGMATIC PROVINCE - CAMP / UNITED STATES	EASTERN NEWARK BASIN, NEW JERSEY	40.7667	-74.0167	40.7667	-74.0167	PLUTONIC ROCK	GABBRO				WHOLE ROCK	58.7	NOT			1.7	NOT					11.1	NOT						2.6					11.2	5.2	NOT			1.4	NOT			0.22	NOT
1991	[12692] GROSSMAN J. N. (1991)	samp. W-4		CENTRAL ATLANTIC MAGMATIC PROVINCE - CAMP / UNITED STATES	EASTERN NEWARK BASIN, NEW JERSEY	40.7667	-74.0167	40.7667	-74.0167	PLUTONIC ROCK	GABBRO				WHOLE ROCK	53.1	NOT			2.5	NOT					10.9	NOT						2.6					11.2	9	NOT			2.1	NOT			0.19	NOT
1991	[12692] GROSSMAN J. N. (1991)	samp. W-5		CENTRAL ATLANTIC MAGMATIC PROVINCE - CAMP / UNITED STATES	EASTERN NEWARK BASIN, NEW JERSEY	40.7667	-74.0167	40.7667	-74.0167	PLUTONIC ROCK	GABBRO				WHOLE ROCK	51.8	NOT			2	NOT					9.6	NOT						2.6					14	7.8	NOT			3.1	NOT			0.2	NOT
1991	[12692] GROSSMAN J. N. (1991)	samp. W-16		CENTRAL ATLANTIC MAGMATIC PROVINCE - CAMP / UNITED STATES	EASTERN NEWARK BASIN, NEW JERSEY	40.7667	-74.0167	40.7667	-74.0167	PLUTONIC ROCK	NOT GIVEN				WHOLE ROCK	52.6	NOT			0.96	NOT					12.7	NOT						1.3					8.4	9.8	NOT			9.8	NOT			0.18	NOT
1991	[12692] GROSSMAN J. N. (1991)	samp. W-19		CENTRAL ATLANTIC MAGMATIC PROVINCE - CAMP / UNITED STATES	EASTERN NEWARK BASIN, NEW JERSEY	40.7667	-74.0167	40.7667	-74.0167	PLUTONIC ROCK	DIABASE				WHOLE ROCK	51.9	NOT			1.1	NOT					14.5	NOT						0.76					9.4	10.3	NOT			7.9	NOT			0.18	NOT
1991	[12692] GROSSMAN J. N. (1991)	samp. HKQ6		CENTRAL ATLANTIC MAGMATIC PROVINCE - CAMP / UNITED STATES	ROCKY HILL, WESTERN NEWARK BASIN, NEW JERSEY	40.4	-74.63	40.4	-74.63	PLUTONIC ROCK	DIABASE				WHOLE ROCK																	11.18							10.91	NOT
1991	[12692] GROSSMAN J. N. (1991)	samp. HPQ3		CENTRAL ATLANTIC MAGMATIC PROVINCE - CAMP / UNITED STATES	PENNINGTON MOUNTAIN, WESTERN NEWARK BASIN, NEW JERSEY	40.33	-74.79	40.33	-74.79	PLUTONIC ROCK	GABBRO				WHOLE ROCK																	12.9							9.23	NOT
1991	[12692] GROSSMAN J. N. (1991)	samp. HPQ6		CENTRAL ATLANTIC MAGMATIC PROVINCE - CAMP / UNITED STATES	PENNINGTON MOUNTAIN, WESTERN NEWARK BASIN, NEW JERSEY	40.33	-74.79	40.33	-74.79	PLUTONIC ROCK	GABBRO				WHOLE ROCK																	18.31							5.04	NOT
1991	[12692] GROSSMAN J. N. (1991)	samp. RP315		CENTRAL ATLANTIC MAGMATIC PROVINCE - CAMP / UNITED STATES	PENNINGTON MOUNTAIN, WESTERN NEWARK BASIN, NEW JERSEY	40.33	-74.79	40.33	-74.79	PLUTONIC ROCK	DIABASE				WHOLE ROCK	51	NOT			1.1	NOT					14.2	NOT						1.3					8.7	10.1	NOT			7.4	NOT			0.17	NOT
1991	[12692] GROSSMAN J. N. (1991)	samp. RP89		CENTRAL ATLANTIC MAGMATIC PROVINCE - CAMP / UNITED STATES	PENNINGTON MOUNTAIN, WESTERN NEWARK BASIN, NEW JERSEY	40.33	-74.79	40.33	-74.79	PLUTONIC ROCK	DIABASE				WHOLE ROCK	50.7	NOT			1.1	NOT					14	NOT						1.8					8.2	10.5	NOT			7.3	NOT			0.18	NOT
1991	[12692] GROSSMAN J. N. (1991)	samp. HT1		CENTRAL ATLANTIC MAGMATIC PROVINCE - CAMP / UNITED STATES	BALDPATE MOUNTAIN, WESTERN NEWARK BASIN, NEW JERSEY	40.38	-74.88	40.38	-74.88	PLUTONIC ROCK	GABBRO				WHOLE ROCK																	15.59							4.9	NOT
1991	[12692] GROSSMAN J. N. (1991)	samp. HT5		CENTRAL ATLANTIC MAGMATIC PROVINCE - CAMP / UNITED STATES	BALDPATE MOUNTAIN, WESTERN NEWARK BASIN, NEW JERSEY	40.38	-74.88	40.38	-74.88	PLUTONIC ROCK	NOT GIVEN				WHOLE ROCK																	11.44							8.95	NOT
1991	[12692] GROSSMAN J. N. (1991)	samp. HT7		CENTRAL ATLANTIC MAGMATIC PROVINCE - CAMP / UNITED STATES	BALDPATE MOUNTAIN, WESTERN NEWARK BASIN, NEW JERSEY	40.38	-74.88	40.38	-74.88	PLUTONIC ROCK	DIABASE				WHOLE ROCK																	11.24							10.91	NOT
1991	[12692] GROSSMAN J. N. (1991)	samp. HT9		CENTRAL ATLANTIC MAGMATIC PROVINCE - CAMP / UNITED STATES	BALDPATE MOUNTAIN, WESTERN NEWARK BASIN, NEW JERSEY	40.38	-74.88	40.38	-74.88	PLUTONIC ROCK	DIABASE				WHOLE ROCK																	11.45							10.49	NOT
1991	[12692] GROSSMAN J. N. (1991)	samp. HLS3		CENTRAL ATLANTIC MAGMATIC PROVINCE - CAMP / UNITED STATES	LAMBERTVILLE SILL, WESTERN NEWARK BASIN, NEW JERSEY	40.37	-74.94	40.37	-74.94	PLUTONIC ROCK	NOT GIVEN				WHOLE ROCK																	11.58							11.47	NOT
1991	[12692] GROSSMAN J. N. (1991)	samp. HLS8		CENTRAL ATLANTIC MAGMATIC PROVINCE - CAMP / UNITED STATES	LAMBERTVILLE SILL, WESTERN NEWARK BASIN, NEW JERSEY	40.37	-74.94	40.37	-74.94	PLUTONIC ROCK	DIABASE				WHOLE ROCK																	10.05							11.47	NOT
1991	[12692] GROSSMAN J. N. (1991)	samp. HLS11		CENTRAL ATLANTIC MAGMATIC PROVINCE - CAMP / UNITED STATES	LAMBERTVILLE SILL, WESTERN NEWARK BASIN, NEW JERSEY	40.37	-74.94	40.37	-74.94	PLUTONIC ROCK	DIABASE				WHOLE ROCK																	10.81							11.61	NOT
1991	[12692] GROSSMAN J. N. (1991)	samp. HLS2		CENTRAL ATLANTIC MAGMATIC PROVINCE - CAMP / UNITED STATES	LAMBERTVILLE SILL, WESTERN NEWARK BASIN, NEW JERSEY	40.37	-74.94	40.37	-74.94	PLUTONIC ROCK	NOT GIVEN				WHOLE ROCK																	11.87							11.61	NOT
1991	[12692] GROSSMAN J. N. (1991)	samp. HLS5		CENTRAL ATLANTIC MAGMATIC PROVINCE - CAMP / UNITED STATES	LAMBERTVILLE SILL, WESTERN NEWARK BASIN, NEW JERSEY	40.37	-74.94	40.37	-74.94	PLUTONIC ROCK	NOT GIVEN				WHOLE ROCK																	12.03							10.07	NOT
1991	[12692] GROSSMAN J. N. (1991)	samp. HELS10		CENTRAL ATLANTIC MAGMATIC PROVINCE - CAMP / UNITED STATES	LAMBERTVILLE SILL, WESTERN NEWARK BASIN, NEW JERSEY	40.37	-74.94	40.37	-74.94	PLUTONIC ROCK	NOT GIVEN				WHOLE ROCK																	13.47							11.05	NOT
1991	[12692] GROSSMAN J. N. (1991)	samp. HELS11		CENTRAL ATLANTIC MAGMATIC PROVINCE - CAMP / UNITED STATES	LAMBERTVILLE SILL, WESTERN NEWARK BASIN, NEW JERSEY	40.37	-74.94	40.37	-74.94	PLUTONIC ROCK	NOT GIVEN				WHOLE ROCK																	11.65							11.75	NOT
1991	[12692] GROSSMAN J. N. (1991)	samp. HELS15		CENTRAL ATLANTIC MAGMATIC PROVINCE - CAMP / UNITED STATES	LAMBERTVILLE SILL, WESTERN NEWARK BASIN, NEW JERSEY	40.37	-74.94	40.37	-74.94	PLUTONIC ROCK	NOT GIVEN				WHOLE ROCK																	11.67							10.91	NOT
1991	[12692] GROSSMAN J. N. (1991)	samp. HELS21		CENTRAL ATLANTIC MAGMATIC PROVINCE - CAMP / UNITED STATES	LAMBERTVILLE SILL, WESTERN NEWARK BASIN, NEW JERSEY	40.37	-74.94	40.37	-74.94	PLUTONIC ROCK	GABBRO				WHOLE ROCK																	13.4							7.97	NOT
1991	[12692] GROSSMAN J. N. (1991)	samp. HELS23		CENTRAL ATLANTIC MAGMATIC PROVINCE - CAMP / UNITED STATES	LAMBERTVILLE SILL, WESTERN NEWARK BASIN, NEW JERSEY	40.37	-74.94	40.37	-74.94	PLUTONIC ROCK	GABBRO				WHOLE ROCK																	11.18							7.97	NOT
1991	[12692] GROSSMAN J. N. (1991)	samp. HELS24		CENTRAL ATLANTIC MAGMATIC PROVINCE - CAMP / UNITED STATES	LAMBERTVILLE SILL, WESTERN NEWARK BASIN, NEW JERSEY	40.37	-74.94	40.37	-74.94	PLUTONIC ROCK	DIABASE				WHOLE ROCK																	10.93							7.41	NOT
1991	[12692] GROSSMAN J. N. (1991)	samp. HWH1		CENTRAL ATLANTIC MAGMATIC PROVINCE - CAMP / UNITED STATES	BELLE MOUNTAIN, WESTERN NEWARK BASIN, NEW JERSEY	40.37	-74.94	40.37	-74.94	PLUTONIC ROCK	GABBRO				WHOLE ROCK																	12.66							8.11	NOT
1991	[12692] GROSSMAN J. N. (1991)	samp. HLQ1		CENTRAL ATLANTIC MAGMATIC PROVINCE - CAMP / UNITED STATES	STOCKTON, WESTERN NEWARK BASIN, NEW JERSEY	40.41	-74.98	40.41	-74.98	PLUTONIC ROCK	DIABASE				WHOLE ROCK																	10.9							10.07	NOT
1991	[12692] GROSSMAN J. N. (1991)	samp. HPP2		CENTRAL ATLANTIC MAGMATIC PROVINCE - CAMP / UNITED STATES	BYRAM, POINT PLEASANT, WESTERN NEWARK BASIN, NEW JERSEY	40.92	-74.66	40.92	-74.66	PLUTONIC ROCK	NOT GIVEN				WHOLE ROCK																	11.68							10.77	NOT
1991	[12692] GROSSMAN J. N. (1991)	samp. HPP5		CENTRAL ATLANTIC MAGMATIC PROVINCE - CAMP / UNITED STATES	BYRAM, POINT PLEASANT, WESTERN NEWARK BASIN, NEW JERSEY	40.92	-74.66	40.92	-74.66	PLUTONIC ROCK	NOT GIVEN				WHOLE ROCK																	12.13							9.79	NOT
1991	[12692] GROSSMAN J. N. (1991)	samp. HQ2		CENTRAL ATLANTIC MAGMATIC PROVINCE - CAMP / UNITED STATES	QUARRY DIKE, WESTERN NEWARK BASIN, NEW JERSEY	40	-74.5	41	-75	PLUTONIC ROCK	NOT GIVEN				WHOLE ROCK																	11.35							10.49	NOT
1991	[12692] GROSSMAN J. N. (1991)	samp. HQ7		CENTRAL ATLANTIC MAGMATIC PROVINCE - CAMP / UNITED STATES	QUARRY DIKE, WESTERN NEWARK BASIN, NEW JERSEY	40	-74.5	41	-75	PLUTONIC ROCK	DIABASE				WHOLE ROCK																	11.23							7.97	NOT
1991	[12692] GROSSMAN J. N. (1991)	samp. HQ10		CENTRAL ATLANTIC MAGMATIC PROVINCE - CAMP / UNITED STATES	QUARRY DIKE, WESTERN NEWARK BASIN, NEW JERSEY	40	-74.5	41	-75	PLUTONIC ROCK	DIABASE				WHOLE ROCK																	11.13							7.83	NOT
1991	[12692] GROSSMAN J. N. (1991)	samp. FG88PRII		CENTRAL ATLANTIC MAGMATIC PROVINCE - CAMP / UNITED STATES	COFFMAN HILL, WESTERN NEWARK BASIN, NEW JERSEY	40	-74.5	41	-75	PLUTONIC ROCK	NOT GIVEN				WHOLE ROCK	51	NOT			0.77	NOT					11.7	NOT						3.18					8.4	11	NOT			12.4	NOT			0.18	NOT
1991	[12692] GROSSMAN J. N. (1991)	samp. FG88PRI2		CENTRAL ATLANTIC MAGMATIC PROVINCE - CAMP / UNITED STATES	COFFMAN HILL, WESTERN NEWARK BASIN, NEW JERSEY	40	-74.5	41	-75	PLUTONIC ROCK	NOT GIVEN				WHOLE ROCK	52.2	NOT			0.64	NOT					10.2	NOT						1.62					8.7	9.48	NOT			15.2	NOT			0.19	NOT
1991	[12692] GROSSMAN J. N. (1991)	samp. FG88PRI3		CENTRAL ATLANTIC MAGMATIC PROVINCE - CAMP / UNITED STATES	COFFMAN HILL, WESTERN NEWARK BASIN, NEW JERSEY	40	-74.5	41	-75	PLUTONIC ROCK	NOT GIVEN				WHOLE ROCK	52.7	NOT			1.13	NOT					14.2	NOT						2.78					8.1	11	NOT			7.68	NOT			0.17	NOT
1991	[12692] GROSSMAN J. N. (1991)	samp. FG88PQU1		CENTRAL ATLANTIC MAGMATIC PROVINCE - CAMP / UNITED STATES	QUAKERTOWN, WESTERN NEWARK BASIN, NEW JERSEY	40.57	-74.94	40.57	-74.94	PLUTONIC ROCK	DIABASE				WHOLE ROCK	52.7	NOT			1.08	NOT					13.6	NOT						2.02					9.2	11.2	NOT			7.64	NOT			0.19	NOT
1991	[12692] GROSSMAN J. N. (1991)	samp. FG88PQU2		CENTRAL ATLANTIC MAGMATIC PROVINCE - CAMP / UNITED STATES	QUAKERTOWN, WESTERN NEWARK BASIN, NEW JERSEY	40.57	-74.94	40.57	-74.94	PLUTONIC ROCK	DIABASE				WHOLE ROCK	52.9	NOT			1.02	NOT					15.6	NOT						2.06					8	11.1	NOT			6.1	NOT			0.17	NOT
1991	[12692] GROSSMAN J. N. (1991)	samp. FG88PQU3		CENTRAL ATLANTIC MAGMATIC PROVINCE - CAMP / UNITED STATES	QUAKERTOWN, WESTERN NEWARK BASIN, NEW JERSEY	40.57	-74.94	40.57	-74.94	PLUTONIC ROCK	DIABASE				WHOLE ROCK	52.6	NOT			0.96	NOT					15.7	NOT						1.82					8	11.3	NOT			6.7	NOT			0.17	NOT
1991	[12692] GROSSMAN J. N. (1991)	samp. FG88PQU4		CENTRAL ATLANTIC MAGMATIC PROVINCE - CAMP / UNITED STATES	QUAKERTOWN, WESTERN NEWARK BASIN, NEW JERSEY	40.57	-74.94	40.57	-74.94	PLUTONIC ROCK	NOT GIVEN				WHOLE ROCK	52.6	NOT			0.81	NOT					12.5	NOT						1.68					7.6	11.9	NOT			10.3	NOT			0.17	NOT
1991	[12692] GROSSMAN J. N. (1991)	samp. FG88PMS7		CENTRAL ATLANTIC MAGMATIC PROVINCE - CAMP / UNITED STATES	QUAKERTOWN, MILFORD SQUARE AREA, WESTERN NEWARK BASIN, NEW JERSEY	40.57	-74.94	40.57	-74.94	PLUTONIC ROCK	DIABASE				WHOLE ROCK	52.6	NOT			1.1	NOT					15.3	NOT						3.46					7.3	11.1	NOT			6.19	NOT			0.17	NOT
1991	[12692] GROSSMAN J. N. (1991)	samp. FG88PMS8		CENTRAL ATLANTIC MAGMATIC PROVINCE - CAMP / UNITED STATES	QUAKERTOWN, MILFORD SQUARE AREA, WESTERN NEWARK BASIN, NEW JERSEY	40.57	-74.94	40.57	-74.94	PLUTONIC ROCK	DIABASE				WHOLE ROCK	52.1	NOT			1.12	NOT					14.8	NOT						2.24					8.5	11.5	NOT			7.1	NOT			0.17	NOT
1991	[12692] GROSSMAN J. N. (1991)	samp. FG88PEG1		CENTRAL ATLANTIC MAGMATIC PROVINCE - CAMP / UNITED STATES	EAST GRENVILLE, WESTERN NEWARK BASIN, NEW JERSEY	40	-74.5	41	-75	PLUTONIC ROCK	DIABASE				WHOLE ROCK	52.4	NOT			1.16	NOT					13.9	NOT						1.21					8.1	10.3	NOT			7.45	NOT			0.18	NOT
1991	[12692] GROSSMAN J. N. (1991)	samp. FG88PEG2		CENTRAL ATLANTIC MAGMATIC PROVINCE - CAMP / UNITED STATES	EAST GRENVILLE, WESTERN NEWARK BASIN, NEW JERSEY	40	-74.5	41	-75	PLUTONIC ROCK	DIABASE				WHOLE ROCK	52.4	NOT			0.97	NOT					14.8	NOT						1.65					8.4	11.3	NOT			7.59	NOT			0.16	NOT
1991	[12692] GROSSMAN J. N. (1991)	samp. FG88PEG3		CENTRAL ATLANTIC MAGMATIC PROVINCE - CAMP / UNITED STATES	EAST GRENVILLE, WESTERN NEWARK BASIN, NEW JERSEY	40	-74.5	41	-75	PLUTONIC ROCK	DIABASE				WHOLE ROCK	52.7	NOT			1.15	NOT					14.7	NOT						1.33					9.2	11	NOT			6.62	NOT			0.17	NOT
1991	[12692] GROSSMAN J. N. (1991)	samp. RG88PMS1		CENTRAL ATLANTIC MAGMATIC PROVINCE - CAMP / UNITED STATES	EAST GRENVILLE, MILFORD SQUARE AREA, WESTERN NEWARK BASIN, NEW JERSEY	40	-74.5	41	-75	PLUTONIC ROCK	NOT GIVEN				WHOLE ROCK	52.2	NOT			1.16	NOT					14.1	NOT						2.36					8.4	11	NOT			7.51	NOT			0.17	NOT
1991	[12692] GROSSMAN J. N. (1991)	samp. FG88PMS2		CENTRAL ATLANTIC MAGMATIC PROVINCE - CAMP / UNITED STATES	EAST GRENVILLE, MILFORD SQUARE AREA, WESTERN NEWARK BASIN, NEW JERSEY	40	-74.5	41	-75	PLUTONIC ROCK	DIABASE				WHOLE ROCK	52.1	NOT			1.08	NOT					15	NOT						2.15					7.9	11.5	NOT			7.18	NOT			0.16	NOT
1991	[12692] GROSSMAN J. N. (1991)	samp. FG88PMS3		CENTRAL ATLANTIC MAGMATIC PROVINCE - CAMP / UNITED STATES	EAST GRENVILLE, MILFORD SQUARE AREA, WESTERN NEWARK BASIN, NEW JERSEY	40	-74.5	41	-75	PLUTONIC ROCK	DIABASE				WHOLE ROCK	52.4	NOT			0.91	NOT					15.1	NOT						1.78					8.2	11.7	NOT			7.19	NOT			0.17	NOT
1991	[12692] GROSSMAN J. N. (1991)	samp. FG88PMS4		CENTRAL ATLANTIC MAGMATIC PROVINCE - CAMP / UNITED STATES	EAST GRENVILLE, MILFORD SQUARE AREA, WESTERN NEWARK BASIN, NEW JERSEY	40	-74.5	41	-75	PLUTONIC ROCK	DIABASE				WHOLE ROCK	52.9	NOT			1.32	NOT					14.6	NOT						2.76					8.6	10.4	NOT			5.85	NOT			0.18	NOT
1991	[12692] GROSSMAN J. N. (1991)	samp. FG88PMS5		CENTRAL ATLANTIC MAGMATIC PROVINCE - CAMP / UNITED STATES	EAST GRENVILLE, MILFORD SQUARE AREA, WESTERN NEWARK BASIN, NEW JERSEY	40	-74.5	41	-75	PLUTONIC ROCK	DIABASE				WHOLE ROCK	52.8	NOT			1.13	NOT					13.9	NOT						0.17					11	11	NOT			7.32	NOT			0.18	NOT
1991	[12692] GROSSMAN J. N. (1991)	samp. FG88PMS6		CENTRAL ATLANTIC MAGMATIC PROVINCE - CAMP / UNITED STATES	EAST GRENVILLE, MILFORD SQUARE AREA, WESTERN NEWARK BASIN, NEW JERSEY	40	-74.5	41	-75	PLUTONIC ROCK	DIABASE				WHOLE ROCK	52.4	NOT			0.86	NOT					15.1	NOT						1.81					7.7	11.8	NOT			7.64	NOT			0.16	NOT
1991	[12692] GROSSMAN J. N. (1991)	samp. FG88PPEI		CENTRAL ATLANTIC MAGMATIC PROVINCE - CAMP / UNITED STATES	EAST GRENVILLE, PERKIOMENVILLE AREA, WESTERN NEWARK BASIN, NEW JERSEY	40	-74.5	41	-75	PLUTONIC ROCK	NOT GIVEN				WHOLE ROCK	52.7	NOT			1.18	NOT					14.1	NOT						2.09					8.8	11.2	NOT			7.59	NOT			0.18	NOT
1991	[12692] GROSSMAN J. N. (1991)	samp. FG88PPE2		CENTRAL ATLANTIC MAGMATIC PROVINCE - CAMP / UNITED STATES	EAST GRENVILLE, PERKIOMENVILLE AREA, WESTERN NEWARK BASIN, NEW JERSEY	40	-74.5	41	-75	PLUTONIC ROCK	NOT GIVEN				WHOLE ROCK	52.9	NOT			0.75	NOT					9.88	NOT						2.11					8.5	9.68	NOT			14.6	NOT			0.2	NOT
1991	[12692] GROSSMAN J. N. (1991)	samp. FG88PPE3		CENTRAL ATLANTIC MAGMATIC PROVINCE - CAMP / UNITED STATES	EAST GRENVILLE, PERKIOMENVILLE AREA, WESTERN NEWARK BASIN, NEW JERSEY	40	-74.5	41	-75	PLUTONIC ROCK	NOT GIVEN				WHOLE ROCK	51.9	NOT			0.51	NOT					14.6	NOT						0.9					6.6	12.8	NOT			11	NOT			0.14	NOT
1991	[12692] GROSSMAN J. N. (1991)	samp. FG88PPE4		CENTRAL ATLANTIC MAGMATIC PROVINCE - CAMP / UNITED STATES	EAST GRENVILLE, PERKIOMENVILLE AREA, WESTERN NEWARK BASIN, NEW JERSEY	40	-74.5	41	-75	PLUTONIC ROCK	NOT GIVEN				WHOLE ROCK	52.5	NOT			0.5	NOT					9.88	NOT						2.04					7.6	10.4	NOT			15.6	NOT			0.19	NOT
1991	[12692] GROSSMAN J. N. (1991)	samp. FG88PPE5		CENTRAL ATLANTIC MAGMATIC PROVINCE - CAMP / UNITED STATES	EAST GRENVILLE, PERKIOMENVILLE AREA, WESTERN NEWARK BASIN, NEW JERSEY	40	-74.5	41	-75	PLUTONIC ROCK	NOT GIVEN				WHOLE ROCK	52.2	NOT			0.47	NOT					11.7	NOT						1.13					7.3	12	NOT			13.5	NOT			0.17	NOT
1991	[12692] GROSSMAN J. N. (1991)	samp. FG88PPE6		CENTRAL ATLANTIC MAGMATIC PROVINCE - CAMP / UNITED STATES	EAST GRENVILLE, PERKIOMENVILLE AREA, WESTERN NEWARK BASIN, NEW JERSEY	40	-74.5	41	-75	PLUTONIC ROCK	NOT GIVEN				WHOLE ROCK	51.7	NOT			0.5	NOT					16.8	NOT						1.04					5.6	13.7	NOT			8.8	NOT			0.13	NOT
1991	[12692] GROSSMAN J. N. (1991)	samp. FG88PPE7		CENTRAL ATLANTIC MAGMATIC PROVINCE - CAMP / UNITED STATES	EAST GRENVILLE, PERKIOMENVILLE AREA, WESTERN NEWARK BASIN, NEW JERSEY	40	-74.5	41	-75	PLUTONIC ROCK	DIABASE				WHOLE ROCK	52.4	NOT			0.95	NOT					16.3	NOT						2.1					7	11.8	NOT			6.53	NOT			0.15	NOT
1991	[12692] GROSSMAN J. N. (1991)	samp. FG88PPE8		CENTRAL ATLANTIC MAGMATIC PROVINCE - CAMP / UNITED STATES	EAST GRENVILLE, PERKIOMENVILLE AREA, WESTERN NEWARK BASIN, NEW JERSEY	40	-74.5	41	-75	PLUTONIC ROCK	DIABASE				WHOLE ROCK	52.7	NOT			1.09	NOT					14.2	NOT						2.06					8.7	11.2	NOT			7.45	NOT			0.18	NOT
1991	[12692] GROSSMAN J. N. (1991)	samp. FG88PPE9		CENTRAL ATLANTIC MAGMATIC PROVINCE - CAMP / UNITED STATES	EAST GRENVILLE, PERKIOMENVILLE AREA, WESTERN NEWARK BASIN, NEW JERSEY	40	-74.5	41	-75	PLUTONIC ROCK	NOT GIVEN				WHOLE ROCK	52	NOT			1.15	NOT					14	NOT						1.86					8.9	11	NOT			7.44	NOT			0.17	NOT
1991	[12692] GROSSMAN J. N. (1991)	samp. FG88PS1		CENTRAL ATLANTIC MAGMATIC PROVINCE - CAMP / UNITED STATES	POTTSTOWN, SASSAMANSVILLE AREA, WESTERN NEWARK BASIN, NEW JERSEY	40	-74.5	41	-75	PLUTONIC ROCK	DIABASE				WHOLE ROCK	52.5	NOT			1.19	NOT					14.2	NOT						1.9					8.8	10.8	NOT			7.35	NOT			0.17	NOT
1991	[12692] GROSSMAN J. N. (1991)	samp. FG88PS2A		CENTRAL ATLANTIC MAGMATIC PROVINCE - CAMP / UNITED STATES	POTTSTOWN, SASSAMANSVILLE AREA, WESTERN NEWARK BASIN, NEW JERSEY	40	-74.5	41	-75	PLUTONIC ROCK	GABBRO				WHOLE ROCK	47.8	NOT			4.01	NOT					12.1	NOT						6.18					13.1	9.14	NOT			3.91	NOT			0.22	NOT
1991	[12692] GROSSMAN J. N. (1991)	samp. FG88PS3		CENTRAL ATLANTIC MAGMATIC PROVINCE - CAMP / UNITED STATES	POTTSTOWN, SASSAMANSVILLE AREA, WESTERN NEWARK BASIN, NEW JERSEY	40	-74.5	41	-75	PLUTONIC ROCK	DIABASE				WHOLE ROCK	52.7	NOT			0.89	NOT					19.7	NOT						1.7					5.2	11.9	NOT			4.48	NOT			0.11	NOT
1991	[12692] GROSSMAN J. N. (1991)	samp. FG88PS4		CENTRAL ATLANTIC MAGMATIC PROVINCE - CAMP / UNITED STATES	POTTSTOWN, SASSAMANSVILLE AREA, WESTERN NEWARK BASIN, NEW JERSEY	40	-74.5	41	-75	PLUTONIC ROCK	NOT GIVEN				WHOLE ROCK	52.3	NOT			0.82	NOT					13.7	NOT						2.03					7.3	11.7	NOT			9.84	NOT			0.16	NOT
1991	[12692] GROSSMAN J. N. (1991)	samp. FG88PS5A		CENTRAL ATLANTIC MAGMATIC PROVINCE - CAMP / UNITED STATES	POTTSTOWN, SASSAMANSVILLE AREA, WESTERN NEWARK BASIN, NEW JERSEY	40	-74.5	41	-75	PLUTONIC ROCK	GABBRO				WHOLE ROCK	53.1	NOT			1.55	NOT					13.7	NOT						2.96					10	9.08	NOT			4.86	NOT			0.2	NOT
1991	[12692] GROSSMAN J. N. (1991)	samp. FG88PS5B		CENTRAL ATLANTIC MAGMATIC PROVINCE - CAMP / UNITED STATES	POTTSTOWN, SASSAMANSVILLE AREA, WESTERN NEWARK BASIN, NEW JERSEY	40	-74.5	41	-75	PLUTONIC ROCK	GABBRO				WHOLE ROCK	52.7	NOT			1.39	NOT					15.2	NOT						2.75					9	9.56	NOT			4.78	NOT			0.19	NOT
1991	[12692] GROSSMAN J. N. (1991)	samp. FG88PS6		CENTRAL ATLANTIC MAGMATIC PROVINCE - CAMP / UNITED STATES	POTTSTOWN, SASSAMANSVILLE AREA, WESTERN NEWARK BASIN, NEW JERSEY	40	-74.5	41	-75	PLUTONIC ROCK	NOT GIVEN				WHOLE ROCK	52.4	NOT			1.15	NOT					13.5	NOT						2.27					8.5	11.2	NOT			8.52	NOT			0.18	NOT
1991	[12692] GROSSMAN J. N. (1991)	samp. FG88PS7		CENTRAL ATLANTIC MAGMATIC PROVINCE - CAMP / UNITED STATES	POTTSTOWN, SASSAMANSVILLE AREA, WESTERN NEWARK BASIN, NEW JERSEY	40	-74.5	41	-75	PLUTONIC ROCK	NOT GIVEN				WHOLE ROCK	51	NOT			0.89	NOT					12.3	NOT						2.03					8.8	10.9	NOT			11.6	NOT			0.18	NOT
1991	[12692] GROSSMAN J. N. (1991)	samp. FG88PS8		CENTRAL ATLANTIC MAGMATIC PROVINCE - CAMP / UNITED STATES	POTTSTOWN, SASSAMANSVILLE AREA, WESTERN NEWARK BASIN, NEW JERSEY	40	-74.5	41	-75	PLUTONIC ROCK	DIABASE				WHOLE ROCK	52.5	NOT			0.93	NOT					15.5	NOT						1.58					7.5	11.9	NOT			7.23	NOT			0.17	NOT
1991	[12692] GROSSMAN J. N. (1991)	samp. FG88PS11A		CENTRAL ATLANTIC MAGMATIC PROVINCE - CAMP / UNITED STATES	POTTSTOWN, SASSAMANSVILLE AREA, WESTERN NEWARK BASIN, NEW JERSEY	40	-74.5	41	-75	PLUTONIC ROCK	DIABASE				WHOLE ROCK	52.7	NOT			0.91	NOT					13.8	NOT						2.34					8	11.6	NOT			8.11	NOT			0.18	NOT
1991	[12692] GROSSMAN J. N. (1991)	samp. FG88PS12		CENTRAL ATLANTIC MAGMATIC PROVINCE - CAMP / UNITED STATES	POTTSTOWN, SASSAMANSVILLE AREA, WESTERN NEWARK BASIN, NEW JERSEY	40	-74.5	41	-75	PLUTONIC ROCK	DIABASE				WHOLE ROCK	52.4	NOT			0.99	NOT					14.1	NOT						2.03					7.9	11.5	NOT			7.73	NOT			0.18	NOT
1991	[12692] GROSSMAN J. N. (1991)	samp. FG88PBO5		CENTRAL ATLANTIC MAGMATIC PROVINCE - CAMP / UNITED STATES	POTTSTOWN, BOYERTOWN AREA, WESTERN NEWARK BASIN, NEW JERSEY	40	-74.5	41	-75	PLUTONIC ROCK	NOT GIVEN				WHOLE ROCK	52.2	NOT			1.13	NOT					14	NOT						2.55					8.4	10.5	NOT			7.85	NOT			0.17	NOT
1991	[12692] GROSSMAN J. N. (1991)	samp. FG88PBO1		CENTRAL ATLANTIC MAGMATIC PROVINCE - CAMP / UNITED STATES	RATTLESNAKE HILL, BOYERTOWN AREA, WESTERN NEWARK BASIN, NEW JERSEY	40	-74.5	41	-75	PLUTONIC ROCK	NOT GIVEN				WHOLE ROCK	52.4	NOT			1.18	NOT					14	NOT						4.14					6.9	11	NOT			7.74	NOT			0.17	NOT
1991	[12692] GROSSMAN J. N. (1991)	samp. FG88PBO2		CENTRAL ATLANTIC MAGMATIC PROVINCE - CAMP / UNITED STATES	RATTLESNAKE HILL, BOYERTOWN AREA, WESTERN NEWARK BASIN, NEW JERSEY	40	-74.5	41	-75	PLUTONIC ROCK	NOT GIVEN				WHOLE ROCK	51.7	NOT			0.64	NOT					12	NOT						1.98					8	11.1	NOT			13.3	NOT			0.17	NOT
1991	[12692] GROSSMAN J. N. (1991)	samp. FG88PBO3		CENTRAL ATLANTIC MAGMATIC PROVINCE - CAMP / UNITED STATES	RATTLESNAKE HILL, BOYERTOWN AREA, WESTERN NEWARK BASIN, NEW JERSEY	40	-74.5	41	-75	PLUTONIC ROCK	NOT GIVEN				WHOLE ROCK	51.7	NOT			0.49	NOT					9.16	NOT						2.41					8	10.1	NOT			17.4	NOT			0.19	NOT
1991	[12692] GROSSMAN J. N. (1991)	samp. FG88PBO4		CENTRAL ATLANTIC MAGMATIC PROVINCE - CAMP / UNITED STATES	RATTLESNAKE HILL, BOYERTOWN AREA, WESTERN NEWARK BASIN, NEW JERSEY	40	-74.5	41	-75	PLUTONIC ROCK	NOT GIVEN				WHOLE ROCK	51.9	NOT			0.63	NOT					9.2	NOT						1.95					9.2	9.38	NOT			16.4	NOT			0.2	NOT
1991	[12692] GROSSMAN J. N. (1991)	samp. FG89PJI		CENTRAL ATLANTIC MAGMATIC PROVINCE - CAMP / UNITED STATES	MONOCACY HILL, JACKSONWALD AREA, WESTERN NEWARK BASIN, NEW JERSEY	40	-74.5	41	-75	PLUTONIC ROCK	NOT GIVEN				WHOLE ROCK	51.7	NOT			1.12	NOT					14.1	NOT						2.41					8	10.7	NOT			7.69	NOT			0.17	NOT
1991	[12692] GROSSMAN J. N. (1991)	samp. FG89PJ2		CENTRAL ATLANTIC MAGMATIC PROVINCE - CAMP / UNITED STATES	MONOCACY HILL, JACKSONWALD AREA, WESTERN NEWARK BASIN, NEW JERSEY	40	-74.5	41	-75	PLUTONIC ROCK	NOT GIVEN				WHOLE ROCK	51.1	NOT			0.56	NOT					10.6	NOT						1.39					8.2	10.3	NOT			14.7	NOT			0.19	NOT
1991	[12692] GROSSMAN J. N. (1991)	samp. FG89PJ3		CENTRAL ATLANTIC MAGMATIC PROVINCE - CAMP / UNITED STATES	MONOCACY HILL, JACKSONWALD AREA, WESTERN NEWARK BASIN, NEW JERSEY	40	-74.5	41	-75	PLUTONIC ROCK	NOT GIVEN				WHOLE ROCK	52.2	NOT			1.01	NOT					14.4	NOT						1.93					7.8	11.1	NOT			7.31	NOT			0.16	NOT
1991	[12692] GROSSMAN J. N. (1991)	samp. FG89PJ4		CENTRAL ATLANTIC MAGMATIC PROVINCE - CAMP / UNITED STATES	PINE RIDGE, JACKSONWALD AREA, WESTERN NEWARK BASIN, NEW JERSEY	40	-74.5	41	-75	PLUTONIC ROCK	DIABASE				WHOLE ROCK	51.7	NOT			1.17	NOT					15.3	NOT						3.08					7.4	10.6	NOT			5.91	NOT			0.17	NOT
1991	[12692] GROSSMAN J. N. (1991)	samp. FG89PJ5		CENTRAL ATLANTIC MAGMATIC PROVINCE - CAMP / UNITED STATES	PINE RIDGE, JACKSONWALD AREA, WESTERN NEWARK BASIN, NEW JERSEY	40	-74.5	41	-75	PLUTONIC ROCK	DIABASE				WHOLE ROCK	51.8	NOT			0.99	NOT					15.4	NOT						2.2					7.2	10.9	NOT			6.8	NOT			0.15	NOT
1991	[12692] GROSSMAN J. N. (1991)	samp. FG89PJ6		CENTRAL ATLANTIC MAGMATIC PROVINCE - CAMP / UNITED STATES	PINE RIDGE, JACKSONWALD AREA, WESTERN NEWARK BASIN, NEW JERSEY	40	-74.5	41	-75	PLUTONIC ROCK	DIABASE				WHOLE ROCK	51.9	NOT			0.98	NOT					15	NOT						1.97					7.5	11.2	NOT			7.1	NOT			0.16	NOT
1991	[12692] GROSSMAN J. N. (1991)	samp. FG89PJ9		CENTRAL ATLANTIC MAGMATIC PROVINCE - CAMP / UNITED STATES	PINE RIDGE, JACKSONWALD AREA, WESTERN NEWARK BASIN, NEW JERSEY	40	-74.5	41	-75	PLUTONIC ROCK	DIABASE				WHOLE ROCK	51.5	NOT			1.33	NOT					13.8	NOT						3.04					7.7	9.75	NOT			7.42	NOT			0.19	NOT
1991	[12692] GROSSMAN J. N. (1991)	samp. FG89PJ10		CENTRAL ATLANTIC MAGMATIC PROVINCE - CAMP / UNITED STATES	PINE RIDGE, JACKSONWALD AREA, WESTERN NEWARK BASIN, NEW JERSEY	40	-74.5	41	-75	PLUTONIC ROCK	DIABASE				WHOLE ROCK	51.8	NOT			0.99	NOT					15	NOT						1.95					7.6	9.71	NOT			6.96	NOT			0.17	NOT
1991	[12692] GROSSMAN J. N. (1991)	samp. FG89PJ11		CENTRAL ATLANTIC MAGMATIC PROVINCE - CAMP / UNITED STATES	PINE RIDGE, JACKSONWALD AREA, WESTERN NEWARK BASIN, NEW JERSEY	40	-74.5	41	-75	PLUTONIC ROCK	DIABASE				WHOLE ROCK	50.4	NOT			1.39	NOT					16.4	NOT						2.81					8	6.94	NOT			4.09	NOT			0.15	NOT
1991	[12692] GROSSMAN J. N. (1991)	samp. SD150		CENTRAL ATLANTIC MAGMATIC PROVINCE - CAMP / UNITED STATES	MORGANTOWN, WARWICK CORE HOLE, WESTERN NEWARK BASIN, NEW JERSEY	40	-74.5	41	-75	PLUTONIC ROCK	NOT GIVEN				WHOLE ROCK																	12							10.77	NOT
1991	[12692] GROSSMAN J. N. (1991)	samp. SD152		CENTRAL ATLANTIC MAGMATIC PROVINCE - CAMP / UNITED STATES	MORGANTOWN, WARWICK CORE HOLE, WESTERN NEWARK BASIN, NEW JERSEY	40	-74.5	41	-75	PLUTONIC ROCK	NOT GIVEN				WHOLE ROCK																	11.98							10.35	NOT
1991	[12692] GROSSMAN J. N. (1991)	samp. SD153		CENTRAL ATLANTIC MAGMATIC PROVINCE - CAMP / UNITED STATES	MORGANTOWN, WARWICK CORE HOLE, WESTERN NEWARK BASIN, NEW JERSEY	40	-74.5	41	-75	PLUTONIC ROCK	NOT GIVEN				WHOLE ROCK																	11.51							10.63	NOT
1991	[12692] GROSSMAN J. N. (1991)	samp. SD154		CENTRAL ATLANTIC MAGMATIC PROVINCE - CAMP / UNITED STATES	MORGANTOWN, WARWICK CORE HOLE, WESTERN NEWARK BASIN, NEW JERSEY	40	-74.5	41	-75	PLUTONIC ROCK	NOT GIVEN				WHOLE ROCK																	11.63							11.05	NOT
1991	[12692] GROSSMAN J. N. (1991)	samp. SD155		CENTRAL ATLANTIC MAGMATIC PROVINCE - CAMP / UNITED STATES	MORGANTOWN, WARWICK CORE HOLE, WESTERN NEWARK BASIN, NEW JERSEY	40	-74.5	41	-75	PLUTONIC ROCK	NOT GIVEN				WHOLE ROCK																	11.1							10.63	NOT
1991	[12692] GROSSMAN J. N. (1991)	samp. SD156		CENTRAL ATLANTIC MAGMATIC PROVINCE - CAMP / UNITED STATES	MORGANTOWN, WARWICK CORE HOLE, WESTERN NEWARK BASIN, NEW JERSEY	40	-74.5	41	-75	PLUTONIC ROCK	NOT GIVEN				WHOLE ROCK																	11.51							10.77	NOT
1991	[12692] GROSSMAN J. N. (1991)	samp. SD157		CENTRAL ATLANTIC MAGMATIC PROVINCE - CAMP / UNITED STATES	MORGANTOWN, WARWICK CORE HOLE, WESTERN NEWARK BASIN, NEW JERSEY	40	-74.5	41	-75	PLUTONIC ROCK	NOT GIVEN				WHOLE ROCK																	13.6							9.93	NOT
1991	[12692] GROSSMAN J. N. (1991)	samp. SD158		CENTRAL ATLANTIC MAGMATIC PROVINCE - CAMP / UNITED STATES	MORGANTOWN, WARWICK CORE HOLE, WESTERN NEWARK BASIN, NEW JERSEY	40	-74.5	41	-75	PLUTONIC ROCK	NOT GIVEN				WHOLE ROCK																	12.51							10.35	NOT
1991	[12692] GROSSMAN J. N. (1991)	samp. SD159		CENTRAL ATLANTIC MAGMATIC PROVINCE - CAMP / UNITED STATES	MORGANTOWN, WARWICK CORE HOLE, WESTERN NEWARK BASIN, NEW JERSEY	40	-74.5	41	-75	PLUTONIC ROCK	NOT GIVEN				WHOLE ROCK																	11.9							10.07	NOT
1991	[12692] GROSSMAN J. N. (1991)	samp. SD160		CENTRAL ATLANTIC MAGMATIC PROVINCE - CAMP / UNITED STATES	MORGANTOWN, WARWICK CORE HOLE, WESTERN NEWARK BASIN, NEW JERSEY	40	-74.5	41	-75	PLUTONIC ROCK	NOT GIVEN				WHOLE ROCK																	11.18							7.97	NOT
1991	[12692] GROSSMAN J. N. (1991)	samp. S0161		CENTRAL ATLANTIC MAGMATIC PROVINCE - CAMP / UNITED STATES	MORGANTOWN, WARWICK CORE HOLE, WESTERN NEWARK BASIN, NEW JERSEY	40	-74.5	41	-75	PLUTONIC ROCK	NOT GIVEN				WHOLE ROCK																	10.83							9.79	NOT
1991	[12692] GROSSMAN J. N. (1991)	samp. SD162		CENTRAL ATLANTIC MAGMATIC PROVINCE - CAMP / UNITED STATES	MORGANTOWN, WARWICK CORE HOLE, WESTERN NEWARK BASIN, NEW JERSEY	40	-74.5	41	-75	PLUTONIC ROCK	NOT GIVEN				WHOLE ROCK																	10.74							11.33	NOT
1991	[12692] GROSSMAN J. N. (1991)	samp. SD163		CENTRAL ATLANTIC MAGMATIC PROVINCE - CAMP / UNITED STATES	MORGANTOWN, WARWICK CORE HOLE, WESTERN NEWARK BASIN, NEW JERSEY	40	-74.5	41	-75	PLUTONIC ROCK	NOT GIVEN				WHOLE ROCK																	10.51							11.89	NOT
1991	[12692] GROSSMAN J. N. (1991)	samp. SD164		CENTRAL ATLANTIC MAGMATIC PROVINCE - CAMP / UNITED STATES	MORGANTOWN, WARWICK CORE HOLE, WESTERN NEWARK BASIN, NEW JERSEY	40	-74.5	41	-75	PLUTONIC ROCK	NOT GIVEN				WHOLE ROCK																	10.31							11.75	NOT
1991	[12692] GROSSMAN J. N. (1991)	samp. SD165		CENTRAL ATLANTIC MAGMATIC PROVINCE - CAMP / UNITED STATES	MORGANTOWN, WARWICK CORE HOLE, WESTERN NEWARK BASIN, NEW JERSEY	40	-74.5	41	-75	PLUTONIC ROCK	NOT GIVEN				WHOLE ROCK																	10.34							11.33	NOT
1991	[12692] GROSSMAN J. N. (1991)	samp. SD166		CENTRAL ATLANTIC MAGMATIC PROVINCE - CAMP / UNITED STATES	MORGANTOWN, WARWICK CORE HOLE, WESTERN NEWARK BASIN, NEW JERSEY	40	-74.5	41	-75	PLUTONIC ROCK	NOT GIVEN				WHOLE ROCK																	10.63							11.89	NOT
1991	[12692] GROSSMAN J. N. (1991)	samp. S0167		CENTRAL ATLANTIC MAGMATIC PROVINCE - CAMP / UNITED STATES	MORGANTOWN, WARWICK CORE HOLE, WESTERN NEWARK BASIN, NEW JERSEY	40	-74.5	41	-75	PLUTONIC ROCK	NOT GIVEN				WHOLE ROCK																	10.28							12.31	NOT
1991	[12692] GROSSMAN J. N. (1991)	samp. SD168		CENTRAL ATLANTIC MAGMATIC PROVINCE - CAMP / UNITED STATES	MORGANTOWN, WARWICK CORE HOLE, WESTERN NEWARK BASIN, NEW JERSEY	40	-74.5	41	-75	PLUTONIC ROCK	NOT GIVEN				WHOLE ROCK																	10.48							11.47	NOT
1991	[12692] GROSSMAN J. N. (1991)	samp. SD169		CENTRAL ATLANTIC MAGMATIC PROVINCE - CAMP / UNITED STATES	MORGANTOWN, WARWICK CORE HOLE, WESTERN NEWARK BASIN, NEW JERSEY	40	-74.5	41	-75	PLUTONIC ROCK	NOT GIVEN				WHOLE ROCK																	14.87							7.97	NOT
1991	[12692] GROSSMAN J. N. (1991)	samp. P63		CENTRAL ATLANTIC MAGMATIC PROVINCE - CAMP / UNITED STATES	MORGANTOWN, WESTERN NEWARK BASIN, NEW JERSEY	40	-74.5	41	-75	PLUTONIC ROCK	DIABASE				WHOLE ROCK	52.4	NOT			1.28	NOT					14.5	NOT						3.43					7.4	8.14	NOT			5.21	NOT			0.17	NOT
1991	[12692] GROSSMAN J. N. (1991)	samp. P293.7		CENTRAL ATLANTIC MAGMATIC PROVINCE - CAMP / UNITED STATES	MORGANTOWN, WESTERN NEWARK BASIN, NEW JERSEY	40	-74.5	41	-75	PLUTONIC ROCK	NOT GIVEN				WHOLE ROCK	52.4	NOT			0.81	NOT					9.93	NOT						2.59					8.4	9.46	NOT			14.4	NOT			0.2	NOT
1991	[12692] GROSSMAN J. N. (1991)	samp. PM841B		CENTRAL ATLANTIC MAGMATIC PROVINCE - CAMP / UNITED STATES	MORGANTOWN, WESTERN NEWARK BASIN, NEW JERSEY	40	-74.5	41	-75	PLUTONIC ROCK	DIABASE				WHOLE ROCK	52.6	NOT			0.89	NOT					14.5	NOT						1.3					8	11.3	NOT			8.1	NOT			0.17	NOT
1991	[12692] GROSSMAN J. N. (1991)	samp. FG88PEL1		CENTRAL ATLANTIC MAGMATIC PROVINCE - CAMP / UNITED STATES	MORGANTOWN, ELVERSON AREA, WESTERN NEWARK BASIN, NEW JERSEY	40	-74.5	41	-75	PLUTONIC ROCK	DIABASE				WHOLE ROCK	52.7	NOT			0.87	NOT					14.6	NOT						0.55					9	11.6	NOT			7.9	NOT			0.17	NOT
1991	[12692] GROSSMAN J. N. (1991)	samp. FG88PEL2		CENTRAL ATLANTIC MAGMATIC PROVINCE - CAMP / UNITED STATES	MORGANTOWN, ELVERSON AREA, WESTERN NEWARK BASIN, NEW JERSEY	40	-74.5	41	-75	PLUTONIC ROCK	DIABASE				WHOLE ROCK	46	NOT			1.02	NOT					10.8	NOT						2.49					8	11.5	NOT			6.4	NOT			0.12	NOT
1991	[12692] GROSSMAN J. N. (1991)	samp. FG88PEL3		CENTRAL ATLANTIC MAGMATIC PROVINCE - CAMP / UNITED STATES	MORGANTOWN, ELVERSON AREA, WESTERN NEWARK BASIN, NEW JERSEY	40	-74.5	41	-75	PLUTONIC ROCK	DIABASE				WHOLE ROCK	52.5	NOT			0.98	NOT					14.1	NOT						2.31					8.2	11.8	NOT			8.11	NOT			0.17	NOT
1991	[12692] GROSSMAN J. N. (1991)	samp. FG88PBI1		CENTRAL ATLANTIC MAGMATIC PROVINCE - CAMP / UNITED STATES	MORGANTOWN, BIRDSBORO AREA, WESTERN NEWARK BASIN, NEW JERSEY	40	-74.5	41	-75	PLUTONIC ROCK	DIABASE				WHOLE ROCK	52.7	NOT			1.27	NOT					15.5	NOT						2.18					9	10.5	NOT			5.27	NOT			0.16	NOT
1991	[12692] GROSSMAN J. N. (1991)	samp. FG88PBI2A		CENTRAL ATLANTIC MAGMATIC PROVINCE - CAMP / UNITED STATES	MORGANTOWN, BIRDSBORO AREA, WESTERN NEWARK BASIN, NEW JERSEY	40	-74.5	41	-75	PLUTONIC ROCK	GABBRO				WHOLE ROCK	54.1	NOT			1.78	NOT					16	NOT						2.93					8.8	8.63	NOT			2.7	NOT			0.16	NOT
1991	[12692] GROSSMAN J. N. (1991)	samp. FG88PBI3		CENTRAL ATLANTIC MAGMATIC PROVINCE - CAMP / UNITED STATES	MORGANTOWN, BIRDSBORO AREA, WESTERN NEWARK BASIN, NEW JERSEY	40	-74.5	41	-75	PLUTONIC ROCK	DIABASE				WHOLE ROCK	52.3	NOT			0.99	NOT					16.5	NOT						1.27					8.6	11.5	NOT			5.98	NOT			0.16	NOT
1991	[12692] GROSSMAN J. N. (1991)	samp. FG88PBI4		CENTRAL ATLANTIC MAGMATIC PROVINCE - CAMP / UNITED STATES	MORGANTOWN, BIRDSBORO AREA, WESTERN NEWARK BASIN, NEW JERSEY	40	-74.5	41	-75	PLUTONIC ROCK	DIABASE				WHOLE ROCK	51.4	NOT			1.17	NOT					16.4	NOT						1.64					8.6	9.94	NOT			4.85	NOT			0.17	NOT
1991	[12692] GROSSMAN J. N. (1991)	samp. P287.5		CENTRAL ATLANTIC MAGMATIC PROVINCE - CAMP / UNITED STATES	GETTYSBERG BASIN, PENNSYLVANIA	39.8	-77.2	39.8	-77.2	PLUTONIC ROCK	NOT GIVEN				WHOLE ROCK	52	NOT			0.73	NOT					12.9	NOT						1.62					7.5	12.4	NOT			10.5	NOT			0.17	NOT
1991	[12692] GROSSMAN J. N. (1991)	samp. P263.2		CENTRAL ATLANTIC MAGMATIC PROVINCE - CAMP / UNITED STATES	GETTYSBERG BASIN, PENNSYLVANIA	39.8	-77.2	39.8	-77.2	PLUTONIC ROCK	NOT GIVEN				WHOLE ROCK	52	NOT			0.75	NOT					14.1	NOT						1.37					7.4	12.2	NOT			9.7	NOT			0.15	NOT
1991	[12692] GROSSMAN J. N. (1991)	samp. P265.2A		CENTRAL ATLANTIC MAGMATIC PROVINCE - CAMP / UNITED STATES	GETTYSBERG BASIN, PENNSYLVANIA	39.8	-77.2	39.8	-77.2	PLUTONIC ROCK	NOT GIVEN				WHOLE ROCK	52	NOT			1.13	NOT					13.8	NOT						2.42					8.4	11.1	NOT			7.96	NOT			0.18	NOT
1991	[12692] GROSSMAN J. N. (1991)	samp. P265.2B		CENTRAL ATLANTIC MAGMATIC PROVINCE - CAMP / UNITED STATES	GETTYSBERG BASIN, PENNSYLVANIA	39.8	-77.2	39.8	-77.2	PLUTONIC ROCK	NOT GIVEN				WHOLE ROCK	52.1	NOT			1.11	NOT					13.9	NOT						2.02					8.5	11.2	NOT			8.27	NOT			0.17	NOT
1991	[12692] GROSSMAN J. N. (1991)	samp. P265.2C		CENTRAL ATLANTIC MAGMATIC PROVINCE - CAMP / UNITED STATES	GETTYSBERG BASIN, PENNSYLVANIA	39.8	-77.2	39.8	-77.2	PLUTONIC ROCK	NOT GIVEN				WHOLE ROCK	52.3	NOT			0.85	NOT					12.8	NOT						1.74					8.2	10.8	NOT			10.7	NOT			0.18	NOT
1991	[12692] GROSSMAN J. N. (1991)	samp. P265.2D		CENTRAL ATLANTIC MAGMATIC PROVINCE - CAMP / UNITED STATES	GETTYSBERG BASIN, PENNSYLVANIA	39.8	-77.2	39.8	-77.2	PLUTONIC ROCK	NOT GIVEN				WHOLE ROCK	52.3	NOT			0.87	NOT					13.5	NOT						1.89					7.8	11.5	NOT			9.44	NOT			0.17	NOT
1991	[12692] GROSSMAN J. N. (1991)	samp. D175		CENTRAL ATLANTIC MAGMATIC PROVINCE - CAMP / UNITED STATES	GETTYSBERG BASIN, PENNSYLVANIA	39.8	-77.2	39.8	-77.2	PLUTONIC ROCK	NOT GIVEN				WHOLE ROCK	52.4	NOT			1.09	NOT					15	NOT						0.57					9.7	10.55	NOT			7.12	NOT			0.18	NOT
1991	[12692] GROSSMAN J. N. (1991)	samp. D176		CENTRAL ATLANTIC MAGMATIC PROVINCE - CAMP / UNITED STATES	GETTYSBERG BASIN, PENNSYLVANIA	39.8	-77.2	39.8	-77.2	PLUTONIC ROCK	NOT GIVEN				WHOLE ROCK	49.5	NOT			1.08	NOT					13.85	NOT						0.66					9.07	11.5	NOT			7.35	NOT			0.17	NOT
1991	[12692] GROSSMAN J. N. (1991)	samp. D177		CENTRAL ATLANTIC MAGMATIC PROVINCE - CAMP / UNITED STATES	GETTYSBERG BASIN, PENNSYLVANIA	39.8	-77.2	39.8	-77.2	PLUTONIC ROCK	NOT GIVEN				WHOLE ROCK	51.5	NOT			0.87	NOT					13.05	NOT						1.08					9.29	10.5	NOT			10.8	NOT			0.18	NOT
1991	[12692] GROSSMAN J. N. (1991)	samp. D178		CENTRAL ATLANTIC MAGMATIC PROVINCE - CAMP / UNITED STATES	GETTYSBERG BASIN, PENNSYLVANIA	39.8	-77.2	39.8	-77.2	PLUTONIC ROCK	NOT GIVEN				WHOLE ROCK	52	NOT			0.83	NOT					12.3	NOT						1.09					8.91	10.9	NOT			11.45	NOT			0.18	NOT
1991	[12692] GROSSMAN J. N. (1991)	samp. D179		CENTRAL ATLANTIC MAGMATIC PROVINCE - CAMP / UNITED STATES	GETTYSBERG BASIN, PENNSYLVANIA	39.8	-77.2	39.8	-77.2	PLUTONIC ROCK	NOT GIVEN				WHOLE ROCK	52	NOT			0.77	NOT					11.95	NOT						1.17					8.44	11.15	NOT			11.1	NOT			0.17	NOT
1991	[12692] GROSSMAN J. N. (1991)	samp. D180		CENTRAL ATLANTIC MAGMATIC PROVINCE - CAMP / UNITED STATES	GETTYSBERG BASIN, PENNSYLVANIA	39.8	-77.2	39.8	-77.2	PLUTONIC ROCK	NOT GIVEN				WHOLE ROCK	51.5	NOT			0.72	NOT					13.6	NOT						0.96					8.04	11.5	NOT			10.6	NOT			0.17	NOT
1991	[12692] GROSSMAN J. N. (1991)	samp. D181		CENTRAL ATLANTIC MAGMATIC PROVINCE - CAMP / UNITED STATES	GETTYSBERG BASIN, PENNSYLVANIA	39.8	-77.2	39.8	-77.2	PLUTONIC ROCK	NOT GIVEN				WHOLE ROCK	51.5	NOT			0.7	NOT					13	NOT						1					8.05	11.5	NOT			10.8	NOT			0.17	NOT
1991	[12692] GROSSMAN J. N. (1991)	samp. D182		CENTRAL ATLANTIC MAGMATIC PROVINCE - CAMP / UNITED STATES	GETTYSBERG BASIN, PENNSYLVANIA	39.8	-77.2	39.8	-77.2	PLUTONIC ROCK	NOT GIVEN				WHOLE ROCK	52.3	NOT			0.68	NOT					13.6	NOT						0.99					7.88	11.55	NOT			10.35	NOT			0.16	NOT
1991	[12692] GROSSMAN J. N. (1991)	samp. D183		CENTRAL ATLANTIC MAGMATIC PROVINCE - CAMP / UNITED STATES	GETTYSBERG BASIN, PENNSYLVANIA	39.8	-77.2	39.8	-77.2	PLUTONIC ROCK	NOT GIVEN				WHOLE ROCK	51.8	NOT			0.66	NOT					13.65	NOT						0.9					7.69	11.85	NOT			10.1	NOT			0.16	NOT
1991	[12692] GROSSMAN J. N. (1991)	samp. D184		CENTRAL ATLANTIC MAGMATIC PROVINCE - CAMP / UNITED STATES	GETTYSBERG BASIN, PENNSYLVANIA	39.8	-77.2	39.8	-77.2	PLUTONIC ROCK	NOT GIVEN				WHOLE ROCK	52	NOT			1.1	NOT					15.55	NOT						0.85					9.31	10.6	NOT			7.3	NOT			0.17	NOT
1991	[12692] GROSSMAN J. N. (1991)	samp. D185		CENTRAL ATLANTIC MAGMATIC PROVINCE - CAMP / UNITED STATES	GETTYSBERG BASIN, PENNSYLVANIA	39.8	-77.2	39.8	-77.2	PLUTONIC ROCK	NOT GIVEN				WHOLE ROCK	51.5	NOT			1.07	NOT					14.5	NOT						2.04					8.42	10.6	NOT			7.3	NOT			0.17	NOT
1991	[12692] GROSSMAN J. N. (1991)	samp. D186		CENTRAL ATLANTIC MAGMATIC PROVINCE - CAMP / UNITED STATES	GETTYSBERG BASIN, PENNSYLVANIA	39.8	-77.2	39.8	-77.2	PLUTONIC ROCK	NOT GIVEN				WHOLE ROCK	51.3	NOT			1.11	NOT					14.7	NOT						1.81					8.22	10.5	NOT			7.1	NOT			0.17	NOT
1991	[12692] GROSSMAN J. N. (1991)	samp. D187		CENTRAL ATLANTIC MAGMATIC PROVINCE - CAMP / UNITED STATES	GETTYSBERG BASIN, PENNSYLVANIA	39.8	-77.2	39.8	-77.2	PLUTONIC ROCK	NOT GIVEN				WHOLE ROCK	50.5	NOT			0.82	NOT					15.5	NOT						1.29					7.79	11.25	NOT			8.7	NOT			0.16	NOT
1991	[12692] GROSSMAN J. N. (1991)	samp. D188		CENTRAL ATLANTIC MAGMATIC PROVINCE - CAMP / UNITED STATES	GETTYSBERG BASIN, PENNSYLVANIA	39.8	-77.2	39.8	-77.2	PLUTONIC ROCK	NOT GIVEN				WHOLE ROCK	50.3	NOT			0.9	NOT					14.15	NOT						1.29					8.51	11.5	NOT			9.5	NOT			0.17	NOT
1991	[12692] GROSSMAN J. N. (1991)	samp. D189		CENTRAL ATLANTIC MAGMATIC PROVINCE - CAMP / UNITED STATES	GETTYSBERG BASIN, PENNSYLVANIA	39.8	-77.2	39.8	-77.2	PLUTONIC ROCK	NOT GIVEN				WHOLE ROCK	51.9	NOT			0.89	NOT					13.6	NOT						1.06					8.67	11.1	NOT			9.1	NOT			0.17	NOT
1991	[12692] GROSSMAN J. N. (1991)	samp. D190		CENTRAL ATLANTIC MAGMATIC PROVINCE - CAMP / UNITED STATES	GETTYSBERG BASIN, PENNSYLVANIA	39.8	-77.2	39.8	-77.2	PLUTONIC ROCK	NOT GIVEN				WHOLE ROCK	52.6	NOT			0.85	NOT					14	NOT						0.96					8.22	11.65	NOT			9.3	NOT			0.17	NOT
1991	[12692] GROSSMAN J. N. (1991)	samp. D191		CENTRAL ATLANTIC MAGMATIC PROVINCE - CAMP / UNITED STATES	GETTYSBERG BASIN, PENNSYLVANIA	39.8	-77.2	39.8	-77.2	PLUTONIC ROCK	NOT GIVEN				WHOLE ROCK	51.9	NOT			0.78	NOT					14	NOT						0.88					8.21	11.55	NOT			9.45	NOT			0.17	NOT
1991	[12692] GROSSMAN J. N. (1991)	samp. D192		CENTRAL ATLANTIC MAGMATIC PROVINCE - CAMP / UNITED STATES	GETTYSBERG BASIN, PENNSYLVANIA	39.8	-77.2	39.8	-77.2	PLUTONIC ROCK	NOT GIVEN				WHOLE ROCK	51.9	NOT			0.73	NOT					14.45	NOT						1					7.96	11.85	NOT			9.7	NOT			0.16	NOT
1991	[12692] GROSSMAN J. N. (1991)	samp. D193		CENTRAL ATLANTIC MAGMATIC PROVINCE - CAMP / UNITED STATES	GETTYSBERG BASIN, PENNSYLVANIA	39.8	-77.2	39.8	-77.2	PLUTONIC ROCK	NOT GIVEN				WHOLE ROCK	51.9	NOT			0.71	NOT					14.05	NOT						1.08					7.44	11.65	NOT			9.9	NOT			0.16	NOT
1991	[12692] GROSSMAN J. N. (1991)	samp. D194		CENTRAL ATLANTIC MAGMATIC PROVINCE - CAMP / UNITED STATES	GETTYSBERG BASIN, PENNSYLVANIA	39.8	-77.2	39.8	-77.2	PLUTONIC ROCK	NOT GIVEN				WHOLE ROCK	52	NOT			0.7	NOT					13.05	NOT						0.94					7.8	12.5	NOT			11.1	NOT			0.17	NOT
1991	[12692] GROSSMAN J. N. (1991)	samp. PYH844		CENTRAL ATLANTIC MAGMATIC PROVINCE - CAMP / UNITED STATES	GETTYSBERG BASIN, PENNSYLVANIA	39.8	-77.2	39.8	-77.2	PLUTONIC ROCK	NOT GIVEN				WHOLE ROCK	52.7	NOT			0.84	NOT					12.6	NOT						1.5					8.3	11.2	NOT			10.8	NOT			0.17	NOT
1991	[12692] GROSSMAN J. N. (1991)	samp. PYH841		CENTRAL ATLANTIC MAGMATIC PROVINCE - CAMP / UNITED STATES	GETTYSBERG BASIN, PENNSYLVANIA	39.8	-77.2	39.8	-77.2	PLUTONIC ROCK	NOT GIVEN				WHOLE ROCK	51.2	NOT			1.2	NOT					14.5	NOT						0.9					9.8	10.3	NOT			7.2	NOT			0.18	NOT
1991	[12692] GROSSMAN J. N. (1991)	samp. PYH842		CENTRAL ATLANTIC MAGMATIC PROVINCE - CAMP / UNITED STATES	GETTYSBERG BASIN, PENNSYLVANIA	39.8	-77.2	39.8	-77.2	PLUTONIC ROCK	NOT GIVEN				WHOLE ROCK	52	NOT			0.99	NOT					12.7	NOT						1.6					8.6	9.9	NOT			10.1	NOT			0.18	NOT
1991	[12692] GROSSMAN J. N. (1991)	samp. PYH843		CENTRAL ATLANTIC MAGMATIC PROVINCE - CAMP / UNITED STATES	GETTYSBERG BASIN, PENNSYLVANIA	39.8	-77.2	39.8	-77.2	PLUTONIC ROCK	NOT GIVEN				WHOLE ROCK	52.5	NOT			0.92	NOT					11.9	NOT						1.6					8.9	10	NOT			11.4	NOT			0.19	NOT
1991	[12692] GROSSMAN J. N. (1991)	samp. MM881		CENTRAL ATLANTIC MAGMATIC PROVINCE - CAMP / UNITED STATES	GETTYSBERG BASIN, PENNSYLVANIA	39.8	-77.2	39.8	-77.2	PLUTONIC ROCK	NOT GIVEN				WHOLE ROCK	52.6	NOT			0.83	NOT					11.1	NOT						1.99					8	11	NOT			11.9	NOT			0.19	NOT
1991	[12692] GROSSMAN J. N. (1991)	samp. MM882		CENTRAL ATLANTIC MAGMATIC PROVINCE - CAMP / UNITED STATES	GETTYSBERG BASIN, PENNSYLVANIA	39.8	-77.2	39.8	-77.2	PLUTONIC ROCK	NOT GIVEN				WHOLE ROCK	52.2	NOT			0.79	NOT					12.4	NOT						1.62					7.9	11.7	NOT			11	NOT			0.17	NOT
1991	[12692] GROSSMAN J. N. (1991)	samp. MM883		CENTRAL ATLANTIC MAGMATIC PROVINCE - CAMP / UNITED STATES	GETTYSBERG BASIN, PENNSYLVANIA	39.8	-77.2	39.8	-77.2	PLUTONIC ROCK	NOT GIVEN				WHOLE ROCK	52.4	NOT			0.76	NOT					12.7	NOT						1.74					7.6	11.7	NOT			10.9	NOT			0.17	NOT
1991	[12692] GROSSMAN J. N. (1991)	samp. MM884		CENTRAL ATLANTIC MAGMATIC PROVINCE - CAMP / UNITED STATES	GETTYSBERG BASIN, PENNSYLVANIA	39.8	-77.2	39.8	-77.2	PLUTONIC ROCK	NOT GIVEN				WHOLE ROCK	52.3	NOT			0.72	NOT					13	NOT						1.58					7.5	12	NOT			10.7	NOT			0.16	NOT
1991	[12692] GROSSMAN J. N. (1991)	samp. MM885		CENTRAL ATLANTIC MAGMATIC PROVINCE - CAMP / UNITED STATES	GETTYSBERG BASIN, PENNSYLVANIA	39.8	-77.2	39.8	-77.2	PLUTONIC ROCK	NOT GIVEN				WHOLE ROCK	52.5	NOT			0.77	NOT					13.2	NOT						1.54					7.7	11.8	NOT			10.6	NOT			0.17	NOT
1991	[12692] GROSSMAN J. N. (1991)	samp. MM886		CENTRAL ATLANTIC MAGMATIC PROVINCE - CAMP / UNITED STATES	GETTYSBERG BASIN, PENNSYLVANIA	39.8	-77.2	39.8	-77.2	PLUTONIC ROCK	NOT GIVEN				WHOLE ROCK	52.2	NOT			0.71	NOT					13.6	NOT						1.37					7.3	12.1	NOT			10.3	NOT			0.16	NOT
1991	[12692] GROSSMAN J. N. (1991)	samp. MM887		CENTRAL ATLANTIC MAGMATIC PROVINCE - CAMP / UNITED STATES	GETTYSBERG BASIN, PENNSYLVANIA	39.8	-77.2	39.8	-77.2	PLUTONIC ROCK	NOT GIVEN				WHOLE ROCK	52.3	NOT			0.72	NOT					12.2	NOT						1.55					7.5	12	NOT			11.3	NOT			0.18	NOT
1991	[12692] GROSSMAN J. N. (1991)	samp. MM888		CENTRAL ATLANTIC MAGMATIC PROVINCE - CAMP / UNITED STATES	GETTYSBERG BASIN, PENNSYLVANIA	39.8	-77.2	39.8	-77.2	PLUTONIC ROCK	NOT GIVEN				WHOLE ROCK	52.5	NOT			0.83	NOT					11.8	NOT						1.54					8.2	11	NOT			11.6	NOT			0.18	NOT
1991	[12692] GROSSMAN J. N. (1991)	samp. MM889		CENTRAL ATLANTIC MAGMATIC PROVINCE - CAMP / UNITED STATES	GETTYSBERG BASIN, PENNSYLVANIA	39.8	-77.2	39.8	-77.2	PLUTONIC ROCK	NOT GIVEN				WHOLE ROCK	52.3	NOT			1.12	NOT					13.8	NOT						1.83					8.8	11.1	NOT			8.06	NOT			0.17	NOT
1991	[12692] GROSSMAN J. N. (1991)	samp. MM8810		CENTRAL ATLANTIC MAGMATIC PROVINCE - CAMP / UNITED STATES	GETTYSBERG BASIN, PENNSYLVANIA	39.8	-77.2	39.8	-77.2	PLUTONIC ROCK	NOT GIVEN				WHOLE ROCK	52.4	NOT			1.14	NOT					14	NOT						2.06					8.7	11.1	NOT			8.01	NOT			0.17	NOT
1991	[12692] GROSSMAN J. N. (1991)	samp. MM8811		CENTRAL ATLANTIC MAGMATIC PROVINCE - CAMP / UNITED STATES	GETTYSBERG BASIN, PENNSYLVANIA	39.8	-77.2	39.8	-77.2	PLUTONIC ROCK	NOT GIVEN				WHOLE ROCK	52.2	NOT			1.11	NOT					13.6	NOT						1.6					9	11.1	NOT			8.24	NOT			0.18	NOT
1991	[12692] GROSSMAN J. N. (1991)	samp. MM8812		CENTRAL ATLANTIC MAGMATIC PROVINCE - CAMP / UNITED STATES	GETTYSBERG BASIN, PENNSYLVANIA	39.8	-77.2	39.8	-77.2	PLUTONIC ROCK	NOT GIVEN				WHOLE ROCK	52.7	NOT			0.84	NOT					10.7	NOT						2.82					8.3	9.41	NOT			13.6	NOT			0.2	NOT
1991	[12692] GROSSMAN J. N. (1991)	samp. MM8813		CENTRAL ATLANTIC MAGMATIC PROVINCE - CAMP / UNITED STATES	GETTYSBERG BASIN, PENNSYLVANIA	39.8	-77.2	39.8	-77.2	PLUTONIC ROCK	NOT GIVEN				WHOLE ROCK	52.2	NOT			0.82	NOT					11.2	NOT						1.93					8.6	10.4	NOT			12.6	NOT			0.19	NOT
1991	[12692] GROSSMAN J. N. (1991)	samp. MM8814		CENTRAL ATLANTIC MAGMATIC PROVINCE - CAMP / UNITED STATES	GETTYSBERG BASIN, PENNSYLVANIA	39.8	-77.2	39.8	-77.2	PLUTONIC ROCK	NOT GIVEN				WHOLE ROCK	52.3	NOT			0.84	NOT					11.3	NOT						1.87					8.6	10.5	NOT			12.2	NOT			0.19	NOT
1991	[12692] GROSSMAN J. N. (1991)	samp. MM8817A		CENTRAL ATLANTIC MAGMATIC PROVINCE - CAMP / UNITED STATES	GETTYSBERG BASIN, PENNSYLVANIA	39.8	-77.2	39.8	-77.2	PLUTONIC ROCK	NOT GIVEN				WHOLE ROCK	51.9	NOT			1.14	NOT					14	NOT						2.16					8.4	10.9	NOT			7.4	NOT			0.18	NOT
1991	[12692] GROSSMAN J. N. (1991)	samp. MM8818		CENTRAL ATLANTIC MAGMATIC PROVINCE - CAMP / UNITED STATES	GETTYSBERG BASIN, PENNSYLVANIA	39.8	-77.2	39.8	-77.2	PLUTONIC ROCK	NOT GIVEN				WHOLE ROCK	51.9	NOT			0.77	NOT					16.6	NOT						1.26					6.9	12.2	NOT			7.47	NOT			0.15	NOT
1991	[12692] GROSSMAN J. N. (1991)	samp. MM8819		CENTRAL ATLANTIC MAGMATIC PROVINCE - CAMP / UNITED STATES	GETTYSBERG BASIN, PENNSYLVANIA	39.8	-77.2	39.8	-77.2	PLUTONIC ROCK	NOT GIVEN				WHOLE ROCK	52.5	NOT			1.15	NOT					14	NOT						1.92					8.9	11.1	NOT			7.77	NOT			0.17	NOT
1991	[12692] GROSSMAN J. N. (1991)	samp. MM8820		CENTRAL ATLANTIC MAGMATIC PROVINCE - CAMP / UNITED STATES	GETTYSBERG BASIN, PENNSYLVANIA	39.8	-77.2	39.8	-77.2	PLUTONIC ROCK	NOT GIVEN				WHOLE ROCK	52.5	NOT			0.84	NOT					13.2	NOT						1.68					8	11.6	NOT			9.65	NOT			0.18	NOT
1991	[12692] GROSSMAN J. N. (1991)	samp. MM8821		CENTRAL ATLANTIC MAGMATIC PROVINCE - CAMP / UNITED STATES	GETTYSBERG BASIN, PENNSYLVANIA	39.8	-77.2	39.8	-77.2	PLUTONIC ROCK	NOT GIVEN				WHOLE ROCK	52.4	NOT			0.84	NOT					11.3	NOT						1.44					9	11.3	NOT			11.2	NOT			0.2	NOT
1991	[12692] GROSSMAN J. N. (1991)	samp. MM8822		CENTRAL ATLANTIC MAGMATIC PROVINCE - CAMP / UNITED STATES	GETTYSBERG BASIN, PENNSYLVANIA	39.8	-77.2	39.8	-77.2	PLUTONIC ROCK	NOT GIVEN				WHOLE ROCK	52.6	NOT			0.84	NOT					12.7	NOT						1.69					8.3	11.6	NOT			9.76	NOT			0.19	NOT
1991	[12692] GROSSMAN J. N. (1991)	samp. MM8823		CENTRAL ATLANTIC MAGMATIC PROVINCE - CAMP / UNITED STATES	GETTYSBERG BASIN, PENNSYLVANIA	39.8	-77.2	39.8	-77.2	PLUTONIC ROCK	NOT GIVEN				WHOLE ROCK	52.2	NOT			0.72	NOT					13.3	NOT						1.39					7.5	12.1	NOT			10.2	NOT			0.17	NOT
1991	[12692] GROSSMAN J. N. (1991)	samp. MM8824		CENTRAL ATLANTIC MAGMATIC PROVINCE - CAMP / UNITED STATES	GETTYSBERG BASIN, PENNSYLVANIA	39.8	-77.2	39.8	-77.2	PLUTONIC ROCK	NOT GIVEN				WHOLE ROCK	52.5	NOT			0.8	NOT					12.5	NOT						1.59					8	11.7	NOT			10.6	NOT			0.17	NOT
1991	[12692] GROSSMAN J. N. (1991)	samp. MM8825		CENTRAL ATLANTIC MAGMATIC PROVINCE - CAMP / UNITED STATES	GETTYSBERG BASIN, PENNSYLVANIA	39.8	-77.2	39.8	-77.2	PLUTONIC ROCK	NOT GIVEN				WHOLE ROCK	52.4	NOT			0.66	NOT					12.9	NOT						1.56					7.8	12.3	NOT			10.8	NOT			0.17	NOT
1991	[12692] GROSSMAN J. N. (1991)	samp. MM8826		CENTRAL ATLANTIC MAGMATIC PROVINCE - CAMP / UNITED STATES	GETTYSBERG BASIN, PENNSYLVANIA	39.8	-77.2	39.8	-77.2	PLUTONIC ROCK	NOT GIVEN				WHOLE ROCK	52.4	NOT			0.66	NOT					12	NOT						1.39					7.9	12.2	NOT			11.6	NOT			0.18	NOT
1991	[12692] GROSSMAN J. N. (1991)	samp. MM8827		CENTRAL ATLANTIC MAGMATIC PROVINCE - CAMP / UNITED STATES	GETTYSBERG BASIN, PENNSYLVANIA	39.8	-77.2	39.8	-77.2	PLUTONIC ROCK	NOT GIVEN				WHOLE ROCK	52.5	NOT			0.71	NOT					11.8	NOT						1.56					7.8	12.3	NOT			11.6	NOT			0.18	NOT
1991	[12692] GROSSMAN J. N. (1991)	samp. MM8828		CENTRAL ATLANTIC MAGMATIC PROVINCE - CAMP / UNITED STATES	GETTYSBERG BASIN, PENNSYLVANIA	39.8	-77.2	39.8	-77.2	PLUTONIC ROCK	NOT GIVEN				WHOLE ROCK	52.5	NOT			0.7	NOT					11.3	NOT						1.53					7.9	12.2	NOT			11.9	NOT			0.22	NOT
1991	[12692] GROSSMAN J. N. (1991)	samp. MM8829		CENTRAL ATLANTIC MAGMATIC PROVINCE - CAMP / UNITED STATES	GETTYSBERG BASIN, PENNSYLVANIA	39.8	-77.2	39.8	-77.2	PLUTONIC ROCK	NOT GIVEN				WHOLE ROCK	52.3	NOT			0.66	NOT					11.8	NOT						1.36					7.6	12.2	NOT			11.9	NOT			0.18	NOT
1991	[12692] GROSSMAN J. N. (1991)	samp. MM8830		CENTRAL ATLANTIC MAGMATIC PROVINCE - CAMP / UNITED STATES	GETTYSBERG BASIN, PENNSYLVANIA	39.8	-77.2	39.8	-77.2	PLUTONIC ROCK	NOT GIVEN				WHOLE ROCK	51.9	NOT			0.62	NOT					14.5	NOT						1.44					6.8	12.9	NOT			9.94	NOT			0.15	NOT
1991	[12692] GROSSMAN J. N. (1991)	samp. MM8831		CENTRAL ATLANTIC MAGMATIC PROVINCE - CAMP / UNITED STATES	GETTYSBERG BASIN, PENNSYLVANIA	39.8	-77.2	39.8	-77.2	PLUTONIC ROCK	NOT GIVEN				WHOLE ROCK	52.3	NOT			0.65	NOT					13.3	NOT						1.5					7	12.4	NOT			10.8	NOT			0.16	NOT
1991	[12692] GROSSMAN J. N. (1991)	samp. MM8832		CENTRAL ATLANTIC MAGMATIC PROVINCE - CAMP / UNITED STATES	GETTYSBERG BASIN, PENNSYLVANIA	39.8	-77.2	39.8	-77.2	PLUTONIC ROCK	NOT GIVEN				WHOLE ROCK	52.3	NOT			0.67	NOT					13	NOT						1.29					7.6	12.4	NOT			10.8	NOT			0.17	NOT
1991	[12692] GROSSMAN J. N. (1991)	samp. MM8833		CENTRAL ATLANTIC MAGMATIC PROVINCE - CAMP / UNITED STATES	GETTYSBERG BASIN, PENNSYLVANIA	39.8	-77.2	39.8	-77.2	PLUTONIC ROCK	NOT GIVEN				WHOLE ROCK	52.4	NOT			0.75	NOT					11.7	NOT						1.57					7.9	11.9	NOT			11.8	NOT			0.18	NOT
1991	[12692] GROSSMAN J. N. (1991)	samp. MM8834		CENTRAL ATLANTIC MAGMATIC PROVINCE - CAMP / UNITED STATES	GETTYSBERG BASIN, PENNSYLVANIA	39.8	-77.2	39.8	-77.2	PLUTONIC ROCK	NOT GIVEN				WHOLE ROCK	52.2	NOT			0.71	NOT					12.8	NOT						1.5					7.4	12.1	NOT			11	NOT			0.17	NOT
1991	[12692] GROSSMAN J. N. (1991)	samp. MM8835		CENTRAL ATLANTIC MAGMATIC PROVINCE - CAMP / UNITED STATES	GETTYSBERG BASIN, PENNSYLVANIA	39.8	-77.2	39.8	-77.2	PLUTONIC ROCK	NOT GIVEN				WHOLE ROCK	52.5	NOT			0.73	NOT					12.3	NOT						1.45					7.9	11.5	NOT			11.5	NOT			0.17	NOT
1991	[12692] GROSSMAN J. N. (1991)	samp. MM8836		CENTRAL ATLANTIC MAGMATIC PROVINCE - CAMP / UNITED STATES	GETTYSBERG BASIN, PENNSYLVANIA	39.8	-77.2	39.8	-77.2	PLUTONIC ROCK	NOT GIVEN				WHOLE ROCK	52.5	NOT			0.79	NOT					12	NOT						1.33					8.2	11.1	NOT			11.8	NOT			0.18	NOT
1991	[12692] GROSSMAN J. N. (1991)	samp. MM8837		CENTRAL ATLANTIC MAGMATIC PROVINCE - CAMP / UNITED STATES	GETTYSBERG BASIN, PENNSYLVANIA	39.8	-77.2	39.8	-77.2	PLUTONIC ROCK	NOT GIVEN				WHOLE ROCK	52.2	NOT			0.86	NOT					12.2	NOT						1.72					8.3	11.4	NOT			11.4	NOT			0.17	NOT
1991	[12692] GROSSMAN J. N. (1991)	samp. MM8838		CENTRAL ATLANTIC MAGMATIC PROVINCE - CAMP / UNITED STATES	GETTYSBERG BASIN, PENNSYLVANIA	39.8	-77.2	39.8	-77.2	PLUTONIC ROCK	NOT GIVEN				WHOLE ROCK	52.3	NOT			1.12	NOT					13.6	NOT						1.6					8.8	11.2	NOT			8.18	NOT			0.18	NOT
1991	[12692] GROSSMAN J. N. (1991)	samp. FG87		CENTRAL ATLANTIC MAGMATIC PROVINCE - CAMP / UNITED STATES	GETTYSBERG BASIN, PENNSYLVANIA	39.8	-77.2	39.8	-77.2	PLUTONIC ROCK	NOT GIVEN				WHOLE ROCK	52.1	NOT			0.81	NOT					14.7	NOT						1.61					7.6	12.1	NOT			8.18	NOT			0.17	NOT
1991	[12692] GROSSMAN J. N. (1991)	samp. P252.751.9		CENTRAL ATLANTIC MAGMATIC PROVINCE - CAMP / UNITED STATES	GETTYSBERG BASIN, PENNSYLVANIA	39.8	-77.2	39.8	-77.2	PLUTONIC ROCK	NOT GIVEN				WHOLE ROCK	51.9	NOT			0.77	NOT					13.3	NOT						1.64					7.7	12	NOT			10.2	NOT			0.16	NOT
1991	[12692] GROSSMAN J. N. (1991)	samp. FG87P1		CENTRAL ATLANTIC MAGMATIC PROVINCE - CAMP / UNITED STATES	GETTYSBERG BASIN, PENNSYLVANIA	39.8	-77.2	39.8	-77.2	PLUTONIC ROCK	NOT GIVEN				WHOLE ROCK	52.1	NOT			1.12	NOT					13.7	NOT						2.2					8.7	11	NOT			8.07	NOT			0.18	NOT
1991	[12692] GROSSMAN J. N. (1991)	samp. FG87P2		CENTRAL ATLANTIC MAGMATIC PROVINCE - CAMP / UNITED STATES	GETTYSBERG BASIN, PENNSYLVANIA	39.8	-77.2	39.8	-77.2	PLUTONIC ROCK	NOT GIVEN				WHOLE ROCK	52.5	NOT			1.03	NOT					14.8	NOT						3.4					7	11.4	NOT			7.11	NOT			0.18	NOT
1991	[12692] GROSSMAN J. N. (1991)	samp. FG87P3		CENTRAL ATLANTIC MAGMATIC PROVINCE - CAMP / UNITED STATES	GETTYSBERG BASIN, PENNSYLVANIA	39.8	-77.2	39.8	-77.2	PLUTONIC ROCK	NOT GIVEN				WHOLE ROCK	52.4	NOT			1.1	NOT					13.9	NOT						2.85					8.5	11.2	NOT			7.59	NOT			0.18	NOT
1991	[12692] GROSSMAN J. N. (1991)	samp. MM901		CENTRAL ATLANTIC MAGMATIC PROVINCE - CAMP / UNITED STATES	GETTYSBERG BASIN, PENNSYLVANIA	39.8	-77.2	39.8	-77.2	PLUTONIC ROCK	NOT GIVEN				WHOLE ROCK	52.4	NOT			0.92	NOT					13.6	NOT					10.7							11.5	NOT			8.82	NOT			0.18	NOT
1991	[12692] GROSSMAN J. N. (1991)	samp. MM902		CENTRAL ATLANTIC MAGMATIC PROVINCE - CAMP / UNITED STATES	GETTYSBERG BASIN, PENNSYLVANIA	39.8	-77.2	39.8	-77.2	PLUTONIC ROCK	NOT GIVEN				WHOLE ROCK	52.3	NOT			0.66	NOT					13.5	NOT					9.34							12.2	NOT			10.3	NOT			0.16	NOT
1991	[12692] GROSSMAN J. N. (1991)	samp. MM903		CENTRAL ATLANTIC MAGMATIC PROVINCE - CAMP / UNITED STATES	GETTYSBERG BASIN, PENNSYLVANIA	39.8	-77.2	39.8	-77.2	PLUTONIC ROCK	NOT GIVEN				WHOLE ROCK	52.4	NOT			0.76	NOT					13.8	NOT					10							12.1	NOT			9.32	NOT			0.17	NOT
1991	[12692] GROSSMAN J. N. (1991)	samp. MM904		CENTRAL ATLANTIC MAGMATIC PROVINCE - CAMP / UNITED STATES	GETTYSBERG BASIN, PENNSYLVANIA	39.8	-77.2	39.8	-77.2	PLUTONIC ROCK	NOT GIVEN				WHOLE ROCK	52.6	NOT			0.69	NOT					11.6	NOT					10.3							12	NOT			11.6	NOT			0.2	NOT
1991	[12692] GROSSMAN J. N. (1991)	samp. MM905		CENTRAL ATLANTIC MAGMATIC PROVINCE - CAMP / UNITED STATES	GETTYSBERG BASIN, PENNSYLVANIA	39.8	-77.2	39.8	-77.2	PLUTONIC ROCK	NOT GIVEN				WHOLE ROCK	52.5	NOT			0.9	NOT					13.2	NOT					10.7							11.6	NOT			9.43	NOT			0.18	NOT
1991	[12692] GROSSMAN J. N. (1991)	samp. MM906		CENTRAL ATLANTIC MAGMATIC PROVINCE - CAMP / UNITED STATES	GETTYSBERG BASIN, PENNSYLVANIA	39.8	-77.2	39.8	-77.2	PLUTONIC ROCK	NOT GIVEN				WHOLE ROCK	52.3	NOT			0.79	NOT					11.6	NOT					11							12	NOT			11	NOT			0.19	NOT
1991	[12692] GROSSMAN J. N. (1991)	samp. MM907		CENTRAL ATLANTIC MAGMATIC PROVINCE - CAMP / UNITED STATES	GETTYSBERG BASIN, PENNSYLVANIA	39.8	-77.2	39.8	-77.2	PLUTONIC ROCK	NOT GIVEN				WHOLE ROCK	52.5	NOT			0.87	NOT					16.6	NOT					9.29							12	NOT			6.85	NOT			0.16	NOT
1991	[12692] GROSSMAN J. N. (1991)	samp. MM908		CENTRAL ATLANTIC MAGMATIC PROVINCE - CAMP / UNITED STATES	GETTYSBERG BASIN, PENNSYLVANIA	39.8	-77.2	39.8	-77.2	PLUTONIC ROCK	NOT GIVEN				WHOLE ROCK	52.4	NOT			0.94	NOT					13.3	NOT					11							11.6	NOT			8.62	NOT			0.18	NOT
1991	[12692] GROSSMAN J. N. (1991)	samp. MM909		CENTRAL ATLANTIC MAGMATIC PROVINCE - CAMP / UNITED STATES	GETTYSBERG BASIN, PENNSYLVANIA	39.8	-77.2	39.8	-77.2	PLUTONIC ROCK	NOT GIVEN				WHOLE ROCK	52.3	NOT			0.97	NOT					13.6	NOT					10.6							11.9	NOT			8.85	NOT			0.18	NOT
1991	[12692] GROSSMAN J. N. (1991)	samp. MM9010		CENTRAL ATLANTIC MAGMATIC PROVINCE - CAMP / UNITED STATES	GETTYSBERG BASIN, PENNSYLVANIA	39.8	-77.2	39.8	-77.2	PLUTONIC ROCK	NOT GIVEN				WHOLE ROCK	52.3	NOT			0.95	NOT					12.8	NOT					11.6							11.8	NOT			9.02	NOT			0.19	NOT
1991	[12692] GROSSMAN J. N. (1991)	samp. B1199		CENTRAL ATLANTIC MAGMATIC PROVINCE - CAMP / UNITED STATES	CULPEPER BASIN, VIRGINIA	38.5	-78	38.5	-78	PLUTONIC ROCK	NOT GIVEN				WHOLE ROCK	52.4	NOT			0.82	NOT					11.6	NOT						1.8					9.1	9.6	NOT			13	NOT			0.19	NOT
1991	[12692] GROSSMAN J. N. (1991)	samp. B11139		CENTRAL ATLANTIC MAGMATIC PROVINCE - CAMP / UNITED STATES	CULPEPER BASIN, VIRGINIA	38.5	-78	38.5	-78	PLUTONIC ROCK	NOT GIVEN				WHOLE ROCK	52	NOT			0.94	NOT					13.1	NOT						1.6					8.6	10.7	NOT			10.1	NOT			0.18	NOT
1991	[12692] GROSSMAN J. N. (1991)	samp. B11164		CENTRAL ATLANTIC MAGMATIC PROVINCE - CAMP / UNITED STATES	CULPEPER BASIN, VIRGINIA	38.5	-78	38.5	-78	PLUTONIC ROCK	NOT GIVEN				WHOLE ROCK	52.3	NOT			1	NOT					13.8	NOT						1.6					8.6	10.8	NOT			8.5	NOT			0.19	NOT
1991	[12692] GROSSMAN J. N. (1991)	samp. B11186		CENTRAL ATLANTIC MAGMATIC PROVINCE - CAMP / UNITED STATES	CULPEPER BASIN, VIRGINIA	38.5	-78	38.5	-78	PLUTONIC ROCK	NOT GIVEN				WHOLE ROCK	52.5	NOT			1.1	NOT					14	NOT						2.1					8.4	10.9	NOT			8.1	NOT			0.18	NOT
1991	[12692] GROSSMAN J. N. (1991)	samp. B11212		CENTRAL ATLANTIC MAGMATIC PROVINCE - CAMP / UNITED STATES	CULPEPER BASIN, VIRGINIA	38.5	-78	38.5	-78	PLUTONIC ROCK	NOT GIVEN				WHOLE ROCK	51.9	NOT			1.1	NOT					13.7	NOT						2.2					8.2	10.5	NOT			8	NOT			0.21	NOT
1991	[12692] GROSSMAN J. N. (1991)	samp. B11220		CENTRAL ATLANTIC MAGMATIC PROVINCE - CAMP / UNITED STATES	CULPEPER BASIN, VIRGINIA	38.5	-78	38.5	-78	PLUTONIC ROCK	NOT GIVEN				WHOLE ROCK	51.5	NOT			1.1	NOT					13.8	NOT						2.6					7	10.7	NOT			7.5	NOT			0.23	NOT
1991	[12692] GROSSMAN J. N. (1991)	samp. B11222		CENTRAL ATLANTIC MAGMATIC PROVINCE - CAMP / UNITED STATES	CULPEPER BASIN, VIRGINIA	38.5	-78	38.5	-78	PLUTONIC ROCK	NOT GIVEN				WHOLE ROCK	51.9	NOT			1.1	NOT					14	NOT						2.5					7.9	10.6	NOT			7.4	NOT			0.34	NOT
1991	[12692] GROSSMAN J. N. (1991)	samp. B11224		CENTRAL ATLANTIC MAGMATIC PROVINCE - CAMP / UNITED STATES	CULPEPER BASIN, VIRGINIA	38.5	-78	38.5	-78	PLUTONIC ROCK	NOT GIVEN				WHOLE ROCK	51.9	NOT			1.1	NOT					13.9	NOT						2.9					7.5	10.2	NOT			7.5	NOT			0.32	NOT
1991	[12692] GROSSMAN J. N. (1991)	samp. B2A9		CENTRAL ATLANTIC MAGMATIC PROVINCE - CAMP / UNITED STATES	CULPEPER BASIN, VIRGINIA	38.5	-78	38.5	-78	PLUTONIC ROCK	NOT GIVEN				WHOLE ROCK	51.7	NOT			0.66	NOT					14.7	NOT						1.4					7.4	11.6	NOT			10.2	NOT			0.17	NOT
1991	[12692] GROSSMAN J. N. (1991)	samp. B2A18		CENTRAL ATLANTIC MAGMATIC PROVINCE - CAMP / UNITED STATES	CULPEPER BASIN, VIRGINIA	38.5	-78	38.5	-78	PLUTONIC ROCK	NOT GIVEN				WHOLE ROCK	51.6	NOT			0.78	NOT					12.7	NOT						1.4					8.2	10.6	NOT			10.8	NOT			0.18	NOT
1991	[12692] GROSSMAN J. N. (1991)	samp. B2A32		CENTRAL ATLANTIC MAGMATIC PROVINCE - CAMP / UNITED STATES	CULPEPER BASIN, VIRGINIA	38.5	-78	38.5	-78	PLUTONIC ROCK	NOT GIVEN				WHOLE ROCK	52.2	NOT			0.75	NOT					13	NOT						1.6					7.8	11	NOT			10.9	NOT			0.17	NOT
1991	[12692] GROSSMAN J. N. (1991)	samp. B2A57		CENTRAL ATLANTIC MAGMATIC PROVINCE - CAMP / UNITED STATES	CULPEPER BASIN, VIRGINIA	38.5	-78	38.5	-78	PLUTONIC ROCK	NOT GIVEN				WHOLE ROCK	52.3	NOT			0.76	NOT					13.7	NOT						1.4					7.6	10.5	NOT			10.3	NOT			0.16	NOT
1991	[12692] GROSSMAN J. N. (1991)	samp. B2A74		CENTRAL ATLANTIC MAGMATIC PROVINCE - CAMP / UNITED STATES	CULPEPER BASIN, VIRGINIA	38.5	-78	38.5	-78	PLUTONIC ROCK	NOT GIVEN				WHOLE ROCK	52.3	NOT			0.68	NOT					12.2	NOT						1.4					8.3	10.6	NOT			12.1	NOT			0.18	NOT
1991	[12692] GROSSMAN J. N. (1991)	samp. B2A85		CENTRAL ATLANTIC MAGMATIC PROVINCE - CAMP / UNITED STATES	CULPEPER BASIN, VIRGINIA	38.5	-78	38.5	-78	PLUTONIC ROCK	NOT GIVEN				WHOLE ROCK	52.1	NOT			0.69	NOT					13.2	NOT						1.5					7.8	10.7	NOT			11.4	NOT			0.17	NOT
1991	[12692] GROSSMAN J. N. (1991)	samp. B2A101		CENTRAL ATLANTIC MAGMATIC PROVINCE - CAMP / UNITED STATES	CULPEPER BASIN, VIRGINIA	38.5	-78	38.5	-78	PLUTONIC ROCK	NOT GIVEN				WHOLE ROCK	51.9	NOT			0.74	NOT					13.4	NOT						1.5					7.8	11	NOT			10.8	NOT			0.17	NOT
1991	[12692] GROSSMAN J. N. (1991)	samp. B2A113		CENTRAL ATLANTIC MAGMATIC PROVINCE - CAMP / UNITED STATES	CULPEPER BASIN, VIRGINIA	38.5	-78	38.5	-78	PLUTONIC ROCK	NOT GIVEN				WHOLE ROCK	55.5	NOT			2.6	NOT					13.2	NOT						4.6					6.8	7.2	NOT			3.9	NOT			0.22	NOT
1991	[12692] GROSSMAN J. N. (1991)	samp. B2A114		CENTRAL ATLANTIC MAGMATIC PROVINCE - CAMP / UNITED STATES	CULPEPER BASIN, VIRGINIA	38.5	-78	38.5	-78	PLUTONIC ROCK	NOT GIVEN				WHOLE ROCK	52.7	NOT			0.85	NOT					11.3	NOT						1.8					9.5	10	NOT			12.3	NOT			0.2	NOT
1991	[12692] GROSSMAN J. N. (1991)	samp. B2A148		CENTRAL ATLANTIC MAGMATIC PROVINCE - CAMP / UNITED STATES	CULPEPER BASIN, VIRGINIA	38.5	-78	38.5	-78	PLUTONIC ROCK	NOT GIVEN				WHOLE ROCK	52.5	NOT			0.66	NOT					12.4	NOT						1.6					7.8	10.8	NOT			12.4	NOT			0.18	NOT
1991	[12692] GROSSMAN J. N. (1991)	samp. B2A170.5		CENTRAL ATLANTIC MAGMATIC PROVINCE - CAMP / UNITED STATES	CULPEPER BASIN, VIRGINIA	38.5	-78	38.5	-78	PLUTONIC ROCK	NOT GIVEN				WHOLE ROCK	52.7	NOT			0.65	NOT					12.1	NOT						1.8					8	10.7	NOT			13.1	NOT			0.15	NOT
1991	[12692] GROSSMAN J. N. (1991)	samp. B2A207		CENTRAL ATLANTIC MAGMATIC PROVINCE - CAMP / UNITED STATES	CULPEPER BASIN, VIRGINIA	38.5	-78	38.5	-78	PLUTONIC ROCK	NOT GIVEN				WHOLE ROCK	52.7	NOT			0.6	NOT					12.2	NOT						1.3					7.9	10.5	NOT			12.6	NOT			0.17	NOT
1991	[12692] GROSSMAN J. N. (1991)	samp. B2A209		CENTRAL ATLANTIC MAGMATIC PROVINCE - CAMP / UNITED STATES	CULPEPER BASIN, VIRGINIA	38.5	-78	38.5	-78	PLUTONIC ROCK	NOT GIVEN				WHOLE ROCK	52.3	NOT			1.3	NOT					14.3	NOT						3.2					7	10.3	NOT			7.2	NOT			0.16	NOT
1991	[12692] GROSSMAN J. N. (1991)	samp. B2A230.5		CENTRAL ATLANTIC MAGMATIC PROVINCE - CAMP / UNITED STATES	CULPEPER BASIN, VIRGINIA	38.5	-78	38.5	-78	PLUTONIC ROCK	NOT GIVEN				WHOLE ROCK	52.7	NOT			0.6	NOT					11.8	NOT						1.4					8.1	11.5	NOT			12.7	NOT			0.19	NOT
1991	[12692] GROSSMAN J. N. (1991)	samp. B2A1241		CENTRAL ATLANTIC MAGMATIC PROVINCE - CAMP / UNITED STATES	CULPEPER BASIN, VIRGINIA	38.5	-78	38.5	-78	PLUTONIC ROCK	NOT GIVEN				WHOLE ROCK	52.1	NOT			0.52	NOT					13.6	NOT						1.3					7.3	11.2	NOT			11.9	NOT			0.16	NOT
1991	[12692] GROSSMAN J. N. (1991)	samp. B2A265		CENTRAL ATLANTIC MAGMATIC PROVINCE - CAMP / UNITED STATES	CULPEPER BASIN, VIRGINIA	38.5	-78	38.5	-78	PLUTONIC ROCK	NOT GIVEN				WHOLE ROCK	52.4	NOT			0.66	NOT					11.8	NOT						1.3					8.2	11.3	NOT			12.2	NOT			0.18	NOT
1991	[12692] GROSSMAN J. N. (1991)	samp. B2A286		CENTRAL ATLANTIC MAGMATIC PROVINCE - CAMP / UNITED STATES	CULPEPER BASIN, VIRGINIA	38.5	-78	38.5	-78	PLUTONIC ROCK	NOT GIVEN				WHOLE ROCK	52.6	NOT			0.68	NOT					11.7	NOT						1.6					8	11.3	NOT			12.3	NOT			0.18	NOT
1991	[12692] GROSSMAN J. N. (1991)	samp. B9123		CENTRAL ATLANTIC MAGMATIC PROVINCE - CAMP / UNITED STATES	CULPEPER BASIN, VIRGINIA	38.5	-78	38.5	-78	PLUTONIC ROCK	NOT GIVEN				WHOLE ROCK	52.3	NOT			1.1	NOT					14	NOT						2.1					8.4	10.7	NOT			7.6	NOT			0.18	NOT
1991	[12692] GROSSMAN J. N. (1991)	samp. FG8651		CENTRAL ATLANTIC MAGMATIC PROVINCE - CAMP / UNITED STATES	CULPEPER BASIN, VIRGINIA	38.5	-78	38.5	-78	PLUTONIC ROCK	NOT GIVEN				WHOLE ROCK	52.2	NOT			1.15	NOT					13.8	NOT						2.9					8.2	10.9	NOT			7.64	NOT			0.18	NOT
1991	[12692] GROSSMAN J. N. (1991)	samp. FG8652		CENTRAL ATLANTIC MAGMATIC PROVINCE - CAMP / UNITED STATES	CULPEPER BASIN, VIRGINIA	38.5	-78	38.5	-78	PLUTONIC ROCK	NOT GIVEN				WHOLE ROCK	49.1	NOT			0.42	NOT					16.6	NOT						2.43					6.2	12.2	NOT			10.3	NOT			0.15	NOT
1991	[12692] GROSSMAN J. N. (1991)	samp. ST08		CENTRAL ATLANTIC MAGMATIC PROVINCE - CAMP / UNITED STATES	CULPEPER BASIN, VIRGINIA	38.5	-78	38.5	-78	PLUTONIC ROCK	NOT GIVEN				WHOLE ROCK																	12.27							13.15	NOT
1991	[12692] GROSSMAN J. N. (1991)	samp. ST09		CENTRAL ATLANTIC MAGMATIC PROVINCE - CAMP / UNITED STATES	CULPEPER BASIN, VIRGINIA	38.5	-78	38.5	-78	PLUTONIC ROCK	NOT GIVEN				WHOLE ROCK																	12.2							13.71	NOT
1991	[12692] GROSSMAN J. N. (1991)	samp. ST12		CENTRAL ATLANTIC MAGMATIC PROVINCE - CAMP / UNITED STATES	CULPEPER BASIN, VIRGINIA	38.5	-78	38.5	-78	PLUTONIC ROCK	NOT GIVEN				WHOLE ROCK																	11.78							13.15	NOT
1991	[12692] GROSSMAN J. N. (1991)	samp. L82		CENTRAL ATLANTIC MAGMATIC PROVINCE - CAMP / UNITED STATES	CULPEPER BASIN, VIRGINIA	38.5	-78	38.5	-78	PLUTONIC ROCK	NOT GIVEN				WHOLE ROCK																	12.01							11.33	NOT
1991	[12692] GROSSMAN J. N. (1991)	samp. L93		CENTRAL ATLANTIC MAGMATIC PROVINCE - CAMP / UNITED STATES	CULPEPER BASIN, VIRGINIA	38.5	-78	38.5	-78	PLUTONIC ROCK	NOT GIVEN				WHOLE ROCK																	12.16							11.89	NOT
1991	[12692] GROSSMAN J. N. (1991)	samp. GCQK		CENTRAL ATLANTIC MAGMATIC PROVINCE - CAMP / UNITED STATES	CULPEPER BASIN, VIRGINIA	38.5	-78	38.5	-78	PLUTONIC ROCK	NOT GIVEN				WHOLE ROCK																	17.73							8.67	NOT
1991	[12692] GROSSMAN J. N. (1991)	samp. L27		CENTRAL ATLANTIC MAGMATIC PROVINCE - CAMP / UNITED STATES	CULPEPER BASIN, VIRGINIA	38.5	-78	38.5	-78	PLUTONIC ROCK	NOT GIVEN				WHOLE ROCK																	8.67							4.34	NOT
1991	[12692] GROSSMAN J. N. (1991)	samp. L28		CENTRAL ATLANTIC MAGMATIC PROVINCE - CAMP / UNITED STATES	CULPEPER BASIN, VIRGINIA	38.5	-78	38.5	-78	PLUTONIC ROCK	NOT GIVEN				WHOLE ROCK																	17.16							10.07	NOT
1991	[12692] GROSSMAN J. N. (1991)	samp. L83		CENTRAL ATLANTIC MAGMATIC PROVINCE - CAMP / UNITED STATES	CULPEPER BASIN, VIRGINIA	38.5	-78	38.5	-78	PLUTONIC ROCK	NOT GIVEN				WHOLE ROCK																	13							8.25	NOT
1991	[12692] GROSSMAN J. N. (1991)	samp. L96		CENTRAL ATLANTIC MAGMATIC PROVINCE - CAMP / UNITED STATES	CULPEPER BASIN, VIRGINIA	38.5	-78	38.5	-78	PLUTONIC ROCK	NOT GIVEN				WHOLE ROCK																	13.17							9.93	NOT
1991	[12692] GROSSMAN J. N. (1991)	samp. L129		CENTRAL ATLANTIC MAGMATIC PROVINCE - CAMP / UNITED STATES	CULPEPER BASIN, VIRGINIA	38.5	-78	38.5	-78	PLUTONIC ROCK	NOT GIVEN				WHOLE ROCK																	12.96							9.79	NOT
1991	[12692] GROSSMAN J. N. (1991)	samp. 8861		CENTRAL ATLANTIC MAGMATIC PROVINCE - CAMP / UNITED STATES	CULPEPER BASIN, VIRGINIA	38.5	-78	38.5	-78	PLUTONIC ROCK	NOT GIVEN				WHOLE ROCK	50.5	NOT			3.47	NOT					11.3	NOT						4.49					14.1	8.4	NOT			2.99	NOT			0.26	NOT
1991	[12692] GROSSMAN J. N. (1991)	samp. 8862		CENTRAL ATLANTIC MAGMATIC PROVINCE - CAMP / UNITED STATES	CULPEPER BASIN, VIRGINIA	38.5	-78	38.5	-78	PLUTONIC ROCK	NOT GIVEN				WHOLE ROCK	51.1	NOT			3.69	NOT					11.7	NOT						4.89					13.1	8.51	NOT			3.37	NOT			0.23	NOT
1991	[12692] GROSSMAN J. N. (1991)	samp. 8863		CENTRAL ATLANTIC MAGMATIC PROVINCE - CAMP / UNITED STATES	CULPEPER BASIN, VIRGINIA	38.5	-78	38.5	-78	PLUTONIC ROCK	NOT GIVEN				WHOLE ROCK	53.8	NOT			2.4	NOT					13.9	NOT						3.5					11	8.04	NOT			2.43	NOT			0.21	NOT
1991	[12692] GROSSMAN J. N. (1991)	samp. 8864		CENTRAL ATLANTIC MAGMATIC PROVINCE - CAMP / UNITED STATES	CULPEPER BASIN, VIRGINIA	38.5	-78	38.5	-78	PLUTONIC ROCK	NOT GIVEN				WHOLE ROCK	53.4	NOT			2.5	NOT					12.9	NOT						3.34					11.4	6.59	NOT			2.71	NOT			0.21	NOT
1991	[12692] GROSSMAN J. N. (1991)	samp. 8871		CENTRAL ATLANTIC MAGMATIC PROVINCE - CAMP / UNITED STATES	CULPEPER BASIN, VIRGINIA	38.5	-78	38.5	-78	PLUTONIC ROCK	NOT GIVEN				WHOLE ROCK	49	NOT			4.79	NOT					9.88	NOT						4.89					15.8	8.75	NOT			3.74	NOT			0.29	NOT
1991	[12692] GROSSMAN J. N. (1991)	samp. 8872		CENTRAL ATLANTIC MAGMATIC PROVINCE - CAMP / UNITED STATES	CULPEPER BASIN, VIRGINIA	38.5	-78	38.5	-78	PLUTONIC ROCK	NOT GIVEN				WHOLE ROCK	52.8	NOT			2.85	NOT					12.1	NOT						4.31					12.2	8.06	NOT			2.92	NOT			0.24	NOT
1991	[12692] GROSSMAN J. N. (1991)	samp. 8873		CENTRAL ATLANTIC MAGMATIC PROVINCE - CAMP / UNITED STATES	CULPEPER BASIN, VIRGINIA	38.5	-78	38.5	-78	PLUTONIC ROCK	NOT GIVEN				WHOLE ROCK	53	NOT			2.48	NOT					13.8	NOT						3.9					10.9	8.21	NOT			2.59	NOT			0.22	NOT
1991	[12692] GROSSMAN J. N. (1991)	samp. 8874		CENTRAL ATLANTIC MAGMATIC PROVINCE - CAMP / UNITED STATES	CULPEPER BASIN, VIRGINIA	38.5	-78	38.5	-78	PLUTONIC ROCK	NOT GIVEN				WHOLE ROCK	53	NOT			2.33	NOT					15	NOT						3.31					10.4	8.32	NOT			2.61	NOT			0.19	NOT
1991	[12692] GROSSMAN J. N. (1991)	samp. 8875		CENTRAL ATLANTIC MAGMATIC PROVINCE - CAMP / UNITED STATES	CULPEPER BASIN, VIRGINIA	38.5	-78	38.5	-78	PLUTONIC ROCK	NOT GIVEN				WHOLE ROCK	52.4	NOT			2.36	NOT					15.3	NOT						3.69					8.4	8.98	NOT			2.51	NOT			0.16	NOT
1991	[12692] GROSSMAN J. N. (1991)	samp. 8876		CENTRAL ATLANTIC MAGMATIC PROVINCE - CAMP / UNITED STATES	CULPEPER BASIN, VIRGINIA	38.5	-78	38.5	-78	PLUTONIC ROCK	NOT GIVEN				WHOLE ROCK	52.2	NOT			2.23	NOT					15.4	NOT						3.1					8.4	9.67	NOT			2.6	NOT			0.17	NOT
1991	[12692] GROSSMAN J. N. (1991)	samp. 8877		CENTRAL ATLANTIC MAGMATIC PROVINCE - CAMP / UNITED STATES	CULPEPER BASIN, VIRGINIA	38.5	-78	38.5	-78	PLUTONIC ROCK	NOT GIVEN				WHOLE ROCK	52	NOT			2	NOT					16.1	NOT						3.12					7.2	10.1	NOT			2.28	NOT			0.18	NOT
1991	[12692] GROSSMAN J. N. (1991)	samp. 8878		CENTRAL ATLANTIC MAGMATIC PROVINCE - CAMP / UNITED STATES	CULPEPER BASIN, VIRGINIA	38.5	-78	38.5	-78	PLUTONIC ROCK	NOT GIVEN				WHOLE ROCK	52.6	NOT			2.24	NOT					15.7	NOT						3.08					9.9	8.97	NOT			2.43	NOT			0.19	NOT
1991	[12692] GROSSMAN J. N. (1991)	samp. 8879		CENTRAL ATLANTIC MAGMATIC PROVINCE - CAMP / UNITED STATES	CULPEPER BASIN, VIRGINIA	38.5	-78	38.5	-78	PLUTONIC ROCK	NOT GIVEN				WHOLE ROCK	52	NOT			2.35	NOT					15.3	NOT						3.46					10.4	8.71	NOT			2.57	NOT			0.18	NOT
1991	[12692] GROSSMAN J. N. (1991)	samp. 88710		CENTRAL ATLANTIC MAGMATIC PROVINCE - CAMP / UNITED STATES	CULPEPER BASIN, VIRGINIA	38.5	-78	38.5	-78	PLUTONIC ROCK	NOT GIVEN				WHOLE ROCK	52.6	NOT			2.01	NOT					16.4	NOT						2.59					7.9	9.24	NOT			2.4	NOT			0.17	NOT
1991	[12692] GROSSMAN J. N. (1991)	samp. 8881		CENTRAL ATLANTIC MAGMATIC PROVINCE - CAMP / UNITED STATES	CULPEPER BASIN, VIRGINIA	38.5	-78	38.5	-78	PLUTONIC ROCK	NOT GIVEN				WHOLE ROCK	51.5	NOT			3.71	NOT					12.8	NOT						4.66					12.4	8.52	NOT			2.88	NOT			0.22	NOT
1991	[12692] GROSSMAN J. N. (1991)	samp. 8882		CENTRAL ATLANTIC MAGMATIC PROVINCE - CAMP / UNITED STATES	CULPEPER BASIN, VIRGINIA	38.5	-78	38.5	-78	PLUTONIC ROCK	NOT GIVEN				WHOLE ROCK	53.7	NOT			3.31	NOT					12.9	NOT						2.01					7.2	9.75	NOT			3.09	NOT			0.19	NOT
1991	[12692] GROSSMAN J. N. (1991)	samp. 8883		CENTRAL ATLANTIC MAGMATIC PROVINCE - CAMP / UNITED STATES	CULPEPER BASIN, VIRGINIA	38.5	-78	38.5	-78	PLUTONIC ROCK	NOT GIVEN				WHOLE ROCK	52.4	NOT			2.99	NOT					13.7	NOT						4.81					10.6	8.6	NOT			2.69	NOT			0.19	NOT
1991	[12692] GROSSMAN J. N. (1991)	samp. 8884		CENTRAL ATLANTIC MAGMATIC PROVINCE - CAMP / UNITED STATES	CULPEPER BASIN, VIRGINIA	38.5	-78	38.5	-78	PLUTONIC ROCK	NOT GIVEN				WHOLE ROCK	53.6	NOT			2.28	NOT					14.6	NOT						2.99					10	8.09	NOT			2.39	NOT			0.17	NOT
1991	[12692] GROSSMAN J. N. (1991)	samp. 8885		CENTRAL ATLANTIC MAGMATIC PROVINCE - CAMP / UNITED STATES	CULPEPER BASIN, VIRGINIA	38.5	-78	38.5	-78	PLUTONIC ROCK	NOT GIVEN				WHOLE ROCK	52.8	NOT			2.11	NOT					15.3	NOT						2.51					9.1	7.84	NOT			2.24	NOT			0.17	NOT
1991	[12692] GROSSMAN J. N. (1991)	samp. 8886		CENTRAL ATLANTIC MAGMATIC PROVINCE - CAMP / UNITED STATES	CULPEPER BASIN, VIRGINIA	38.5	-78	38.5	-78	PLUTONIC ROCK	NOT GIVEN				WHOLE ROCK	54.8	NOT			2.18	NOT					14.4	NOT						1.77					6.4	10.5	NOT			2.52	NOT			0.18	NOT
1991	[12692] GROSSMAN J. N. (1991)	samp. 8887		CENTRAL ATLANTIC MAGMATIC PROVINCE - CAMP / UNITED STATES	CULPEPER BASIN, VIRGINIA	38.5	-78	38.5	-78	PLUTONIC ROCK	NOT GIVEN				WHOLE ROCK	53.3	NOT			2.05	NOT					15.4	NOT						2.3					6.9	9.81	NOT			2.06	NOT			0.18	NOT
1991	[12692] GROSSMAN J. N. (1991)	samp. 8888		CENTRAL ATLANTIC MAGMATIC PROVINCE - CAMP / UNITED STATES	CULPEPER BASIN, VIRGINIA	38.5	-78	38.5	-78	PLUTONIC ROCK	NOT GIVEN				WHOLE ROCK	52.6	NOT			2.18	NOT					15.4	NOT						3.25					9.7	6.34	NOT			2.27	NOT			0.17	NOT
1991	[12692] GROSSMAN J. N. (1991)	samp. 8889		CENTRAL ATLANTIC MAGMATIC PROVINCE - CAMP / UNITED STATES	CULPEPER BASIN, VIRGINIA	38.5	-78	38.5	-78	PLUTONIC ROCK	NOT GIVEN				WHOLE ROCK	53.1	NOT			2.29	NOT					15	NOT						2.37					7.7	9.01	NOT			2.34	NOT			0.2	NOT
1991	[12692] GROSSMAN J. N. (1991)	samp. 88810		CENTRAL ATLANTIC MAGMATIC PROVINCE - CAMP / UNITED STATES	CULPEPER BASIN, VIRGINIA	38.5	-78	38.5	-78	PLUTONIC ROCK	NOT GIVEN				WHOLE ROCK	54.9	NOT			2.06	NOT					14.3	NOT						2.07					6.6	8.71	NOT			2.63	NOT			0.2	NOT
1991	[12692] GROSSMAN J. N. (1991)	samp. 88811		CENTRAL ATLANTIC MAGMATIC PROVINCE - CAMP / UNITED STATES	CULPEPER BASIN, VIRGINIA	38.5	-78	38.5	-78	PLUTONIC ROCK	NOT GIVEN				WHOLE ROCK	53.1	NOT			2.14	NOT					15.5	NOT						3.46					9.7	7	NOT			2.28	NOT			0.2	NOT
1991	[12692] GROSSMAN J. N. (1991)	samp. 88812		CENTRAL ATLANTIC MAGMATIC PROVINCE - CAMP / UNITED STATES	CULPEPER BASIN, VIRGINIA	38.5	-78	38.5	-78	PLUTONIC ROCK	NOT GIVEN				WHOLE ROCK	52.4	NOT			1.92	NOT					15	NOT						3					9.5	6.57	NOT			2.78	NOT			0.2	NOT
1991	[12692] GROSSMAN J. N. (1991)	samp. 88813		CENTRAL ATLANTIC MAGMATIC PROVINCE - CAMP / UNITED STATES	CULPEPER BASIN, VIRGINIA	38.5	-78	38.5	-78	PLUTONIC ROCK	NOT GIVEN				WHOLE ROCK	53.4	NOT			1.82	NOT					15.6	NOT						3.92					8.3	8.53	NOT			2.66	NOT			0.16	NOT
1991	[12692] GROSSMAN J. N. (1991)	samp. 88814		CENTRAL ATLANTIC MAGMATIC PROVINCE - CAMP / UNITED STATES	CULPEPER BASIN, VIRGINIA	38.5	-78	38.5	-78	PLUTONIC ROCK	NOT GIVEN				WHOLE ROCK	54.1	NOT			1.58	NOT					15.3	NOT						3.36					7.6	7.59	NOT			2.51	NOT			0.14	NOT
1991	[12692] GROSSMAN J. N. (1991)	samp. 88815		CENTRAL ATLANTIC MAGMATIC PROVINCE - CAMP / UNITED STATES	CULPEPER BASIN, VIRGINIA	38.5	-78	38.5	-78	PLUTONIC ROCK	NOT GIVEN				WHOLE ROCK	51.1	NOT			1.67	NOT					15.9	NOT						3.4					8.3	8.13	NOT			2.97	NOT			0.17	NOT
1991	[12692] GROSSMAN J. N. (1991)	samp. 88816		CENTRAL ATLANTIC MAGMATIC PROVINCE - CAMP / UNITED STATES	CULPEPER BASIN, VIRGINIA	38.5	-78	38.5	-78	PLUTONIC ROCK	NOT GIVEN				WHOLE ROCK	52.6	NOT			1.85	NOT					15.5	NOT						3.54					8.9	5.72	NOT			3.1	NOT			0.16	NOT
1991	[12692] GROSSMAN J. N. (1991)	samp. 88817		CENTRAL ATLANTIC MAGMATIC PROVINCE - CAMP / UNITED STATES	CULPEPER BASIN, VIRGINIA	38.5	-78	38.5	-78	PLUTONIC ROCK	NOT GIVEN				WHOLE ROCK	52.7	NOT			1.74	NOT					15.5	NOT						2.96					9.1	8.84	NOT			3.4	NOT			0.19	NOT
1991	[12692] GROSSMAN J. N. (1991)	samp. 88818A		CENTRAL ATLANTIC MAGMATIC PROVINCE - CAMP / UNITED STATES	CULPEPER BASIN, VIRGINIA	38.5	-78	38.5	-78	PLUTONIC ROCK	NOT GIVEN				WHOLE ROCK	55.6	NOT			1.25	NOT					14	NOT						3.43					8.4	8.98	NOT			3.91	NOT			0.18	NOT
1991	[12692] GROSSMAN J. N. (1991)	samp. 88818B		CENTRAL ATLANTIC MAGMATIC PROVINCE - CAMP / UNITED STATES	CULPEPER BASIN, VIRGINIA	38.5	-78	38.5	-78	PLUTONIC ROCK	NOT GIVEN				WHOLE ROCK	51.4	NOT			2	NOT					13.8	NOT						3.88					10.4	10.5	NOT			5.06	NOT			0.22	NOT
1991	[12692] GROSSMAN J. N. (1991)	samp. 88819		CENTRAL ATLANTIC MAGMATIC PROVINCE - CAMP / UNITED STATES	CULPEPER BASIN, VIRGINIA	38.5	-78	38.5	-78	PLUTONIC ROCK	NOT GIVEN				WHOLE ROCK	53.2	NOT			1.46	NOT					15.6	NOT						3.05					8.8	9.27	NOT			3.92	NOT			0.18	NOT
1991	[12692] GROSSMAN J. N. (1991)	samp. 88820		CENTRAL ATLANTIC MAGMATIC PROVINCE - CAMP / UNITED STATES	CULPEPER BASIN, VIRGINIA	38.5	-78	38.5	-78	PLUTONIC ROCK	NOT GIVEN				WHOLE ROCK	51.7	NOT			0.95	NOT					14.8	NOT						3.82					8.5	10.6	NOT			5.74	NOT			0.18	NOT
1991	[12692] GROSSMAN J. N. (1991)	samp. 88821		CENTRAL ATLANTIC MAGMATIC PROVINCE - CAMP / UNITED STATES	CULPEPER BASIN, VIRGINIA	38.5	-78	38.5	-78	PLUTONIC ROCK	NOT GIVEN				WHOLE ROCK	52.9	NOT			1.34	NOT					13.5	NOT						2.66					9.6	10.2	NOT			6.29	NOT			0.19	NOT
1991	[12692] GROSSMAN J. N. (1991)	samp. 88822		CENTRAL ATLANTIC MAGMATIC PROVINCE - CAMP / UNITED STATES	CULPEPER BASIN, VIRGINIA	38.5	-78	38.5	-78	PLUTONIC ROCK	NOT GIVEN				WHOLE ROCK	53	NOT			1.38	NOT					13.9	NOT						2.31					9.5	10.2	NOT			6.27	NOT			0.19	NOT
1991	[12692] GROSSMAN J. N. (1991)	samp. 8901		CENTRAL ATLANTIC MAGMATIC PROVINCE - CAMP / UNITED STATES	CULPEPER BASIN, VIRGINIA	38.5	-78	38.5	-78	PLUTONIC ROCK	NOT GIVEN				WHOLE ROCK	52.2	NOT			1.7	NOT					12.9	NOT						0.18					3.4	15	NOT			1.57	NOT			0.06	NOT
1991	[12692] GROSSMAN J. N. (1991)	samp. FG90ST1		CENTRAL ATLANTIC MAGMATIC PROVINCE - CAMP / UNITED STATES	CULPEPER BASIN, VIRGINIA	38.5	-78	38.5	-78	PLUTONIC ROCK	NOT GIVEN				WHOLE ROCK	52.9	NOT			1.9	NOT					14.6	NOT						3.35					9.4	8.24	NOT			3.24	NOT			0.21	NOT
1991	[12692] GROSSMAN J. N. (1991)	samp. FG90ST2		CENTRAL ATLANTIC MAGMATIC PROVINCE - CAMP / UNITED STATES	CULPEPER BASIN, VIRGINIA	38.5	-78	38.5	-78	PLUTONIC ROCK	NOT GIVEN				WHOLE ROCK	52.9	NOT			1.94	NOT					14.6	NOT						4					9	8.35	NOT			3.27	NOT			0.2	NOT
1991	[12692] GROSSMAN J. N. (1991)	samp. FG90ST3		CENTRAL ATLANTIC MAGMATIC PROVINCE - CAMP / UNITED STATES	CULPEPER BASIN, VIRGINIA	38.5	-78	38.5	-78	PLUTONIC ROCK	NOT GIVEN				WHOLE ROCK	54.3	NOT			2.78	NOT					12.1	NOT						5.1					10.8	5.18	NOT			2.21	NOT			0.23	NOT
1991	[12692] GROSSMAN J. N. (1991)	samp. FG90ST4		CENTRAL ATLANTIC MAGMATIC PROVINCE - CAMP / UNITED STATES	CULPEPER BASIN, VIRGINIA	38.5	-78	38.5	-78	PLUTONIC ROCK	NOT GIVEN				WHOLE ROCK	52.5	NOT			1.39	NOT					15.7	NOT						1.86					9.3	8.85	NOT			3.51	NOT			0.19	NOT
1991	[12692] GROSSMAN J. N. (1991)	samp. FG90ST5		CENTRAL ATLANTIC MAGMATIC PROVINCE - CAMP / UNITED STATES	CULPEPER BASIN, VIRGINIA	38.5	-78	38.5	-78	PLUTONIC ROCK	NOT GIVEN				WHOLE ROCK	52.2	NOT			1.61	NOT					15.1	NOT						2.56					9.3	9.77	NOT			4.57	NOT			0.17	NOT
1991	[12692] GROSSMAN J. N. (1991)	samp. FG90ST6		CENTRAL ATLANTIC MAGMATIC PROVINCE - CAMP / UNITED STATES	CULPEPER BASIN, VIRGINIA	38.5	-78	38.5	-78	PLUTONIC ROCK	NOT GIVEN				WHOLE ROCK	52.4	NOT			1.05	NOT					13.8	NOT						2.15					8.5	11.2	NOT			7.27	NOT			0.18	NOT
1991	[12692] GROSSMAN J. N. (1991)	samp. FG90ST7A		CENTRAL ATLANTIC MAGMATIC PROVINCE - CAMP / UNITED STATES	CULPEPER BASIN, VIRGINIA	38.5	-78	38.5	-78	PLUTONIC ROCK	NOT GIVEN				WHOLE ROCK	70.4	NOT			0.88	NOT					12.1	NOT						0.72					1.4	4.37	NOT			0.93	NOT			0.02	NOT
1991	[12692] GROSSMAN J. N. (1991)	samp. FG90ST7B		CENTRAL ATLANTIC MAGMATIC PROVINCE - CAMP / UNITED STATES	CULPEPER BASIN, VIRGINIA	38.5	-78	38.5	-78	PLUTONIC ROCK	NOT GIVEN				WHOLE ROCK	52.1	NOT			1.27	NOT					13.5	NOT						2.65					9.4	10.2	NOT			6.49	NOT			0.2	NOT
1991	[12692] GROSSMAN J. N. (1991)	samp. RD16-139.2		CENTRAL ATLANTIC MAGMATIC PROVINCE - CAMP / UNITED STATES	CULPEPER BASIN, VIRGINIA	38.5	-78	38.5	-78	PLUTONIC ROCK	NOT GIVEN				WHOLE ROCK	49.4	NOT			1.2	NOT					14.7	NOT						3					7.5	10.9	NOT			7.1	NOT			0.19	NOT
1991	[12692] GROSSMAN J. N. (1991)	samp. RD16-140		CENTRAL ATLANTIC MAGMATIC PROVINCE - CAMP / UNITED STATES	CULPEPER BASIN, VIRGINIA	38.5	-78	38.5	-78	PLUTONIC ROCK	NOT GIVEN				WHOLE ROCK	50.3	NOT			1.1	NOT					14.3	NOT						2.1					8.3	10.2	NOT			7	NOT			0.19	NOT
1991	[12692] GROSSMAN J. N. (1991)	samp. RD15-142.5		CENTRAL ATLANTIC MAGMATIC PROVINCE - CAMP / UNITED STATES	CULPEPER BASIN, VIRGINIA	38.5	-78	38.5	-78	PLUTONIC ROCK	NOT GIVEN				WHOLE ROCK	51.6	NOT			1.2	NOT					14.7	NOT						2.7					8	10.3	NOT			6.4	NOT			0.19	NOT
1991	[12692] GROSSMAN J. N. (1991)	samp. FG-85-39		CENTRAL ATLANTIC MAGMATIC PROVINCE - CAMP / UNITED STATES	CULPEPER BASIN, VIRGINIA	38.5	-78	38.5	-78	PLUTONIC ROCK	NOT GIVEN				WHOLE ROCK	52.6	NOT			1.1	NOT					14	NOT						1.4					8.7	10.8	NOT			7.4	NOT			0.17	NOT
1991	[12692] GROSSMAN J. N. (1991)	samp. FG-85-40		CENTRAL ATLANTIC MAGMATIC PROVINCE - CAMP / UNITED STATES	CULPEPER BASIN, VIRGINIA	38.5	-78	38.5	-78	PLUTONIC ROCK	NOT GIVEN				WHOLE ROCK	52.5	NOT			1	NOT					15.5	NOT						1.6					8.2	10.8	NOT			6.4	NOT			0.16	NOT
1991	[12692] GROSSMAN J. N. (1991)	samp. FG-85-41		CENTRAL ATLANTIC MAGMATIC PROVINCE - CAMP / UNITED STATES	CULPEPER BASIN, VIRGINIA	38.5	-78	38.5	-78	PLUTONIC ROCK	NOT GIVEN				WHOLE ROCK	52.8	NOT			1.6	NOT					13.5	NOT						4.8					8	7.1	NOT			4.8	NOT			0.19	NOT
1991	[12692] GROSSMAN J. N. (1991)	samp. V16-19^		CENTRAL ATLANTIC MAGMATIC PROVINCE - CAMP / UNITED STATES	CULPEPER BASIN, VIRGINIA	38.5	-78	38.5	-78	PLUTONIC ROCK	NOT GIVEN				WHOLE ROCK	50.6	NOT			3.1	NOT					11.5	NOT						5.1					11.9	8.4	NOT			3.9	NOT			0.24	NOT
1991	[12692] GROSSMAN J. N. (1991)	samp. V16-25^		CENTRAL ATLANTIC MAGMATIC PROVINCE - CAMP / UNITED STATES	CULPEPER BASIN, VIRGINIA	38.5	-78	38.5	-78	PLUTONIC ROCK	NOT GIVEN				WHOLE ROCK	53	NOT			1.5	NOT					15.4	NOT						2.5					9.6	8.9	NOT			3.8	NOT			0.19	NOT
1991	[12692] GROSSMAN J. N. (1991)	samp. V16-45^		CENTRAL ATLANTIC MAGMATIC PROVINCE - CAMP / UNITED STATES	CULPEPER BASIN, VIRGINIA	38.5	-78	38.5	-78	PLUTONIC ROCK	NOT GIVEN				WHOLE ROCK	51.5	NOT			2.4	NOT					13.7	NOT						3.5					11	8.9	NOT			4.2	NOT			0.24	NOT
1991	[12692] GROSSMAN J. N. (1991)	samp. V16-51^		CENTRAL ATLANTIC MAGMATIC PROVINCE - CAMP / UNITED STATES	CULPEPER BASIN, VIRGINIA	38.5	-78	38.5	-78	PLUTONIC ROCK	NOT GIVEN				WHOLE ROCK	52.2	NOT			1.7	NOT					14.9	NOT						2.9					9.5	9	NOT			4.1	NOT			0.17	NOT
1991	[12692] GROSSMAN J. N. (1991)	samp. V16-69^		CENTRAL ATLANTIC MAGMATIC PROVINCE - CAMP / UNITED STATES	CULPEPER BASIN, VIRGINIA	38.5	-78	38.5	-78	PLUTONIC ROCK	NOT GIVEN				WHOLE ROCK	50.4	NOT			2.3	NOT					14.1	NOT						2.8					7.9	10.3	NOT			4.3	NOT			0.26	NOT
1991	[12692] GROSSMAN J. N. (1991)	samp. V16-103^		CENTRAL ATLANTIC MAGMATIC PROVINCE - CAMP / UNITED STATES	CULPEPER BASIN, VIRGINIA	38.5	-78	38.5	-78	PLUTONIC ROCK	NOT GIVEN				WHOLE ROCK	52.7	NOT			1.5	NOT					15.9	NOT						2.9					8.2	8.6	NOT			3.8	NOT			0.16	NOT
1991	[12692] GROSSMAN J. N. (1991)	samp. V16-122^		CENTRAL ATLANTIC MAGMATIC PROVINCE - CAMP / UNITED STATES	CULPEPER BASIN, VIRGINIA	38.5	-78	38.5	-78	PLUTONIC ROCK	NOT GIVEN				WHOLE ROCK	50.6	NOT			1.4	NOT					15.6	NOT						3.1					6.1	12.8	NOT			3.3	NOT			0.14	NOT
1991	[12692] GROSSMAN J. N. (1991)	samp. V16-156^		CENTRAL ATLANTIC MAGMATIC PROVINCE - CAMP / UNITED STATES	CULPEPER BASIN, VIRGINIA	38.5	-78	38.5	-78	PLUTONIC ROCK	NOT GIVEN				WHOLE ROCK	51.2	NOT			1.2	NOT					16.8	NOT						2.2					7.6	6.9	NOT			3.8	NOT			0.17	NOT
1991	[12692] GROSSMAN J. N. (1991)	samp. JM-86-13		CENTRAL ATLANTIC MAGMATIC PROVINCE - CAMP / UNITED STATES	CULPEPER BASIN, VIRGINIA	38.5	-78	38.5	-78	PLUTONIC ROCK	NOT GIVEN				WHOLE ROCK	52.6	NOT			1.47	NOT					15.2	NOT						2.93					8.9	9.83	NOT			4.57	NOT			0.17	NOT
1991	[12692] GROSSMAN J. N. (1991)	samp. JM-86-14		CENTRAL ATLANTIC MAGMATIC PROVINCE - CAMP / UNITED STATES	CULPEPER BASIN, VIRGINIA	38.5	-78	38.5	-78	PLUTONIC ROCK	NOT GIVEN				WHOLE ROCK	52.6	NOT			1.54	NOT					15.7	NOT						2.61					8.2	8.52	NOT			4.17	NOT			0.22	NOT
1991	[12692] GROSSMAN J. N. (1991)	samp. JM-86-15		CENTRAL ATLANTIC MAGMATIC PROVINCE - CAMP / UNITED STATES	CULPEPER BASIN, VIRGINIA	38.5	-78	38.5	-78	PLUTONIC ROCK	NOT GIVEN				WHOLE ROCK	52.5	NOT			1.72	NOT					14.9	NOT						3.34					9.6	9.54	NOT			3.98	NOT			0.22	NOT
1991	[12692] GROSSMAN J. N. (1991)	samp. JM-86-16		CENTRAL ATLANTIC MAGMATIC PROVINCE - CAMP / UNITED STATES	CULPEPER BASIN, VIRGINIA	38.5	-78	38.5	-78	PLUTONIC ROCK	NOT GIVEN				WHOLE ROCK	51.4	NOT			2.21	NOT					13.6	NOT						3.73					10.8	9.82	NOT			4.05	NOT			0.24	NOT
1991	[12692] GROSSMAN J. N. (1991)	samp. JM-86-17		CENTRAL ATLANTIC MAGMATIC PROVINCE - CAMP / UNITED STATES	CULPEPER BASIN, VIRGINIA	38.5	-78	38.5	-78	PLUTONIC ROCK	NOT GIVEN				WHOLE ROCK	55.7	NOT			0.95	NOT					18.6	NOT						2.74					4.7	6.98	NOT			1.31	NOT			0.1	NOT
1991	[12692] GROSSMAN J. N. (1991)	samp. JM-86-18		CENTRAL ATLANTIC MAGMATIC PROVINCE - CAMP / UNITED STATES	CULPEPER BASIN, VIRGINIA	38.5	-78	38.5	-78	PLUTONIC ROCK	NOT GIVEN				WHOLE ROCK	53.7	NOT			1.32	NOT					19.3	NOT						3.39					4.8	6.03	NOT			1.65	NOT			0.15	NOT
1991	[12692] GROSSMAN J. N. (1991)	samp. JM-86-19		CENTRAL ATLANTIC MAGMATIC PROVINCE - CAMP / UNITED STATES	CULPEPER BASIN, VIRGINIA	38.5	-78	38.5	-78	PLUTONIC ROCK	NOT GIVEN				WHOLE ROCK	52.1	NOT			1.84	NOT					15.1	NOT						4.26					8.9	9.41	NOT			3.48	NOT			0.17	NOT
1991	[12692] GROSSMAN J. N. (1991)	samp. 57-10^		CENTRAL ATLANTIC MAGMATIC PROVINCE - CAMP / UNITED STATES	CULPEPER BASIN, VIRGINIA	38.5	-78	38.5	-78	PLUTONIC ROCK	NOT GIVEN				WHOLE ROCK	51	NOT			0.61	NOT					16.2	NOT						1.6					7.9	11.6	NOT			7.7	NOT			0.19	NOT
1991	[12692] GROSSMAN J. N. (1991)	samp. 57-40^		CENTRAL ATLANTIC MAGMATIC PROVINCE - CAMP / UNITED STATES	CULPEPER BASIN, VIRGINIA	38.5	-78	38.5	-78	PLUTONIC ROCK	NOT GIVEN				WHOLE ROCK	53.1	NOT			0.96	NOT					14.7	NOT						2.2					7.4	10.4	NOT			6.6	NOT			0.2	NOT
1991	[12692] GROSSMAN J. N. (1991)	samp. 57-90^		CENTRAL ATLANTIC MAGMATIC PROVINCE - CAMP / UNITED STATES	CULPEPER BASIN, VIRGINIA	38.5	-78	38.5	-78	PLUTONIC ROCK	NOT GIVEN				WHOLE ROCK	50.6	NOT			0.71	NOT					14.8	NOT						1.8					8.5	11.2	NOT			8.5	NOT			0.19	NOT
1991	[12692] GROSSMAN J. N. (1991)	samp. 57-120^		CENTRAL ATLANTIC MAGMATIC PROVINCE - CAMP / UNITED STATES	CULPEPER BASIN, VIRGINIA	38.5	-78	38.5	-78	PLUTONIC ROCK	NOT GIVEN				WHOLE ROCK	50.5	NOT			0.7	NOT					15.5	NOT						2.1					8.3	11.8	NOT			7.5	NOT			0.18	NOT
1991	[12692] GROSSMAN J. N. (1991)	samp. 57-160^		CENTRAL ATLANTIC MAGMATIC PROVINCE - CAMP / UNITED STATES	CULPEPER BASIN, VIRGINIA	38.5	-78	38.5	-78	PLUTONIC ROCK	NOT GIVEN				WHOLE ROCK	50.7	NOT			0.74	NOT					15.3	NOT						1.7					8.8	11.1	NOT			8.3	NOT			0.21	NOT
1991	[12692] GROSSMAN J. N. (1991)	samp. 57-190^		CENTRAL ATLANTIC MAGMATIC PROVINCE - CAMP / UNITED STATES	CULPEPER BASIN, VIRGINIA	38.5	-78	38.5	-78	PLUTONIC ROCK	NOT GIVEN				WHOLE ROCK	50.9	NOT			0.73	NOT					14.8	NOT						1.6					9.1	11	NOT			8.4	NOT			0.2	NOT
1991	[12692] GROSSMAN J. N. (1991)	samp. 57-230^		CENTRAL ATLANTIC MAGMATIC PROVINCE - CAMP / UNITED STATES	CULPEPER BASIN, VIRGINIA	38.5	-78	38.5	-78	PLUTONIC ROCK	NOT GIVEN				WHOLE ROCK	50.8	NOT			0.77	NOT					14.8	NOT						2					9.3	11.1	NOT			8.2	NOT			0.2	NOT
1991	[12692] GROSSMAN J. N. (1991)	samp. 57-280^		CENTRAL ATLANTIC MAGMATIC PROVINCE - CAMP / UNITED STATES	CULPEPER BASIN, VIRGINIA	38.5	-78	38.5	-78	PLUTONIC ROCK	NOT GIVEN				WHOLE ROCK	51.2	NOT			0.81	NOT					15.3	NOT						2.2					8.7	11	NOT			7.6	NOT			0.23	NOT
1991	[12692] GROSSMAN J. N. (1991)	samp. 57-320^		CENTRAL ATLANTIC MAGMATIC PROVINCE - CAMP / UNITED STATES	CULPEPER BASIN, VIRGINIA	38.5	-78	38.5	-78	PLUTONIC ROCK	NOT GIVEN				WHOLE ROCK	51.4	NOT			0.82	NOT					15.1	NOT						2.3					8.7	10.9	NOT			7.3	NOT			0.21	NOT
1991	[12692] GROSSMAN J. N. (1991)	samp. 57-330^		CENTRAL ATLANTIC MAGMATIC PROVINCE - CAMP / UNITED STATES	CULPEPER BASIN, VIRGINIA	38.5	-78	38.5	-78	PLUTONIC ROCK	NOT GIVEN				WHOLE ROCK	51.2	NOT			0.75	NOT					15.3	NOT						1.7					9	11.4	NOT			7.8	NOT			0.22	NOT
1991	[12692] GROSSMAN J. N. (1991)	samp. 57-340^		CENTRAL ATLANTIC MAGMATIC PROVINCE - CAMP / UNITED STATES	CULPEPER BASIN, VIRGINIA	38.5	-78	38.5	-78	PLUTONIC ROCK	NOT GIVEN				WHOLE ROCK	50.2	NOT			0.73	NOT					15	NOT						2.1					8.6	11.2	NOT			8.2	NOT			0.22	NOT
1991	[12692] GROSSMAN J. N. (1991)	samp. 57-346^		CENTRAL ATLANTIC MAGMATIC PROVINCE - CAMP / UNITED STATES	CULPEPER BASIN, VIRGINIA	38.5	-78	38.5	-78	PLUTONIC ROCK	NOT GIVEN				WHOLE ROCK	50.2	NOT			0.71	NOT					15.2	NOT						2.2					8.3	11.4	NOT			8	NOT			0.21	NOT
1991	[12692] GROSSMAN J. N. (1991)	samp. FG-85-36		CENTRAL ATLANTIC MAGMATIC PROVINCE - CAMP / UNITED STATES	CULPEPER BASIN, VIRGINIA	38.5	-78	38.5	-78	PLUTONIC ROCK	NOT GIVEN				WHOLE ROCK	49.6	NOT			0.69	NOT					15	NOT						2.1					8.1	10.6	NOT			7.9	NOT			0.2	NOT
1991	[12692] GROSSMAN J. N. (1991)	samp. FG-85-37		CENTRAL ATLANTIC MAGMATIC PROVINCE - CAMP / UNITED STATES	CULPEPER BASIN, VIRGINIA	38.5	-78	38.5	-78	PLUTONIC ROCK	NOT GIVEN				WHOLE ROCK	49.5	NOT			0.72	NOT					15	NOT						4.4					5.9	8	NOT			8	NOT			0.23	NOT
1991	[12692] GROSSMAN J. N. (1991)	samp. FG-85-32		CENTRAL ATLANTIC MAGMATIC PROVINCE - CAMP / UNITED STATES	CULPEPER BASIN, VIRGINIA	38.5	-78	38.5	-78	PLUTONIC ROCK	NOT GIVEN				WHOLE ROCK	51.6	NOT			0.73	NOT					15.6	NOT						1.4					8.6	11	NOT			7.8	NOT			0.18	NOT
1991	[12692] GROSSMAN J. N. (1991)	samp. 39V-22^		CENTRAL ATLANTIC MAGMATIC PROVINCE - CAMP / UNITED STATES	CULPEPER BASIN, VIRGINIA	38.5	-78	38.5	-78	PLUTONIC ROCK	NOT GIVEN				WHOLE ROCK	50.5	NOT			0.65	NOT					15.3	NOT						1.7					8.8	11.3	NOT			8.3	NOT			0.22	NOT
1991	[12692] GROSSMAN J. N. (1991)	samp. 39V-50^		CENTRAL ATLANTIC MAGMATIC PROVINCE - CAMP / UNITED STATES	CULPEPER BASIN, VIRGINIA	38.5	-78	38.5	-78	PLUTONIC ROCK	NOT GIVEN				WHOLE ROCK	51.3	NOT			0.71	NOT					15.7	NOT						1.7					8.4	11.4	NOT			7.8	NOT			0.19	NOT
1991	[12692] GROSSMAN J. N. (1991)	samp. 39V-90^		CENTRAL ATLANTIC MAGMATIC PROVINCE - CAMP / UNITED STATES	CULPEPER BASIN, VIRGINIA	38.5	-78	38.5	-78	PLUTONIC ROCK	NOT GIVEN				WHOLE ROCK	51.3	NOT			0.71	NOT					15.9	NOT						1.5					8.3	11.3	NOT			7.9	NOT			0.18	NOT
1991	[12692] GROSSMAN J. N. (1991)	samp. 39V-140^		CENTRAL ATLANTIC MAGMATIC PROVINCE - CAMP / UNITED STATES	CULPEPER BASIN, VIRGINIA	38.5	-78	38.5	-78	PLUTONIC ROCK	NOT GIVEN				WHOLE ROCK	50.9	NOT			0.75	NOT					15.3	NOT						1.9					8.6	11	NOT			8	NOT			0.19	NOT
1991	[12692] GROSSMAN J. N. (1991)	samp. 39V-200^		CENTRAL ATLANTIC MAGMATIC PROVINCE - CAMP / UNITED STATES	CULPEPER BASIN, VIRGINIA	38.5	-78	38.5	-78	PLUTONIC ROCK	NOT GIVEN				WHOLE ROCK	51	NOT			0.77	NOT					14.9	NOT						2.1					8.8	11.1	NOT			8.1	NOT			0.19	NOT
1991	[12692] GROSSMAN J. N. (1991)	samp. 39V-240^		CENTRAL ATLANTIC MAGMATIC PROVINCE - CAMP / UNITED STATES	CULPEPER BASIN, VIRGINIA	38.5	-78	38.5	-78	PLUTONIC ROCK	NOT GIVEN				WHOLE ROCK	51.1	NOT			0.77	NOT					15.3	NOT						1.7					8.9	11.3	NOT			7.7	NOT			0.22	NOT
1991	[12692] GROSSMAN J. N. (1991)	samp. 39V-249.5^		CENTRAL ATLANTIC MAGMATIC PROVINCE - CAMP / UNITED STATES	CULPEPER BASIN, VIRGINIA	38.5	-78	38.5	-78	PLUTONIC ROCK	NOT GIVEN				WHOLE ROCK	50.7	NOT			0.74	NOT					15.4	NOT						1.6					8.5	11.5	NOT			7.8	NOT			0.19	NOT
1991	[12692] GROSSMAN J. N. (1991)	samp. 39V-270^		CENTRAL ATLANTIC MAGMATIC PROVINCE - CAMP / UNITED STATES	CULPEPER BASIN, VIRGINIA	38.5	-78	38.5	-78	PLUTONIC ROCK	NOT GIVEN				WHOLE ROCK	50.8	NOT			0.75	NOT					15.4	NOT						2					8.6	11.3	NOT			7.9	NOT			0.2	NOT
1991	[12692] GROSSMAN J. N. (1991)	samp. 39V-280^		CENTRAL ATLANTIC MAGMATIC PROVINCE - CAMP / UNITED STATES	CULPEPER BASIN, VIRGINIA	38.5	-78	38.5	-78	PLUTONIC ROCK	NOT GIVEN				WHOLE ROCK	50.6	NOT			0.71	NOT					15.3	NOT						3.1					7.3	11.5	NOT			7.9	NOT			0.18	NOT
1991	[12692] GROSSMAN J. N. (1991)	samp. 39V-283.0^		CENTRAL ATLANTIC MAGMATIC PROVINCE - CAMP / UNITED STATES	CULPEPER BASIN, VIRGINIA	38.5	-78	38.5	-78	PLUTONIC ROCK	NOT GIVEN				WHOLE ROCK	50	NOT			0.72	NOT					15.5	NOT						3					7.5	11.1	NOT			8	NOT			0.2	NOT
1991	[12692] GROSSMAN J. N. (1991)	samp. FG-87-54A		CENTRAL ATLANTIC MAGMATIC PROVINCE - CAMP / UNITED STATES	CULPEPER BASIN, VIRGINIA	38.5	-78	38.5	-78	PLUTONIC ROCK	NOT GIVEN				WHOLE ROCK	50.1	NOT			0.83	NOT					14.7	NOT						3.27					8.1	8.36	NOT			7.09	NOT			0.2	NOT
1991	[12692] GROSSMAN J. N. (1991)	samp. FG-87-54B1		CENTRAL ATLANTIC MAGMATIC PROVINCE - CAMP / UNITED STATES	CULPEPER BASIN, VIRGINIA	38.5	-78	38.5	-78	PLUTONIC ROCK	NOT GIVEN				WHOLE ROCK	50	NOT			0.81	NOT					14.3	NOT						3.15					7.9	8.41	NOT			7.33	NOT			0.19	NOT
1991	[12692] GROSSMAN J. N. (1991)	samp. FG-87-55A		CENTRAL ATLANTIC MAGMATIC PROVINCE - CAMP / UNITED STATES	CULPEPER BASIN, VIRGINIA	38.5	-78	38.5	-78	PLUTONIC ROCK	NOT GIVEN				WHOLE ROCK	49.8	NOT			0.7	NOT					14.9	NOT						2.59					8	10.3	NOT			8.05	NOT			0.14	NOT
1991	[12692] GROSSMAN J. N. (1991)	samp. FG-87-55B		CENTRAL ATLANTIC MAGMATIC PROVINCE - CAMP / UNITED STATES	CULPEPER BASIN, VIRGINIA	38.5	-78	38.5	-78	PLUTONIC ROCK	NOT GIVEN				WHOLE ROCK	51.3	NOT			0.79	NOT					15	NOT						3.02					8	10.4	NOT			7	NOT			0.19	NOT
1991	[12692] GROSSMAN J. N. (1991)	samp. FG-85-CT4B		CENTRAL ATLANTIC MAGMATIC PROVINCE - CAMP / UNITED STATES	CULPEPER BASIN, VIRGINIA	38.5	-78	38.5	-78	PLUTONIC ROCK	NOT GIVEN				WHOLE ROCK	50.8	NOT			0.73	NOT					15	NOT						2.9					8.1	11.3	NOT			7.98	NOT			0.2	NOT
1991	[12692] GROSSMAN J. N. (1991)	samp. FG-89-60		CENTRAL ATLANTIC MAGMATIC PROVINCE - CAMP / UNITED STATES	CULPEPER BASIN, VIRGINIA	38.5	-78	38.5	-78	PLUTONIC ROCK	NOT GIVEN				WHOLE ROCK	50.8	NOT			0.76	NOT					15	NOT						2.15					8.5	11.3	NOT			7.74	NOT			0.22	NOT
1991	[12692] GROSSMAN J. N. (1991)	samp. FG-85-30		CENTRAL ATLANTIC MAGMATIC PROVINCE - CAMP / UNITED STATES	CULPEPER BASIN, VIRGINIA	38.5	-78	38.5	-78	PLUTONIC ROCK	NOT GIVEN				WHOLE ROCK	51.1	NOT			0.7	NOT					13.5	NOT						1.62					9.74	11.1	NOT			9.6	NOT			0.21	NOT
1991	[12692] GROSSMAN J. N. (1991)	samp. FG-85-R2		CENTRAL ATLANTIC MAGMATIC PROVINCE - CAMP / UNITED STATES	CULPEPER BASIN, VIRGINIA	38.5	-78	38.5	-78	PLUTONIC ROCK	NOT GIVEN				WHOLE ROCK	51.42	NOT			0.72	NOT					15.4	NOT					11.2							11.3	NOT			7.93	NOT			0	NOT
1991	[12692] GROSSMAN J. N. (1991)	samp. FG-85-R3		CENTRAL ATLANTIC MAGMATIC PROVINCE - CAMP / UNITED STATES	CULPEPER BASIN, VIRGINIA	38.5	-78	38.5	-78	PLUTONIC ROCK	NOT GIVEN				WHOLE ROCK	54.94	NOT			1.76	NOT					12.21	NOT					14.74							8.28	NOT			4.15	NOT			0	NOT
1991	[12692] GROSSMAN J. N. (1991)	samp. FG-85-R4		CENTRAL ATLANTIC MAGMATIC PROVINCE - CAMP / UNITED STATES	CULPEPER BASIN, VIRGINIA	38.5	-78	38.5	-78	PLUTONIC ROCK	NOT GIVEN				WHOLE ROCK	50.5	NOT			0.69	NOT					15.59	NOT					10.99							11.51	NOT			8.6	NOT			0	NOT
1991	[12692] GROSSMAN J. N. (1991)	samp. FG-85-R5		CENTRAL ATLANTIC MAGMATIC PROVINCE - CAMP / UNITED STATES	CULPEPER BASIN, VIRGINIA	38.5	-78	38.5	-78	PLUTONIC ROCK	NOT GIVEN				WHOLE ROCK	51.46	NOT			0.74	NOT					15.37	NOT					11.51							11.18	NOT			7.91	NOT			0	NOT
1991	[12692] GROSSMAN J. N. (1991)	samp. FG-85-R6		CENTRAL ATLANTIC MAGMATIC PROVINCE - CAMP / UNITED STATES	CULPEPER BASIN, VIRGINIA	38.5	-78	38.5	-78	PLUTONIC ROCK	NOT GIVEN				WHOLE ROCK	52.11	NOT			0.79	NOT					15.56	NOT					11.35							10.95	NOT			7.29	NOT			0	NOT
1991	[12692] GROSSMAN J. N. (1991)	samp. FG-85-R7		CENTRAL ATLANTIC MAGMATIC PROVINCE - CAMP / UNITED STATES	CULPEPER BASIN, VIRGINIA	38.5	-78	38.5	-78	PLUTONIC ROCK	NOT GIVEN				WHOLE ROCK	51.91	NOT			0.8	NOT					14.81	NOT					12.07							10.5	NOT			7.75	NOT			0	NOT
1991	[12692] GROSSMAN J. N. (1991)	samp. FG-85-R8		CENTRAL ATLANTIC MAGMATIC PROVINCE - CAMP / UNITED STATES	CULPEPER BASIN, VIRGINIA	38.5	-78	38.5	-78	PLUTONIC ROCK	NOT GIVEN				WHOLE ROCK	51.09	NOT			0.73	NOT					15.44	NOT					11.47							10.97	NOT			7.81	NOT			0	NOT
1991	[12692] GROSSMAN J. N. (1991)	samp. FG-85-R9		CENTRAL ATLANTIC MAGMATIC PROVINCE - CAMP / UNITED STATES	CULPEPER BASIN, VIRGINIA	38.5	-78	38.5	-78	PLUTONIC ROCK	NOT GIVEN				WHOLE ROCK	50.87	NOT			0.65	NOT					17.79	NOT					10.05							11.59	NOT			6.53	NOT			0	NOT
1991	[12692] GROSSMAN J. N. (1991)	samp. FG-84-1		CENTRAL ATLANTIC MAGMATIC PROVINCE - CAMP / UNITED STATES	CULPEPER BASIN, VIRGINIA	38.5	-78	38.5	-78	PLUTONIC ROCK	NOT GIVEN				WHOLE ROCK	51.8	NOT			1.1	NOT					14.9	NOT						2.8					9.4	9.8	NOT			4.9	NOT			0.2	NOT
1991	[12692] GROSSMAN J. N. (1991)	samp. FG-8420B		CENTRAL ATLANTIC MAGMATIC PROVINCE - CAMP / UNITED STATES	CULPEPER BASIN, VIRGINIA	38.5	-78	38.5	-78	PLUTONIC ROCK	NOT GIVEN				WHOLE ROCK	52.2	NOT			1.7	NOT					16	NOT						3.7					8.5	5.9	NOT			3.3	NOT			0.16	NOT
1991	[12692] GROSSMAN J. N. (1991)	samp. FG-8420A1		CENTRAL ATLANTIC MAGMATIC PROVINCE - CAMP / UNITED STATES	CULPEPER BASIN, VIRGINIA	38.5	-78	38.5	-78	PLUTONIC ROCK	NOT GIVEN				WHOLE ROCK	57.8	NOT			1.8	NOT					12.5	NOT						4.4					6.8	5.7	NOT			1.1	NOT			0.18	NOT
1991	[12692] GROSSMAN J. N. (1991)	samp. FG-8420A3		CENTRAL ATLANTIC MAGMATIC PROVINCE - CAMP / UNITED STATES	CULPEPER BASIN, VIRGINIA	38.5	-78	38.5	-78	PLUTONIC ROCK	NOT GIVEN				WHOLE ROCK	52.5	NOT			1.2	NOT					15.4	NOT						3					7.5	9.9	NOT			5.5	NOT			0.22	NOT
1991	[12692] GROSSMAN J. N. (1991)	samp. FG-8420A2		CENTRAL ATLANTIC MAGMATIC PROVINCE - CAMP / UNITED STATES	CULPEPER BASIN, VIRGINIA	38.5	-78	38.5	-78	PLUTONIC ROCK	NOT GIVEN				WHOLE ROCK	59	NOT			1.8	NOT					13.7	NOT						5.3					3.6	4	NOT			0.77	NOT			0.14	NOT
1991	[12692] GROSSMAN J. N. (1991)	samp. FG-8962		CENTRAL ATLANTIC MAGMATIC PROVINCE - CAMP / UNITED STATES	CULPEPER BASIN, VIRGINIA	38.5	-78	38.5	-78	PLUTONIC ROCK	NOT GIVEN				WHOLE ROCK	52.1	NOT			1.6	NOT					14.8	NOT						2.91					8.9	9.45	NOT			4.28	NOT			0.16	NOT
1991	[12692] GROSSMAN J. N. (1991)	samp. FG-8963A		CENTRAL ATLANTIC MAGMATIC PROVINCE - CAMP / UNITED STATES	CULPEPER BASIN, VIRGINIA	38.5	-78	38.5	-78	PLUTONIC ROCK	NOT GIVEN				WHOLE ROCK	52.3	NOT			1.21	NOT					15.1	NOT						2.17					8.4	9.94	NOT			5.75	NOT			0.17	NOT
1991	[12692] GROSSMAN J. N. (1991)	samp. FG-8964		CENTRAL ATLANTIC MAGMATIC PROVINCE - CAMP / UNITED STATES	CULPEPER BASIN, VIRGINIA	38.5	-78	38.5	-78	PLUTONIC ROCK	NOT GIVEN				WHOLE ROCK	52.5	NOT			1.62	NOT					15.8	NOT						3.7					8.1	8.94	NOT			3.4	NOT			0.17	NOT
1991	[12692] GROSSMAN J. N. (1991)	samp. FG-8964A		CENTRAL ATLANTIC MAGMATIC PROVINCE - CAMP / UNITED STATES	CULPEPER BASIN, VIRGINIA	38.5	-78	38.5	-78	PLUTONIC ROCK	NOT GIVEN				WHOLE ROCK	60.5	NOT			1.61	NOT					11.9	NOT						4.13					7.8	3.57	NOT			1.02	NOT			0.22	NOT
1991	[12692] GROSSMAN J. N. (1991)	samp. FG-84-2A		CENTRAL ATLANTIC MAGMATIC PROVINCE - CAMP / UNITED STATES	CULPEPER BASIN, VIRGINIA	38.5	-78	38.5	-78	PLUTONIC ROCK	NOT GIVEN				WHOLE ROCK	56.8	NOT			2.2	NOT					12	NOT						5.9					7.8	4.6	NOT			1.8	NOT			0.19	NOT
1991	[12692] GROSSMAN J. N. (1991)	samp. FG-84-2B		CENTRAL ATLANTIC MAGMATIC PROVINCE - CAMP / UNITED STATES	CULPEPER BASIN, VIRGINIA	38.5	-78	38.5	-78	PLUTONIC ROCK	NOT GIVEN				WHOLE ROCK	63.4	NOT			1.1	NOT					12.4	NOT						4.6					5.9	3.2	NOT			0.98	NOT			0.16	NOT
1991	[12692] GROSSMAN J. N. (1991)	samp. FG-84-3		CENTRAL ATLANTIC MAGMATIC PROVINCE - CAMP / UNITED STATES	CULPEPER BASIN, VIRGINIA	38.5	-78	38.5	-78	PLUTONIC ROCK	NOT GIVEN				WHOLE ROCK	52.3	NOT			0.83	NOT					14	NOT						2.4					6.8	11	NOT			9.4	NOT			0.16	NOT
1991	[12692] GROSSMAN J. N. (1991)	samp. FG-86-5		CENTRAL ATLANTIC MAGMATIC PROVINCE - CAMP / UNITED STATES	CULPEPER BASIN, VIRGINIA	38.5	-78	38.5	-78	PLUTONIC ROCK	NOT GIVEN				WHOLE ROCK	52.1	NOT			1	NOT					13.8	NOT						2					8.2	10.5	NOT			8.3	NOT			0.17	NOT
1991	[12692] GROSSMAN J. N. (1991)	samp. FG-85-33		CENTRAL ATLANTIC MAGMATIC PROVINCE - CAMP / UNITED STATES	CULPEPER BASIN, VIRGINIA	38.5	-78	38.5	-78	PLUTONIC ROCK	NOT GIVEN				WHOLE ROCK	52.3	NOT			1.5	NOT					15.6	NOT						2.6					8.9	8	NOT			3.8	NOT			0.17	NOT
1991	[12692] GROSSMAN J. N. (1991)	samp. FG-85-34		CENTRAL ATLANTIC MAGMATIC PROVINCE - CAMP / UNITED STATES	CULPEPER BASIN, VIRGINIA	38.5	-78	38.5	-78	PLUTONIC ROCK	NOT GIVEN				WHOLE ROCK	52.6	NOT			1.4	NOT					14.2	NOT						2.2					9.4	9.9	NOT			5.8	NOT			0.2	NOT
1991	[12692] GROSSMAN J. N. (1991)	samp. FG-85-38		CENTRAL ATLANTIC MAGMATIC PROVINCE - CAMP / UNITED STATES	CULPEPER BASIN, VIRGINIA	38.5	-78	38.5	-78	PLUTONIC ROCK	NOT GIVEN				WHOLE ROCK	52.4	NOT			1.2	NOT					15.7	NOT						1.8					8.5	9.9	NOT			5.5	NOT			0.17	NOT
1991	[12692] GROSSMAN J. N. (1991)	samp. FG-84-21		CENTRAL ATLANTIC MAGMATIC PROVINCE - CAMP / UNITED STATES	CULPEPER BASIN, VIRGINIA	38.5	-78	38.5	-78	PLUTONIC ROCK	NOT GIVEN				WHOLE ROCK	52	NOT			0.82	NOT					17.3	NOT						1.99					7.06	12	NOT			6.07	NOT			0.14	NOT
1991	[12692] GROSSMAN J. N. (1991)	samp. K-2		CENTRAL ATLANTIC MAGMATIC PROVINCE - CAMP / UNITED STATES	CULPEPER BASIN, VIRGINIA	38.5	-78	38.5	-78	PLUTONIC ROCK	NOT GIVEN				WHOLE ROCK	52	NOT			0.76	NOT					13.6	NOT						2					8.2	11.7	NOT			8.9	NOT			0.19	NOT
1991	[12692] GROSSMAN J. N. (1991)	samp. K-3		CENTRAL ATLANTIC MAGMATIC PROVINCE - CAMP / UNITED STATES	CULPEPER BASIN, VIRGINIA	38.5	-78	38.5	-78	PLUTONIC ROCK	NOT GIVEN				WHOLE ROCK	51.9	NOT			0.41	NOT					15.6	NOT						1.6					6.3	12.7	NOT			9.3	NOT			0.16	NOT
1991	[12692] GROSSMAN J. N. (1991)	samp. K-4		CENTRAL ATLANTIC MAGMATIC PROVINCE - CAMP / UNITED STATES	CULPEPER BASIN, VIRGINIA	38.5	-78	38.5	-78	PLUTONIC ROCK	NOT GIVEN				WHOLE ROCK	52.2	NOT			0.63	NOT					13.1	NOT						1.9					7.2	12	NOT			10.4	NOT			0.18	NOT
1991	[12692] GROSSMAN J. N. (1991)	samp. K-4A		CENTRAL ATLANTIC MAGMATIC PROVINCE - CAMP / UNITED STATES	CULPEPER BASIN, VIRGINIA	38.5	-78	38.5	-78	PLUTONIC ROCK	NOT GIVEN				WHOLE ROCK	50.8	NOT			0.76	NOT					11.6	NOT						2					8	10.4	NOT			12.4	NOT			0.18	NOT
1991	[12692] GROSSMAN J. N. (1991)	samp. K-5		CENTRAL ATLANTIC MAGMATIC PROVINCE - CAMP / UNITED STATES	CULPEPER BASIN, VIRGINIA	38.5	-78	38.5	-78	PLUTONIC ROCK	NOT GIVEN				WHOLE ROCK	50.9	NOT			0.83	NOT					13	NOT						1.9					7.9	10.9	NOT			10.6	NOT			0.17	NOT
1991	[12692] GROSSMAN J. N. (1991)	samp. K-6		CENTRAL ATLANTIC MAGMATIC PROVINCE - CAMP / UNITED STATES	CULPEPER BASIN, VIRGINIA	38.5	-78	38.5	-78	PLUTONIC ROCK	NOT GIVEN				WHOLE ROCK	51.1	NOT			0.88	NOT					13	NOT						2					7.8	11	NOT			9.9	NOT			0.17	NOT
1991	[12692] GROSSMAN J. N. (1991)	samp. K-7		CENTRAL ATLANTIC MAGMATIC PROVINCE - CAMP / UNITED STATES	CULPEPER BASIN, VIRGINIA	38.5	-78	38.5	-78	PLUTONIC ROCK	NOT GIVEN				WHOLE ROCK	52	NOT			1.1	NOT					13.6	NOT						2.2					8.2	10.6	NOT			8.3	NOT			0.18	NOT
1991	[12692] GROSSMAN J. N. (1991)	samp. FG-85CE-5		CENTRAL ATLANTIC MAGMATIC PROVINCE - CAMP / UNITED STATES	CULPEPER BASIN, VIRGINIA	38.5	-78	38.5	-78	PLUTONIC ROCK	NOT GIVEN				WHOLE ROCK	51	NOT			0.96	NOT					13	NOT						2.67					8.62	10.9	NOT			10.3	NOT			0.18	NOT
1991	[12692] GROSSMAN J. N. (1991)	samp. FG-85CE-2A		CENTRAL ATLANTIC MAGMATIC PROVINCE - CAMP / UNITED STATES	CULPEPER BASIN, VIRGINIA	38.5	-78	38.5	-78	PLUTONIC ROCK	NOT GIVEN				WHOLE ROCK	52.3	NOT			0.73	NOT					14.4	NOT						1.8					7.28	11.8	NOT			9.36	NOT			0.16	NOT
1991	[12692] GROSSMAN J. N. (1991)	samp. FG-85CE-3		CENTRAL ATLANTIC MAGMATIC PROVINCE - CAMP / UNITED STATES	CULPEPER BASIN, VIRGINIA	38.5	-78	38.5	-78	PLUTONIC ROCK	NOT GIVEN				WHOLE ROCK	51	NOT			0.85	NOT					12.4	NOT						1.88					8.6	11.1	NOT			11.6	NOT			0.18	NOT
1991	[12692] GROSSMAN J. N. (1991)	samp. 522A		CENTRAL ATLANTIC MAGMATIC PROVINCE - CAMP / UNITED STATES	CULPEPER BASIN, VIRGINIA	38.5	-78	38.5	-78	PLUTONIC ROCK	NOT GIVEN				WHOLE ROCK	52.1	NOT			1.17	NOT					14	NOT						2.07					8.64	10.9	NOT			7.14	NOT			0.18	NOT
1991	[12692] GROSSMAN J. N. (1991)	samp. 522B		CENTRAL ATLANTIC MAGMATIC PROVINCE - CAMP / UNITED STATES	CULPEPER BASIN, VIRGINIA	38.5	-78	38.5	-78	PLUTONIC ROCK	NOT GIVEN				WHOLE ROCK	56.7	NOT			0.89	NOT					17.6	NOT						4.08					3.01	3.63	NOT			2.8	NOT			0.12	NOT
1991	[12692] GROSSMAN J. N. (1991)	samp. FG-8414		CENTRAL ATLANTIC MAGMATIC PROVINCE - CAMP / UNITED STATES	CULPEPER BASIN, VIRGINIA	38.5	-78	38.5	-78	PLUTONIC ROCK	NOT GIVEN				WHOLE ROCK	48.3	NOT			2.3	NOT					13.8	NOT						4.5					8.9	8.9	NOT			6.2	NOT			0.19	NOT
1991	[12692] GROSSMAN J. N. (1991)	samp. FG-848B		CENTRAL ATLANTIC MAGMATIC PROVINCE - CAMP / UNITED STATES	CULPEPER BASIN, VIRGINIA	38.5	-78	38.5	-78	PLUTONIC ROCK	NOT GIVEN				WHOLE ROCK	52.1	NOT			0.65	NOT					10.3	NOT						1.8					8.6	9.4	NOT			14.6	NOT			0.19	NOT
1991	[12692] GROSSMAN J. N. (1991)	samp. FG-84-4		CENTRAL ATLANTIC MAGMATIC PROVINCE - CAMP / UNITED STATES	CULPEPER BASIN, VIRGINIA	38.5	-78	38.5	-78	PLUTONIC ROCK	NOT GIVEN				WHOLE ROCK	52.2	NOT			0.7	NOT					14.5	NOT						1.4					6.8	11.8	NOT			9	NOT			0.15	NOT
1991	[12692] GROSSMAN J. N. (1991)	samp. FG-84-6		CENTRAL ATLANTIC MAGMATIC PROVINCE - CAMP / UNITED STATES	CULPEPER BASIN, VIRGINIA	38.5	-78	38.5	-78	PLUTONIC ROCK	NOT GIVEN				WHOLE ROCK	51.6	NOT			0.48	NOT					11.4	NOT						1					7.3	12	NOT			13	NOT			0.17	NOT
1991	[12692] GROSSMAN J. N. (1991)	samp. F-84-11		CENTRAL ATLANTIC MAGMATIC PROVINCE - CAMP / UNITED STATES	CULPEPER BASIN, VIRGINIA	38.5	-78	38.5	-78	PLUTONIC ROCK	NOT GIVEN				WHOLE ROCK	52.4	NOT			0.83	NOT					13.1	NOT						1.7					7.6	10.8	NOT			10.3	NOT			0.17	NOT
1991	[12692] GROSSMAN J. N. (1991)	samp. F-84-12		CENTRAL ATLANTIC MAGMATIC PROVINCE - CAMP / UNITED STATES	CULPEPER BASIN, VIRGINIA	38.5	-78	38.5	-78	PLUTONIC ROCK	NOT GIVEN				WHOLE ROCK	52.6	NOT			0.82	NOT					12.7	NOT						1.7					7.8	10.5	NOT			10.8	NOT			0.17	NOT
1991	[12692] GROSSMAN J. N. (1991)	samp. FG-84-17		CENTRAL ATLANTIC MAGMATIC PROVINCE - CAMP / UNITED STATES	CULPEPER BASIN, VIRGINIA	38.5	-78	38.5	-78	PLUTONIC ROCK	NOT GIVEN				WHOLE ROCK	52.5	NOT			0.94	NOT					13.5	NOT						2.32					7.97	10.9	NOT			9.02	NOT			0.19	NOT
1991	[12692] GROSSMAN J. N. (1991)	samp. FG-84-8A		CENTRAL ATLANTIC MAGMATIC PROVINCE - CAMP / UNITED STATES	CULPEPER BASIN, VIRGINIA	38.5	-78	38.5	-78	PLUTONIC ROCK	NOT GIVEN				WHOLE ROCK	51.5	NOT			1	NOT					13.7	NOT						1.6					8.7	10.6	NOT			8.2	NOT			0.17	NOT
1991	[12692] GROSSMAN J. N. (1991)	samp. MD-84-1		CENTRAL ATLANTIC MAGMATIC PROVINCE - CAMP / UNITED STATES	CULPEPER BASIN, VIRGINIA	38.5	-78	38.5	-78	PLUTONIC ROCK	NOT GIVEN				WHOLE ROCK	50.2	NOT			0.74	NOT					15.2	NOT						2.3					8.5	11.1	NOT			8	NOT			0.19	NOT
1991	[12692] GROSSMAN J. N. (1991)	samp. MD-84-3		CENTRAL ATLANTIC MAGMATIC PROVINCE - CAMP / UNITED STATES	CULPEPER BASIN, VIRGINIA	38.5	-78	38.5	-78	PLUTONIC ROCK	NOT GIVEN				WHOLE ROCK	51.4	NOT			0.81	NOT					15.4	NOT						2.1					8.3	10.9	NOT			6.8	NOT			0.19	NOT
1991	[12692] GROSSMAN J. N. (1991)	samp. MD-84-5		CENTRAL ATLANTIC MAGMATIC PROVINCE - CAMP / UNITED STATES	CULPEPER BASIN, VIRGINIA	38.5	-78	38.5	-78	PLUTONIC ROCK	NOT GIVEN				WHOLE ROCK	51	NOT			0.81	NOT					14.9	NOT						1.9					8.5	10.4	NOT			7.1	NOT			0.19	NOT
1991	[12692] GROSSMAN J. N. (1991)	samp. MD-84-6		CENTRAL ATLANTIC MAGMATIC PROVINCE - CAMP / UNITED STATES	CULPEPER BASIN, VIRGINIA	38.5	-78	38.5	-78	PLUTONIC ROCK	NOT GIVEN				WHOLE ROCK	50.9	NOT			0.79	NOT					14.8	NOT						2					9	10.4	NOT			7.4	NOT			0.2	NOT
1991	[12692] GROSSMAN J. N. (1991)	samp. MD-84-7		CENTRAL ATLANTIC MAGMATIC PROVINCE - CAMP / UNITED STATES	CULPEPER BASIN, VIRGINIA	38.5	-78	38.5	-78	PLUTONIC ROCK	NOT GIVEN				WHOLE ROCK	50.6	NOT			0.75	NOT					15.3	NOT						1.9					8.4	10.6	NOT			7.5	NOT			0.19	NOT
1991	[12692] GROSSMAN J. N. (1991)	samp. MD-84-8		CENTRAL ATLANTIC MAGMATIC PROVINCE - CAMP / UNITED STATES	CULPEPER BASIN, VIRGINIA	38.5	-78	38.5	-78	PLUTONIC ROCK	NOT GIVEN				WHOLE ROCK	52.3	NOT			0.8	NOT					15.2	NOT						1.5					8.8	10.1	NOT			7.1	NOT			0.19	NOT
1991	[12692] GROSSMAN J. N. (1991)	samp. MD-84-10		CENTRAL ATLANTIC MAGMATIC PROVINCE - CAMP / UNITED STATES	CULPEPER BASIN, VIRGINIA	38.5	-78	38.5	-78	PLUTONIC ROCK	NOT GIVEN				WHOLE ROCK	52	NOT			0.75	NOT					14.8	NOT						1.5					8.6	10.1	NOT			7.1	NOT			0.19	NOT
1991	[12692] GROSSMAN J. N. (1991)	samp. MD-84-11		CENTRAL ATLANTIC MAGMATIC PROVINCE - CAMP / UNITED STATES	CULPEPER BASIN, VIRGINIA	38.5	-78	38.5	-78	PLUTONIC ROCK	NOT GIVEN				WHOLE ROCK	50.6	NOT			0.74	NOT					15.2	NOT						1.8					8.6	10.8	NOT			7.8	NOT			0.2	NOT
1991	[12692] GROSSMAN J. N. (1991)	samp. MD-84-12		CENTRAL ATLANTIC MAGMATIC PROVINCE - CAMP / UNITED STATES	CULPEPER BASIN, VIRGINIA	38.5	-78	38.5	-78	PLUTONIC ROCK	NOT GIVEN				WHOLE ROCK	50.8	NOT			0.79	NOT					14.8	NOT						2.5					8.2	10.1	NOT			7	NOT			0.22	NOT
1991	[12692] GROSSMAN J. N. (1991)	samp. MD-84-13		CENTRAL ATLANTIC MAGMATIC PROVINCE - CAMP / UNITED STATES	CULPEPER BASIN, VIRGINIA	38.5	-78	38.5	-78	PLUTONIC ROCK	NOT GIVEN				WHOLE ROCK	50.9	NOT			0.77	NOT					15	NOT						2.2					8.6	10.6	NOT			7.5	NOT			0.19	NOT
1991	[12692] GROSSMAN J. N. (1991)	samp. MD-8414		CENTRAL ATLANTIC MAGMATIC PROVINCE - CAMP / UNITED STATES	CULPEPER BASIN, VIRGINIA	38.5	-78	38.5	-78	PLUTONIC ROCK	NOT GIVEN				WHOLE ROCK	50.9	NOT			0.81	NOT					15.2	NOT						2.2					8.9	10.7	NOT			7.5	NOT			0.2	NOT
1991	[12692] GROSSMAN J. N. (1991)	samp. MD-8415		CENTRAL ATLANTIC MAGMATIC PROVINCE - CAMP / UNITED STATES	CULPEPER BASIN, VIRGINIA	38.5	-78	38.5	-78	PLUTONIC ROCK	NOT GIVEN				WHOLE ROCK	50.6	NOT			0.74	NOT					15.4	NOT						2.4					8.3	10.8	NOT			7.8	NOT			0.19	NOT
1991	[12692] GROSSMAN J. N. (1991)	samp. MD-8416		CENTRAL ATLANTIC MAGMATIC PROVINCE - CAMP / UNITED STATES	CULPEPER BASIN, VIRGINIA	38.5	-78	38.5	-78	PLUTONIC ROCK	NOT GIVEN				WHOLE ROCK	49.9	NOT			0.73	NOT					15.5	NOT						2.8					7.6	11	NOT			7.8	NOT			0.19	NOT
1991	[12692] GROSSMAN J. N. (1991)	samp. MD-8417		CENTRAL ATLANTIC MAGMATIC PROVINCE - CAMP / UNITED STATES	CULPEPER BASIN, VIRGINIA	38.5	-78	38.5	-78	PLUTONIC ROCK	NOT GIVEN				WHOLE ROCK	50.2	NOT			0.73	NOT					15.2	NOT						2.9					7.1	11	NOT			7.8	NOT			0.18	NOT
1991	[12692] GROSSMAN J. N. (1991)	samp. FG-8650		CENTRAL ATLANTIC MAGMATIC PROVINCE - CAMP / UNITED STATES	CULPEPER BASIN, VIRGINIA	38.5	-78	38.5	-78	PLUTONIC ROCK	NOT GIVEN				WHOLE ROCK	52.2	NOT			1.14	NOT					14	NOT						2.64					8.2	10.9	NOT			7.64	NOT			0.18	NOT
1991	[12692] GROSSMAN J. N. (1991)	samp. AJF-8531		CENTRAL ATLANTIC MAGMATIC PROVINCE - CAMP / UNITED STATES	CULPEPER BASIN, VIRGINIA	38.5	-78	38.5	-78	PLUTONIC ROCK	NOT GIVEN				WHOLE ROCK	51.7	NOT			1.1	NOT					13.8	NOT						2.1					8.4	10.2	NOT			7.5	NOT			0.17	NOT
1991	[12692] GROSSMAN J. N. (1991)	samp. VA-89317A		CENTRAL ATLANTIC MAGMATIC PROVINCE - CAMP / UNITED STATES	CULPEPER BASIN, VIRGINIA	38.5	-78	38.5	-78	PLUTONIC ROCK	NOT GIVEN				WHOLE ROCK	48.1	NOT			0.29	NOT					15.6	NOT						1.98					8.3	12	NOT			10.9	NOT			0.17	NOT
1991	[12692] GROSSMAN J. N. (1991)	samp. VA-89317B		CENTRAL ATLANTIC MAGMATIC PROVINCE - CAMP / UNITED STATES	CULPEPER BASIN, VIRGINIA	38.5	-78	38.5	-78	PLUTONIC ROCK	NOT GIVEN				WHOLE ROCK	47.6	NOT			0.27	NOT					14.6	NOT						2.4					8.1	11.3	NOT			13.3	NOT			0.18	NOT
1991	[12692] GROSSMAN J. N. (1991)	samp. FG-86-48		CENTRAL ATLANTIC MAGMATIC PROVINCE - CAMP / UNITED STATES	CULPEPER BASIN, VIRGINIA	38.5	-78	38.5	-78	PLUTONIC ROCK	NOT GIVEN				WHOLE ROCK	53.1	NOT			1.35	NOT					12.8	NOT						3.87					9.9	8.65	NOT			4.96	NOT			0.22	NOT
1991	[12692] GROSSMAN J. N. (1991)	samp. FG-86-49		CENTRAL ATLANTIC MAGMATIC PROVINCE - CAMP / UNITED STATES	CULPEPER BASIN, VIRGINIA	38.5	-78	38.5	-78	PLUTONIC ROCK	NOT GIVEN				WHOLE ROCK	52.6	NOT			0.95	NOT					14.1	NOT						3.26					9	10.4	NOT			6.49	NOT			0.21	NOT
1991	[12692] GROSSMAN J. N. (1991)	samp. CF-87-2		CENTRAL ATLANTIC MAGMATIC PROVINCE - CAMP / UNITED STATES	CULPEPER BASIN, VIRGINIA	38.5	-78	38.5	-78	PLUTONIC ROCK	NOT GIVEN				WHOLE ROCK																	14.23							5.18	NOT
1991	[12692] GROSSMAN J. N. (1991)	samp. FG-85-35		CENTRAL ATLANTIC MAGMATIC PROVINCE - CAMP / UNITED STATES	CULPEPER BASIN, VIRGINIA	38.5	-78	38.5	-78	PLUTONIC ROCK	NOT GIVEN				WHOLE ROCK	52.9	NOT			1.2	NOT					16.1	NOT						1.9					8	9.8	NOT			4.9	NOT			0.16	NOT
1991	[12692] GROSSMAN J. N. (1991)	samp. SS-87-1		CENTRAL ATLANTIC MAGMATIC PROVINCE - CAMP / UNITED STATES	CULPEPER BASIN, VIRGINIA	38.5	-78	38.5	-78	PLUTONIC ROCK	NOT GIVEN				WHOLE ROCK																	9.7							11.19	NOT
1991	[12692] GROSSMAN J. N. (1991)	samp. FG-85-29		CENTRAL ATLANTIC MAGMATIC PROVINCE - CAMP / UNITED STATES	CULPEPER BASIN, VIRGINIA	38.5	-78	38.5	-78	PLUTONIC ROCK	NOT GIVEN				WHOLE ROCK	49.2	NOT			0.29	NOT					18.2	NOT						1.79					6.28	13.2	NOT			7.98	NOT			0.14	NOT
1991	[12692] GROSSMAN J. N. (1991)	samp. BU-87-2		CENTRAL ATLANTIC MAGMATIC PROVINCE - CAMP / UNITED STATES	CULPEPER BASIN, VIRGINIA	38.5	-78	38.5	-78	PLUTONIC ROCK	NOT GIVEN				WHOLE ROCK																	10.8							10.77	NOT
1991	[12692] GROSSMAN J. N. (1991)	samp. FG-86-43		CENTRAL ATLANTIC MAGMATIC PROVINCE - CAMP / UNITED STATES	CULPEPER BASIN, VIRGINIA	38.5	-78	38.5	-78	PLUTONIC ROCK	NOT GIVEN				WHOLE ROCK	46.4	NOT			0.39	NOT					16.6	NOT						2.83					6.4	9.37	NOT			9.5	NOT			0.18	NOT
1991	[12692] GROSSMAN J. N. (1991)	samp. FG-87-56		CENTRAL ATLANTIC MAGMATIC PROVINCE - CAMP / UNITED STATES	CULPEPER BASIN, VIRGINIA	38.5	-78	38.5	-78	PLUTONIC ROCK	NOT GIVEN				WHOLE ROCK	47.1	NOT			0.26	NOT					14.4	NOT						2.36					8.2	11.2	NOT			14.1	NOT			0.17	NOT
1991	[12692] GROSSMAN J. N. (1991)	samp. FG-87-57		CENTRAL ATLANTIC MAGMATIC PROVINCE - CAMP / UNITED STATES	CULPEPER BASIN, VIRGINIA	38.5	-78	38.5	-78	PLUTONIC ROCK	NOT GIVEN				WHOLE ROCK	47	NOT			0.26	NOT					13.7	NOT						2.14					8.6	10.7	NOT			15.5	NOT			0.17	NOT
1991	[12692] GROSSMAN J. N. (1991)	samp. FG-87-58		CENTRAL ATLANTIC MAGMATIC PROVINCE - CAMP / UNITED STATES	CULPEPER BASIN, VIRGINIA	38.5	-78	38.5	-78	PLUTONIC ROCK	NOT GIVEN				WHOLE ROCK	53.4	NOT			1.01	NOT					14.1	NOT						3.57					8.9	9.48	NOT			5.61	NOT			0.21	NOT
1991	[12692] GROSSMAN J. N. (1991)	samp. FG88-59		CENTRAL ATLANTIC MAGMATIC PROVINCE - CAMP / UNITED STATES	CULPEPER BASIN, VIRGINIA	38.5	-78	38.5	-78	PLUTONIC ROCK	NOT GIVEN				WHOLE ROCK	47.5	NOT			0.27	NOT					14.7	NOT						2.54					8.2	11.5	NOT			12.9	NOT			0.2	NOT
1991	[12692] GROSSMAN J. N. (1991)	samp. FG-89-61A		CENTRAL ATLANTIC MAGMATIC PROVINCE - CAMP / UNITED STATES	CULPEPER BASIN, VIRGINIA	38.5	-78	38.5	-78	PLUTONIC ROCK	NOT GIVEN				WHOLE ROCK	50.9	NOT			0.74	NOT					15.3	NOT						2.04					8.6	11.6	NOT			8.07	NOT			0.19	NOT
1991	[12692] GROSSMAN J. N. (1991)	samp. FG-86-44		CENTRAL ATLANTIC MAGMATIC PROVINCE - CAMP / UNITED STATES	CULPEPER BASIN, VIRGINIA	38.5	-78	38.5	-78	PLUTONIC ROCK	NOT GIVEN				WHOLE ROCK	50.6	NOT			0.68	NOT					15.1	NOT						2.67					8.2	11.2	NOT			8.45	NOT			0.18	NOT
1991	[12692] GROSSMAN J. N. (1991)	samp. HM-87-1		CENTRAL ATLANTIC MAGMATIC PROVINCE - CAMP / UNITED STATES	CULPEPER BASIN, VIRGINIA	38.5	-78	38.5	-78	PLUTONIC ROCK	NOT GIVEN				WHOLE ROCK																	11.08							10.49	NOT
1991	[12692] GROSSMAN J. N. (1991)	samp. OP-89-15		CENTRAL ATLANTIC MAGMATIC PROVINCE - CAMP / UNITED STATES	CULPEPER BASIN, VIRGINIA	38.5	-78	38.5	-78	PLUTONIC ROCK	NOT GIVEN				WHOLE ROCK	44.7	NOT			0.27	NOT					13.7	NOT						4.31					5.3	11	NOT			12.4	NOT			0.16	NOT
1991	[12692] GROSSMAN J. N. (1991)	samp. OP-89-14		CENTRAL ATLANTIC MAGMATIC PROVINCE - CAMP / UNITED STATES	CULPEPER BASIN, VIRGINIA	38.5	-78	38.5	-78	PLUTONIC ROCK	NOT GIVEN				WHOLE ROCK	43.7	NOT			0.25	NOT					12.2	NOT						4.49					5.5	8.99	NOT			15.3	NOT			0.16	NOT
1991	[12692] GROSSMAN J. N. (1991)	samp. OP-89-1		CENTRAL ATLANTIC MAGMATIC PROVINCE - CAMP / UNITED STATES	CULPEPER BASIN, VIRGINIA	38.5	-78	38.5	-78	PLUTONIC ROCK	NOT GIVEN				WHOLE ROCK	45	NOT			0.35	NOT					12.7	NOT						3.3					5.9	8.83	NOT			13.9	NOT			0.18	NOT
1991	[12692] GROSSMAN J. N. (1991)	samp. OP-89-2		CENTRAL ATLANTIC MAGMATIC PROVINCE - CAMP / UNITED STATES	CULPEPER BASIN, VIRGINIA	38.5	-78	38.5	-78	PLUTONIC ROCK	NOT GIVEN				WHOLE ROCK	44.7	NOT			0.38	NOT					12.8	NOT						2.98					6.5	8.91	NOT			14.4	NOT			0.21	NOT
1991	[12692] GROSSMAN J. N. (1991)	samp. FG-VF-I		CENTRAL ATLANTIC MAGMATIC PROVINCE - CAMP / UNITED STATES	FARMVILLE BASIN, VIRGINIA	37.4	-78.4	37.4	-78.4	PLUTONIC ROCK	DIABASE				WHOLE ROCK	52.7	NOT			1.13	NOT					13.7	NOT						2.85					10.2	9.3	NOT			5.44	NOT			0.22	NOT
1991	[12692] GROSSMAN J. N. (1991)	samp. FG-VF-2		CENTRAL ATLANTIC MAGMATIC PROVINCE - CAMP / UNITED STATES	FARMVILLE BASIN, VIRGINIA	37.4	-78.4	37.4	-78.4	PLUTONIC ROCK	DIABASE				WHOLE ROCK	52.6	NOT			1.08	NOT					13.8	NOT						2.87					10.8	10.2	NOT			5.63	NOT			0.22	NOT
1991	[12692] GROSSMAN J. N. (1991)	samp. FG-VF-3		CENTRAL ATLANTIC MAGMATIC PROVINCE - CAMP / UNITED STATES	FARMVILLE BASIN, VIRGINIA	37.4	-78.4	37.4	-78.4	PLUTONIC ROCK	DIABASE				WHOLE ROCK	52.6	NOT			1.1	NOT					13.7	NOT						2.23					10.8	10.2	NOT			5.5	NOT			0.22	NOT
1991	[12692] GROSSMAN J. N. (1991)	samp. C-131A-1		CENTRAL ATLANTIC MAGMATIC PROVINCE - CAMP / UNITED STATES	SCOTTSVILLE BASIN, VIRGINIA	37.63	-78.52	37.63	-78.52	PLUTONIC ROCK	DIABASE				WHOLE ROCK																	14.59							9.7	NOT
1991	[12692] GROSSMAN J. N. (1991)	samp. C-154A-1		CENTRAL ATLANTIC MAGMATIC PROVINCE - CAMP / UNITED STATES	SCOTTSVILLE BASIN, VIRGINIA	37.88	-78.6	37.88	-78.6	PLUTONIC ROCK	DIABASE				WHOLE ROCK																	14.44							9.9	NOT
1991	[12692] GROSSMAN J. N. (1991)	samp. C-154D-1		CENTRAL ATLANTIC MAGMATIC PROVINCE - CAMP / UNITED STATES	SCOTTSVILLE BASIN, VIRGINIA	37.78	-78.58	37.78	-78.58	PLUTONIC ROCK	DIABASE				WHOLE ROCK																	14.59							9.4	NOT
1991	[12692] GROSSMAN J. N. (1991)	samp. C-154D-3		CENTRAL ATLANTIC MAGMATIC PROVINCE - CAMP / UNITED STATES	SCOTTSVILLE BASIN, VIRGINIA	37.85	-78.6	37.85	-78.6	PLUTONIC ROCK	DIABASE				WHOLE ROCK																	14.3							10.2	NOT
1991	[12692] GROSSMAN J. N. (1991)	samp. FG85DV2		CENTRAL ATLANTIC MAGMATIC PROVINCE - CAMP / UNITED STATES	DANVILLE BASIN, VIRGINIA	37.85	-78.6	37.85	-78.6	PLUTONIC ROCK	DIABASE				WHOLE ROCK	53.08	NOT			1	NOT					13.9	NOT					13.2							9.83	NOT			6.29	NOT			0.21	NOT
1991	[12692] GROSSMAN J. N. (1991)	samp. FG85DV3		CENTRAL ATLANTIC MAGMATIC PROVINCE - CAMP / UNITED STATES	DANVILLE BASIN, VIRGINIA	37.85	-78.6	37.85	-78.6	PLUTONIC ROCK	DIABASE				WHOLE ROCK	52.53	NOT			0.94	NOT					13.67	NOT					12.83							9.8	NOT			6.66	NOT			0.23	NOT
1991	[12692] GROSSMAN J. N. (1991)	samp. FG85DV5		CENTRAL ATLANTIC MAGMATIC PROVINCE - CAMP / UNITED STATES	DANVILLE BASIN, VIRGINIA	36.98	-79.15	36.98	-79.15	PLUTONIC ROCK	DIABASE				WHOLE ROCK	52.16	NOT			1.06	NOT					13.57	NOT					13.56							9.94	NOT			6.31	NOT			0.22	NOT
1991	[12692] GROSSMAN J. N. (1991)	samp. FG85DV6		CENTRAL ATLANTIC MAGMATIC PROVINCE - CAMP / UNITED STATES	DANVILLE BASIN, VIRGINIA	36.98	-79.15	36.98	-79.15	PLUTONIC ROCK	DIABASE				WHOLE ROCK	52.9	NOT			1.01	NOT					13.8	NOT					13.19							9.74	NOT			6.26	NOT			0.21	NOT
1991	[12692] GROSSMAN J. N. (1991)	samp. FG85DV13		CENTRAL ATLANTIC MAGMATIC PROVINCE - CAMP / UNITED STATES	DANVILLE BASIN, VIRGINIA	37	-79.15	37	-79.15	PLUTONIC ROCK	DIABASE				WHOLE ROCK	52.46	NOT			0.93	NOT					14	NOT					12.87							9.7	NOT			6.73	NOT			0.23	NOT
1991	[12692] GROSSMAN J. N. (1991)	samp. FG85DV7		CENTRAL ATLANTIC MAGMATIC PROVINCE - CAMP / UNITED STATES	DANVILLE BASIN, VIRGINIA	37.02	-79.15	37.02	-79.15	PLUTONIC ROCK	DIABASE				WHOLE ROCK	52.95	NOT			1.03	NOT					14.37	NOT					13.45							9.63	NOT			5.58	NOT			0.21	NOT
1991	[12692] GROSSMAN J. N. (1991)	samp. FG85DV8		CENTRAL ATLANTIC MAGMATIC PROVINCE - CAMP / UNITED STATES	DANVILLE BASIN, VIRGINIA	36.97	-79.15	36.97	-79.15	PLUTONIC ROCK	DIABASE				WHOLE ROCK	53.25	NOT			1.04	NOT					14.02	NOT					13.35							9.68	NOT			5.97	NOT			0.21	NOT
1991	[12692] GROSSMAN J. N. (1991)	samp. FG85DV9		CENTRAL ATLANTIC MAGMATIC PROVINCE - CAMP / UNITED STATES	DANVILLE BASIN, VIRGINIA	36.62	-79.15	36.62	-79.15	PLUTONIC ROCK	DIABASE				WHOLE ROCK	52.88	NOT			1.09	NOT					13.88	NOT					13.44							9.64	NOT			5.82	NOT			0.21	NOT
1991	[12692] GROSSMAN J. N. (1991)	samp. FGDV10		CENTRAL ATLANTIC MAGMATIC PROVINCE - CAMP / UNITED STATES	DANVILLE BASIN, VIRGINIA	36.62	-79.15	36.62	-79.15	PLUTONIC ROCK	DIABASE				WHOLE ROCK	52.61	NOT			1	NOT					14.02	NOT					13.27							10.11	NOT			6.21	NOT			0.21	NOT
1991	[12692] GROSSMAN J. N. (1991)	samp. FGDV11		CENTRAL ATLANTIC MAGMATIC PROVINCE - CAMP / UNITED STATES	DANVILLE BASIN, VIRGINIA	36.95	-79.15	36.95	-79.15	PLUTONIC ROCK	DIABASE				WHOLE ROCK	47.23	NOT			0.47	NOT					16.56	NOT					12.7							11.13	NOT			9.68	NOT			0.19	NOT
1991	[12692] GROSSMAN J. N. (1991)	samp. C-15A-2		CENTRAL ATLANTIC MAGMATIC PROVINCE - CAMP / UNITED STATES	DANVILLE BASIN, VIRGINIA	36.95	-79.17	36.95	-79.17	PLUTONIC ROCK	DIABASE				WHOLE ROCK																	13.47							8	NOT
1991	[12692] GROSSMAN J. N. (1991)	samp. C-15B-2		CENTRAL ATLANTIC MAGMATIC PROVINCE - CAMP / UNITED STATES	DANVILLE BASIN, VIRGINIA	36.7	-79.3	36.7	-79.3	PLUTONIC ROCK	DIABASE				WHOLE ROCK																	13.37							8	NOT
1991	[12692] GROSSMAN J. N. (1991)	samp. C-15D-2		CENTRAL ATLANTIC MAGMATIC PROVINCE - CAMP / UNITED STATES	DANVILLE BASIN, VIRGINIA	36.63	-79.43	36.63	-79.43	PLUTONIC ROCK	DIABASE				WHOLE ROCK																	13.01							8.3	NOT
1991	[12692] GROSSMAN J. N. (1991)	samp. C-16A-1		CENTRAL ATLANTIC MAGMATIC PROVINCE - CAMP / UNITED STATES	DANVILLE BASIN, VIRGINIA	36.58	-79.3	36.58	-79.3	PLUTONIC ROCK	DIABASE				WHOLE ROCK																	13.96							9.5	NOT
1991	[12692] GROSSMAN J. N. (1991)	samp. C-47A-1		CENTRAL ATLANTIC MAGMATIC PROVINCE - CAMP / UNITED STATES	DANVILLE BASIN, VIRGINIA	36.67	-79.55	36.67	-79.55	PLUTONIC ROCK	DIABASE				WHOLE ROCK																	13.4							8.8	NOT
1991	[12692] GROSSMAN J. N. (1991)	samp. C-48C-2		CENTRAL ATLANTIC MAGMATIC PROVINCE - CAMP / UNITED STATES	DANVILLE BASIN, VIRGINIA	36.38	-79.35	36.38	-79.35	PLUTONIC ROCK	DIABASE				WHOLE ROCK																	14.2							8	NOT
1991	[12692] GROSSMAN J. N. (1991)	samp. C-78A-1		CENTRAL ATLANTIC MAGMATIC PROVINCE - CAMP / UNITED STATES	DANVILLE BASIN, VIRGINIA	36.87	-79.63	36.87	-79.63	PLUTONIC ROCK	DIABASE				WHOLE ROCK																	14.09							9.1	NOT
1991	[12692] GROSSMAN J. N. (1991)	samp. F-84WC2		CENTRAL ATLANTIC MAGMATIC PROVINCE - CAMP / UNITED STATES	DURHAM BASIN, NORTH CAROLINA	36	-78.9	36	-78.9	PLUTONIC ROCK	DIABASE				WHOLE ROCK	48	NOT			0.48	NOT					13.9	NOT						2.32					8.1	9.96	NOT			13.6	NOT			0.18	NOT
1991	[12692] GROSSMAN J. N. (1991)	samp. FG-87DB-24		CENTRAL ATLANTIC MAGMATIC PROVINCE - CAMP / UNITED STATES	DURHAM BASIN, NORTH CAROLINA	36	-78.9	36	-78.9	PLUTONIC ROCK	DIABASE				WHOLE ROCK	51.3	NOT			0.74	NOT					15.5	NOT						2.87					7.2	11.6	NOT			6.77	NOT			0.19	NOT
1991	[12692] GROSSMAN J. N. (1991)	samp. FG-87CDB-24C		CENTRAL ATLANTIC MAGMATIC PROVINCE - CAMP / UNITED STATES	DURHAM BASIN, NORTH CAROLINA	36	-78.9	36	-78.9	PLUTONIC ROCK	DIABASE				WHOLE ROCK	59	NOT			0.74	NOT					24.6	NOT						3.22					3.1	1.56	NOT			1.49	NOT			0.07	NOT
1991	[12692] GROSSMAN J. N. (1991)	samp. FG-87DB-21		CENTRAL ATLANTIC MAGMATIC PROVINCE - CAMP / UNITED STATES	DURHAM BASIN, NORTH CAROLINA	36	-78.9	36	-78.9	PLUTONIC ROCK	DIABASE				WHOLE ROCK	50.8	NOT			0.65	NOT					15.8	NOT						3					7	12	NOT			7.69	NOT			0.18	NOT
1991	[12692] GROSSMAN J. N. (1991)	samp. FG-87DB-22		CENTRAL ATLANTIC MAGMATIC PROVINCE - CAMP / UNITED STATES	DURHAM BASIN, NORTH CAROLINA	36	-78.9	36	-78.9	PLUTONIC ROCK	DIABASE				WHOLE ROCK	49	NOT			0.41	NOT					17	NOT						2.23					6.2	12.1	NOT			10.1	NOT			0.15	NOT
1991	[12692] GROSSMAN J. N. (1991)	samp. FG-87DB-23		CENTRAL ATLANTIC MAGMATIC PROVINCE - CAMP / UNITED STATES	DURHAM BASIN, NORTH CAROLINA	36	-78.9	36	-78.9	PLUTONIC ROCK	DIABASE				WHOLE ROCK	50.6	NOT			0.58	NOT					16.2	NOT						2.44					6.8	12.4	NOT			7.63	NOT			0.18	NOT
1991	[12692] GROSSMAN J. N. (1991)	samp. DDH-BUT10		CENTRAL ATLANTIC MAGMATIC PROVINCE - CAMP / UNITED STATES	DURHAM BASIN, NORTH CAROLINA	36	-78.9	36	-78.9	PLUTONIC ROCK	DIABASE				WHOLE ROCK	49.5	NOT			0.39	NOT					20.2	NOT						2.04					5	12.5	NOT			8.02	NOT			0.12	NOT
1991	[12692] GROSSMAN J. N. (1991)	samp. DDH-BUT30		CENTRAL ATLANTIC MAGMATIC PROVINCE - CAMP / UNITED STATES	DURHAM BASIN, NORTH CAROLINA	36	-78.9	36	-78.9	PLUTONIC ROCK	DIABASE				WHOLE ROCK	49.1	NOT			0.31	NOT					18.1	NOT						1.76					5.4	13.1	NOT			10	NOT			0.13	NOT
1991	[12692] GROSSMAN J. N. (1991)	samp. DDH-BUT50		CENTRAL ATLANTIC MAGMATIC PROVINCE - CAMP / UNITED STATES	DURHAM BASIN, NORTH CAROLINA	36	-78.9	36	-78.9	PLUTONIC ROCK	DIABASE				WHOLE ROCK	49	NOT			0.41	NOT					15.5	NOT						1.95					6.52	12.4	NOT			11.9	NOT			0.15	NOT
1991	[12692] GROSSMAN J. N. (1991)	samp. DDH-BUT80		CENTRAL ATLANTIC MAGMATIC PROVINCE - CAMP / UNITED STATES	DURHAM BASIN, NORTH CAROLINA	36	-78.9	36	-78.9	PLUTONIC ROCK	DIABASE				WHOLE ROCK	48.5	NOT			0.32	NOT					16.9	NOT						1.59					6.37	12.3	NOT			11.4	NOT			0.14	NOT
1991	[12692] GROSSMAN J. N. (1991)	samp. DDH-BUT110		CENTRAL ATLANTIC MAGMATIC PROVINCE - CAMP / UNITED STATES	DURHAM BASIN, NORTH CAROLINA	36	-78.9	36	-78.9	PLUTONIC ROCK	DIABASE				WHOLE ROCK	48.7	NOT			0.35	NOT					15.9	NOT						2.02					6.75	12.3	NOT			11.9	NOT			0.15	NOT
1991	[12692] GROSSMAN J. N. (1991)	samp. DDH-BUT140		CENTRAL ATLANTIC MAGMATIC PROVINCE - CAMP / UNITED STATES	DURHAM BASIN, NORTH CAROLINA	36	-78.9	36	-78.9	PLUTONIC ROCK	DIABASE				WHOLE ROCK	49	NOT			0.39	NOT					15.8	NOT						2.29					6.2	12.3	NOT			11	NOT			0.15	NOT
1991	[12692] GROSSMAN J. N. (1991)	samp. DDH-BUT170		CENTRAL ATLANTIC MAGMATIC PROVINCE - CAMP / UNITED STATES	DURHAM BASIN, NORTH CAROLINA	36	-78.9	36	-78.9	PLUTONIC ROCK	DIABASE				WHOLE ROCK	49	NOT			0.43	NOT					17.2	NOT						2.17					6.17	11.8	NOT			10.1	NOT			0.15	NOT
1991	[12692] GROSSMAN J. N. (1991)	samp. DDH-BUT190		CENTRAL ATLANTIC MAGMATIC PROVINCE - CAMP / UNITED STATES	DURHAM BASIN, NORTH CAROLINA	36	-78.9	36	-78.9	PLUTONIC ROCK	DIABASE				WHOLE ROCK	49.1	NOT			0.44	NOT					16.8	NOT						2.82					5.99	12	NOT			9.95	NOT			0.15	NOT
1991	[12692] GROSSMAN J. N. (1991)	samp. DDH-BUT220		CENTRAL ATLANTIC MAGMATIC PROVINCE - CAMP / UNITED STATES	DURHAM BASIN, NORTH CAROLINA	36	-78.9	36	-78.9	PLUTONIC ROCK	DIABASE				WHOLE ROCK	49.5	NOT			0.47	NOT					15.9	NOT						2.41					6.66	12.2	NOT			10.7	NOT			0.16	NOT
1991	[12692] GROSSMAN J. N. (1991)	samp. DDH-BUT250		CENTRAL ATLANTIC MAGMATIC PROVINCE - CAMP / UNITED STATES	DURHAM BASIN, NORTH CAROLINA	36	-78.9	36	-78.9	PLUTONIC ROCK	DIABASE				WHOLE ROCK	49.6	NOT			0.51	NOT					16.5	NOT						2.66					6.59	12	NOT			9.98	NOT			0.16	NOT
1991	[12692] GROSSMAN J. N. (1991)	samp. DDH-BUT270		CENTRAL ATLANTIC MAGMATIC PROVINCE - CAMP / UNITED STATES	DURHAM BASIN, NORTH CAROLINA	36	-78.9	36	-78.9	PLUTONIC ROCK	DIABASE				WHOLE ROCK	49.4	NOT			0.49	NOT					16.4	NOT						2.59					6.68	11.9	NOT			9.83	NOT			0.16	NOT
1991	[12692] GROSSMAN J. N. (1991)	samp. DDH-BUT300		CENTRAL ATLANTIC MAGMATIC PROVINCE - CAMP / UNITED STATES	DURHAM BASIN, NORTH CAROLINA	36	-78.9	36	-78.9	PLUTONIC ROCK	DIABASE				WHOLE ROCK	49.6	NOT			0.54	NOT					16.6	NOT						2.49					6.91	11.7	NOT			9.41	NOT			0.17	NOT
1991	[12692] GROSSMAN J. N. (1991)	samp. DDH-BUT330		CENTRAL ATLANTIC MAGMATIC PROVINCE - CAMP / UNITED STATES	DURHAM BASIN, NORTH CAROLINA	36	-78.9	36	-78.9	PLUTONIC ROCK	DIABASE				WHOLE ROCK	49.8	NOT			0.53	NOT					16.6	NOT						3.19					6.93	11.9	NOT			8.99	NOT			0.17	NOT
1991	[12692] GROSSMAN J. N. (1991)	samp. DDH-BUT350		CENTRAL ATLANTIC MAGMATIC PROVINCE - CAMP / UNITED STATES	DURHAM BASIN, NORTH CAROLINA	36	-78.9	36	-78.9	PLUTONIC ROCK	DIABASE				WHOLE ROCK	49.9	NOT			0.57	NOT					16.4	NOT						2.75					7.16	11.6	NOT			9.25	NOT			0.17	NOT
1991	[12692] GROSSMAN J. N. (1991)	samp. DDH-BUT360		CENTRAL ATLANTIC MAGMATIC PROVINCE - CAMP / UNITED STATES	DURHAM BASIN, NORTH CAROLINA	36	-78.9	36	-78.9	PLUTONIC ROCK	DIABASE				WHOLE ROCK	50.5	NOT			0.58	NOT					17.4	NOT						2.71					6.05	12.6	NOT			7.01	NOT			0.16	NOT
1991	[12692] GROSSMAN J. N. (1991)	samp. DDH-BUT370		CENTRAL ATLANTIC MAGMATIC PROVINCE - CAMP / UNITED STATES	DURHAM BASIN, NORTH CAROLINA	36	-78.9	36	-78.9	PLUTONIC ROCK	DIABASE				WHOLE ROCK	49.9	NOT			0.56	NOT					16.2	NOT						2.49					7.36	11.5	NOT			9.32	NOT			0.18	NOT
1991	[12692] GROSSMAN J. N. (1991)	samp. DDH-BUT380		CENTRAL ATLANTIC MAGMATIC PROVINCE - CAMP / UNITED STATES	DURHAM BASIN, NORTH CAROLINA	36	-78.9	36	-78.9	PLUTONIC ROCK	DIABASE				WHOLE ROCK	49.8	NOT			0.56	NOT					16	NOT						2.52					7.27	11.5	NOT			9.47	NOT			0.17	NOT
1991	[12692] GROSSMAN J. N. (1991)	samp. DDH-BUT390		CENTRAL ATLANTIC MAGMATIC PROVINCE - CAMP / UNITED STATES	DURHAM BASIN, NORTH CAROLINA	36	-78.9	36	-78.9	PLUTONIC ROCK	DIABASE				WHOLE ROCK	49.8	NOT			0.55	NOT					15.8	NOT						2.65					6.89	11.4	NOT			9.37	NOT			0.17	NOT
1991	[12692] GROSSMAN J. N. (1991)	samp. DDH-BUT395		CENTRAL ATLANTIC MAGMATIC PROVINCE - CAMP / UNITED STATES	DURHAM BASIN, NORTH CAROLINA	36	-78.9	36	-78.9	PLUTONIC ROCK	DIABASE				WHOLE ROCK	49.5	NOT			0.57	NOT					15.9	NOT						2.64					7.27	11.4	NOT			9.44	NOT			0.17	NOT
1991	[12692] GROSSMAN J. N. (1991)	samp. DDH-BUT400		CENTRAL ATLANTIC MAGMATIC PROVINCE - CAMP / UNITED STATES	DURHAM BASIN, NORTH CAROLINA	36	-78.9	36	-78.9	PLUTONIC ROCK	DIABASE				WHOLE ROCK	49.7	NOT			0.56	NOT					16	NOT						2.97					7.27	11.4	NOT			9.17	NOT			0.17	NOT
1991	[12692] GROSSMAN J. N. (1991)	samp. DDH-BUT402		CENTRAL ATLANTIC MAGMATIC PROVINCE - CAMP / UNITED STATES	DURHAM BASIN, NORTH CAROLINA	36	-78.9	36	-78.9	PLUTONIC ROCK	DIABASE				WHOLE ROCK	50.1	NOT			0.59	NOT					16.1	NOT						2.69					7.11	11.6	NOT			8.48	NOT			0.18	NOT
1991	[12692] GROSSMAN J. N. (1991)	samp. DDH-BUT403		CENTRAL ATLANTIC MAGMATIC PROVINCE - CAMP / UNITED STATES	DURHAM BASIN, NORTH CAROLINA	36	-78.9	36	-78.9	PLUTONIC ROCK	DIABASE				WHOLE ROCK	50.2	NOT			0.59	NOT					15.9	NOT						3.27					6.82	11.3	NOT			8.47	NOT			0.17	NOT
1991	[12692] GROSSMAN J. N. (1991)	samp. DDH-BUT404		CENTRAL ATLANTIC MAGMATIC PROVINCE - CAMP / UNITED STATES	DURHAM BASIN, NORTH CAROLINA	36	-78.9	36	-78.9	PLUTONIC ROCK	DIABASE				WHOLE ROCK	50.5	NOT			0.62	NOT					16.2	NOT						3.81					6.66	11.8	NOT			7.76	NOT			0.18	NOT
1991	[12692] GROSSMAN J. N. (1991)	samp. DDH-BUT404.5		CENTRAL ATLANTIC MAGMATIC PROVINCE - CAMP / UNITED STATES	DURHAM BASIN, NORTH CAROLINA	36	-78.9	36	-78.9	PLUTONIC ROCK	DIABASE				WHOLE ROCK	50.4	NOT			0.62	NOT					16.1	NOT						3.41					6.76	11.8	NOT			7.72	NOT			0.18	NOT
1991	[12692] GROSSMAN J. N. (1991)	samp. DDH-A93		CENTRAL ATLANTIC MAGMATIC PROVINCE - CAMP / UNITED STATES	DURHAM BASIN, NORTH CAROLINA	36	-78.9	36	-78.9	PLUTONIC ROCK	DIABASE				WHOLE ROCK	52.7	NOT			1.05	NOT					14.2	NOT						4.71					7.39	9.92	NOT			5.9	NOT			0.23	NOT
1991	[12692] GROSSMAN J. N. (1991)	samp. NTQ-1		CENTRAL ATLANTIC MAGMATIC PROVINCE - CAMP / UNITED STATES	DURHAM BASIN, NORTH CAROLINA	36	-78.9	36	-78.9	PLUTONIC ROCK	DIABASE				WHOLE ROCK	47.8	NOT			0.71	NOT					16.7	NOT						3.9					7.2	11.5	NOT			7.1	NOT			0.18	NOT
1991	[12692] GROSSMAN J. N. (1991)	samp. NTQ-2		CENTRAL ATLANTIC MAGMATIC PROVINCE - CAMP / UNITED STATES	DURHAM BASIN, NORTH CAROLINA	36	-78.9	36	-78.9	PLUTONIC ROCK	DIABASE				WHOLE ROCK	48.8	NOT			0.72	NOT					16.6	NOT						2.6					8.5	11.4	NOT			8.2	NOT			0.18	NOT
1991	[12692] GROSSMAN J. N. (1991)	samp. NTQ-3		CENTRAL ATLANTIC MAGMATIC PROVINCE - CAMP / UNITED STATES	DURHAM BASIN, NORTH CAROLINA	36	-78.9	36	-78.9	PLUTONIC ROCK	DIABASE				WHOLE ROCK	48	NOT			0.55	NOT					17.6	NOT						2.3					7.6	11.5	NOT			9.6	NOT			0.16	NOT
1991	[12692] GROSSMAN J. N. (1991)	samp. NTQ-4		CENTRAL ATLANTIC MAGMATIC PROVINCE - CAMP / UNITED STATES	DURHAM BASIN, NORTH CAROLINA	36	-78.9	36	-78.9	PLUTONIC ROCK	DIABASE				WHOLE ROCK	48.7	NOT			0.71	NOT					16.7	NOT						3.2					7.9	11.4	NOT			8.1	NOT			0.18	NOT
1991	[12692] GROSSMAN J. N. (1991)	samp. NTQ-5		CENTRAL ATLANTIC MAGMATIC PROVINCE - CAMP / UNITED STATES	DURHAM BASIN, NORTH CAROLINA	36	-78.9	36	-78.9	PLUTONIC ROCK	DIABASE				WHOLE ROCK	48.2	NOT			0.72	NOT					16.5	NOT						3.1					8	11.4	NOT			7.9	NOT			0.18	NOT
1991	[12692] GROSSMAN J. N. (1991)	samp. NTQ-9		CENTRAL ATLANTIC MAGMATIC PROVINCE - CAMP / UNITED STATES	DURHAM BASIN, NORTH CAROLINA	36	-78.9	36	-78.9	PLUTONIC ROCK	DIABASE				WHOLE ROCK	45.6	NOT			0.31	NOT					19.1	NOT						1.6					7.4	11.2	NOT			13	NOT			0.14	NOT
1991	[12692] GROSSMAN J. N. (1991)	samp. NTQ-10		CENTRAL ATLANTIC MAGMATIC PROVINCE - CAMP / UNITED STATES	DURHAM BASIN, NORTH CAROLINA	36	-78.9	36	-78.9	PLUTONIC ROCK	DIABASE				WHOLE ROCK	46.5	NOT			0.53	NOT					18.7	NOT						2					7.2	10.4	NOT			10.6	NOT			0.14	NOT
1991	[12692] GROSSMAN J. N. (1991)	samp. NTQ-11		CENTRAL ATLANTIC MAGMATIC PROVINCE - CAMP / UNITED STATES	DURHAM BASIN, NORTH CAROLINA	36	-78.9	36	-78.9	PLUTONIC ROCK	DIABASE				WHOLE ROCK	46.4	NOT			0.4	NOT					18.3	NOT						2.2					6.7	11.2	NOT			10.7	NOT			0.14	NOT
1991	[12692] GROSSMAN J. N. (1991)	samp. NTQ-12		CENTRAL ATLANTIC MAGMATIC PROVINCE - CAMP / UNITED STATES	DURHAM BASIN, NORTH CAROLINA	36	-78.9	36	-78.9	PLUTONIC ROCK	DIABASE				WHOLE ROCK	46.5	NOT			0.49	NOT					17.9	NOT						1.9					7.8	10.3	NOT			11.2	NOT			0.15	NOT
1991	[12692] GROSSMAN J. N. (1991)	samp. NTQ-13		CENTRAL ATLANTIC MAGMATIC PROVINCE - CAMP / UNITED STATES	DURHAM BASIN, NORTH CAROLINA	36	-78.9	36	-78.9	PLUTONIC ROCK	DIABASE				WHOLE ROCK	46.6	NOT			0.52	NOT					18.6	NOT						2.1					7	11	NOT			9.8	NOT			0.14	NOT
1991	[12692] GROSSMAN J. N. (1991)	samp. NTQ-14		CENTRAL ATLANTIC MAGMATIC PROVINCE - CAMP / UNITED STATES	DURHAM BASIN, NORTH CAROLINA	36	-78.9	36	-78.9	PLUTONIC ROCK	DIABASE				WHOLE ROCK	48	NOT			1.82	NOT					13.2	NOT						6.46					8.6	11.1	NOT			7.81	NOT			0.23	NOT
1991	[12692] GROSSMAN J. N. (1991)	samp. NTQ-14A		CENTRAL ATLANTIC MAGMATIC PROVINCE - CAMP / UNITED STATES	DURHAM BASIN, NORTH CAROLINA	36	-78.9	36	-78.9	PLUTONIC ROCK	DIABASE				WHOLE ROCK	52.6	NOT			1.8	NOT					12.1	NOT						5.44					6.4	8.91	NOT			2.91	NOT			0.24	NOT
1991	[12692] GROSSMAN J. N. (1991)	samp. DDH-NTQ7		CENTRAL ATLANTIC MAGMATIC PROVINCE - CAMP / UNITED STATES	DURHAM BASIN, NORTH CAROLINA	36	-78.9	36	-78.9	PLUTONIC ROCK	DIABASE				WHOLE ROCK	46.3	NOT			0.46	NOT					17.6	NOT						2.4					8.3	10.5	NOT			11.7	NOT			0.16	NOT
1991	[12692] GROSSMAN J. N. (1991)	samp. DDH-NTQ10		CENTRAL ATLANTIC MAGMATIC PROVINCE - CAMP / UNITED STATES	DURHAM BASIN, NORTH CAROLINA	36	-78.9	36	-78.9	PLUTONIC ROCK	DIABASE				WHOLE ROCK	53.7	NOT			2.51	NOT					12.5	NOT						4.63					5.7	8.39	NOT			3.8	NOT			0.18	NOT
1991	[12692] GROSSMAN J. N. (1991)	samp. DDH-NTQ17		CENTRAL ATLANTIC MAGMATIC PROVINCE - CAMP / UNITED STATES	DURHAM BASIN, NORTH CAROLINA	36	-78.9	36	-78.9	PLUTONIC ROCK	DIABASE				WHOLE ROCK	46.6	NOT			0.44	NOT					17.9	NOT						2.22					6.7	11.9	NOT			11.3	NOT			0.14	NOT
1991	[12692] GROSSMAN J. N. (1991)	samp. DDH-NTQ30		CENTRAL ATLANTIC MAGMATIC PROVINCE - CAMP / UNITED STATES	DURHAM BASIN, NORTH CAROLINA	36	-78.9	36	-78.9	PLUTONIC ROCK	DIABASE				WHOLE ROCK	46.3	NOT			0.44	NOT					17.2	NOT						2.43					7.4	11.4	NOT			12	NOT			0.15	NOT
1991	[12692] GROSSMAN J. N. (1991)	samp. DDH-NTQ40		CENTRAL ATLANTIC MAGMATIC PROVINCE - CAMP / UNITED STATES	DURHAM BASIN, NORTH CAROLINA	36	-78.9	36	-78.9	PLUTONIC ROCK	DIABASE				WHOLE ROCK	46.1	NOT			0.41	NOT					16.4	NOT						1.82					8.8	10.9	NOT			13.3	NOT			0.16	NOT
1991	[12692] GROSSMAN J. N. (1991)	samp. DDH-NTQ50		CENTRAL ATLANTIC MAGMATIC PROVINCE - CAMP / UNITED STATES	DURHAM BASIN, NORTH CAROLINA	36	-78.9	36	-78.9	PLUTONIC ROCK	DIABASE				WHOLE ROCK	46.3	NOT			0.46	NOT					17.2	NOT						1.85					8.2	11	NOT			12	NOT			0.15	NOT
1991	[12692] GROSSMAN J. N. (1991)	samp. DDH-NTQ60		CENTRAL ATLANTIC MAGMATIC PROVINCE - CAMP / UNITED STATES	DURHAM BASIN, NORTH CAROLINA	36	-78.9	36	-78.9	PLUTONIC ROCK	DIABASE				WHOLE ROCK	46.5	NOT			0.45	NOT					17.2	NOT						1.36					9	11.1	NOT			12.2	NOT			0.16	NOT
1991	[12692] GROSSMAN J. N. (1991)	samp. DDH-NTQ70		CENTRAL ATLANTIC MAGMATIC PROVINCE - CAMP / UNITED STATES	DURHAM BASIN, NORTH CAROLINA	36	-78.9	36	-78.9	PLUTONIC ROCK	DIABASE				WHOLE ROCK	46.6	NOT			0.46	NOT					17.7	NOT						0.7					9.3	11.2	NOT			11.4	NOT			0.15	NOT
1991	[12692] GROSSMAN J. N. (1991)	samp. DDH-NTQ80		CENTRAL ATLANTIC MAGMATIC PROVINCE - CAMP / UNITED STATES	DURHAM BASIN, NORTH CAROLINA	36	-78.9	36	-78.9	PLUTONIC ROCK	DIABASE				WHOLE ROCK	46.6	NOT			0.46	NOT					17.1	NOT						1.81					8.6	11.2	NOT			11.9	NOT			0.16	NOT
1991	[12692] GROSSMAN J. N. (1991)	samp. DDH-NTQ90		CENTRAL ATLANTIC MAGMATIC PROVINCE - CAMP / UNITED STATES	DURHAM BASIN, NORTH CAROLINA	36	-78.9	36	-78.9	PLUTONIC ROCK	DIABASE				WHOLE ROCK	46.9	NOT			0.52	NOT					17.6	NOT						1.85					8.1	11.6	NOT			10.5	NOT			0.15	NOT
1991	[12692] GROSSMAN J. N. (1991)	samp. DDH-NTQ100		CENTRAL ATLANTIC MAGMATIC PROVINCE - CAMP / UNITED STATES	DURHAM BASIN, NORTH CAROLINA	36	-78.9	36	-78.9	PLUTONIC ROCK	DIABASE				WHOLE ROCK	47.1	NOT			0.55	NOT					17.7	NOT						1.43					8.8	11.3	NOT			10.6	NOT			0.16	NOT
1991	[12692] GROSSMAN J. N. (1991)	samp. DDH-NTQ110		CENTRAL ATLANTIC MAGMATIC PROVINCE - CAMP / UNITED STATES	DURHAM BASIN, NORTH CAROLINA	36	-78.9	36	-78.9	PLUTONIC ROCK	DIABASE				WHOLE ROCK	46.9	NOT			0.55	NOT					17.1	NOT					11.48							11	NOT			11.3	NOT			0.16	NOT
1991	[12692] GROSSMAN J. N. (1991)	samp. DDH-NTQ120		CENTRAL ATLANTIC MAGMATIC PROVINCE - CAMP / UNITED STATES	DURHAM BASIN, NORTH CAROLINA	36	-78.9	36	-78.9	PLUTONIC ROCK	DIABASE				WHOLE ROCK	47.3	NOT			0.58	NOT					17.6	NOT						1.14					9	11.2	NOT			10.5	NOT			0.16	NOT
1991	[12692] GROSSMAN J. N. (1991)	samp. DDH-NTQ130		CENTRAL ATLANTIC MAGMATIC PROVINCE - CAMP / UNITED STATES	DURHAM BASIN, NORTH CAROLINA	36	-78.9	36	-78.9	PLUTONIC ROCK	DIABASE				WHOLE ROCK	47.2	NOT			0.54	NOT					17.2	NOT						2.37					7.9	11.6	NOT			10.6	NOT			0.16	NOT
1991	[12692] GROSSMAN J. N. (1991)	samp. DDH-NTQ140		CENTRAL ATLANTIC MAGMATIC PROVINCE - CAMP / UNITED STATES	DURHAM BASIN, NORTH CAROLINA	36	-78.9	36	-78.9	PLUTONIC ROCK	DIABASE				WHOLE ROCK	47.2	NOT			0.62	NOT					17.3	NOT					11.58							11.1	NOT			10.2	NOT			0.17	NOT
1991	[12692] GROSSMAN J. N. (1991)	samp. DDH-NTQ150		CENTRAL ATLANTIC MAGMATIC PROVINCE - CAMP / UNITED STATES	DURHAM BASIN, NORTH CAROLINA	36	-78.9	36	-78.9	PLUTONIC ROCK	DIABASE				WHOLE ROCK	47.4	NOT			0.61	NOT					17	NOT						2.87					7.8	11.3	NOT			10.3	NOT			0.17	NOT
1991	[12692] GROSSMAN J. N. (1991)	samp. DDH-NTQ160		CENTRAL ATLANTIC MAGMATIC PROVINCE - CAMP / UNITED STATES	DURHAM BASIN, NORTH CAROLINA	36	-78.9	36	-78.9	PLUTONIC ROCK	DIABASE				WHOLE ROCK	47.3	NOT			0.59	NOT					16.7	NOT					11.51							11.4	NOT			10.4	NOT			0.17	NOT
1991	[12692] GROSSMAN J. N. (1991)	samp. DDH-NTQ170		CENTRAL ATLANTIC MAGMATIC PROVINCE - CAMP / UNITED STATES	DURHAM BASIN, NORTH CAROLINA	36	-78.9	36	-78.9	PLUTONIC ROCK	DIABASE				WHOLE ROCK	47	NOT			0.64	NOT					16.9	NOT						3.23					7.9	11	NOT			10.1	NOT			0.17	NOT
1991	[12692] GROSSMAN J. N. (1991)	samp. DDH-NTQ180		CENTRAL ATLANTIC MAGMATIC PROVINCE - CAMP / UNITED STATES	DURHAM BASIN, NORTH CAROLINA	36	-78.9	36	-78.9	PLUTONIC ROCK	DIABASE				WHOLE ROCK	47.4	NOT			0.61	NOT					16.4	NOT						2.45					8.6	11.1	NOT			10.9	NOT			0.17	NOT
1991	[12692] GROSSMAN J. N. (1991)	samp. DDH-NTQ190		CENTRAL ATLANTIC MAGMATIC PROVINCE - CAMP / UNITED STATES	DURHAM BASIN, NORTH CAROLINA	36	-78.9	36	-78.9	PLUTONIC ROCK	DIABASE				WHOLE ROCK	47	NOT			0.59	NOT					16	NOT						2.45					8.6	10.8	NOT			11.9	NOT			0.17	NOT
1991	[12692] GROSSMAN J. N. (1991)	samp. DDH-NTQ200		CENTRAL ATLANTIC MAGMATIC PROVINCE - CAMP / UNITED STATES	DURHAM BASIN, NORTH CAROLINA	36	-78.9	36	-78.9	PLUTONIC ROCK	DIABASE				WHOLE ROCK	47.2	NOT			0.61	NOT					16.2	NOT						2.89					8.4	11.2	NOT			10.7	NOT			0.17	NOT
1991	[12692] GROSSMAN J. N. (1991)	samp. DDH-NTQ210		CENTRAL ATLANTIC MAGMATIC PROVINCE - CAMP / UNITED STATES	DURHAM BASIN, NORTH CAROLINA	36	-78.9	36	-78.9	PLUTONIC ROCK	DIABASE				WHOLE ROCK	47.5	NOT			0.66	NOT					16.5	NOT						3.33					8	11.2	NOT			9.52	NOT			0.18	NOT
1991	[12692] GROSSMAN J. N. (1991)	samp. DDH-NTQ211		CENTRAL ATLANTIC MAGMATIC PROVINCE - CAMP / UNITED STATES	DURHAM BASIN, NORTH CAROLINA	36	-78.9	36	-78.9	PLUTONIC ROCK	DIABASE				WHOLE ROCK	47.8	NOT			0.7	NOT					16.4	NOT						3.71					8	11.4	NOT			9.17	NOT			0.18	NOT
1991	[12692] GROSSMAN J. N. (1991)	samp. DDH-NTQ212		CENTRAL ATLANTIC MAGMATIC PROVINCE - CAMP / UNITED STATES	DURHAM BASIN, NORTH CAROLINA	36	-78.9	36	-78.9	PLUTONIC ROCK	DIABASE				WHOLE ROCK	48	NOT			0.74	NOT					16.4	NOT						3.31					8.2	11.5	NOT			8.32	NOT			0.19	NOT
1991	[12692] GROSSMAN J. N. (1991)	samp. DBF-85-11		CENTRAL ATLANTIC MAGMATIC PROVINCE - CAMP / UNITED STATES	DURHAM BASIN, NORTH CAROLINA	36	-78.9	36	-78.9	PLUTONIC ROCK	DIABASE				WHOLE ROCK	50.1	NOT			0.96	NOT					17.1	NOT						3					7.1	11.1	NOT			5.4	NOT			0.16	NOT
1991	[12692] GROSSMAN J. N. (1991)	samp. DBF85-12A		CENTRAL ATLANTIC MAGMATIC PROVINCE - CAMP / UNITED STATES	DURHAM BASIN, NORTH CAROLINA	36	-78.9	36	-78.9	PLUTONIC ROCK	DIABASE				WHOLE ROCK	47.7	NOT			0.62	NOT					18.1	NOT						2					7.5	11.3	NOT			9.9	NOT			0.15	NOT
1991	[12692] GROSSMAN J. N. (1991)	samp. DBF85-12B		CENTRAL ATLANTIC MAGMATIC PROVINCE - CAMP / UNITED STATES	DURHAM BASIN, NORTH CAROLINA	36	-78.9	36	-78.9	PLUTONIC ROCK	DIABASE				WHOLE ROCK	47.3	NOT			0.55	NOT					17.8	NOT						2.5					7.2	10.8	NOT			10.3	NOT			0.15	NOT
1991	[12692] GROSSMAN J. N. (1991)	samp. DBF85-12C		CENTRAL ATLANTIC MAGMATIC PROVINCE - CAMP / UNITED STATES	DURHAM BASIN, NORTH CAROLINA	36	-78.9	36	-78.9	PLUTONIC ROCK	DIABASE				WHOLE ROCK	46.9	NOT			0.55	NOT					17.8	NOT						1.8					7.6	11	NOT			9.9	NOT			0.15	NOT
1991	[12692] GROSSMAN J. N. (1991)	samp. DBF85-12D		CENTRAL ATLANTIC MAGMATIC PROVINCE - CAMP / UNITED STATES	DURHAM BASIN, NORTH CAROLINA	36	-78.9	36	-78.9	PLUTONIC ROCK	DIABASE				WHOLE ROCK	46.9	NOT			0.6	NOT					17.4	NOT						2.2					7.8	11	NOT			9.8	NOT			0.16	NOT
1991	[12692] GROSSMAN J. N. (1991)	samp. DBF-8513A		CENTRAL ATLANTIC MAGMATIC PROVINCE - CAMP / UNITED STATES	DURHAM BASIN, NORTH CAROLINA	36	-78.9	36	-78.9	PLUTONIC ROCK	DIABASE				WHOLE ROCK	47.6	NOT			0.62	NOT					17.5	NOT						2.3					7.7	11.2	NOT			9.5	NOT			0.16	NOT
1991	[12692] GROSSMAN J. N. (1991)	samp. DBF-8513B		CENTRAL ATLANTIC MAGMATIC PROVINCE - CAMP / UNITED STATES	DURHAM BASIN, NORTH CAROLINA	36	-78.9	36	-78.9	PLUTONIC ROCK	DIABASE				WHOLE ROCK	47.8	NOT			0.66	NOT					17.4	NOT						2					8.1	11.2	NOT			9.1	NOT			0.16	NOT
1991	[12692] GROSSMAN J. N. (1991)	samp. DBF-8514		CENTRAL ATLANTIC MAGMATIC PROVINCE - CAMP / UNITED STATES	DURHAM BASIN, NORTH CAROLINA	36	-78.9	36	-78.9	PLUTONIC ROCK	DIABASE				WHOLE ROCK	47	NOT			0.46	NOT					19.3	NOT						1.1					7.6	11.2	NOT			9.9	NOT			0.14	NOT
1991	[12692] GROSSMAN J. N. (1991)	samp. DBF-8515		CENTRAL ATLANTIC MAGMATIC PROVINCE - CAMP / UNITED STATES	DURHAM BASIN, NORTH CAROLINA	36	-78.9	36	-78.9	PLUTONIC ROCK	DIABASE				WHOLE ROCK	45.5	NOT			0.31	NOT					19.8	NOT						0.9					7.6	10.8	NOT			12.8	NOT			0.14	NOT
1991	[12692] GROSSMAN J. N. (1991)	samp. DBF-8516		CENTRAL ATLANTIC MAGMATIC PROVINCE - CAMP / UNITED STATES	DURHAM BASIN, NORTH CAROLINA	36	-78.9	36	-78.9	PLUTONIC ROCK	DIABASE				WHOLE ROCK	47.7	NOT			0.73	NOT					16.4	NOT						2.1					8.6	11.2	NOT			7.9	NOT			0.18	NOT
1991	[12692] GROSSMAN J. N. (1991)	samp. DBF-8516A		CENTRAL ATLANTIC MAGMATIC PROVINCE - CAMP / UNITED STATES	DURHAM BASIN, NORTH CAROLINA	36	-78.9	36	-78.9	PLUTONIC ROCK	DIABASE				WHOLE ROCK	48.3	NOT			0.74	NOT					16.5	NOT						2.2					8.6	11.2	NOT			8.3	NOT			0.18	NOT
1991	[12692] GROSSMAN J. N. (1991)	samp. BNC85-1		CENTRAL ATLANTIC MAGMATIC PROVINCE - CAMP / UNITED STATES	DURHAM BASIN, NORTH CAROLINA	36	-78.9	36	-78.9	PLUTONIC ROCK	DIABASE				WHOLE ROCK																	12.36							10.49	NOT
1991	[12692] GROSSMAN J. N. (1991)	samp. BNC85-1A		CENTRAL ATLANTIC MAGMATIC PROVINCE - CAMP / UNITED STATES	DURHAM BASIN, NORTH CAROLINA	36	-78.9	36	-78.9	PLUTONIC ROCK	DIABASE				WHOLE ROCK																	12.3							9.65	NOT
1991	[12692] GROSSMAN J. N. (1991)	samp. DBF85-10B		CENTRAL ATLANTIC MAGMATIC PROVINCE - CAMP / UNITED STATES	DURHAM BASIN, NORTH CAROLINA	36	-78.9	36	-78.9	PLUTONIC ROCK	DIABASE				WHOLE ROCK	46.7	NOT			0.47	NOT					18.5	NOT						1.6					7.6	10.9	NOT			11	NOT			0.15	NOT
1991	[12692] GROSSMAN J. N. (1991)	samp. DBF-85-18		CENTRAL ATLANTIC MAGMATIC PROVINCE - CAMP / UNITED STATES	DURHAM BASIN, NORTH CAROLINA	36	-78.9	36	-78.9	PLUTONIC ROCK	DIABASE				WHOLE ROCK	48.5	NOT			0.47	NOT					16.2	NOT						2.7					7.6	11.9	NOT			8.8	NOT			0.18	NOT
1991	[12692] GROSSMAN J. N. (1991)	samp. DBF-85-19		CENTRAL ATLANTIC MAGMATIC PROVINCE - CAMP / UNITED STATES	DURHAM BASIN, NORTH CAROLINA	36	-78.9	36	-78.9	PLUTONIC ROCK	DIABASE				WHOLE ROCK	49.2	NOT			0.52	NOT					15.4	NOT						3					7.4	11.7	NOT			8.3	NOT			0.19	NOT
1991	[12692] GROSSMAN J. N. (1991)	samp. DDH-1-90.5		CENTRAL ATLANTIC MAGMATIC PROVINCE - CAMP / UNITED STATES	DURHAM BASIN, NORTH CAROLINA	36	-78.9	36	-78.9	PLUTONIC ROCK	DIABASE				WHOLE ROCK																	12.11							9.93	NOT
1991	[12692] GROSSMAN J. N. (1991)	samp. DDH-1-98		CENTRAL ATLANTIC MAGMATIC PROVINCE - CAMP / UNITED STATES	DURHAM BASIN, NORTH CAROLINA	36	-78.9	36	-78.9	PLUTONIC ROCK	DIABASE				WHOLE ROCK																	11.81							11.61	NOT
1991	[12692] GROSSMAN J. N. (1991)	samp. DDH-1-99.5		CENTRAL ATLANTIC MAGMATIC PROVINCE - CAMP / UNITED STATES	DURHAM BASIN, NORTH CAROLINA	36	-78.9	36	-78.9	PLUTONIC ROCK	DIABASE				WHOLE ROCK																	12							10.35	NOT
1991	[12692] GROSSMAN J. N. (1991)	samp. DDH-2197		CENTRAL ATLANTIC MAGMATIC PROVINCE - CAMP / UNITED STATES	DURHAM BASIN, NORTH CAROLINA	36	-78.9	36	-78.9	PLUTONIC ROCK	DIABASE				WHOLE ROCK																	12.59							8.53	NOT
1991	[12692] GROSSMAN J. N. (1991)	samp. DDH-2201		CENTRAL ATLANTIC MAGMATIC PROVINCE - CAMP / UNITED STATES	DURHAM BASIN, NORTH CAROLINA	36	-78.9	36	-78.9	PLUTONIC ROCK	DIABASE				WHOLE ROCK																	11.3							12.03	NOT
1991	[12692] GROSSMAN J. N. (1991)	samp. DDH-2204		CENTRAL ATLANTIC MAGMATIC PROVINCE - CAMP / UNITED STATES	DURHAM BASIN, NORTH CAROLINA	36	-78.9	36	-78.9	PLUTONIC ROCK	DIABASE				WHOLE ROCK																	12.27							9.37	NOT
1991	[12692] GROSSMAN J. N. (1991)	samp. DDH-2205		CENTRAL ATLANTIC MAGMATIC PROVINCE - CAMP / UNITED STATES	DURHAM BASIN, NORTH CAROLINA	36	-78.9	36	-78.9	PLUTONIC ROCK	DIABASE				WHOLE ROCK																	11.96							8.67	NOT
1991	[12692] GROSSMAN J. N. (1991)	samp. DDH-2218.3		CENTRAL ATLANTIC MAGMATIC PROVINCE - CAMP / UNITED STATES	DURHAM BASIN, NORTH CAROLINA	36	-78.9	36	-78.9	PLUTONIC ROCK	DIABASE				WHOLE ROCK																	12.08							9.37	NOT
1991	[12692] GROSSMAN J. N. (1991)	samp. DDH-2220		CENTRAL ATLANTIC MAGMATIC PROVINCE - CAMP / UNITED STATES	DURHAM BASIN, NORTH CAROLINA	36	-78.9	36	-78.9	PLUTONIC ROCK	DIABASE				WHOLE ROCK																	10.34							11.75	NOT
1991	[12692] GROSSMAN J. N. (1991)	samp. DDH-2224		CENTRAL ATLANTIC MAGMATIC PROVINCE - CAMP / UNITED STATES	DURHAM BASIN, NORTH CAROLINA	36	-78.9	36	-78.9	PLUTONIC ROCK	DIABASE				WHOLE ROCK																	11.57							11.05	NOT
1991	[12692] GROSSMAN J. N. (1991)	samp. DDH-2-218.3		CENTRAL ATLANTIC MAGMATIC PROVINCE - CAMP / UNITED STATES	DURHAM BASIN, NORTH CAROLINA	36	-78.9	36	-78.9	PLUTONIC ROCK	DIABASE				WHOLE ROCK																	12.08							9.37	NOT
1991	[12692] GROSSMAN J. N. (1991)	samp. DDH-2-220		CENTRAL ATLANTIC MAGMATIC PROVINCE - CAMP / UNITED STATES	DURHAM BASIN, NORTH CAROLINA	36	-78.9	36	-78.9	PLUTONIC ROCK	DIABASE				WHOLE ROCK																	10.34							11.75	NOT
1991	[12692] GROSSMAN J. N. (1991)	samp. DDH-2-224		CENTRAL ATLANTIC MAGMATIC PROVINCE - CAMP / UNITED STATES	DURHAM BASIN, NORTH CAROLINA	36	-78.9	36	-78.9	PLUTONIC ROCK	DIABASE				WHOLE ROCK																	11.57							11.05	NOT
1991	[12692] GROSSMAN J. N. (1991)	samp. NCMR3257		CENTRAL ATLANTIC MAGMATIC PROVINCE - CAMP / UNITED STATES	DURHAM BASIN, NORTH CAROLINA	36	-78.9	36	-78.9	PLUTONIC ROCK	DIABASE				WHOLE ROCK	49.2	NOT			0.79	NOT					16.2	NOT						3.3					8.5	9.8	NOT			7.2	NOT			0.2	NOT
1991	[12692] GROSSMAN J. N. (1991)	samp. NCCM1258		CENTRAL ATLANTIC MAGMATIC PROVINCE - CAMP / UNITED STATES	DURHAM BASIN, NORTH CAROLINA	36	-78.9	36	-78.9	PLUTONIC ROCK	DIABASE				WHOLE ROCK	49.5	NOT			0.79	NOT					16.3	NOT						3.2					8.4	9.9	NOT			7.4	NOT			0.19	NOT
1991	[12692] GROSSMAN J. N. (1991)	samp. DBF-8517		CENTRAL ATLANTIC MAGMATIC PROVINCE - CAMP / UNITED STATES	DURHAM BASIN, NORTH CAROLINA	36	-78.9	36	-78.9	PLUTONIC ROCK	DIABASE				WHOLE ROCK	48	NOT			0.73	NOT					16.4	NOT						2.2					8.6	11.3	NOT			7.9	NOT			0.18	NOT
1991	[12692] GROSSMAN J. N. (1991)	samp. DBF-8517A		CENTRAL ATLANTIC MAGMATIC PROVINCE - CAMP / UNITED STATES	DURHAM BASIN, NORTH CAROLINA	36	-78.9	36	-78.9	PLUTONIC ROCK	DIABASE				WHOLE ROCK	48.7	NOT			0.87	NOT					15.6	NOT						3.3					8.6	11.2	NOT			7.6	NOT			0.2	NOT
1991	[12692] GROSSMAN J. N. (1991)	samp. FG-87DB-20		CENTRAL ATLANTIC MAGMATIC PROVINCE - CAMP / UNITED STATES	DURHAM BASIN, NORTH CAROLINA	36	-78.9	36	-78.9	PLUTONIC ROCK	DIABASE				WHOLE ROCK	47.3	NOT			0.61	NOT					16.2	NOT						2.55					8.1	10.9	NOT			11.1	NOT			0.18	NOT
1991	[12692] GROSSMAN J. N. (1991)	samp. JY-1		CENTRAL ATLANTIC MAGMATIC PROVINCE - CAMP / UNITED STATES	DURHAM BASIN, NORTH CAROLINA	36	-78.9	36	-78.9	PLUTONIC ROCK	DIABASE				WHOLE ROCK	52.4	NOT			1.2	NOT					14	NOT						3.1					7.9	10.8	NOT			7.37	NOT			0.17	NOT
1991	[12692] GROSSMAN J. N. (1991)	samp. JY-2		CENTRAL ATLANTIC MAGMATIC PROVINCE - CAMP / UNITED STATES	DURHAM BASIN, NORTH CAROLINA	36	-78.9	36	-78.9	PLUTONIC ROCK	DIABASE				WHOLE ROCK	52	NOT			1.15	NOT					14.1	NOT						3.08					7.9	10.8	NOT			7.56	NOT			0.17	NOT
2009	[13240] MANDEVILLE C. W. (2009)	samp. 799		CASCADES / HIGH CASCADES / OREGON / MOUNT MAZAMA		42.5941	-121.6518	42.5941	-121.6518	PLUTONIC ROCK	GRANODIORITE				WHOLE ROCK
2009	[14184] PUFFER J. H. (2009)	samp. PAL-1 (.2)		CENTRAL ATLANTIC MAGMATIC PROVINCE - CAMP / UNITED STATES / PALISADES SILL	3 KM SOUTH OF I-95, FORT LEE, NORTHERN NEWARK BASIN, NEW JERSEY	40.85	-73.97	40.85	-73.97	PLUTONIC ROCK	NOT GIVEN				WHOLE ROCK	53.69	XRF			1.13	XRF					14.22	XRF					9.89							10.21	XRF			7.34	XRF			0.16	XRF
2009	[14184] PUFFER J. H. (2009)	samp. PAL-2 (.5)		CENTRAL ATLANTIC MAGMATIC PROVINCE - CAMP / UNITED STATES / PALISADES SILL	3 KM SOUTH OF I-95, FORT LEE, NORTHERN NEWARK BASIN, NEW JERSEY	40.85	-73.97	40.85	-73.97	PLUTONIC ROCK	NOT GIVEN				WHOLE ROCK	53.15	XRF			1.14	XRF					14.07	XRF					10.72							10.35	XRF			7.51	XRF			0.17	XRF
2009	[14184] PUFFER J. H. (2009)	samp. PAL-3 (1)		CENTRAL ATLANTIC MAGMATIC PROVINCE - CAMP / UNITED STATES / PALISADES SILL	3 KM SOUTH OF I-95, FORT LEE, NORTHERN NEWARK BASIN, NEW JERSEY	40.85	-73.97	40.85	-73.97	PLUTONIC ROCK	NOT GIVEN				WHOLE ROCK	53.1	XRF			1.18	XRF					14.19	XRF					10.85							10.32	XRF			7.59	XRF			0.18	XRF
2009	[14184] PUFFER J. H. (2009)	samp. PAL-4 (1.5)		CENTRAL ATLANTIC MAGMATIC PROVINCE - CAMP / UNITED STATES / PALISADES SILL	3 KM SOUTH OF I-95, FORT LEE, NORTHERN NEWARK BASIN, NEW JERSEY	40.85	-73.97	40.85	-73.97	PLUTONIC ROCK	NOT GIVEN				WHOLE ROCK	52.41	XRF			1.16	XRF					14.29	XRF					10.79							10.31	XRF			7.85	XRF			0.17	XRF
2009	[14184] PUFFER J. H. (2009)	samp. PAL-5 (1.75)		CENTRAL ATLANTIC MAGMATIC PROVINCE - CAMP / UNITED STATES / PALISADES SILL	3 KM SOUTH OF I-95, FORT LEE, NORTHERN NEWARK BASIN, NEW JERSEY	40.85	-73.97	40.85	-73.97	PLUTONIC ROCK	NOT GIVEN				WHOLE ROCK	52.17	XRF			1.09	XRF					14.07	XRF					10.98							10.12	XRF			7.8	XRF			0.18	XRF
2009	[14184] PUFFER J. H. (2009)	samp. PAL-6 (2)		CENTRAL ATLANTIC MAGMATIC PROVINCE - CAMP / UNITED STATES / PALISADES SILL	3 KM SOUTH OF I-95, FORT LEE, NORTHERN NEWARK BASIN, NEW JERSEY	40.85	-73.97	40.85	-73.97	PLUTONIC ROCK	NOT GIVEN				WHOLE ROCK	51.68	XRF			1.07	XRF					14.13	XRF					11.17							10.35	XRF			7.9	XRF			0.16	XRF
2009	[14184] PUFFER J. H. (2009)	samp. MI-1		CENTRAL ATLANTIC MAGMATIC PROVINCE - CAMP / UNITED STATES / PALISADES SILL	MOUNT IVY, NORTHERN NEWARK BASIN, NEW YORK	41.19	-74.03	41.19	-74.03	PLUTONIC ROCK	NOT GIVEN				WHOLE ROCK	53.8	XRF			1.29	XRF					14.68	XRF					11.86							9.89	XRF			6.32	XRF
2009	[14184] PUFFER J. H. (2009)	samp. MI-2		CENTRAL ATLANTIC MAGMATIC PROVINCE - CAMP / UNITED STATES / PALISADES SILL	MOUNT IVY, NORTHERN NEWARK BASIN, NEW YORK	41.19	-74.03	41.19	-74.03	PLUTONIC ROCK	NOT GIVEN				WHOLE ROCK	53.2	XRF			1.35	XRF					13.98	XRF					11.47							8.19	XRF			6.44	XRF
2009	[14184] PUFFER J. H. (2009)	samp. MI-3		CENTRAL ATLANTIC MAGMATIC PROVINCE - CAMP / UNITED STATES / PALISADES SILL	MOUNT IVY, NORTHERN NEWARK BASIN, NEW YORK	41.19	-74.03	41.19	-74.03	PLUTONIC ROCK	NOT GIVEN				WHOLE ROCK	53.46	XRF			1.3	XRF					14.58	XRF					12.04							9.15	XRF			6.42	XRF
1993	[14285] GIBSON S. A. (1993)	samp. 89SB138		COLORADO PLATEAU / NAVAJO SECTION / COLORADO / NAVAJO VOLCANIC FIELD	THE BEAST, DIKE	37.3	-108.5	37.4	-109	PLUTONIC ROCK	NOT GIVEN				WHOLE ROCK	53.67	XRF			1.67	XRF					11.23	XRF					7.1							7.64	XRF			8.2	XRF			0.1	XRF
1993	[14285] GIBSON S. A. (1993)	samp. 89SB142		COLORADO PLATEAU / NAVAJO SECTION / COLORADO / NAVAJO VOLCANIC FIELD	BENNETT PEAK	37.3	-108.5	37.4	-109	PLUTONIC ROCK	NOT GIVEN				WHOLE ROCK	54.43	XRF			1.68	XRF					11.42	XRF					6.96							7.59	XRF			8.17	XRF			0.13	XRF
1993	[14285] GIBSON S. A. (1993)	samp. 89SB144		COLORADO PLATEAU / NAVAJO SECTION / COLORADO / NAVAJO VOLCANIC FIELD	SHIP ROCK, DIKE	37.3	-108.5	37.4	-109	PLUTONIC ROCK	NOT GIVEN				WHOLE ROCK	54.14	XRF			1.96	XRF					11.4	XRF					7.4							7.45	XRF			7.69	XRF			0.11	XRF
1993	[14285] GIBSON S. A. (1993)	samp. 89SB150		COLORADO PLATEAU / NAVAJO SECTION / COLORADO / NAVAJO VOLCANIC FIELD	CHAIASTLA PEAK, INTRUSION	37.3	-108.5	37.4	-109	PLUTONIC ROCK	NOT GIVEN				WHOLE ROCK	55.73	XRF			1.04	XRF					11.75	XRF					6.67							7.07	XRF			8.39	XRF			0.1	XRF
1993	[14285] GIBSON S. A. (1993)	samp. 89SB154		COLORADO PLATEAU / NAVAJO SECTION / COLORADO / NAVAJO VOLCANIC FIELD	WEST OF BOUNDARY BUTTE, DIKE	37.3	-108.5	37.4	-109	PLUTONIC ROCK	NOT GIVEN				WHOLE ROCK	45.65	XRF			2.87	XRF					9.24	XRF					11.11							10.39	XRF			14.7	XRF			0.17	XRF
1993	[14285] GIBSON S. A. (1993)	samp. 89SB122		COLORADO PLATEAU / NAVAJO SECTION / COLORADO / DULCE DIKE SWARM	MONTEZUMA CREEK NEAR DULCE	37	-107	37	-107	PLUTONIC ROCK	NOT GIVEN				WHOLE ROCK	47.25	XRF			2.23	XRF					15.8	XRF					8.83							12.88	XRF			3.87	XRF			0.13	XRF
1993	[14285] GIBSON S. A. (1993)	samp. 89SB123		COLORADO PLATEAU / NAVAJO SECTION / COLORADO / DULCE DIKE SWARM	MONTEZUMA CREEK NEAR DULCE	37	-107	37	-107	PLUTONIC ROCK	NOT GIVEN				WHOLE ROCK	52.6	XRF			2	XRF					15.55	XRF					10.71							7.12	XRF			5.14	XRF			0.1	XRF
1993	[14285] GIBSON S. A. (1993)	samp. 89SB124		COLORADO PLATEAU / NAVAJO SECTION / COLORADO / DULCE DIKE SWARM	MONTEZUMA CREEK NEAR DULCE	37	-107	37	-107	PLUTONIC ROCK	NOT GIVEN				WHOLE ROCK	50.52	XRF			2.33	XRF					14.56	XRF					13.19							7.97	XRF			5.77	XRF			0.12	XRF
1993	[14285] GIBSON S. A. (1993)	samp. 89SB129		COLORADO PLATEAU / NAVAJO SECTION / COLORADO / DULCE DIKE SWARM	MONTEZUMA CREEK NEAR DULCE	37	-107	37	-107	PLUTONIC ROCK	NOT GIVEN				WHOLE ROCK	50.66	XRF			2.09	XRF					14.33	XRF					10.67							10.34	XRF			4.07	XRF			0.14	XRF
1993	[14285] GIBSON S. A. (1993)	samp. 8LT188		COLORADO PLATEAU / NAVAJO SECTION / COLORADO / DULCE DIKE SWARM	ROUTE 64, WEST OF CHAIASTLA PEAK	37	-107	37	-107	PLUTONIC ROCK	NOT GIVEN				WHOLE ROCK	48.25	XRF			2.05	XRF					14.92	XRF					10.13							10.09	XRF			6.16	XRF			0.13	XRF
1993	[14285] GIBSON S. A. (1993)	samp. 8LT189		COLORADO PLATEAU / NAVAJO SECTION / COLORADO / DULCE DIKE SWARM	ROUTE 64, WEST OF CHAIASTLA PEAK	37	-107	37	-107	PLUTONIC ROCK	NOT GIVEN				WHOLE ROCK	53.52	XRF			1.58	XRF					14.34	XRF					8.22							8.25	XRF			6.92	XRF			0.13	XRF
1993	[14285] GIBSON S. A. (1993)	samp. 8LT190		COLORADO PLATEAU / NAVAJO SECTION / COLORADO / DULCE DIKE SWARM	ROUTE 64, WEST OF CHAIASTLA PEAK	37	-107	37	-107	PLUTONIC ROCK	NOT GIVEN				WHOLE ROCK	46.63	XRF			1.54	XRF					12.24	XRF					10.95							11.29	XRF			12.12	XRF			0.22	XRF
1993	[14285] GIBSON S. A. (1993)	samp. 8LT187		RIO GRANDE RIFT / ESPANOLA BASIN / NEW MEXICO	LA CIENEGA, DIKES	36	-106.5	36	-106.5	PLUTONIC ROCK	NOT GIVEN				WHOLE ROCK	40.4	XRF			2.59	XRF					10.64	XRF					13.22							14.86	XRF			13.94	XRF			0.2	XRF
1993	[14285] GIBSON S. A. (1993)	samp. 89SB219		RIO GRANDE RIFT / ESPANOLA BASIN / NEW MEXICO	LA CIENEGA, DIKES	36	-106.5	36	-106.5	PLUTONIC ROCK	NOT GIVEN				WHOLE ROCK	43.14	XRF			2.48	XRF											14.02							11.21	XRF			13.09	XRF			0.2	XRF
1993	[14285] GIBSON S. A. (1993)	samp. 89SB29		RIO GRANDE RIFT / ESPANOLA BASIN / NEW MEXICO	OJO CALIENTE, DIKE	36.4	-106	36.4	-106	PLUTONIC ROCK	NOT GIVEN				WHOLE ROCK	42.54	XRF			2.3	XRF					13.6	XRF					14.09							12.88	XRF			8.91	XRF			0.2	XRF
1993	[14285] GIBSON S. A. (1993)	samp. 8LT20		RIO GRANDE RIFT / SAN LUIS BASIN / COLORADO / SPANISH PEAKS	IDEAL CANYON	37.5	-105	37.5	-105	PLUTONIC ROCK	NOT GIVEN				WHOLE ROCK	44.98	XRF			2.28	XRF					12.51	XRF					12.19							11.1	XRF			10.64	XRF
1993	[14285] GIBSON S. A. (1993)	samp. 8LT22		RIO GRANDE RIFT / SAN LUIS BASIN / COLORADO / SPANISH PEAKS	BEAR CREEK, DIKES, NE OF SPANISH PEAKS	37.5	-105	37.5	-105	PLUTONIC ROCK	NOT GIVEN				WHOLE ROCK	44.83	XRF			2.31	XRF					12.43	XRF					12.21							11.03	XRF			10.71	XRF			0.18	XRF
1993	[14285] GIBSON S. A. (1993)	samp. 8LT24		RIO GRANDE RIFT / SAN LUIS BASIN / COLORADO / SPANISH PEAKS	BEAR CREEK, DIKES, NE OF SPANISH PEAKS	37.5	-105	37.5	-105	PLUTONIC ROCK	NOT GIVEN				WHOLE ROCK	46.37	XRF			2.06	XRF					13.06	XRF					11.5							10.48	XRF			9.52	XRF			0.17	XRF
1993	[14285] GIBSON S. A. (1993)	samp. BLT36		RIO GRANDE RIFT / SAN LUIS BASIN / COLORADO / SPANISH PEAKS	WEST CANYON, SOUTH OF SPANISH PEAKS	37.5	-105	37.5	-105	PLUTONIC ROCK	NOT GIVEN				WHOLE ROCK	48.58	XRF			2.16	XRF					15.26	XRF					12.48							8.92	XRF			7.44	XRF			0.17	XRF
1993	[14285] GIBSON S. A. (1993)	samp. 8LT51		RIO GRANDE RIFT / SAN LUIS BASIN / COLORADO / SPANISH PEAKS	NW OF WALSENBURG	37.5	-105	37.5	-105	PLUTONIC ROCK	NOT GIVEN				WHOLE ROCK	46.34	XRF			1.47	XRF					13.71	XRF					10.68							10.67	XRF			10.89	XRF			0.18	XRF
1993	[14285] GIBSON S. A. (1993)	samp. 89SB232		RIO GRANDE RIFT / SAN LUIS BASIN / COLORADO / TWO BUTTES	MIDDLE SILL	37.5	-102.5	37.5	-102.5	PLUTONIC ROCK	NOT GIVEN				WHOLE ROCK	50.25	XRF			1.29	XRF					12.55	XRF					9.15							9.51	XRF			9.4	XRF			0.15	XRF
1993	[14285] GIBSON S. A. (1993)	samp. 89SB234		RIO GRANDE RIFT / SAN LUIS BASIN / COLORADO / TWO BUTTES	TOP SILL	37.5	-102.5	37.5	-102.5	PLUTONIC ROCK	NOT GIVEN				WHOLE ROCK	56.34	XRF			0.97	XRF					14.48	XRF					6.84							5.47	XRF			6.15	XRF			0.09	XRF
1993	[14285] GIBSON S. A. (1993)	samp. 89SB235		RIO GRANDE RIFT / SAN LUIS BASIN / COLORADO / TWO BUTTES	DIKE	37.5	-102.5	37.5	-102.5	PLUTONIC ROCK	NOT GIVEN				WHOLE ROCK	54.33	XRF			1.42	XRF					14.25	XRF					8.39							6.6	XRF			4.16	XRF			0.22	XRF
1993	[14285] GIBSON S. A. (1993)	samp. 89SB236		RIO GRANDE RIFT / SAN LUIS BASIN / COLORADO / TWO BUTTES	LOWER SILL	37.5	-102.5	37.5	-102.5	PLUTONIC ROCK	NOT GIVEN				WHOLE ROCK	53.84	XRF			1.07	XRF					13.57	XRF					7.32							7.43	XRF			7.65	XRF			0.12	XRF
1993	[14648] PHILPOTTS A. R. (1993)	samp. 3		CENTRAL ATLANTIC MAGMATIC PROVINCE - CAMP / UNITED STATES / HIGGANUM DIKE	ROAD CUT ALONG EXIT 9 OF ROUTE 9, HADDAM, CONNECTICUT	41.48	-72.51	41.48	-72.51	PLUTONIC ROCK	DIABASE				WHOLE ROCK	74.54	EMP (EPMA)			0.37	EMP (EPMA)					12.81	EMP (EPMA)						0.33					2.77	5.75	EMP (EPMA)			0.97	EMP (EPMA)			0.08	EMP (EPMA)
1993	[14648] PHILPOTTS A. R. (1993)	samp. 1		CENTRAL ATLANTIC MAGMATIC PROVINCE - CAMP / UNITED STATES / HIGGANUM DIKE	ROAD CUT ALONG EXIT 9 OF ROUTE 9, HADDAM, CONNECTICUT	41.48	-72.51	41.48	-72.51	PLUTONIC ROCK	DIABASE				WHOLE ROCK	51.02	XRF			1.23	XRF					15.32	XRF						1.15					9.77	11.07	XRF			6.83	XRF			0.18	XRF
1993	[14648] PHILPOTTS A. R. (1993)	samp. 3		CENTRAL ATLANTIC MAGMATIC PROVINCE - CAMP / UNITED STATES / HIGGANUM DIKE	ROAD CUT ALONG EXIT 9 OF ROUTE 9, HADDAM, CONNECTICUT	41.48	-72.51	41.48	-72.51	PLUTONIC ROCK	DIABASE				WHOLE ROCK	50.66	XRF			0.97	XRF					14.31	XRF						1.12					9.52	11.88	XRF			8.32	XRF			0.18	XRF
1993	[14648] PHILPOTTS A. R. (1993)	samp. 4		CENTRAL ATLANTIC MAGMATIC PROVINCE - CAMP / UNITED STATES / HIGGANUM DIKE	ROAD CUT ALONG EXIT 9 OF ROUTE 9, HADDAM, CONNECTICUT	41.48	-72.51	41.48	-72.51	PLUTONIC ROCK	DIABASE				WHOLE ROCK	50.93	XRF			1.21	XRF					13.74	XRF						1.21					10.29	12.08	XRF			7.58	XRF			0.19	XRF
1993	[14648] PHILPOTTS A. R. (1993)	samp. 4		CENTRAL ATLANTIC MAGMATIC PROVINCE - CAMP / UNITED STATES / HIGGANUM DIKE	ROAD CUT ALONG EXIT 9 OF ROUTE 9, HADDAM, CONNECTICUT	41.48	-72.51	41.48	-72.51	PLUTONIC ROCK	DIABASE				WHOLE ROCK	51.09	XRF			1.13	XRF					13.69	XRF						1.17					9.97	11.68	XRF			8.2	XRF			0.19	XRF
1995	[14656] GORRING M. L. (1995)	samp. A0.2		CENTRAL ATLANTIC MAGMATIC PROVINCE - CAMP / UNITED STATES / PALISADES SILL	FORT LEE, NORTHERN NEWARK BASIN, NEW JERSEY	40.85	-73.97	40.85	-73.97	PLUTONIC ROCK	DIABASE				WHOLE ROCK	52.77	DCPAES			1.15	DCPAES					14.22	DCPAES						2.25					8.06	10.51	DCPAES			7.44	DCPAES			0.18	DCPAES
1995	[14656] GORRING M. L. (1995)	samp. A1.0		CENTRAL ATLANTIC MAGMATIC PROVINCE - CAMP / UNITED STATES / PALISADES SILL	FORT LEE, NORTHERN NEWARK BASIN, NEW JERSEY	40.85	-73.97	40.85	-73.97	PLUTONIC ROCK	DIABASE				WHOLE ROCK	52.3	DCPAES			1.16	DCPAES					14.31	DCPAES						2.24					8.11	10.28	DCPAES			7.31	DCPAES			0.18	DCPAES
1995	[14656] GORRING M. L. (1995)	samp. A3.0		CENTRAL ATLANTIC MAGMATIC PROVINCE - CAMP / UNITED STATES / PALISADES SILL	FORT LEE, NORTHERN NEWARK BASIN, NEW JERSEY	40.85	-73.97	40.85	-73.97	PLUTONIC ROCK	DIABASE				WHOLE ROCK	52.63	DCPAES			1.11	DCPAES					14.02	DCPAES						2.1					8.25	10.37	DCPAES			7.99	DCPAES			0.18	DCPAES
1995	[14656] GORRING M. L. (1995)	samp. B5		CENTRAL ATLANTIC MAGMATIC PROVINCE - CAMP / UNITED STATES / PALISADES SILL	FORT LEE, NORTHERN NEWARK BASIN, NEW JERSEY	40.85	-73.97	40.85	-73.97	PLUTONIC ROCK	DIABASE				WHOLE ROCK	51.16	DCPAES			0.97	DCPAES					12.49	DCPAES						1.66					8.02	10.21	DCPAES			9.71	DCPAES			0.17	DCPAES
1995	[14656] GORRING M. L. (1995)	samp. B7		CENTRAL ATLANTIC MAGMATIC PROVINCE - CAMP / UNITED STATES / PALISADES SILL	FORT LEE, NORTHERN NEWARK BASIN, NEW JERSEY	40.85	-73.97	40.85	-73.97	PLUTONIC ROCK	DIABASE				WHOLE ROCK	50.84	DCPAES			1	DCPAES					13.19	DCPAES						1.81					8.16	10.41	DCPAES			9.55	DCPAES			0.17	DCPAES
1995	[14656] GORRING M. L. (1995)	samp. B9		CENTRAL ATLANTIC MAGMATIC PROVINCE - CAMP / UNITED STATES / PALISADES SILL	FORT LEE, NORTHERN NEWARK BASIN, NEW JERSEY	40.85	-73.97	40.85	-73.97	PLUTONIC ROCK	DIABASE				WHOLE ROCK	50.38	DCPAES			0.87	DCPAES					10.87	DCPAES						1.53					8.84	9.76	DCPAES			13.05	DCPAES			0.18	DCPAES
1995	[14656] GORRING M. L. (1995)	samp. B11		CENTRAL ATLANTIC MAGMATIC PROVINCE - CAMP / UNITED STATES / PALISADES SILL	FORT LEE, NORTHERN NEWARK BASIN, NEW JERSEY	40.85	-73.97	40.85	-73.97	PLUTONIC ROCK	DIABASE				WHOLE ROCK	49.75	DCPAES			0.89	DCPAES					11.33	DCPAES						2.63					8.29	9.39	DCPAES			13.78	DCPAES			0.18	DCPAES
1995	[14656] GORRING M. L. (1995)	samp. B13		CENTRAL ATLANTIC MAGMATIC PROVINCE - CAMP / UNITED STATES / PALISADES SILL	FORT LEE, NORTHERN NEWARK BASIN, NEW JERSEY	40.85	-73.97	40.85	-73.97	PLUTONIC ROCK	DIABASE				WHOLE ROCK	49.08	DCPAES			0.81	DCPAES					10.41	DCPAES						1.61					9.13	8.68	DCPAES			14.83	DCPAES			0.18	DCPAES
1995	[14656] GORRING M. L. (1995)	samp. B14		CENTRAL ATLANTIC MAGMATIC PROVINCE - CAMP / UNITED STATES / PALISADES SILL	FORT LEE, NORTHERN NEWARK BASIN, NEW JERSEY	40.85	-73.97	40.85	-73.97	PLUTONIC ROCK	DIABASE				WHOLE ROCK	47.54	DCPAES			0.76	DCPAES					10.04	DCPAES						1.77					10.22	7.2	DCPAES			17.41	DCPAES			0.19	DCPAES
1995	[14656] GORRING M. L. (1995)	samp. B15		CENTRAL ATLANTIC MAGMATIC PROVINCE - CAMP / UNITED STATES / PALISADES SILL	FORT LEE, NORTHERN NEWARK BASIN, NEW JERSEY	40.85	-73.97	40.85	-73.97	PLUTONIC ROCK	DIABASE				WHOLE ROCK	47.97	DCPAES			0.75	DCPAES					8.92	DCPAES						2.48					11.01	7.03	DCPAES			20.37	DCPAES			0.21	DCPAES
1995	[14656] GORRING M. L. (1995)	samp. B16		CENTRAL ATLANTIC MAGMATIC PROVINCE - CAMP / UNITED STATES / PALISADES SILL	FORT LEE, NORTHERN NEWARK BASIN, NEW JERSEY	40.85	-73.97	40.85	-73.97	PLUTONIC ROCK	DIABASE				WHOLE ROCK	47.38	DCPAES			0.72	DCPAES					9.09	DCPAES						2.64					10.88	6.77	DCPAES			18.81	DCPAES			0.21	DCPAES
1995	[14656] GORRING M. L. (1995)	samp. B17		CENTRAL ATLANTIC MAGMATIC PROVINCE - CAMP / UNITED STATES / PALISADES SILL	FORT LEE, NORTHERN NEWARK BASIN, NEW JERSEY	40.85	-73.97	40.85	-73.97	PLUTONIC ROCK	DIABASE				WHOLE ROCK	50.65	DCPAES			1.02	DCPAES					13.15	DCPAES						2.7					7.58	10.07	DCPAES			10.31	DCPAES			0.17	DCPAES
1995	[14656] GORRING M. L. (1995)	samp. B18		CENTRAL ATLANTIC MAGMATIC PROVINCE - CAMP / UNITED STATES / PALISADES SILL	FORT LEE, NORTHERN NEWARK BASIN, NEW JERSEY	40.85	-73.97	40.85	-73.97	PLUTONIC ROCK	DIABASE				WHOLE ROCK	46.61	DCPAES			0.66	DCPAES					9.06	DCPAES						2.61					11.27	6.92	DCPAES			18.19	DCPAES			0.21	DCPAES
1995	[14656] GORRING M. L. (1995)	samp. B19		CENTRAL ATLANTIC MAGMATIC PROVINCE - CAMP / UNITED STATES / PALISADES SILL	FORT LEE, NORTHERN NEWARK BASIN, NEW JERSEY	40.85	-73.97	40.85	-73.97	PLUTONIC ROCK	DIABASE				WHOLE ROCK	47.66	DCPAES			0.72	DCPAES					8.64	DCPAES						1.74					12	7.33	DCPAES			18.55	DCPAES			0.21	DCPAES
1995	[14656] GORRING M. L. (1995)	samp. B20		CENTRAL ATLANTIC MAGMATIC PROVINCE - CAMP / UNITED STATES / PALISADES SILL	FORT LEE, NORTHERN NEWARK BASIN, NEW JERSEY	40.85	-73.97	40.85	-73.97	PLUTONIC ROCK	DIABASE				WHOLE ROCK	50.19	DCPAES			0.87	DCPAES					11.52	DCPAES						2.35					9.41	9.51	DCPAES			12.31	DCPAES			0.19	DCPAES
1995	[14656] GORRING M. L. (1995)	samp. B21		CENTRAL ATLANTIC MAGMATIC PROVINCE - CAMP / UNITED STATES / PALISADES SILL	FORT LEE, NORTHERN NEWARK BASIN, NEW JERSEY	40.85	-73.97	40.85	-73.97	PLUTONIC ROCK	DIABASE				WHOLE ROCK	52.03	DCPAES			0.91	DCPAES					13.02	DCPAES						1.59					7.97	10.03	DCPAES			9.05	DCPAES			0.17	DCPAES
1995	[14656] GORRING M. L. (1995)	samp. B22		CENTRAL ATLANTIC MAGMATIC PROVINCE - CAMP / UNITED STATES / PALISADES SILL	FORT LEE, NORTHERN NEWARK BASIN, NEW JERSEY	40.85	-73.97	40.85	-73.97	PLUTONIC ROCK	DIABASE				WHOLE ROCK	52.21	DCPAES			0.87	DCPAES					12.55	DCPAES						1.69					8.36	10.52	DCPAES			9.73	DCPAES			0.18	DCPAES
1995	[14656] GORRING M. L. (1995)	samp. B23		CENTRAL ATLANTIC MAGMATIC PROVINCE - CAMP / UNITED STATES / PALISADES SILL	FORT LEE, NORTHERN NEWARK BASIN, NEW JERSEY	40.85	-73.97	40.85	-73.97	PLUTONIC ROCK	DIABASE				WHOLE ROCK	52	DCPAES			0.91	DCPAES					12.43	DCPAES						1.88					8.32	10.51	DCPAES			10.12	DCPAES			0.18	DCPAES
1995	[14656] GORRING M. L. (1995)	samp. B27		CENTRAL ATLANTIC MAGMATIC PROVINCE - CAMP / UNITED STATES / PALISADES SILL	FORT LEE, NORTHERN NEWARK BASIN, NEW JERSEY	40.85	-73.97	40.85	-73.97	PLUTONIC ROCK	DIABASE				WHOLE ROCK	52.17	DCPAES			0.89	DCPAES					11.37	DCPAES						2					8.32	10.21	DCPAES			11.86	DCPAES			0.18	DCPAES
1995	[14656] GORRING M. L. (1995)	samp. B31		CENTRAL ATLANTIC MAGMATIC PROVINCE - CAMP / UNITED STATES / PALISADES SILL	FORT LEE, NORTHERN NEWARK BASIN, NEW JERSEY	40.85	-73.97	40.85	-73.97	PLUTONIC ROCK	DIABASE				WHOLE ROCK	51.99	DCPAES			0.85	DCPAES					11.62	DCPAES						1.55					8.24	10.09	DCPAES			11.3	DCPAES			0.17	DCPAES
1995	[14656] GORRING M. L. (1995)	samp. B35		CENTRAL ATLANTIC MAGMATIC PROVINCE - CAMP / UNITED STATES / PALISADES SILL	FORT LEE, NORTHERN NEWARK BASIN, NEW JERSEY	40.85	-73.97	40.85	-73.97	PLUTONIC ROCK	DIABASE				WHOLE ROCK	52.87	DCPAES			0.85	DCPAES					12.72	DCPAES						1.93					7.67	10.68	DCPAES			9.83	DCPAES			0.17	DCPAES
1995	[14656] GORRING M. L. (1995)	samp. B39		CENTRAL ATLANTIC MAGMATIC PROVINCE - CAMP / UNITED STATES / PALISADES SILL	FORT LEE, NORTHERN NEWARK BASIN, NEW JERSEY	40.85	-73.97	40.85	-73.97	PLUTONIC ROCK	DIABASE				WHOLE ROCK	53.08	DCPAES			0.9	DCPAES					12.75	DCPAES						2.52					7.23	10.63	DCPAES			9.74	DCPAES			0.18	DCPAES
1995	[14656] GORRING M. L. (1995)	samp. B43		CENTRAL ATLANTIC MAGMATIC PROVINCE - CAMP / UNITED STATES / PALISADES SILL	FORT LEE, NORTHERN NEWARK BASIN, NEW JERSEY	40.85	-73.97	40.85	-73.97	PLUTONIC ROCK	DIABASE				WHOLE ROCK	52.91	DCPAES			0.86	DCPAES					12.88	DCPAES						1.79					7.69	10.24	DCPAES			9.77	DCPAES			0.17	DCPAES
1995	[14656] GORRING M. L. (1995)	samp. B47		CENTRAL ATLANTIC MAGMATIC PROVINCE - CAMP / UNITED STATES / PALISADES SILL	FORT LEE, NORTHERN NEWARK BASIN, NEW JERSEY	40.85	-73.97	40.85	-73.97	PLUTONIC ROCK	DIABASE				WHOLE ROCK	53.79	DCPAES			0.91	DCPAES					12.59	DCPAES						1.86					7.96	10.4	DCPAES			10.08	DCPAES			0.18	DCPAES
1995	[14656] GORRING M. L. (1995)	samp. C50		CENTRAL ATLANTIC MAGMATIC PROVINCE - CAMP / UNITED STATES / PALISADES SILL	FORT LEE, NORTHERN NEWARK BASIN, NEW JERSEY	40.85	-73.97	40.85	-73.97	PLUTONIC ROCK	DIABASE				WHOLE ROCK	53.35	DCPAES			0.79	DCPAES					11.24	DCPAES						1.08					8.63	9.06	DCPAES			11.5	DCPAES			0.18	DCPAES
1995	[14656] GORRING M. L. (1995)	samp. C52		CENTRAL ATLANTIC MAGMATIC PROVINCE - CAMP / UNITED STATES / PALISADES SILL	FORT LEE, NORTHERN NEWARK BASIN, NEW JERSEY	40.85	-73.97	40.85	-73.97	PLUTONIC ROCK	DIABASE				WHOLE ROCK	53.08	DCPAES			0.76	DCPAES					12.19	DCPAES						1.54					8.01	10.41	DCPAES			11.19	DCPAES			0.18	DCPAES
1995	[14656] GORRING M. L. (1995)	samp. B55		CENTRAL ATLANTIC MAGMATIC PROVINCE - CAMP / UNITED STATES / PALISADES SILL	FORT LEE, NORTHERN NEWARK BASIN, NEW JERSEY	40.85	-73.97	40.85	-73.97	PLUTONIC ROCK	DIABASE				WHOLE ROCK	52.8	DCPAES			0.81	DCPAES					14.89	DCPAES						1.88					6.75	11.24	DCPAES			8.59	DCPAES			0.16	DCPAES
1995	[14656] GORRING M. L. (1995)	samp. C58		CENTRAL ATLANTIC MAGMATIC PROVINCE - CAMP / UNITED STATES / PALISADES SILL	FORT LEE, NORTHERN NEWARK BASIN, NEW JERSEY	40.85	-73.97	40.85	-73.97	PLUTONIC ROCK	DIABASE				WHOLE ROCK	52.71	DCPAES			0.85	DCPAES					13.78	DCPAES						1.86					7.19	11	DCPAES			9.02	DCPAES			0.16	DCPAES
1995	[14656] GORRING M. L. (1995)	samp. C60		CENTRAL ATLANTIC MAGMATIC PROVINCE - CAMP / UNITED STATES / PALISADES SILL	FORT LEE, NORTHERN NEWARK BASIN, NEW JERSEY	40.85	-73.97	40.85	-73.97	PLUTONIC ROCK	DIABASE				WHOLE ROCK	52.7	DCPAES			0.9	DCPAES					13.59	DCPAES						1.49					7.66	11.1	DCPAES			9.11	DCPAES			0.16	DCPAES
1995	[14656] GORRING M. L. (1995)	samp. B63		CENTRAL ATLANTIC MAGMATIC PROVINCE - CAMP / UNITED STATES / PALISADES SILL	FORT LEE, NORTHERN NEWARK BASIN, NEW JERSEY	40.85	-73.97	40.85	-73.97	PLUTONIC ROCK	DIABASE				WHOLE ROCK	52.55	DCPAES			0.9	DCPAES					14.01	DCPAES						1.77					7.64	11.38	DCPAES			8.77	DCPAES			0.17	DCPAES
1995	[14656] GORRING M. L. (1995)	samp. B67		CENTRAL ATLANTIC MAGMATIC PROVINCE - CAMP / UNITED STATES / PALISADES SILL	FORT LEE, NORTHERN NEWARK BASIN, NEW JERSEY	40.85	-73.97	40.85	-73.97	PLUTONIC ROCK	DIABASE				WHOLE ROCK	52.18	DCPAES			0.89	DCPAES					14.28	DCPAES						1.57					7.65	11.16	DCPAES			8.65	DCPAES			0.17	DCPAES
1995	[14656] GORRING M. L. (1995)	samp. B70		CENTRAL ATLANTIC MAGMATIC PROVINCE - CAMP / UNITED STATES / PALISADES SILL	FORT LEE, NORTHERN NEWARK BASIN, NEW JERSEY	40.85	-73.97	40.85	-73.97	PLUTONIC ROCK	DIABASE				WHOLE ROCK	52.03	DCPAES			0.91	DCPAES					14.12	DCPAES						1.98					7.44	11.28	DCPAES			8.54	DCPAES			0.16	DCPAES
1995	[14656] GORRING M. L. (1995)	samp. C74		CENTRAL ATLANTIC MAGMATIC PROVINCE - CAMP / UNITED STATES / PALISADES SILL	FORT LEE, NORTHERN NEWARK BASIN, NEW JERSEY	40.85	-73.97	40.85	-73.97	PLUTONIC ROCK	DIABASE				WHOLE ROCK	52.25	DCPAES			0.83	DCPAES					14.81	DCPAES						1.92					6.95	11.2	DCPAES			8.4	DCPAES			0.16	DCPAES
1995	[14656] GORRING M. L. (1995)	samp. C78		CENTRAL ATLANTIC MAGMATIC PROVINCE - CAMP / UNITED STATES / PALISADES SILL	FORT LEE, NORTHERN NEWARK BASIN, NEW JERSEY	40.85	-73.97	40.85	-73.97	PLUTONIC ROCK	DIABASE				WHOLE ROCK	52.52	DCPAES			0.87	DCPAES					14.73	DCPAES						1.94					7.29	11.24	DCPAES			8.25	DCPAES			0.16	DCPAES
1995	[14656] GORRING M. L. (1995)	samp. C83		CENTRAL ATLANTIC MAGMATIC PROVINCE - CAMP / UNITED STATES / PALISADES SILL	FORT LEE, NORTHERN NEWARK BASIN, NEW JERSEY	40.85	-73.97	40.85	-73.97	PLUTONIC ROCK	DIABASE				WHOLE ROCK	52.43	DCPAES			0.84	DCPAES					15.84	DCPAES						1.4					7.02	10.48	DCPAES			7.24	DCPAES			0.15	DCPAES
1995	[14656] GORRING M. L. (1995)	samp. C89		CENTRAL ATLANTIC MAGMATIC PROVINCE - CAMP / UNITED STATES / PALISADES SILL	FORT LEE, NORTHERN NEWARK BASIN, NEW JERSEY	40.85	-73.97	40.85	-73.97	PLUTONIC ROCK	DIABASE				WHOLE ROCK	52.33	DCPAES			0.89	DCPAES					14.56	DCPAES						1.78					7.62	11.08	DCPAES			7.71	DCPAES			0.17	DCPAES
1995	[14656] GORRING M. L. (1995)	samp. C94		CENTRAL ATLANTIC MAGMATIC PROVINCE - CAMP / UNITED STATES / PALISADES SILL	FORT LEE, NORTHERN NEWARK BASIN, NEW JERSEY	40.85	-73.97	40.85	-73.97	PLUTONIC ROCK	DIABASE				WHOLE ROCK	52.29	DCPAES			0.98	DCPAES					14.58	DCPAES						2.27					7.91	11.18	DCPAES			7.63	DCPAES			0.17	DCPAES
1995	[14656] GORRING M. L. (1995)	samp. C98		CENTRAL ATLANTIC MAGMATIC PROVINCE - CAMP / UNITED STATES / PALISADES SILL	FORT LEE, NORTHERN NEWARK BASIN, NEW JERSEY	40.85	-73.97	40.85	-73.97	PLUTONIC ROCK	DIABASE				WHOLE ROCK	52.43	DCPAES			0.87	DCPAES					13.77	DCPAES						1.65					7.66	10.73	DCPAES			9.06	DCPAES			0.17	DCPAES
1995	[14656] GORRING M. L. (1995)	samp. C105		CENTRAL ATLANTIC MAGMATIC PROVINCE - CAMP / UNITED STATES / PALISADES SILL	FORT LEE, NORTHERN NEWARK BASIN, NEW JERSEY	40.85	-73.97	40.85	-73.97	PLUTONIC ROCK	DIABASE				WHOLE ROCK	52.46	DCPAES			0.84	DCPAES					13.64	DCPAES						1.68					7.77	11	DCPAES			8.92	DCPAES			0.18	DCPAES
2001	[14657] PUFFER J. H. (2001)	samp. LF78		CENTRAL ATLANTIC MAGMATIC PROVINCE - CAMP / UNITED STATES / PREAKNESS BASALT	WATCHUNG MOUNTAINS, NEWARK BASIN, NEW JERSEY	40.67	-74.45	40.67	-74.45	PLUTONIC ROCK	NOT GIVEN	COARSE-GRAINED			WHOLE ROCK	53.89	NOT			1.91	NOT					10.36	NOT					16.95							5.49	NOT			3.61	NOT			0.28	NOT
2001	[14657] PUFFER J. H. (2001)	samp. LF89B		CENTRAL ATLANTIC MAGMATIC PROVINCE - CAMP / UNITED STATES / PREAKNESS BASALT	WATCHUNG MOUNTAINS, NEWARK BASIN, NEW JERSEY	40.67	-74.45	40.67	-74.45	PLUTONIC ROCK	NOT GIVEN	COARSE-GRAINED			WHOLE ROCK	53.98	NOT			1.58	NOT					10.81	NOT					16.38							5.96	NOT			4.23	NOT			0.22	NOT
2001	[14657] PUFFER J. H. (2001)	samp. WM5		CENTRAL ATLANTIC MAGMATIC PROVINCE - CAMP / UNITED STATES / PREAKNESS BASALT	WATCHUNG MOUNTAINS, NEWARK BASIN, NEW JERSEY	40.67	-74.45	40.67	-74.45	PLUTONIC ROCK	NOT GIVEN	COARSE-GRAINED			WHOLE ROCK	52.25	NOT			1.29	NOT					12.27	NOT					14.38							7.08	NOT			5.96	NOT			0.25	NOT
1987	[14658] SHIRLEY D. N. (1987)	samp. 80B-0		CENTRAL ATLANTIC MAGMATIC PROVINCE - CAMP / UNITED STATES / PALISADES SILL	GEORGE WASHINGTON BRIDGE SECTION, NEWARK BASIN, NEW JERSEY	40.87	-73.97	40.87	-73.97	PLUTONIC ROCK	NOT GIVEN				WHOLE ROCK																			1.09	INAA				2.4	INAA							0.05	INAA
1987	[14658] SHIRLEY D. N. (1987)	samp. 80B-1		CENTRAL ATLANTIC MAGMATIC PROVINCE - CAMP / UNITED STATES / PALISADES SILL	GEORGE WASHINGTON BRIDGE SECTION, NEWARK BASIN, NEW JERSEY	40.87	-73.97	40.87	-73.97	PLUTONIC ROCK	NOT GIVEN				WHOLE ROCK	55.4	EMP (EPMA)			1.05	EMP (EPMA)					14.27	EMP (EPMA)							8.92	INAA				9.09	INAA			6.6	EMP (EPMA)			0.16	INAA
1987	[14658] SHIRLEY D. N. (1987)	samp. 80B-3		CENTRAL ATLANTIC MAGMATIC PROVINCE - CAMP / UNITED STATES / PALISADES SILL	GEORGE WASHINGTON BRIDGE SECTION, NEWARK BASIN, NEW JERSEY	40.87	-73.97	40.87	-73.97	PLUTONIC ROCK	NOT GIVEN				WHOLE ROCK	50.35	EMP (EPMA)			0.79	EMP (EPMA)					12.24	EMP (EPMA)							10.99	INAA				11.02	INAA			11.49	EMP (EPMA)			0.17	INAA
1987	[14658] SHIRLEY D. N. (1987)	samp. 80B-6		CENTRAL ATLANTIC MAGMATIC PROVINCE - CAMP / UNITED STATES / PALISADES SILL	GEORGE WASHINGTON BRIDGE SECTION, NEWARK BASIN, NEW JERSEY	40.87	-73.97	40.87	-73.97	PLUTONIC ROCK	NOT GIVEN				WHOLE ROCK	51.87	EMP (EPMA)			0.73	EMP (EPMA)					10.53	EMP (EPMA)							11.45	INAA				10.6	INAA			14.19	EMP (EPMA)			0.18	INAA
1987	[14658] SHIRLEY D. N. (1987)	samp. 80B-7		CENTRAL ATLANTIC MAGMATIC PROVINCE - CAMP / UNITED STATES / PALISADES SILL	GEORGE WASHINGTON BRIDGE SECTION, NEWARK BASIN, NEW JERSEY	40.87	-73.97	40.87	-73.97	PLUTONIC ROCK	NOT GIVEN				WHOLE ROCK	51.8	EMP (EPMA)			0.96	EMP (EPMA)					12.8	EMP (EPMA)							9.83	INAA				10.47	INAA			10.2	EMP (EPMA)			0.16	INAA
1987	[14658] SHIRLEY D. N. (1987)	samp. 80B-8		CENTRAL ATLANTIC MAGMATIC PROVINCE - CAMP / UNITED STATES / PALISADES SILL	GEORGE WASHINGTON BRIDGE SECTION, NEWARK BASIN, NEW JERSEY	40.87	-73.97	40.87	-73.97	PLUTONIC ROCK	NOT GIVEN				WHOLE ROCK	52.79	EMP (EPMA)			1.05	EMP (EPMA)					12.52	EMP (EPMA)							10.33	INAA				12.07	INAA			9.18	EMP (EPMA)			0.17	INAA
1987	[14658] SHIRLEY D. N. (1987)	samp. 80B-9		CENTRAL ATLANTIC MAGMATIC PROVINCE - CAMP / UNITED STATES / PALISADES SILL	GEORGE WASHINGTON BRIDGE SECTION, NEWARK BASIN, NEW JERSEY	40.87	-73.97	40.87	-73.97	PLUTONIC ROCK	NOT GIVEN				WHOLE ROCK	53.05	EMP (EPMA)			1.11	EMP (EPMA)					11.04	EMP (EPMA)							10.22	INAA				11.46	INAA			11.42	EMP (EPMA)			0.18	INAA
1987	[14658] SHIRLEY D. N. (1987)	samp. 80B-11		CENTRAL ATLANTIC MAGMATIC PROVINCE - CAMP / UNITED STATES / PALISADES SILL	GEORGE WASHINGTON BRIDGE SECTION, NEWARK BASIN, NEW JERSEY	40.87	-73.97	40.87	-73.97	PLUTONIC ROCK	NOT GIVEN				WHOLE ROCK	52.11	EMP (EPMA)			0.69	EMP (EPMA)					10.92	EMP (EPMA)							10.79	INAA				11.54	INAA			11.35	EMP (EPMA)			0.19	INAA
1987	[14658] SHIRLEY D. N. (1987)	samp. 80B-12		CENTRAL ATLANTIC MAGMATIC PROVINCE - CAMP / UNITED STATES / PALISADES SILL	GEORGE WASHINGTON BRIDGE SECTION, NEWARK BASIN, NEW JERSEY	40.87	-73.97	40.87	-73.97	PLUTONIC ROCK	NOT GIVEN				WHOLE ROCK	52.56	EMP (EPMA)			0.84	EMP (EPMA)					11.89	EMP (EPMA)							10.91	INAA				11.26	INAA			11.44	EMP (EPMA)			0.19	INAA
1987	[14658] SHIRLEY D. N. (1987)	samp. 80B-10		CENTRAL ATLANTIC MAGMATIC PROVINCE - CAMP / UNITED STATES / PALISADES SILL	GEORGE WASHINGTON BRIDGE SECTION, NEWARK BASIN, NEW JERSEY	40.87	-73.97	40.87	-73.97	PLUTONIC ROCK	NOT GIVEN				WHOLE ROCK	52.19	EMP (EPMA)			0.96	EMP (EPMA)					11.27	EMP (EPMA)							10.56	INAA				10.94	INAA			11.55	EMP (EPMA)			0.18	INAA
1987	[14658] SHIRLEY D. N. (1987)	samp. 80B-13		CENTRAL ATLANTIC MAGMATIC PROVINCE - CAMP / UNITED STATES / PALISADES SILL	GEORGE WASHINGTON BRIDGE SECTION, NEWARK BASIN, NEW JERSEY	40.87	-73.97	40.87	-73.97	PLUTONIC ROCK	NOT GIVEN				WHOLE ROCK	53	EMP (EPMA)			0.87	EMP (EPMA)					12.11	EMP (EPMA)							10.17	INAA				11.11	INAA			10.42	EMP (EPMA)			0.18	INAA
1987	[14658] SHIRLEY D. N. (1987)	samp. 80B-14		CENTRAL ATLANTIC MAGMATIC PROVINCE - CAMP / UNITED STATES / PALISADES SILL	GEORGE WASHINGTON BRIDGE SECTION, NEWARK BASIN, NEW JERSEY	40.87	-73.97	40.87	-73.97	PLUTONIC ROCK	NOT GIVEN				WHOLE ROCK	52.71	EMP (EPMA)			0.79	EMP (EPMA)					12.57	EMP (EPMA)							9.75	INAA				10.91	INAA			9.57	EMP (EPMA)			0.17	INAA
1987	[14658] SHIRLEY D. N. (1987)	samp. 80B-15		CENTRAL ATLANTIC MAGMATIC PROVINCE - CAMP / UNITED STATES / PALISADES SILL	GEORGE WASHINGTON BRIDGE SECTION, NEWARK BASIN, NEW JERSEY	40.87	-73.97	40.87	-73.97	PLUTONIC ROCK	NOT GIVEN				WHOLE ROCK	52.82	EMP (EPMA)			0.8	EMP (EPMA)					11.51	EMP (EPMA)							10.51	INAA				11.22	INAA			9.9	EMP (EPMA)			0.18	INAA
1987	[14658] SHIRLEY D. N. (1987)	samp. 80B-16		CENTRAL ATLANTIC MAGMATIC PROVINCE - CAMP / UNITED STATES / PALISADES SILL	GEORGE WASHINGTON BRIDGE SECTION, NEWARK BASIN, NEW JERSEY	40.87	-73.97	40.87	-73.97	PLUTONIC ROCK	NOT GIVEN				WHOLE ROCK	52.26	EMP (EPMA)			0.73	EMP (EPMA)					12.34	EMP (EPMA)							10.22	INAA				13.03	INAA			8.03	EMP (EPMA)			0.17	INAA
1987	[14658] SHIRLEY D. N. (1987)	samp. 80B-17		CENTRAL ATLANTIC MAGMATIC PROVINCE - CAMP / UNITED STATES / PALISADES SILL	GEORGE WASHINGTON BRIDGE SECTION, NEWARK BASIN, NEW JERSEY	40.87	-73.97	40.87	-73.97	PLUTONIC ROCK	NOT GIVEN				WHOLE ROCK	53.56	EMP (EPMA)			1.05	EMP (EPMA)					14.04	EMP (EPMA)							10.26	INAA				12.09	INAA			7.02	EMP (EPMA)			0.17	INAA
1987	[14658] SHIRLEY D. N. (1987)	samp. 80-43		CENTRAL ATLANTIC MAGMATIC PROVINCE - CAMP / UNITED STATES / PALISADES SILL	GEORGE WASHINGTON BRIDGE SECTION, NEWARK BASIN, NEW JERSEY	40.87	-73.97	40.87	-73.97	PLUTONIC ROCK	NOT GIVEN				WHOLE ROCK	55.59	EMP (EPMA)			0.96	EMP (EPMA)					14.39	EMP (EPMA)							7.84	INAA				8.85	INAA			8.63	EMP (EPMA)			0.14	INAA
1987	[14658] SHIRLEY D. N. (1987)	samp. 80-42		CENTRAL ATLANTIC MAGMATIC PROVINCE - CAMP / UNITED STATES / PALISADES SILL	GEORGE WASHINGTON BRIDGE SECTION, NEWARK BASIN, NEW JERSEY	40.87	-73.97	40.87	-73.97	PLUTONIC ROCK	NOT GIVEN				WHOLE ROCK	54.19	EMP (EPMA)			0.92	EMP (EPMA)					14.87	EMP (EPMA)							8.7	INAA				10.33	INAA			7.86	EMP (EPMA)			0.16	INAA
1987	[14658] SHIRLEY D. N. (1987)	samp. 80-41		CENTRAL ATLANTIC MAGMATIC PROVINCE - CAMP / UNITED STATES / PALISADES SILL	GEORGE WASHINGTON BRIDGE SECTION, NEWARK BASIN, NEW JERSEY	40.87	-73.97	40.87	-73.97	PLUTONIC ROCK	NOT GIVEN				WHOLE ROCK	53.48	EMP (EPMA)			1.07	EMP (EPMA)					14.67	EMP (EPMA)							9.74	INAA				11.01	INAA			7.67	EMP (EPMA)			0.17	INAA
1987	[14658] SHIRLEY D. N. (1987)	samp. 80-40		CENTRAL ATLANTIC MAGMATIC PROVINCE - CAMP / UNITED STATES / PALISADES SILL	GEORGE WASHINGTON BRIDGE SECTION, NEWARK BASIN, NEW JERSEY	40.87	-73.97	40.87	-73.97	PLUTONIC ROCK	NOT GIVEN				WHOLE ROCK	56.09	EMP (EPMA)			1.08	EMP (EPMA)					15.89	EMP (EPMA)							7.83	INAA				8.98	INAA			6.27	EMP (EPMA)			0.13	INAA
1987	[14658] SHIRLEY D. N. (1987)	samp. 80-39		CENTRAL ATLANTIC MAGMATIC PROVINCE - CAMP / UNITED STATES / PALISADES SILL	GEORGE WASHINGTON BRIDGE SECTION, NEWARK BASIN, NEW JERSEY	40.87	-73.97	40.87	-73.97	PLUTONIC ROCK	NOT GIVEN				WHOLE ROCK	53	EMP (EPMA)			1.42	EMP (EPMA)					16.58	EMP (EPMA)							9.29	INAA				10.11	INAA			5.93	EMP (EPMA)			0.16	INAA
1987	[14658] SHIRLEY D. N. (1987)	samp. 80-38		CENTRAL ATLANTIC MAGMATIC PROVINCE - CAMP / UNITED STATES / PALISADES SILL	GEORGE WASHINGTON BRIDGE SECTION, NEWARK BASIN, NEW JERSEY	40.87	-73.97	40.87	-73.97	PLUTONIC ROCK	NOT GIVEN				WHOLE ROCK	52.41	EMP (EPMA)			1.34	EMP (EPMA)					15.38	EMP (EPMA)							10.15	INAA				10.14	INAA			5.24	EMP (EPMA)			0.16	INAA
1987	[14658] SHIRLEY D. N. (1987)	samp. 80-44		CENTRAL ATLANTIC MAGMATIC PROVINCE - CAMP / UNITED STATES / PALISADES SILL	GEORGE WASHINGTON BRIDGE SECTION, NEWARK BASIN, NEW JERSEY	40.87	-73.97	40.87	-73.97	PLUTONIC ROCK	NOT GIVEN				WHOLE ROCK	55.87	EMP (EPMA)			0.96	EMP (EPMA)					15.26	EMP (EPMA)							9.2	INAA				7.86	INAA			5.68	EMP (EPMA)			0.15	INAA
1987	[14658] SHIRLEY D. N. (1987)	samp. 80-37		CENTRAL ATLANTIC MAGMATIC PROVINCE - CAMP / UNITED STATES / PALISADES SILL	GEORGE WASHINGTON BRIDGE SECTION, NEWARK BASIN, NEW JERSEY	40.87	-73.97	40.87	-73.97	PLUTONIC ROCK	NOT GIVEN				WHOLE ROCK	54.9	EMP (EPMA)			1.38	EMP (EPMA)					16.33	EMP (EPMA)							10.9	INAA				8.44	INAA			3.58	EMP (EPMA)			0.17	INAA
1987	[14658] SHIRLEY D. N. (1987)	samp. 80-36		CENTRAL ATLANTIC MAGMATIC PROVINCE - CAMP / UNITED STATES / PALISADES SILL	GEORGE WASHINGTON BRIDGE SECTION, NEWARK BASIN, NEW JERSEY	40.87	-73.97	40.87	-73.97	PLUTONIC ROCK	NOT GIVEN				WHOLE ROCK	54.68	EMP (EPMA)			2.59	EMP (EPMA)					13.64	EMP (EPMA)							13.06	INAA				7.19	INAA			4.24	EMP (EPMA)			0.19	INAA
1987	[14658] SHIRLEY D. N. (1987)	samp. 80-35		CENTRAL ATLANTIC MAGMATIC PROVINCE - CAMP / UNITED STATES / PALISADES SILL	GEORGE WASHINGTON BRIDGE SECTION, NEWARK BASIN, NEW JERSEY	40.87	-73.97	40.87	-73.97	PLUTONIC ROCK	NOT GIVEN				WHOLE ROCK	54.25	EMP (EPMA)			3.02	EMP (EPMA)					11.51	EMP (EPMA)							17.21	INAA				7.34	INAA			2.5	EMP (EPMA)			0.23	INAA
1987	[14658] SHIRLEY D. N. (1987)	samp. 80-34		CENTRAL ATLANTIC MAGMATIC PROVINCE - CAMP / UNITED STATES / PALISADES SILL	GEORGE WASHINGTON BRIDGE SECTION, NEWARK BASIN, NEW JERSEY	40.87	-73.97	40.87	-73.97	PLUTONIC ROCK	NOT GIVEN				WHOLE ROCK	55.67	EMP (EPMA)			3.39	EMP (EPMA)					11.71	EMP (EPMA)							12.86	INAA				6.89	INAA			2.63	EMP (EPMA)			0.18	INAA
1987	[14658] SHIRLEY D. N. (1987)	samp. 80-33		CENTRAL ATLANTIC MAGMATIC PROVINCE - CAMP / UNITED STATES / PALISADES SILL	GEORGE WASHINGTON BRIDGE SECTION, NEWARK BASIN, NEW JERSEY	40.87	-73.97	40.87	-73.97	PLUTONIC ROCK	NOT GIVEN				WHOLE ROCK	52.57	EMP (EPMA)			4.24	EMP (EPMA)					12.37	EMP (EPMA)							16.41	INAA				6.61	INAA			2.58	EMP (EPMA)			0.21	INAA
1987	[14658] SHIRLEY D. N. (1987)	samp. 80-32		CENTRAL ATLANTIC MAGMATIC PROVINCE - CAMP / UNITED STATES / PALISADES SILL	GEORGE WASHINGTON BRIDGE SECTION, NEWARK BASIN, NEW JERSEY	40.87	-73.97	40.87	-73.97	PLUTONIC ROCK	NOT GIVEN				WHOLE ROCK	59.61	EMP (EPMA)			2.74	EMP (EPMA)					12.43	EMP (EPMA)							13.92	INAA				3.79	INAA			1.21	EMP (EPMA)			0.22	INAA
1987	[14658] SHIRLEY D. N. (1987)	samp. 80-31		CENTRAL ATLANTIC MAGMATIC PROVINCE - CAMP / UNITED STATES / PALISADES SILL	GEORGE WASHINGTON BRIDGE SECTION, NEWARK BASIN, NEW JERSEY	40.87	-73.97	40.87	-73.97	PLUTONIC ROCK	NOT GIVEN				WHOLE ROCK	56.84	EMP (EPMA)			2.35	EMP (EPMA)					12.69	EMP (EPMA)							15.17	INAA				5.6	INAA			1.23	EMP (EPMA)			0.22	INAA
1987	[14658] SHIRLEY D. N. (1987)	samp. 80-30		CENTRAL ATLANTIC MAGMATIC PROVINCE - CAMP / UNITED STATES / PALISADES SILL	GEORGE WASHINGTON BRIDGE SECTION, NEWARK BASIN, NEW JERSEY	40.87	-73.97	40.87	-73.97	PLUTONIC ROCK	NOT GIVEN				WHOLE ROCK	62.67	EMP (EPMA)			1.29	EMP (EPMA)					12.02	EMP (EPMA)							11.34	INAA				3.17	INAA			0.43	EMP (EPMA)			0.13	INAA
1987	[14658] SHIRLEY D. N. (1987)	samp. 80-29		CENTRAL ATLANTIC MAGMATIC PROVINCE - CAMP / UNITED STATES / PALISADES SILL	GEORGE WASHINGTON BRIDGE SECTION, NEWARK BASIN, NEW JERSEY	40.87	-73.97	40.87	-73.97	PLUTONIC ROCK	NOT GIVEN				WHOLE ROCK	59.55	EMP (EPMA)			1.61	EMP (EPMA)					12.61	EMP (EPMA)							12.98	INAA				4.07	INAA			1	EMP (EPMA)			0.18	INAA
1987	[14658] SHIRLEY D. N. (1987)	samp. 80-28		CENTRAL ATLANTIC MAGMATIC PROVINCE - CAMP / UNITED STATES / PALISADES SILL	GEORGE WASHINGTON BRIDGE SECTION, NEWARK BASIN, NEW JERSEY	40.87	-73.97	40.87	-73.97	PLUTONIC ROCK	NOT GIVEN				WHOLE ROCK	55.57	EMP (EPMA)			2.43	EMP (EPMA)					13.76	EMP (EPMA)							14.31	INAA				7.08	INAA			3.57	EMP (EPMA)			0.24	INAA
1987	[14658] SHIRLEY D. N. (1987)	samp. 80-27		CENTRAL ATLANTIC MAGMATIC PROVINCE - CAMP / UNITED STATES / PALISADES SILL	GEORGE WASHINGTON BRIDGE SECTION, NEWARK BASIN, NEW JERSEY	40.87	-73.97	40.87	-73.97	PLUTONIC ROCK	NOT GIVEN				WHOLE ROCK	52.38	EMP (EPMA)			2.39	EMP (EPMA)					11.89	EMP (EPMA)							15.52	INAA				8.09	INAA			2.9	EMP (EPMA)			0.24	INAA
1987	[14658] SHIRLEY D. N. (1987)	samp. 80-23		CENTRAL ATLANTIC MAGMATIC PROVINCE - CAMP / UNITED STATES / PALISADES SILL	GEORGE WASHINGTON BRIDGE SECTION, NEWARK BASIN, NEW JERSEY	40.87	-73.97	40.87	-73.97	PLUTONIC ROCK	NOT GIVEN				WHOLE ROCK					1.61	EMP (EPMA)					14.59	EMP (EPMA)							11.96	INAA				5.72	INAA			3.12	EMP (EPMA)			0.19	INAA
1987	[14658] SHIRLEY D. N. (1987)	samp. 80-22		CENTRAL ATLANTIC MAGMATIC PROVINCE - CAMP / UNITED STATES / PALISADES SILL	GEORGE WASHINGTON BRIDGE SECTION, NEWARK BASIN, NEW JERSEY	40.87	-73.97	40.87	-73.97	PLUTONIC ROCK	NOT GIVEN				WHOLE ROCK	53.51	EMP (EPMA)			1.86	EMP (EPMA)					13.61	EMP (EPMA)							12.87	INAA				7.96	INAA			3.97	EMP (EPMA)			0.21	INAA
1987	[14658] SHIRLEY D. N. (1987)	samp. 80-25		CENTRAL ATLANTIC MAGMATIC PROVINCE - CAMP / UNITED STATES / PALISADES SILL	GEORGE WASHINGTON BRIDGE SECTION, NEWARK BASIN, NEW JERSEY	40.87	-73.97	40.87	-73.97	PLUTONIC ROCK	NOT GIVEN				WHOLE ROCK	56.35	EMP (EPMA)			1.66	EMP (EPMA)					14.84	EMP (EPMA)							11.17	INAA				8.08	INAA			4.29	EMP (EPMA)			0.19	INAA
1987	[14658] SHIRLEY D. N. (1987)	samp. 80-24		CENTRAL ATLANTIC MAGMATIC PROVINCE - CAMP / UNITED STATES / PALISADES SILL	GEORGE WASHINGTON BRIDGE SECTION, NEWARK BASIN, NEW JERSEY	40.87	-73.97	40.87	-73.97	PLUTONIC ROCK	NOT GIVEN				WHOLE ROCK	54.99	EMP (EPMA)			1.45	EMP (EPMA)					14.79	EMP (EPMA)							11.64	INAA				7.6	INAA			5.28	EMP (EPMA)			0.21	INAA
1987	[14658] SHIRLEY D. N. (1987)	samp. 80-26		CENTRAL ATLANTIC MAGMATIC PROVINCE - CAMP / UNITED STATES / PALISADES SILL	GEORGE WASHINGTON BRIDGE SECTION, NEWARK BASIN, NEW JERSEY	40.87	-73.97	40.87	-73.97	PLUTONIC ROCK	NOT GIVEN				WHOLE ROCK	54.38	EMP (EPMA)			1.33	EMP (EPMA)					14.59	EMP (EPMA)							11.16	INAA				8.44	INAA			6.19	EMP (EPMA)			0.2	INAA
1987	[14658] SHIRLEY D. N. (1987)	samp. 80-14		CENTRAL ATLANTIC MAGMATIC PROVINCE - CAMP / UNITED STATES / PALISADES SILL	GEORGE WASHINGTON BRIDGE SECTION, NEWARK BASIN, NEW JERSEY	40.87	-73.97	40.87	-73.97	PLUTONIC ROCK	NOT GIVEN				WHOLE ROCK	59.22	EMP (EPMA)			1.91	EMP (EPMA)					14.44	EMP (EPMA)							11.92	INAA				11.02	INAA			4.47	EMP (EPMA)			0.19	INAA
1987	[14658] SHIRLEY D. N. (1987)	samp. 80-13		CENTRAL ATLANTIC MAGMATIC PROVINCE - CAMP / UNITED STATES / PALISADES SILL	GEORGE WASHINGTON BRIDGE SECTION, NEWARK BASIN, NEW JERSEY	40.87	-73.97	40.87	-73.97	PLUTONIC ROCK	NOT GIVEN				WHOLE ROCK	55.37	EMP (EPMA)			1.05	EMP (EPMA)					14.35	EMP (EPMA)							11.43	INAA				9.93	INAA							0.19	INAA
1987	[14658] SHIRLEY D. N. (1987)	samp. 80-12		CENTRAL ATLANTIC MAGMATIC PROVINCE - CAMP / UNITED STATES / PALISADES SILL	GEORGE WASHINGTON BRIDGE SECTION, NEWARK BASIN, NEW JERSEY	40.87	-73.97	40.87	-73.97	PLUTONIC ROCK	NOT GIVEN				WHOLE ROCK	54.41	EMP (EPMA)			1.33	EMP (EPMA)					15.2	EMP (EPMA)							9.76	INAA				10.52	INAA			5.78	EMP (EPMA)			0.17	INAA
1987	[14658] SHIRLEY D. N. (1987)	samp. 80-11		CENTRAL ATLANTIC MAGMATIC PROVINCE - CAMP / UNITED STATES / PALISADES SILL	GEORGE WASHINGTON BRIDGE SECTION, NEWARK BASIN, NEW JERSEY	40.87	-73.97	40.87	-73.97	PLUTONIC ROCK	NOT GIVEN				WHOLE ROCK	53.69	EMP (EPMA)			0.86	EMP (EPMA)					13.8	EMP (EPMA)							10.19	INAA				10.45	INAA							0.17	INAA
1987	[14658] SHIRLEY D. N. (1987)	samp. 80-10		CENTRAL ATLANTIC MAGMATIC PROVINCE - CAMP / UNITED STATES / PALISADES SILL	GEORGE WASHINGTON BRIDGE SECTION, NEWARK BASIN, NEW JERSEY	40.87	-73.97	40.87	-73.97	PLUTONIC ROCK	NOT GIVEN				WHOLE ROCK	53.17	EMP (EPMA)			0.83	EMP (EPMA)					14.49	EMP (EPMA)							11.4	INAA				9.29	INAA			6	EMP (EPMA)			0.18	INAA
1987	[14658] SHIRLEY D. N. (1987)	samp. 80-9		CENTRAL ATLANTIC MAGMATIC PROVINCE - CAMP / UNITED STATES / PALISADES SILL	GEORGE WASHINGTON BRIDGE SECTION, NEWARK BASIN, NEW JERSEY	40.87	-73.97	40.87	-73.97	PLUTONIC ROCK	NOT GIVEN				WHOLE ROCK	53.76	EMP (EPMA)			1.17	EMP (EPMA)					14.21	EMP (EPMA)							10.76	INAA				10.42	INAA			5.66	EMP (EPMA)			0.18	INAA
1987	[14658] SHIRLEY D. N. (1987)	samp. 80-8		CENTRAL ATLANTIC MAGMATIC PROVINCE - CAMP / UNITED STATES / PALISADES SILL	GEORGE WASHINGTON BRIDGE SECTION, NEWARK BASIN, NEW JERSEY	40.87	-73.97	40.87	-73.97	PLUTONIC ROCK	NOT GIVEN				WHOLE ROCK	53.08	EMP (EPMA)			1.1	EMP (EPMA)					13.38	EMP (EPMA)							10.88	INAA				11.52	INAA			5.68	EMP (EPMA)			0.18	INAA
1987	[14658] SHIRLEY D. N. (1987)	samp. 80-7		CENTRAL ATLANTIC MAGMATIC PROVINCE - CAMP / UNITED STATES / PALISADES SILL	GEORGE WASHINGTON BRIDGE SECTION, NEWARK BASIN, NEW JERSEY	40.87	-73.97	40.87	-73.97	PLUTONIC ROCK	NOT GIVEN				WHOLE ROCK	53.18	EMP (EPMA)			1.2	EMP (EPMA)					13.22	EMP (EPMA)							11.01	INAA				10.13	INAA			6.05	EMP (EPMA)			0.18	INAA
1987	[14658] SHIRLEY D. N. (1987)	samp. 80-6		CENTRAL ATLANTIC MAGMATIC PROVINCE - CAMP / UNITED STATES / PALISADES SILL	GEORGE WASHINGTON BRIDGE SECTION, NEWARK BASIN, NEW JERSEY	40.87	-73.97	40.87	-73.97	PLUTONIC ROCK	NOT GIVEN				WHOLE ROCK	54.6	EMP (EPMA)			1.22	EMP (EPMA)					13.8	EMP (EPMA)							10.56	INAA				11.06	INAA			5.34	EMP (EPMA)			0.18	INAA
1987	[14658] SHIRLEY D. N. (1987)	samp. 80-5		CENTRAL ATLANTIC MAGMATIC PROVINCE - CAMP / UNITED STATES / PALISADES SILL	GEORGE WASHINGTON BRIDGE SECTION, NEWARK BASIN, NEW JERSEY	40.87	-73.97	40.87	-73.97	PLUTONIC ROCK	NOT GIVEN				WHOLE ROCK	52.74	EMP (EPMA)			0.9	EMP (EPMA)					14.46	EMP (EPMA)							10.87	INAA				10.87	INAA			7.1	EMP (EPMA)			0.17	INAA
1987	[14658] SHIRLEY D. N. (1987)	samp. 80-4		CENTRAL ATLANTIC MAGMATIC PROVINCE - CAMP / UNITED STATES / PALISADES SILL	GEORGE WASHINGTON BRIDGE SECTION, NEWARK BASIN, NEW JERSEY	40.87	-73.97	40.87	-73.97	PLUTONIC ROCK	NOT GIVEN				WHOLE ROCK	53.08	EMP (EPMA)			1.03	EMP (EPMA)					14.21	EMP (EPMA)							10.33	INAA				10.94	INAA			6.65	EMP (EPMA)			0.17	INAA
1987	[14658] SHIRLEY D. N. (1987)	samp. 80-3		CENTRAL ATLANTIC MAGMATIC PROVINCE - CAMP / UNITED STATES / PALISADES SILL	GEORGE WASHINGTON BRIDGE SECTION, NEWARK BASIN, NEW JERSEY	40.87	-73.97	40.87	-73.97	PLUTONIC ROCK	NOT GIVEN				WHOLE ROCK	52.07	EMP (EPMA)			1.16	EMP (EPMA)					13.72	EMP (EPMA)							10.22	INAA				11.17	INAA			6.62	EMP (EPMA)			0.18	INAA
1987	[14658] SHIRLEY D. N. (1987)	samp. 80-2		CENTRAL ATLANTIC MAGMATIC PROVINCE - CAMP / UNITED STATES / PALISADES SILL	GEORGE WASHINGTON BRIDGE SECTION, NEWARK BASIN, NEW JERSEY	40.87	-73.97	40.87	-73.97	PLUTONIC ROCK	NOT GIVEN				WHOLE ROCK	53.34	EMP (EPMA)			1.09	EMP (EPMA)					14.35	EMP (EPMA)							10.58	INAA				11.12	INAA			6.99	EMP (EPMA)			0.18	INAA
1987	[14658] SHIRLEY D. N. (1987)	samp. 80-1		CENTRAL ATLANTIC MAGMATIC PROVINCE - CAMP / UNITED STATES / PALISADES SILL	GEORGE WASHINGTON BRIDGE SECTION, NEWARK BASIN, NEW JERSEY	40.87	-73.97	40.87	-73.97	PLUTONIC ROCK	NOT GIVEN				WHOLE ROCK	55.7	EMP (EPMA)			1.26	EMP (EPMA)					14.31	EMP (EPMA)							8.38	INAA				8.67	INAA			7.41	EMP (EPMA)			0.14	INAA
1987	[14658] SHIRLEY D. N. (1987)	samp. 80-0		CENTRAL ATLANTIC MAGMATIC PROVINCE - CAMP / UNITED STATES / PALISADES SILL	GEORGE WASHINGTON BRIDGE SECTION, NEWARK BASIN, NEW JERSEY	40.87	-73.97	40.87	-73.97	PLUTONIC ROCK	NOT GIVEN				WHOLE ROCK																			2.5	INAA				5.04	INAA							0.07	INAA
1996	[14660] PHILPOTTS A. R. (1996)	samp. 29		CENTRAL ATLANTIC MAGMATIC PROVINCE - CAMP / UNITED STATES / HOLYHOKE FLOW	SOUTH BANK OF FARMINGTON RIVER AT TARIFFVILLE, HARTFORD BASIN, CONNECTICUT	41.91	-72.76	41.91	-72.76	PLUTONIC ROCK	NOT GIVEN	COARSE-GRAINED, SUBOPHITIC			WHOLE ROCK	52.69	XRF			1.44	XRF					13.54	XRF						3.11					12.33	7.67	XRF			4.45	XRF			0.25	XRF
1996	[14660] PHILPOTTS A. R. (1996)	samp. 30		CENTRAL ATLANTIC MAGMATIC PROVINCE - CAMP / UNITED STATES / HOLYHOKE FLOW	SOUTH BANK OF FARMINGTON RIVER AT TARIFFVILLE, HARTFORD BASIN, CONNECTICUT	41.91	-72.76	41.91	-72.76	PLUTONIC ROCK	NOT GIVEN	COARSE-GRAINED, SUBOPHITIC			WHOLE ROCK	53.86	XRF			1.42	XRF					13.15	XRF						2.87					11.37	9.45	XRF			4.31	XRF			0.22	XRF
1996	[14660] PHILPOTTS A. R. (1996)	samp. 31		CENTRAL ATLANTIC MAGMATIC PROVINCE - CAMP / UNITED STATES / HOLYHOKE FLOW	SOUTH BANK OF FARMINGTON RIVER AT TARIFFVILLE, HARTFORD BASIN, CONNECTICUT	41.91	-72.76	41.91	-72.76	PLUTONIC ROCK	NOT GIVEN	COARSE-GRAINED, SUBOPHITIC			WHOLE ROCK	55.68	XRF			1.41	XRF					12.84	XRF						2.81					11.14	6.51	XRF			4.77	XRF			0.24	XRF
1953	[14701] HOTZ P. E. (1953)	samp. 14		CENTRAL ATLANTIC MAGMATIC PROVINCE - CAMP / UNITED STATES	DILLSBURG AREA, PENNSYLVANIA	40.23	-76.85	40.23	-76.85	PLUTONIC ROCK	DIABASE				WHOLE ROCK	51.26	NOT			0.83	NOT					15.28	NOT						1.66					8.98	10.18	NOT			7.31	NOT			0.21	NOT
1953	[14701] HOTZ P. E. (1953)	samp. 21		CENTRAL ATLANTIC MAGMATIC PROVINCE - CAMP / UNITED STATES	DILLSBURG AREA, PENNSYLVANIA	40.23	-76.85	40.23	-76.85	PLUTONIC ROCK	DIABASE				WHOLE ROCK	52.05	NOT			1.19	NOT					14.51	NOT						1.37					9	10.61	NOT			7.3	NOT			0.18	NOT
1953	[14701] HOTZ P. E. (1953)	samp. 284		CENTRAL ATLANTIC MAGMATIC PROVINCE - CAMP / UNITED STATES	DILLSBURG AREA, PENNSYLVANIA	40.23	-76.85	40.23	-76.85	PLUTONIC ROCK	DIABASE				WHOLE ROCK	51.33	NOT			1.16	NOT					14.79	NOT						1.85					8.32	10.51	NOT			7.23	NOT			0.17	NOT
1953	[14701] HOTZ P. E. (1953)	samp. 333		CENTRAL ATLANTIC MAGMATIC PROVINCE - CAMP / UNITED STATES	DILLSBURG AREA, PENNSYLVANIA	40.23	-76.85	40.23	-76.85	PLUTONIC ROCK	DIABASE				WHOLE ROCK	52.59	NOT			1.35	NOT					15.17	NOT						2.22					7.85	8.85	NOT			5.21	NOT			0.15	NOT
1953	[14701] HOTZ P. E. (1953)	samp. 400		CENTRAL ATLANTIC MAGMATIC PROVINCE - CAMP / UNITED STATES	DILLSBURG AREA, PENNSYLVANIA	40.23	-76.85	40.23	-76.85	PLUTONIC ROCK	DIABASE				WHOLE ROCK	52.89	NOT			1.44	NOT					15.79	NOT						1.71					9.19	9.78	NOT			4.33	NOT			0.18	NOT
1953	[14701] HOTZ P. E. (1953)	samp. 465		CENTRAL ATLANTIC MAGMATIC PROVINCE - CAMP / UNITED STATES	DILLSBURG AREA, PENNSYLVANIA	40.23	-76.85	40.23	-76.85	PLUTONIC ROCK	DIABASE				WHOLE ROCK	52.56	NOT			2.91	NOT					12.77	NOT						4.78					10.18	7.21	NOT			2.69	NOT			0.2	NOT
1953	[14701] HOTZ P. E. (1953)	samp. 479		CENTRAL ATLANTIC MAGMATIC PROVINCE - CAMP / UNITED STATES	DILLSBURG AREA, PENNSYLVANIA	40.23	-76.85	40.23	-76.85	PLUTONIC ROCK	DIABASE				WHOLE ROCK	54.14	NOT			3.08	NOT					11.86	NOT						3.08					12.57	5.69	NOT			1.92	NOT			0.24	NOT
1953	[14701] HOTZ P. E. (1953)	samp. 645		CENTRAL ATLANTIC MAGMATIC PROVINCE - CAMP / UNITED STATES	DILLSBURG AREA, PENNSYLVANIA	40.23	-76.85	40.23	-76.85	PLUTONIC ROCK	DIABASE				WHOLE ROCK	53.28	NOT			2.83	NOT					12.31	NOT						3.43					12.27	6.91	NOT			2.61	NOT			0.22	NOT
1988	[14706] RATCLIFFE N. M. (1988)	samp. MI-2-101		CENTRAL ATLANTIC MAGMATIC PROVINCE - CAMP / UNITED STATES / LADENTOWN BASALT	MOUNT IVY DRILLHOLES AND NEARBY EXPOSURES, LADENTOWN, NORTHERN NEWARK BASIN, NEW YORK	41.18	-74.07	41.18	-74.07	PLUTONIC ROCK	NOT GIVEN				WHOLE ROCK	49.5	NOT			1.3	NOT					15.3	NOT						4.4					4.5	8.5	NOT			7.5	NOT			0.07	NOT
1988	[14706] RATCLIFFE N. M. (1988)	samp. MI-2-112		CENTRAL ATLANTIC MAGMATIC PROVINCE - CAMP / UNITED STATES / LADENTOWN BASALT	MOUNT IVY DRILLHOLES AND NEARBY EXPOSURES, LADENTOWN, NORTHERN NEWARK BASIN, NEW YORK	41.18	-74.07	41.18	-74.07	PLUTONIC ROCK	DIABASE	FINE-GRAINED			WHOLE ROCK	51.8	NOT			1.2	NOT					14	NOT						3.2					7.4	9.5	NOT			7.2	NOT			0.14	NOT
1988	[14706] RATCLIFFE N. M. (1988)	samp. MI-1(45-46)		CENTRAL ATLANTIC MAGMATIC PROVINCE - CAMP / UNITED STATES / LADENTOWN BASALT	MOUNT IVY DRILLHOLES AND NEARBY EXPOSURES, LADENTOWN, NORTHERN NEWARK BASIN, NEW YORK	41.18	-74.07	41.18	-74.07	PLUTONIC ROCK	DIABASE	FINE-GRAINED MEROCRYSTALLINE			WHOLE ROCK	52.2	NOT			1.3	NOT					14.2	NOT						3					8.2	9.7	NOT			5.4	NOT			0.16	NOT
1988	[14706] RATCLIFFE N. M. (1988)	samp. PAL-A		CENTRAL ATLANTIC MAGMATIC PROVINCE - CAMP / UNITED STATES / LADENTOWN BASALT	MOUNT IVY DRILLHOLES AND NEARBY EXPOSURES, LADENTOWN, NORTHERN NEWARK BASIN, NEW YORK	41.18	-74.07	41.18	-74.07	PLUTONIC ROCK	DIABASE				WHOLE ROCK	52.1	NOT			1.1	NOT					14.5	NOT						3.1					7.2	8.7	NOT			7.1	NOT			0.27	NOT
1988	[14706] RATCLIFFE N. M. (1988)	samp. PAL-B		CENTRAL ATLANTIC MAGMATIC PROVINCE - CAMP / UNITED STATES / LADENTOWN BASALT	MOUNT IVY DRILLHOLES AND NEARBY EXPOSURES, LADENTOWN, NORTHERN NEWARK BASIN, NEW YORK	41.18	-74.07	41.18	-74.07	PLUTONIC ROCK	DIABASE				WHOLE ROCK	51.7	NOT			1.2	NOT					14.5	NOT						3.8					7.2	9.9	NOT			5.9	NOT			0.22	NOT
1988	[14706] RATCLIFFE N. M. (1988)	samp. PAL-C		CENTRAL ATLANTIC MAGMATIC PROVINCE - CAMP / UNITED STATES / LADENTOWN BASALT	MOUNT IVY DRILLHOLES AND NEARBY EXPOSURES, LADENTOWN, NORTHERN NEWARK BASIN, NEW YORK	41.18	-74.07	41.18	-74.07	PLUTONIC ROCK	DIABASE	VESICULAR			WHOLE ROCK	51.3	NOT			1.3	NOT					14.1	NOT						3.6					7.4	9.9	NOT			6.1	NOT			0.2	NOT
1988	[14706] RATCLIFFE N. M. (1988)	samp. SR-68.1^		CENTRAL ATLANTIC MAGMATIC PROVINCE - CAMP / UNITED STATES / LADENTOWN BASALT	SPOCK ROCK ROAD CORE, LADENTOWN, NORTHERN NEWARK BASIN, NEW YORK	41.18	-74.07	41.18	-74.07	PLUTONIC ROCK	DIABASE				WHOLE ROCK	52.3	NOT			1.5	NOT					13.7	NOT						4					8	9.6	NOT			5.6	NOT			0.19	NOT
1988	[14706] RATCLIFFE N. M. (1988)	samp. SR-82^-83^		CENTRAL ATLANTIC MAGMATIC PROVINCE - CAMP / UNITED STATES / LADENTOWN BASALT	SPOCK ROCK ROAD CORE, LADENTOWN, NORTHERN NEWARK BASIN, NEW YORK	41.18	-74.07	41.18	-74.07	PLUTONIC ROCK	DIABASE				WHOLE ROCK	52.2	NOT			1.4	NOT					14	NOT						4.2					7.5	9.3	NOT			5.3	NOT			0.2	NOT
1988	[14706] RATCLIFFE N. M. (1988)	samp. SR-109^		CENTRAL ATLANTIC MAGMATIC PROVINCE - CAMP / UNITED STATES / LADENTOWN BASALT	SPOCK ROCK ROAD CORE, LADENTOWN, NORTHERN NEWARK BASIN, NEW YORK	41.18	-74.07	41.18	-74.07	PLUTONIC ROCK	DIABASE				WHOLE ROCK	51.7	NOT			1.4	NOT					14.2	NOT						4.5					6.5	10	NOT			5.2	NOT			0.19	NOT
1988	[14706] RATCLIFFE N. M. (1988)	samp. SR-133^		CENTRAL ATLANTIC MAGMATIC PROVINCE - CAMP / UNITED STATES / LADENTOWN BASALT	SPOCK ROCK ROAD CORE, LADENTOWN, NORTHERN NEWARK BASIN, NEW YORK	41.18	-74.07	41.18	-74.07	PLUTONIC ROCK	DIABASE				WHOLE ROCK	51.6	NOT			1.2	NOT					14.7	NOT						3.7					6.8	10.1	NOT			5.5	NOT			0.14	NOT
2005	[14717] DORAIS J. M. (2005)	samp. ENA-1		CENTRAL ATLANTIC MAGMATIC PROVINCE - CAMP / UNITED STATES / ONWAY DIKE	SOUTHEASTERN NEW HAMPSHIRE	43.02	-71.22	43.02	-71.22	PLUTONIC ROCK	DIABASE	APHANITIC TO SLIGHTLY PORPHYRITIC			WHOLE ROCK	52.1	XRF			1.15	XRF					14.12	XRF					11.6							10.75	XRF			7.57	XRF			0.17	XRF
2005	[14717] DORAIS J. M. (2005)	samp. ENA-2		CENTRAL ATLANTIC MAGMATIC PROVINCE - CAMP / UNITED STATES / ONWAY DIKE	SOUTHEASTERN NEW HAMPSHIRE	43.02	-71.22	43.02	-71.22	PLUTONIC ROCK	DIABASE	APHANITIC TO SLIGHTLY PORPHYRITIC			WHOLE ROCK	51.92	XRF			1.2	XRF					14.17	XRF					11.64							10.47	XRF			7.26	XRF			0.17	XRF
2005	[14717] DORAIS J. M. (2005)	samp. ENA-3		CENTRAL ATLANTIC MAGMATIC PROVINCE - CAMP / UNITED STATES / ONWAY DIKE	SOUTHEASTERN NEW HAMPSHIRE	43.02	-71.22	43.02	-71.22	PLUTONIC ROCK	DIABASE	APHANITIC TO SLIGHTLY PORPHYRITIC			WHOLE ROCK	51.77	XRF			1.17	XRF					14.33	XRF					11.53							10.56	XRF			7.12	XRF			0.17	XRF
2005	[14717] DORAIS J. M. (2005)	samp. ENA-4		CENTRAL ATLANTIC MAGMATIC PROVINCE - CAMP / UNITED STATES / ONWAY DIKE	SOUTHEASTERN NEW HAMPSHIRE	43.02	-71.22	43.02	-71.22	PLUTONIC ROCK	DIABASE	APHANITIC TO SLIGHTLY PORPHYRITIC			WHOLE ROCK	51.75	XRF			1.14	XRF					14.37	XRF					11.42							10.51	XRF			7.27	XRF			0.17	XRF
2005	[14717] DORAIS J. M. (2005)	samp. ENA-5		CENTRAL ATLANTIC MAGMATIC PROVINCE - CAMP / UNITED STATES / ONWAY DIKE	SOUTHEASTERN NEW HAMPSHIRE	43.02	-71.22	43.02	-71.22	PLUTONIC ROCK	DIABASE	APHANITIC TO SLIGHTLY PORPHYRITIC			WHOLE ROCK	52.35	XRF			1.26	XRF					14.65	XRF					11.86							10.21	XRF			6.69	XRF			0.17	XRF
2005	[14717] DORAIS J. M. (2005)	samp. ENA-6		CENTRAL ATLANTIC MAGMATIC PROVINCE - CAMP / UNITED STATES / ONWAY DIKE	SOUTHEASTERN NEW HAMPSHIRE	43.02	-71.22	43.02	-71.22	PLUTONIC ROCK	DIABASE	APHANITIC TO SLIGHTLY PORPHYRITIC			WHOLE ROCK	51.85	XRF			1.13	XRF					14.28	XRF					11.43							10.73	XRF			7.57	XRF			0.17	XRF
2005	[14717] DORAIS J. M. (2005)	samp. CNE-4		CENTRAL ATLANTIC MAGMATIC PROVINCE - CAMP / UNITED STATES / COASTAL NEW ENGLAND DIKES	COASTAL NEW ENGLAND PROVINCE, SOUTHEASTERN NEW HAMPSHIRE	43	-71.5	43.02	-71.5	PLUTONIC ROCK	DIABASE	APHANITIC TO FINE-GRAINED, HOLOCRYSTALLINE AND PORPHYRITIC			WHOLE ROCK	45.66	XRF			3.78	XRF					14.98	XRF					14.58							9.77	XRF			5.41	XRF			0.18	XRF
2005	[14717] DORAIS J. M. (2005)	samp. CNE-5		CENTRAL ATLANTIC MAGMATIC PROVINCE - CAMP / UNITED STATES / COASTAL NEW ENGLAND DIKES	COASTAL NEW ENGLAND PROVINCE, SOUTHEASTERN NEW HAMPSHIRE	43	-71.5	43.02	-71.5	PLUTONIC ROCK	DIABASE	APHANITIC TO FINE-GRAINED, HOLOCRYSTALLINE AND PORPHYRITIC			WHOLE ROCK	47.7	XRF			2.58	XRF					14.36	XRF					13.69							9.15	XRF			7.55	XRF			0.18	XRF
2005	[14717] DORAIS J. M. (2005)	samp. CNE-6		CENTRAL ATLANTIC MAGMATIC PROVINCE - CAMP / UNITED STATES / COASTAL NEW ENGLAND DIKES	COASTAL NEW ENGLAND PROVINCE, SOUTHEASTERN NEW HAMPSHIRE	43	-71.5	43.02	-71.5	PLUTONIC ROCK	DIABASE	APHANITIC TO FINE-GRAINED, HOLOCRYSTALLINE AND PORPHYRITIC			WHOLE ROCK	45.89	XRF			3.84	XRF					14.88	XRF					14.7							9.41	XRF			5.35	XRF			0.19	XRF
1995	[14720] ASHER P. M. (1995)	samp. 1		CENTRAL ATLANTIC MAGMATIC PROVINCE - CAMP / UNITED STATES / HIGGANUM DIKE	ROAD CUT ALONG EXIT 9 OF ROUTE 9, HADDAM, CONNECTICUT	41.48	-72.51	41.48	-72.51	PLUTONIC ROCK	DIABASE				WHOLE ROCK	50.93	XRF			1.21	XRF					13.74	XRF						1.21					10.29	12.08	XRF			7.58	XRF			0.19	XRF
1995	[14720] ASHER P. M. (1995)	samp. 2		CENTRAL ATLANTIC MAGMATIC PROVINCE - CAMP / UNITED STATES / HIGGANUM DIKE	ROAD CUT ALONG EXIT 9 OF ROUTE 9, HADDAM, CONNECTICUT	41.48	-72.51	41.48	-72.51	PLUTONIC ROCK	DIABASE				WHOLE ROCK	51.09	XRF			1.13	XRF					13.69	XRF						1.17					9.97	11.68	XRF			8.2	XRF			0.19	XRF
1984	[14722] HERMES O. D. (1984)	samp. 1		CENTRAL ATLANTIC MAGMATIC PROVINCE - CAMP / UNITED STATES / SOUTHEASTERN NEW ENGLAND SUITE	AVALON TECTONIC ZONE, RHODE ISLAND AND MASSACHUSETTS	41.4	-71	42.5	-72	PLUTONIC ROCK	DOLERITE				WHOLE ROCK	45.17	AAS			2.17	SPEC					14.6	AAS						2.34					8.29	8.74	AAS			8.85	AAS			0.18	AAS
1984	[14722] HERMES O. D. (1984)	samp. 2		CENTRAL ATLANTIC MAGMATIC PROVINCE - CAMP / UNITED STATES / SOUTHEASTERN NEW ENGLAND SUITE	AVALON TECTONIC ZONE, RHODE ISLAND AND MASSACHUSETTS	41.4	-71	42.5	-72	PLUTONIC ROCK	DOLERITE				WHOLE ROCK	44.3	AAS			1.91	SPEC					15.9	AAS						4.35					8.03	10.59	AAS			7.65	AAS			2.7	AAS
1984	[14722] HERMES O. D. (1984)	samp. 3		CENTRAL ATLANTIC MAGMATIC PROVINCE - CAMP / UNITED STATES / SOUTHEASTERN NEW ENGLAND SUITE	AVALON TECTONIC ZONE, RHODE ISLAND AND MASSACHUSETTS	41.4	-71	42.5	-72	PLUTONIC ROCK	DOLERITE				WHOLE ROCK	45.9	AAS			1.97	SPEC					14.6	AAS						4.27					7.84	8.67	AAS			10.02	AAS			0.23	AAS
1984	[14722] HERMES O. D. (1984)	samp. 4		CENTRAL ATLANTIC MAGMATIC PROVINCE - CAMP / UNITED STATES / SOUTHEASTERN NEW ENGLAND SUITE	AVALON TECTONIC ZONE, RHODE ISLAND AND MASSACHUSETTS	41.4	-71	42.5	-72	PLUTONIC ROCK	DOLERITE				WHOLE ROCK	49.1	AAS			1.81	SPEC					17.8	AAS						3.92					7.56	9.2	AAS			5.77	AAS			0.18	AAS
1984	[14722] HERMES O. D. (1984)	samp. 5		CENTRAL ATLANTIC MAGMATIC PROVINCE - CAMP / UNITED STATES / SOUTHEASTERN NEW ENGLAND SUITE	AVALON TECTONIC ZONE, RHODE ISLAND AND MASSACHUSETTS	41.4	-71	42.5	-72	PLUTONIC ROCK	DOLERITE				WHOLE ROCK	48.3	AAS			1.75	SPEC					17.6	AAS						3.8					8.53	10.18	AAS			6.36	AAS			0.2	AAS
1984	[14722] HERMES O. D. (1984)	samp. 6		CENTRAL ATLANTIC MAGMATIC PROVINCE - CAMP / UNITED STATES / SOUTHEASTERN NEW ENGLAND SUITE	AVALON TECTONIC ZONE, RHODE ISLAND AND MASSACHUSETTS	41.4	-71	42.5	-72	PLUTONIC ROCK	DOLERITE				WHOLE ROCK	49.15	AAS			2.12	SPEC					15.87	AAS						3.3					7.99	8.51	AAS			6.99	AAS			0.14	AAS
1984	[14722] HERMES O. D. (1984)	samp. 8		CENTRAL ATLANTIC MAGMATIC PROVINCE - CAMP / UNITED STATES / SOUTHEASTERN NEW ENGLAND SUITE	AVALON TECTONIC ZONE, RHODE ISLAND AND MASSACHUSETTS	41.4	-71	42.5	-72	PLUTONIC ROCK	DOLERITE				WHOLE ROCK	48.86	AAS			2.15	SPEC					16.37	AAS						2.83					8.14	8.86	AAS			6.17	AAS			0.16	AAS
1984	[14722] HERMES O. D. (1984)	samp. 9		CENTRAL ATLANTIC MAGMATIC PROVINCE - CAMP / UNITED STATES / SOUTHEASTERN NEW ENGLAND SUITE	AVALON TECTONIC ZONE, RHODE ISLAND AND MASSACHUSETTS	41.4	-71	42.5	-72	PLUTONIC ROCK	DOLERITE				WHOLE ROCK	48.88	AAS			1.88	SPEC					16.1	AAS						2.44					7.72	8.88	AAS			7.27	AAS			0.17	AAS
1984	[14722] HERMES O. D. (1984)	samp. 10		CENTRAL ATLANTIC MAGMATIC PROVINCE - CAMP / UNITED STATES / SOUTHEASTERN NEW ENGLAND SUITE	AVALON TECTONIC ZONE, RHODE ISLAND AND MASSACHUSETTS	41.4	-71	42.5	-72	PLUTONIC ROCK	DOLERITE				WHOLE ROCK	48	AAS			2.15	SPEC					18.7	AAS						5.21					5.95	9.3	AAS			5.71	AAS			0.15	AAS
1984	[14722] HERMES O. D. (1984)	samp. 12		CENTRAL ATLANTIC MAGMATIC PROVINCE - CAMP / UNITED STATES / SOUTHEASTERN NEW ENGLAND SUITE	AVALON TECTONIC ZONE, RHODE ISLAND AND MASSACHUSETTS	41.4	-71	42.5	-72	PLUTONIC ROCK	DOLERITE				WHOLE ROCK	48.56	AAS			1.6	SPEC					15.24	AAS						5.34					6.15	8.45	AAS			6.79	AAS			0.22	AAS
1984	[14722] HERMES O. D. (1984)	samp. 14		CENTRAL ATLANTIC MAGMATIC PROVINCE - CAMP / UNITED STATES / SOUTHEASTERN NEW ENGLAND SUITE	AVALON TECTONIC ZONE, RHODE ISLAND AND MASSACHUSETTS	41.4	-71	42.5	-72	PLUTONIC ROCK	DOLERITE				WHOLE ROCK	59.82	AAS			1.19	SPEC					13.49	AAS						1.39					5.96	5.88	AAS			4.26	AAS			0.12	AAS
1984	[14722] HERMES O. D. (1984)	samp. 15		CENTRAL ATLANTIC MAGMATIC PROVINCE - CAMP / UNITED STATES / SOUTHEASTERN NEW ENGLAND SUITE	AVALON TECTONIC ZONE, RHODE ISLAND AND MASSACHUSETTS	41.4	-71	42.5	-72	PLUTONIC ROCK	DOLERITE				WHOLE ROCK	46.79	AAS			1.06	SPEC					16.27	AAS						5.84					6.63	9.61	AAS			4.71	AAS			0.21	AAS
1984	[14722] HERMES O. D. (1984)	samp. 16		CENTRAL ATLANTIC MAGMATIC PROVINCE - CAMP / UNITED STATES / SOUTHEASTERN NEW ENGLAND SUITE	AVALON TECTONIC ZONE, RHODE ISLAND AND MASSACHUSETTS	41.4	-71	42.5	-72	PLUTONIC ROCK	DOLERITE				WHOLE ROCK	48.69	AAS			2.03	SPEC					14.91	AAS						2.03					7.56	7.82	AAS			7.41	AAS			0.18	AAS
1984	[14722] HERMES O. D. (1984)	samp. 17		CENTRAL ATLANTIC MAGMATIC PROVINCE - CAMP / UNITED STATES / SOUTHEASTERN NEW ENGLAND SUITE	AVALON TECTONIC ZONE, RHODE ISLAND AND MASSACHUSETTS	41.4	-71	42.5	-72	PLUTONIC ROCK	DOLERITE				WHOLE ROCK	50.96	AAS			1.92	SPEC					16.85	AAS						4.03					6.73	10.27	AAS			5.53	AAS			0.26	AAS
1984	[14722] HERMES O. D. (1984)	samp. 18		CENTRAL ATLANTIC MAGMATIC PROVINCE - CAMP / UNITED STATES / SOUTHEASTERN NEW ENGLAND SUITE	AVALON TECTONIC ZONE, RHODE ISLAND AND MASSACHUSETTS	41.4	-71	42.5	-72	PLUTONIC ROCK	DOLERITE				WHOLE ROCK	48.34	AAS			2.06	SPEC					14.87	AAS						5.59					6.93	8.46	AAS			7.64	AAS			0.23	AAS
1984	[14722] HERMES O. D. (1984)	samp. 19		CENTRAL ATLANTIC MAGMATIC PROVINCE - CAMP / UNITED STATES / SOUTHEASTERN NEW ENGLAND SUITE	AVALON TECTONIC ZONE, RHODE ISLAND AND MASSACHUSETTS	41.4	-71	42.5	-72	PLUTONIC ROCK	DOLERITE				WHOLE ROCK	47.17	AAS			1.37	SPEC					16.3	AAS						4.87					8.86	8.63	AAS			4.26	AAS			0.28	AAS
1984	[14722] HERMES O. D. (1984)	samp. 20		CENTRAL ATLANTIC MAGMATIC PROVINCE - CAMP / UNITED STATES / SOUTHEASTERN NEW ENGLAND SUITE	AVALON TECTONIC ZONE, RHODE ISLAND AND MASSACHUSETTS	41.4	-71	42.5	-72	PLUTONIC ROCK	DOLERITE				WHOLE ROCK	47.75	AAS			1.69	SPEC					15.11	AAS						4.96					6.5	8.05	AAS			8.49	AAS			0.26	AAS
1984	[14722] HERMES O. D. (1984)	samp. 21		CENTRAL ATLANTIC MAGMATIC PROVINCE - CAMP / UNITED STATES / SOUTHEASTERN NEW ENGLAND SUITE	AVALON TECTONIC ZONE, RHODE ISLAND AND MASSACHUSETTS	41.4	-71	42.5	-72	PLUTONIC ROCK	DOLERITE				WHOLE ROCK	48.04	AAS			1.67	SPEC					15.48	AAS						5.4					6.1	8.31	AAS			7	AAS			0.22	AAS
1984	[14722] HERMES O. D. (1984)	samp. 22		CENTRAL ATLANTIC MAGMATIC PROVINCE - CAMP / UNITED STATES / SOUTHEASTERN NEW ENGLAND SUITE	AVALON TECTONIC ZONE, RHODE ISLAND AND MASSACHUSETTS	41.4	-71	42.5	-72	PLUTONIC ROCK	DOLERITE				WHOLE ROCK	58.7	AAS			1.32	SPEC					13.36	AAS						1.6					5.74	5.84	AAS			3.78	AAS			0.11	AAS
1984	[14722] HERMES O. D. (1984)	samp. 23		CENTRAL ATLANTIC MAGMATIC PROVINCE - CAMP / UNITED STATES / SOUTHEASTERN NEW ENGLAND SUITE	AVALON TECTONIC ZONE, RHODE ISLAND AND MASSACHUSETTS	41.4	-71	42.5	-72	PLUTONIC ROCK	DOLERITE				WHOLE ROCK	49.54	AAS			1.98	SPEC					15.07	AAS						3.26					8.01	9.02	AAS			6.13	AAS			0.18	AAS
1978	[14723] MCHONE J. G. (1978)	samp. 6		CENTRAL ATLANTIC MAGMATIC PROVINCE - CAMP / UNITED STATES / COASTAL NEW ENGLAND DIKES		43.8136	-71.6719	43.8136	-71.6719	PLUTONIC ROCK	DIABASE				WHOLE ROCK
1978	[14723] MCHONE J. G. (1978)	samp. 8		CENTRAL ATLANTIC MAGMATIC PROVINCE - CAMP / QUEBEC / COASTAL DIKE SWARM		45.3283	-70.6469	45.3283	-70.6469	PLUTONIC ROCK	CAMPTONITE, AUGITE				WHOLE ROCK
1978	[14723] MCHONE J. G. (1978)	samp. 10		CENTRAL ATLANTIC MAGMATIC PROVINCE - CAMP / UNITED STATES / COASTAL NEW ENGLAND DIKES		43.8519	-70.3831	43.8519	-70.3831	PLUTONIC ROCK	DIABASE, OLIVINE				WHOLE ROCK
1978	[14723] MCHONE J. G. (1978)	samp. 11		CENTRAL ATLANTIC MAGMATIC PROVINCE - CAMP / UNITED STATES / COASTAL NEW ENGLAND DIKES		43.9019	-70.7094	43.9019	-70.7094	PLUTONIC ROCK	CAMPTONITE, AUGITE				WHOLE ROCK
1978	[14723] MCHONE J. G. (1978)	samp. 12		CENTRAL ATLANTIC MAGMATIC PROVINCE - CAMP / UNITED STATES / COASTAL NEW ENGLAND DIKES		43.3689	-70.5569	43.3689	-70.5569	PLUTONIC ROCK	CAMPTONITE, AUGITE				WHOLE ROCK
1992	[14786] ROSS M. E. (1992)	samp. 1		CENTRAL ATLANTIC MAGMATIC PROVINCE - CAMP / UNITED STATES / COASTAL NEW ENGLAND DIKES	COASTAL NEW ENGLAND PROVINCE, EASTERN MASSACHUSETTS	42	-70.5	43	-71.25	PLUTONIC ROCK	DOLERITE, THOLEIITIC				WHOLE ROCK	50.34	XRF			1.83	XRF					15.25	XRF							11.37	XRF				9.55	XRF			7.09	XRF			0.17	XRF
1992	[14786] ROSS M. E. (1992)	samp. 2		CENTRAL ATLANTIC MAGMATIC PROVINCE - CAMP / UNITED STATES / COASTAL NEW ENGLAND DIKES	COASTAL NEW ENGLAND PROVINCE, EASTERN MASSACHUSETTS	42	-70.5	43	-71.25	PLUTONIC ROCK	DOLERITE, THOLEIITIC				WHOLE ROCK	48.39	XRF			1.83	XRF					15.29	XRF							11.91	XRF				8.21	XRF			9.32	XRF			0.14	XRF
1992	[14786] ROSS M. E. (1992)	samp. 3		CENTRAL ATLANTIC MAGMATIC PROVINCE - CAMP / UNITED STATES / COASTAL NEW ENGLAND DIKES	COASTAL NEW ENGLAND PROVINCE, EASTERN MASSACHUSETTS	42	-70.5	43	-71.25	PLUTONIC ROCK	DOLERITE, THOLEIITIC				WHOLE ROCK	51.19	XRF			1.95	XRF					15.65	XRF							10.74	XRF				9.74	XRF			6.51	XRF			0.22	XRF
1992	[14786] ROSS M. E. (1992)	samp. 4		CENTRAL ATLANTIC MAGMATIC PROVINCE - CAMP / UNITED STATES / COASTAL NEW ENGLAND DIKES	COASTAL NEW ENGLAND PROVINCE, EASTERN MASSACHUSETTS	42	-70.5	43	-71.25	PLUTONIC ROCK	DOLERITE, THOLEIITIC				WHOLE ROCK	49.39	XRF			1.81	XRF					15.58	XRF							11.06	XRF				10.48	XRF			6	XRF			0.21	XRF
1992	[14786] ROSS M. E. (1992)	samp. 5		CENTRAL ATLANTIC MAGMATIC PROVINCE - CAMP / UNITED STATES / COASTAL NEW ENGLAND DIKES	COASTAL NEW ENGLAND PROVINCE, EASTERN MASSACHUSETTS	42	-70.5	43	-71.25	PLUTONIC ROCK	DOLERITE, THOLEIITIC				WHOLE ROCK	48.64	XRF			2.81	XRF					13.31	XRF							14.12	XRF				11.16	XRF			6.14	XRF			0.23	XRF
1992	[14786] ROSS M. E. (1992)	samp. 6		CENTRAL ATLANTIC MAGMATIC PROVINCE - CAMP / UNITED STATES / COASTAL NEW ENGLAND DIKES	COASTAL NEW ENGLAND PROVINCE, EASTERN MASSACHUSETTS	42	-70.5	43	-71.25	PLUTONIC ROCK	DOLERITE, THOLEIITIC				WHOLE ROCK	49.62	XRF			2.76	XRF					13.35	XRF							14.49	XRF				10.17	XRF			5.79	XRF			0.25	XRF
1992	[14786] ROSS M. E. (1992)	samp. 7		CENTRAL ATLANTIC MAGMATIC PROVINCE - CAMP / UNITED STATES / COASTAL NEW ENGLAND DIKES	COASTAL NEW ENGLAND PROVINCE, EASTERN MASSACHUSETTS	42	-70.5	43	-71.25	PLUTONIC ROCK	DOLERITE, THOLEIITIC				WHOLE ROCK	48.84	XRF			2.15	XRF					16.45	XRF							11.06	XRF				11.32	XRF			6.74	XRF			0.2	XRF
1992	[14786] ROSS M. E. (1992)	samp. 8		CENTRAL ATLANTIC MAGMATIC PROVINCE - CAMP / UNITED STATES / COASTAL NEW ENGLAND DIKES	COASTAL NEW ENGLAND PROVINCE, EASTERN MASSACHUSETTS	42	-70.5	43	-71.25	PLUTONIC ROCK	DOLERITE, THOLEIITIC				WHOLE ROCK	51.07	XRF			1.57	XRF					15.94	XRF							11.26	XRF				9.14	XRF			6.54	XRF			0.22	XRF
1992	[14786] ROSS M. E. (1992)	samp. 9		CENTRAL ATLANTIC MAGMATIC PROVINCE - CAMP / UNITED STATES / COASTAL NEW ENGLAND DIKES	COASTAL NEW ENGLAND PROVINCE, EASTERN MASSACHUSETTS	42	-70.5	43	-71.25	PLUTONIC ROCK	DOLERITE, THOLEIITIC				WHOLE ROCK	51.08	XRF			2.18	XRF					16.7	XRF							11.01	XRF				8.56	XRF			4.77	XRF			0.12	XRF
1992	[14786] ROSS M. E. (1992)	samp. 10		CENTRAL ATLANTIC MAGMATIC PROVINCE - CAMP / UNITED STATES / COASTAL NEW ENGLAND DIKES	COASTAL NEW ENGLAND PROVINCE, EASTERN MASSACHUSETTS	42	-70.5	43	-71.25	PLUTONIC ROCK	DOLERITE, THOLEIITIC				WHOLE ROCK	46.79	XRF			2.51	XRF					14.58	XRF							12.17	XRF				10.27	XRF			7.76	XRF			0.2	XRF
1992	[14786] ROSS M. E. (1992)	samp. 11		CENTRAL ATLANTIC MAGMATIC PROVINCE - CAMP / UNITED STATES / COASTAL NEW ENGLAND DIKES	COASTAL NEW ENGLAND PROVINCE, EASTERN MASSACHUSETTS	42	-70.5	43	-71.25	PLUTONIC ROCK	DOLERITE, TRANSITIONAL				WHOLE ROCK	47.48	XRF			3.25	XRF					15.82	XRF							12.21	XRF				9.26	XRF			6.63	XRF			0.19	XRF
1992	[14786] ROSS M. E. (1992)	samp. 12		CENTRAL ATLANTIC MAGMATIC PROVINCE - CAMP / UNITED STATES / COASTAL NEW ENGLAND DIKES	COASTAL NEW ENGLAND PROVINCE, EASTERN MASSACHUSETTS	42	-70.5	43	-71.25	PLUTONIC ROCK	DOLERITE, TRANSITIONAL				WHOLE ROCK	47.95	XRF			2.22	XRF					16.91	XRF							11.4	XRF				8.88	XRF			6.84	XRF			0.16	XRF
1992	[14786] ROSS M. E. (1992)	samp. 13		CENTRAL ATLANTIC MAGMATIC PROVINCE - CAMP / UNITED STATES / COASTAL NEW ENGLAND DIKES	COASTAL NEW ENGLAND PROVINCE, EASTERN MASSACHUSETTS	42	-70.5	43	-71.25	PLUTONIC ROCK	DOLERITE, TRANSITIONAL				WHOLE ROCK	48.04	XRF			3.45	XRF					14.32	XRF							14.48	XRF				9.01	XRF			5.89	XRF			0.32	XRF
1992	[14786] ROSS M. E. (1992)	samp. 14		CENTRAL ATLANTIC MAGMATIC PROVINCE - CAMP / UNITED STATES / COASTAL NEW ENGLAND DIKES	COASTAL NEW ENGLAND PROVINCE, EASTERN MASSACHUSETTS	42	-70.5	43	-71.25	PLUTONIC ROCK	DOLERITE, TRANSITIONAL				WHOLE ROCK	44.74	XRF			3.65	XRF					13.92	XRF							15.6	XRF				6.05	XRF			4.39	XRF			0.3	XRF
1992	[14786] ROSS M. E. (1992)	samp. 15		CENTRAL ATLANTIC MAGMATIC PROVINCE - CAMP / UNITED STATES / COASTAL NEW ENGLAND DIKES	COASTAL NEW ENGLAND PROVINCE, EASTERN MASSACHUSETTS	42	-70.5	43	-71.25	PLUTONIC ROCK	DOLERITE, ALKALINE				WHOLE ROCK	49.17	XRF			2.37	XRF					15.77	XRF							10.54	XRF				8.85	XRF			6.04	XRF			0.17	XRF
1992	[14786] ROSS M. E. (1992)	samp. 16		CENTRAL ATLANTIC MAGMATIC PROVINCE - CAMP / UNITED STATES / COASTAL NEW ENGLAND DIKES	COASTAL NEW ENGLAND PROVINCE, EASTERN MASSACHUSETTS	42	-70.5	43	-71.25	PLUTONIC ROCK	DOLERITE, ALKALINE				WHOLE ROCK	46.46	XRF			3.13	XRF					14.38	XRF							13.52	XRF				8.03	XRF			4.68	XRF			0.27	XRF
1992	[14786] ROSS M. E. (1992)	samp. 17		CENTRAL ATLANTIC MAGMATIC PROVINCE - CAMP / UNITED STATES / COASTAL NEW ENGLAND DIKES	COASTAL NEW ENGLAND PROVINCE, EASTERN MASSACHUSETTS	42	-70.5	43	-71.25	PLUTONIC ROCK	DOLERITE, ALKALINE				WHOLE ROCK	45.55	XRF			2.1	XRF					14.84	XRF							12.78	XRF				11.65	XRF			7.33	XRF			0.35	XRF
1992	[14786] ROSS M. E. (1992)	samp. 18		CENTRAL ATLANTIC MAGMATIC PROVINCE - CAMP / UNITED STATES / COASTAL NEW ENGLAND DIKES	COASTAL NEW ENGLAND PROVINCE, EASTERN MASSACHUSETTS	42	-70.5	43	-71.25	PLUTONIC ROCK	DOLERITE, ALKALINE				WHOLE ROCK	46.67	XRF			2.69	XRF					15.54	XRF							12.77	XRF				10.7	XRF			6.24	XRF			0.19	XRF
1992	[14786] ROSS M. E. (1992)	samp. 19		CENTRAL ATLANTIC MAGMATIC PROVINCE - CAMP / UNITED STATES / COASTAL NEW ENGLAND DIKES	COASTAL NEW ENGLAND PROVINCE, EASTERN MASSACHUSETTS	42	-70.5	43	-71.25	PLUTONIC ROCK	DOLERITE, ALKALINE				WHOLE ROCK	45.02	XRF			2.67	XRF					13.57	XRF							13.5	XRF				9.44	XRF			10.57	XRF			0.41	XRF
1992	[14786] ROSS M. E. (1992)	samp. 20		CENTRAL ATLANTIC MAGMATIC PROVINCE - CAMP / UNITED STATES / COASTAL NEW ENGLAND DIKES	COASTAL NEW ENGLAND PROVINCE, EASTERN MASSACHUSETTS	42	-70.5	43	-71.25	PLUTONIC ROCK	DOLERITE, ALKALINE				WHOLE ROCK	47.12	XRF			1.89	XRF					12.93	XRF							11.57	XRF				9.28	XRF			11.51	XRF			0.17	XRF
1992	[14786] ROSS M. E. (1992)	samp. 21		CENTRAL ATLANTIC MAGMATIC PROVINCE - CAMP / UNITED STATES / COASTAL NEW ENGLAND DIKES	COASTAL NEW ENGLAND PROVINCE, EASTERN MASSACHUSETTS	42	-70.5	43	-71.25	PLUTONIC ROCK	DOLERITE, ALKALINE				WHOLE ROCK	44.87	XRF			2.41	XRF					14.1	XRF							12	XRF				11.05	XRF			10.12	XRF			0.2	XRF
1992	[14786] ROSS M. E. (1992)	samp. 22		CENTRAL ATLANTIC MAGMATIC PROVINCE - CAMP / UNITED STATES / COASTAL NEW ENGLAND DIKES	COASTAL NEW ENGLAND PROVINCE, EASTERN MASSACHUSETTS	42	-70.5	43	-71.25	PLUTONIC ROCK	DOLERITE, ALKALINE				WHOLE ROCK	43.73	XRF			3.65	XRF					13.81	XRF							14.04	XRF				8.92	XRF			8.58	XRF			0.21	XRF
1992	[14786] ROSS M. E. (1992)	samp. 23		CENTRAL ATLANTIC MAGMATIC PROVINCE - CAMP / UNITED STATES / COASTAL NEW ENGLAND DIKES	COASTAL NEW ENGLAND PROVINCE, EASTERN MASSACHUSETTS	42	-70.5	43	-71.25	PLUTONIC ROCK	DOLERITE, ALKALINE				WHOLE ROCK	45.03	XRF			1.89	XRF					12.02	XRF							12.84	XRF				9.41	XRF			9.92	XRF			0.24	XRF
1992	[14786] ROSS M. E. (1992)	samp. 24		CENTRAL ATLANTIC MAGMATIC PROVINCE - CAMP / UNITED STATES / COASTAL NEW ENGLAND DIKES	COASTAL NEW ENGLAND PROVINCE, EASTERN MASSACHUSETTS	42	-70.5	43	-71.25	PLUTONIC ROCK	LAMPROPHYRE				WHOLE ROCK	47.63	XRF			1.98	XRF					15.6	XRF							12.6	XRF				6.15	XRF			4.93	XRF			0.16	XRF
1992	[14786] ROSS M. E. (1992)	samp. 25		CENTRAL ATLANTIC MAGMATIC PROVINCE - CAMP / UNITED STATES / COASTAL NEW ENGLAND DIKES	COASTAL NEW ENGLAND PROVINCE, EASTERN MASSACHUSETTS	42	-70.5	43	-71.25	PLUTONIC ROCK	LAMPROPHYRE				WHOLE ROCK	46.97	XRF			2.41	XRF					16.37	XRF							12.75	XRF				4.63	XRF			3.11	XRF			0.19	XRF
1992	[14787] MCHONE J. G. (1992)	samp. HA-1		CENTRAL ATLANTIC MAGMATIC PROVINCE - CAMP / UNITED STATES / COASTAL NEW ENGLAND DIKES	SEABROOK, NEW HAMPSHIRE	42.89	-70.87	42.89	-70.87	PLUTONIC ROCK	DOLERITE				WHOLE ROCK	43.7	NOT			2.3	NOT					13.13	NOT						3.8					8.5	7.7	NOT			12	NOT			0.21	NOT
1992	[14787] MCHONE J. G. (1992)	samp. HA-5		CENTRAL ATLANTIC MAGMATIC PROVINCE - CAMP / UNITED STATES / COASTAL NEW ENGLAND DIKES	SEABROOK, NEW HAMPSHIRE	42.89	-70.87	42.89	-70.87	PLUTONIC ROCK	DOLERITE				WHOLE ROCK	42.91	NOT			2.3	NOT					14.41	NOT						3.8					11.67	6.33	NOT			6.87	NOT			0.36	NOT
1992	[14787] MCHONE J. G. (1992)	samp. HA-6		CENTRAL ATLANTIC MAGMATIC PROVINCE - CAMP / UNITED STATES / COASTAL NEW ENGLAND DIKES	SEABROOK, NEW HAMPSHIRE	42.89	-70.87	42.89	-70.87	PLUTONIC ROCK	DOLERITE				WHOLE ROCK	45	NOT			1.69	NOT					13.29	NOT						3.19					10.44	6.39	NOT			10.55	NOT			0.22	NOT
1992	[14787] MCHONE J. G. (1992)	samp. HA-7		CENTRAL ATLANTIC MAGMATIC PROVINCE - CAMP / UNITED STATES / COASTAL NEW ENGLAND DIKES	SEABROOK, NEW HAMPSHIRE	42.89	-70.87	42.89	-70.87	PLUTONIC ROCK	DOLERITE				WHOLE ROCK	45.64	NOT			2.17	NOT					13.33	NOT						3.67					8.47	9.32	NOT			8.82	NOT			0.17	NOT
1992	[14787] MCHONE J. G. (1992)	samp. HA-8		CENTRAL ATLANTIC MAGMATIC PROVINCE - CAMP / UNITED STATES / COASTAL NEW ENGLAND DIKES	SEABROOK, NEW HAMPSHIRE	42.89	-70.87	42.89	-70.87	PLUTONIC ROCK	DOLERITE				WHOLE ROCK	43.44	NOT			2.09	NOT					13.41	NOT						3.59					7.85	7.72	NOT			9.02	NOT			0.19	NOT
1992	[14787] MCHONE J. G. (1992)	samp. HA-9		CENTRAL ATLANTIC MAGMATIC PROVINCE - CAMP / UNITED STATES / COASTAL NEW ENGLAND DIKES	SEABROOK, NEW HAMPSHIRE	42.89	-70.87	42.89	-70.87	PLUTONIC ROCK	DOLERITE				WHOLE ROCK	46.39	NOT			1.84	NOT					14.43	NOT						3.34					7.74	8.47	NOT			9.03	NOT			0.18	NOT
1992	[14787] MCHONE J. G. (1992)	samp. HA-10		CENTRAL ATLANTIC MAGMATIC PROVINCE - CAMP / UNITED STATES / COASTAL NEW ENGLAND DIKES	SEABROOK, NEW HAMPSHIRE	42.89	-70.87	42.89	-70.87	PLUTONIC ROCK	DOLERITE				WHOLE ROCK	43.23	NOT			2.1	NOT					13.86	NOT						3.6					6.73	7.05	NOT			7.7	NOT			0.17	NOT
1992	[14787] MCHONE J. G. (1992)	samp. HA-12		CENTRAL ATLANTIC MAGMATIC PROVINCE - CAMP / UNITED STATES / COASTAL NEW ENGLAND DIKES	SEABROOK, NEW HAMPSHIRE	42.89	-70.87	42.89	-70.87	PLUTONIC ROCK	DOLERITE				WHOLE ROCK	42.34	NOT			2.24	NOT					13.03	NOT						3.74					7.74	9.09	NOT			10.65	NOT			0.18	NOT
1992	[14787] MCHONE J. G. (1992)	samp. HA-14		CENTRAL ATLANTIC MAGMATIC PROVINCE - CAMP / UNITED STATES / COASTAL NEW ENGLAND DIKES	SEABROOK, NEW HAMPSHIRE	42.89	-70.87	42.89	-70.87	PLUTONIC ROCK	DOLERITE				WHOLE ROCK	43.67	NOT			2.06	NOT					13.31	NOT						3.56					7.6	9.26	NOT			11.33	NOT			0.18	NOT
1992	[14793] HUSCH J. M. (1992)	samp. PP2	78199-PP2	CENTRAL ATLANTIC MAGMATIC PROVINCE - CAMP / UNITED STATES	BYRAM, POINT PLEASANT, WESTERN NEWARK BASIN, NEW JERSEY	40.92	-74.66	40.92	-74.66	PLUTONIC ROCK	DIABASE				WHOLE ROCK	52.4	DCPAES			1.11	DCPAES					14.18	DCPAES							9.96	DCPAES				11.01	DCPAES			8.08	DCPAES			0.16	DCPAES
1992	[14793] HUSCH J. M. (1992)	samp. PP5	78199-PP5	CENTRAL ATLANTIC MAGMATIC PROVINCE - CAMP / UNITED STATES	BYRAM, POINT PLEASANT, WESTERN NEWARK BASIN, NEW JERSEY	40.92	-74.66	40.92	-74.66	PLUTONIC ROCK	DIABASE				WHOLE ROCK	52.1	DCPAES			0.74	DCPAES					10.21	DCPAES							9.56	DCPAES				8.96	DCPAES			15.27	DCPAES			0.18	DCPAES
1992	[14793] HUSCH J. M. (1992)	samp. LQ1	78198-LQ1	CENTRAL ATLANTIC MAGMATIC PROVINCE - CAMP / UNITED STATES	STOCKTON, WESTERN NEWARK BASIN, NEW JERSEY	40.41	-74.98	40.41	-74.98	PLUTONIC ROCK	DIABASE				WHOLE ROCK	52.62	DCPAES			0.96	DCPAES					14.45	DCPAES							10.58	DCPAES				10.59	DCPAES			6.95	DCPAES			0.19	DCPAES
1992	[14793] HUSCH J. M. (1992)	samp. LS3	78196-LS3	CENTRAL ATLANTIC MAGMATIC PROVINCE - CAMP / UNITED STATES	LAMBERTVILLE SILL, WESTERN NEWARK BASIN, NEW JERSEY	40.37	-74.94	40.37	-74.94	PLUTONIC ROCK	DIABASE				WHOLE ROCK	52.11	DCPAES			1.1	DCPAES					14.09	DCPAES							9.91	DCPAES				10.82	DCPAES			7.96	DCPAES			0.16	DCPAES
1992	[14793] HUSCH J. M. (1992)	samp. LSR10		CENTRAL ATLANTIC MAGMATIC PROVINCE - CAMP / UNITED STATES	LAMBERTVILLE SILL, WESTERN NEWARK BASIN, NEW JERSEY	40.37	-74.94	40.37	-74.94	PLUTONIC ROCK	DIABASE				WHOLE ROCK	51.07	DCPAES			0.79	DCPAES					15.11	DCPAES							9.32	DCPAES				11.29	DCPAES			7.96	DCPAES			0.19	DCPAES
1992	[14793] HUSCH J. M. (1992)	samp. LS8	78196-LS8	CENTRAL ATLANTIC MAGMATIC PROVINCE - CAMP / UNITED STATES	LAMBERTVILLE SILL, WESTERN NEWARK BASIN, NEW JERSEY	40.37	-74.94	40.37	-74.94	PLUTONIC ROCK	DIABASE				WHOLE ROCK	52.92	DCPAES			1.03	DCPAES					18.04	DCPAES							8.7	DCPAES				10.52	DCPAES			4.64	DCPAES			0.15	DCPAES
1992	[14793] HUSCH J. M. (1992)	samp. ELS21	78196-ELS21	CENTRAL ATLANTIC MAGMATIC PROVINCE - CAMP / UNITED STATES	LAMBERTVILLE SILL, WESTERN NEWARK BASIN, NEW JERSEY	40.37	-74.94	40.37	-74.94	PLUTONIC ROCK	DIABASE				WHOLE ROCK	52.25	DCPAES			1.42	DCPAES					14.98	DCPAES							11.59	DCPAES				8.79	DCPAES			4.69	DCPAES			0.21	DCPAES
1992	[14793] HUSCH J. M. (1992)	samp. WH1	78197-WH1	CENTRAL ATLANTIC MAGMATIC PROVINCE - CAMP / UNITED STATES	BELLE MOUNTAIN, WESTERN NEWARK BASIN, NEW JERSEY	40.37	-74.94	40.37	-74.94	PLUTONIC ROCK	DIABASE				WHOLE ROCK	51.99	DCPAES			1.35	DCPAES					16.1	DCPAES							10.8	DCPAES				8.21	DCPAES			3.99	DCPAES			0.17	DCPAES
1992	[14793] HUSCH J. M. (1992)	samp. T2	78195-T2	CENTRAL ATLANTIC MAGMATIC PROVINCE - CAMP / UNITED STATES	BALDPATE MOUNTAIN, WESTERN NEWARK BASIN, NEW JERSEY	40.38	-74.88	40.38	-74.88	PLUTONIC ROCK	DIABASE				WHOLE ROCK	52.42	DCPAES			1.32	DCPAES					15.45	DCPAES							10.39	DCPAES				10.36	DCPAES			5.27	DCPAES			0.19	DCPAES
1992	[14793] HUSCH J. M. (1992)	samp. T1	78195-T1	CENTRAL ATLANTIC MAGMATIC PROVINCE - CAMP / UNITED STATES	BALDPATE MOUNTAIN, WESTERN NEWARK BASIN, NEW JERSEY	40.38	-74.88	40.38	-74.88	PLUTONIC ROCK	DIABASE				WHOLE ROCK	57.44	DCPAES			2.58	DCPAES					11.68	DCPAES							14.5	DCPAES				5.49	DCPAES			1.74	DCPAES			0.19	DCPAES
1992	[14793] HUSCH J. M. (1992)	samp. MS1	78195-MS1	CENTRAL ATLANTIC MAGMATIC PROVINCE - CAMP / UNITED STATES	BALDPATE MOUNTAIN, WESTERN NEWARK BASIN, NEW JERSEY	40.38	-74.88	40.38	-74.88	PLUTONIC ROCK	DIABASE				WHOLE ROCK	60.08	DCPAES			1.59	DCPAES					11.81	DCPAES							12.43	DCPAES				4.44	DCPAES			1.07	DCPAES			0.18	DCPAES
1992	[14793] HUSCH J. M. (1992)	samp. PQ3	78194-PQ3	CENTRAL ATLANTIC MAGMATIC PROVINCE - CAMP / UNITED STATES	PENNINGTON MOUNTAIN, WESTERN NEWARK BASIN, NEW JERSEY	40.33	-74.79	40.33	-74.79	PLUTONIC ROCK	DIABASE				WHOLE ROCK	53.31	DCPAES			1.64	DCPAES					15.6	DCPAES							11.54	DCPAES				9.05	DCPAES			3.64	DCPAES			0.18	DCPAES
1992	[14793] HUSCH J. M. (1992)	samp. PQ6	78194-PQ6	CENTRAL ATLANTIC MAGMATIC PROVINCE - CAMP / UNITED STATES	PENNINGTON MOUNTAIN, WESTERN NEWARK BASIN, NEW JERSEY	40.33	-74.79	40.33	-74.79	PLUTONIC ROCK	DIABASE				WHOLE ROCK	54.17	DCPAES			2.37	DCPAES					11.97	DCPAES							15.97	DCPAES				5.62	DCPAES			2.02	DCPAES			0.27	DCPAES
1992	[14793] HUSCH J. M. (1992)	samp. PL3		CENTRAL ATLANTIC MAGMATIC PROVINCE - CAMP / UNITED STATES	ROCKY HILL, WESTERN NEWARK BASIN, NEW JERSEY	40.4	-74.63	40.4	-74.63	PLUTONIC ROCK	DIABASE				WHOLE ROCK	52.6	DCPAES			1.14	DCPAES					14.7	DCPAES							9.93	DCPAES				10.7	DCPAES			7.15	DCPAES			0.17	DCPAES
1992	[14793] HUSCH J. M. (1992)	samp. KQ6	78193-KQ6	CENTRAL ATLANTIC MAGMATIC PROVINCE - CAMP / UNITED STATES	ROCKY HILL, WESTERN NEWARK BASIN, NEW JERSEY	40.4	-74.63	40.4	-74.63	PLUTONIC ROCK	DIABASE				WHOLE ROCK	52.41	DCPAES			1.05	DCPAES					16.8	DCPAES							9.42	DCPAES				10.25	DCPAES			4.32	DCPAES			0.15	DCPAES
1992	[14793] HUSCH J. M. (1992)	samp. Q1		CENTRAL ATLANTIC MAGMATIC PROVINCE - CAMP / UNITED STATES	ROCKY HILL, WESTERN NEWARK BASIN, NEW JERSEY	40.4	-74.63	40.4	-74.63	PLUTONIC ROCK	DIABASE				WHOLE ROCK	53.21	DCPAES			1.71	DCPAES					15.77	DCPAES							11.48	DCPAES				7.32	DCPAES			2.96	DCPAES			0.19	DCPAES
1992	[14793] HUSCH J. M. (1992)	samp. KQ2		CENTRAL ATLANTIC MAGMATIC PROVINCE - CAMP / UNITED STATES	ROCKY HILL, WESTERN NEWARK BASIN, NEW JERSEY	40.4	-74.63	40.4	-74.63	PLUTONIC ROCK	DIABASE				WHOLE ROCK	51.87	DCPAES			0.66	DCPAES					19.11	DCPAES							6.62	DCPAES				1.38	DCPAES			4.69	DCPAES			0.02	DCPAES
1992	[14793] HUSCH J. M. (1992)	samp. QD2		CENTRAL ATLANTIC MAGMATIC PROVINCE - CAMP / UNITED STATES	QUARRY DIKE, WESTERN NEWARK BASIN, NEW JERSEY	40	-74.5	41	-75	PLUTONIC ROCK	DIABASE				WHOLE ROCK	52.42	DCPAES			1.14	DCPAES					13.93	DCPAES							10.12	DCPAES				10.44	DCPAES			7.93	DCPAES			0.17	DCPAES
1992	[14793] HUSCH J. M. (1992)	samp. QD7		CENTRAL ATLANTIC MAGMATIC PROVINCE - CAMP / UNITED STATES	QUARRY DIKE, WESTERN NEWARK BASIN, NEW JERSEY	40	-74.5	41	-75	PLUTONIC ROCK	DIABASE				WHOLE ROCK	52.3	DCPAES			1.07	DCPAES					14.17	DCPAES							10.06	DCPAES				8.74	DCPAES			7.88	DCPAES			0.17	DCPAES
1992	[14793] HUSCH J. M. (1992)	samp. QD10		CENTRAL ATLANTIC MAGMATIC PROVINCE - CAMP / UNITED STATES	QUARRY DIKE, WESTERN NEWARK BASIN, NEW JERSEY	40	-74.5	41	-75	PLUTONIC ROCK	DIABASE				WHOLE ROCK	52.65	DCPAES			1.06	DCPAES					14.19	DCPAES							10.03	DCPAES				7.86	DCPAES			8.23	DCPAES			0.18	DCPAES
1992	[14793] HUSCH J. M. (1992)	samp. WH3	78197-WH3	CENTRAL ATLANTIC MAGMATIC PROVINCE - CAMP / UNITED STATES	BELLE MOUNTAIN, WESTERN NEWARK BASIN, NEW JERSEY	40.37	-74.94	40.37	-74.94	PLUTONIC ROCK	DIABASE				WHOLE ROCK
1992	[14793] HUSCH J. M. (1992)	samp. ELS3		CENTRAL ATLANTIC MAGMATIC PROVINCE - CAMP / UNITED STATES	LAMBERTVILLE SILL, WESTERN NEWARK BASIN, NEW JERSEY	40.37	-74.94	40.37	-74.94	PLUTONIC ROCK	DIABASE				WHOLE ROCK
1992	[14794] STEINER J. C. (1992)	samp. UN-1A		CENTRAL ATLANTIC MAGMATIC PROVINCE - CAMP / UNITED STATES / PALISADES SILL	UPPER NYACK SECTION, NORTHERN NEWARK BASIN, NEW YORK	41.09	-73.92	41.09	-73.92	PLUTONIC ROCK	DIABASE				WHOLE ROCK	52.34	XRF			1.03	XRF					13.26	XRF							9.54	XRF				10.93	XRF			7.9	XRF
1992	[14794] STEINER J. C. (1992)	samp. UN-1B		CENTRAL ATLANTIC MAGMATIC PROVINCE - CAMP / UNITED STATES / PALISADES SILL	UPPER NYACK SECTION, NORTHERN NEWARK BASIN, NEW YORK	41.09	-73.92	41.09	-73.92	PLUTONIC ROCK	DIABASE				WHOLE ROCK	51	XRF			1.11	XRF					11.47	XRF							10.43	XRF				10.96	XRF			11.72	XRF
1992	[14794] STEINER J. C. (1992)	samp. UN-1C		CENTRAL ATLANTIC MAGMATIC PROVINCE - CAMP / UNITED STATES / PALISADES SILL	UPPER NYACK SECTION, NORTHERN NEWARK BASIN, NEW YORK	41.09	-73.92	41.09	-73.92	PLUTONIC ROCK	DIABASE				WHOLE ROCK	52.02	XRF			0.97	XRF					13.64	XRF							9.81	XRF				11.22	XRF			9.25	XRF
1992	[14794] STEINER J. C. (1992)	samp. UN-2A		CENTRAL ATLANTIC MAGMATIC PROVINCE - CAMP / UNITED STATES / PALISADES SILL	UPPER NYACK SECTION, NORTHERN NEWARK BASIN, NEW YORK	41.09	-73.92	41.09	-73.92	PLUTONIC ROCK	DIABASE				WHOLE ROCK	51.96	XRF			1.12	XRF					13.46	XRF							10.63	XRF				10.54	XRF			7.96	XRF
1992	[14794] STEINER J. C. (1992)	samp. UN-2B		CENTRAL ATLANTIC MAGMATIC PROVINCE - CAMP / UNITED STATES / PALISADES SILL	UPPER NYACK SECTION, NORTHERN NEWARK BASIN, NEW YORK	41.09	-73.92	41.09	-73.92	PLUTONIC ROCK	DIABASE				WHOLE ROCK	51.92	XRF			1.09	XRF					13.32	XRF							10.81	XRF				9.75	XRF			8	XRF
[truncated: 1,616 more rows]
[truncated: 15 more columns]
