# Supplementary material for: Transforming US agriculture for carbon removal with enhanced weathering
Source: Nature. 2025 Feb 5;638(8050):425–34. doi: 10.1038/s41586-024-08429-2 (PMC11821523; doi:10.1038/s41586-024-08429-2)
Supplement: Supplementary file 4 — GEOROC_USA_Volcanics. [file 41586_2024_8429_MOESM4_ESM.gz › fastdata/bo1llt/GEOROC_USA_Volcanics_F573732869035446292022101340_29-Jun-2022.csv]

Year	CITATION	SAMPLE NAME	UNIQUE_ID	LOCATION	LOCATION COMMENT	LATITUDE (MIN.)	LONGITUDE (MIN.)	LATITUDE (MAX.)	LONGITUDE (MAX.)	ROCK TYPE	ROCK NAME	ALTERATION	ALTERATION TYPE	TYPE OF MATERIAL	SIO2(WT%): altern. values or methods				TIO2(WT%): altern. values or methods				ZRO2(WT%)	ZR2O3(WT%)	AL2O3(WT%): altern. values or methods				CR2O3(WT%)	FE2O3T(WT%): altern. values or methods				FE2O3(WT%)	FEOT(WT%): altern. values or methods				FEO(WT%)	CAO(WT%): altern. values or methods				MGO(WT%): altern. values or methods				MNO(WT%): altern. values or methods
1981	[199] AOKI K.-I. (1981)	samp. 8		WYOMING CRATON / WYOMING / LEUCITE HILLS	STEAMBOAT MOUNTAIN	41.9764	-108.9889	41.9764	-108.9889	VOLCANIC ROCK	WYOMINGITE			WHOLE ROCK
1968	[1346] TAYLOR H. P. JR. (1968)	samp. COL-4-4		NORTH AMERICAN CORDILLERA - CENOZOIC-QUATERNARY / CORDILLERA UNITED STATES / COLORADO / SAN JUAN VOLCANIC FIELD	TREASURE MOUNTAIN, 3.3 MILES S OF WOLF CREEK PASS, MINERAL COUNTY	37.5	-106.83	37.5	-106.83	VOLCANIC ROCK	RHYOLITE			WHOLE ROCK
1968	[1346] TAYLOR H. P. JR. (1968)	samp. DOE-12		NORTH AMERICAN CORDILLERA - CENOZOIC-QUATERNARY / CORDILLERA UNITED STATES / COLORADO / SAN JUAN VOLCANIC FIELD	2 MILES N OF KREUTZER MINE, MINERS CREEK, NEAR CREEDE	37.87	-106.93	37.87	-106.93	VOLCANIC ROCK	NOT GIVEN			WHOLE ROCK
1990	[1352] BEN OTHMAN D. (1990)	samp. B4	12077-B4	BASIN AND RANGE - GREAT BASIN / GREAT BASIN / CALIFORNIA / DISH HILL CINDER CONE	MOJAVE DESERT	34.75	-115	34.75	-115	VOLCANIC ROCK	BASALT			WHOLE ROCK
1990	[1352] BEN OTHMAN D. (1990)	samp. B5	12077-B5	BASIN AND RANGE - GREAT BASIN / GREAT BASIN / CALIFORNIA / DISH HILL CINDER CONE	MOJAVE DESERT	34.75	-115	34.75	-115	VOLCANIC ROCK	BASALT			WHOLE ROCK
1938	[1435] SHEPHERD E. S. (1938)	samp. 19103		CASCADES / HIGH CASCADES / CALIFORNIA / MEDICINE LAKE VOLCANO	BIG GLASS MOUNTAINS	41.58	-121.58	41.58	-121.58	VOLCANIC ROCK	NOT GIVEN			WHOLE ROCK	73.59	NOT			0.27	NOT					13.78	NOT								0.6					1.3	1.39	NOT			0.33	NOT			0.02	NOT
1938	[1435] SHEPHERD E. S. (1938)	samp. TYPEC		CASCADES / HIGH CASCADES / CALIFORNIA / MEDICINE LAKE VOLCANO	BIG GLASS MOUNTAINS	41.58	-121.58	41.58	-121.58	VOLCANIC ROCK	NOT GIVEN			WHOLE ROCK	72.64	NOT			0.36	NOT					14.07	NOT								0.77					1.45	1.6	NOT			0.49	NOT			0.02	NOT
1938	[1435] SHEPHERD E. S. (1938)	samp. TYPE1		CASCADES / HIGH CASCADES / CALIFORNIA / MEDICINE LAKE VOLCANO	LITTLE GLASS MOUNTAIN	41.58	-121.58	41.58	-121.58	VOLCANIC ROCK	NOT GIVEN			WHOLE ROCK	73.59	NOT			0.31	NOT					14.03	NOT								0.42					1.43	1.38	NOT			0.36	NOT			0.02	NOT
1938	[1435] SHEPHERD E. S. (1938)	samp. TYPE2	15087-TYPE 2	CASCADES / HIGH CASCADES / CALIFORNIA / MEDICINE LAKE VOLCANO	LITTLE GLASS MOUNTAIN	41.58	-121.58	41.58	-121.58	VOLCANIC ROCK	NOT GIVEN			WHOLE ROCK	73.34	NOT			0.36	NOT					13.96	NOT								0.51					1.31	1.53	NOT			0.36	NOT			0.03	NOT
1938	[1435] SHEPHERD E. S. (1938)	samp. TYPE3	15087-TYPE 3	CASCADES / HIGH CASCADES / CALIFORNIA / MEDICINE LAKE VOLCANO	LITTLE GLASS MOUNTAIN	41.58	-121.58	41.58	-121.58	VOLCANIC ROCK	NOT GIVEN			WHOLE ROCK	73.22	NOT			0.29	NOT					13.65	NOT								0.4					1.41	1.38	NOT			0.21	NOT			0.03	NOT
1938	[1435] SHEPHERD E. S. (1938)	samp. TYPE4	15087-TYPE 4	CASCADES / HIGH CASCADES / CALIFORNIA / MEDICINE LAKE VOLCANO	LITTLE GLASS MOUNTAIN	41.58	-121.58	41.58	-121.58	VOLCANIC ROCK	NOT GIVEN			WHOLE ROCK	73.47	NOT			0.28	NOT					13.72	NOT								0.61					1.24	1.38	NOT			0.37	NOT			0.02	NOT
1938	[1435] SHEPHERD E. S. (1938)	samp. TYPE5	15087-TYPE 5	CASCADES / HIGH CASCADES / CALIFORNIA / MEDICINE LAKE VOLCANO	LITTLE GLASS MOUNTAIN	41.58	-121.58	41.58	-121.58	VOLCANIC ROCK	NOT GIVEN			WHOLE ROCK	73.46	NOT			0.28	NOT					13.72	NOT								0.46					1.27	1.57	NOT			0.41	NOT			0.02	NOT
1938	[1435] SHEPHERD E. S. (1938)	samp. TYPE6	15087-TYPE 6	CASCADES / HIGH CASCADES / CALIFORNIA / MEDICINE LAKE VOLCANO	LITTLE GLASS MOUNTAIN	41.58	-121.58	41.58	-121.58	VOLCANIC ROCK	NOT GIVEN			WHOLE ROCK	73.49	NOT			0.31	NOT					13.65	NOT								0.6					1.29	1.4	NOT			0.4	NOT			0.03	NOT
1938	[1435] SHEPHERD E. S. (1938)	samp. MONOCRATERS		BASIN AND RANGE - GREAT BASIN / BASIN AND RANGE / CALIFORNIA / LONG VALLEY CALDERA / MONO CRATERS		38	-119	38	-119	VOLCANIC ROCK	NOT GIVEN			WHOLE ROCK	76.13	NOT			0.08	NOT			0		12.49	NOT								0.36					0.72	0.54	NOT			0.02	NOT			0.02	NOT
1938	[1435] SHEPHERD E. S. (1938)	samp. MT.MORRISON		BASIN AND RANGE - GREAT BASIN / GREAT BASIN / OREGON	MT. MORRISON QUADRANGLE	43.65	-116.67	43.65	-116.67	VOLCANIC ROCK	NOT GIVEN			WHOLE ROCK	76.27	NOT			0.1	NOT			0		12.24	NOT								0.5					0.76	0.6	NOT			0.02	NOT			0.01	NOT
1938	[1435] SHEPHERD E. S. (1938)	samp. NO.75	14623-NO. 75	CASCADES / HIGH CASCADES / OREGON / NEWBERRY		43.722	-121.229	43.722	-121.229	VOLCANIC ROCK	NOT GIVEN			WHOLE ROCK	73.4	NOT			0.2	NOT					13.98	NOT								0.24					1.76	1.35	NOT			0.18	NOT
1938	[1435] SHEPHERD E. S. (1938)	samp. LP32		CASCADES / HIGH CASCADES / CALIFORNIA / LASSEN VOLCANIC CENTER		40.49	-121.51	40.49	-121.51	VOLCANIC ROCK	NOT GIVEN			WHOLE ROCK	70.17	NOT			0.39	NOT			0.05		14.98	NOT								0.87					1.78	3.16	NOT			1.28	NOT			0.03	NOT
1938	[1435] SHEPHERD E. S. (1938)	samp. LP18		CASCADES / HIGH CASCADES / CALIFORNIA / LASSEN VOLCANIC CENTER		40.49	-121.51	40.49	-121.51	VOLCANIC ROCK	NOT GIVEN			WHOLE ROCK	67.98	NOT			0.45	NOT			0.03		15.69	NOT								2.93					0.42	3.86	NOT			1.47	NOT			0.07	NOT
1938	[1435] SHEPHERD E. S. (1938)	samp. LP2		CASCADES / HIGH CASCADES / CALIFORNIA / LASSEN VOLCANIC CENTER		40.49	-121.51	40.49	-121.51	VOLCANIC ROCK	NOT GIVEN			WHOLE ROCK	66.06	NOT			0.55	NOT			0.03		15.93	NOT								1.53					2.36	4.53	NOT			2.15	NOT			0.08	NOT
1938	[1435] SHEPHERD E. S. (1938)	samp. LP34		CASCADES / HIGH CASCADES / CALIFORNIA / LASSEN VOLCANIC CENTER		40.49	-121.51	40.49	-121.51	VOLCANIC ROCK	NOT GIVEN			WHOLE ROCK	65.56	NOT			0.48	NOT			0.01		15.41	NOT								2.38					2.16	4.92	NOT			2.37	NOT			0.07	NOT
1938	[1435] SHEPHERD E. S. (1938)	samp. LP7		CASCADES / HIGH CASCADES / CALIFORNIA / LASSEN VOLCANIC CENTER		40.49	-121.51	40.49	-121.51	VOLCANIC ROCK	NOT GIVEN			WHOLE ROCK	64.8	NOT			0.53	NOT					16.26	NOT								1.11					3.17	4.83	NOT			2.39	NOT			0.08	NOT
1938	[1435] SHEPHERD E. S. (1938)	samp. BH1		CASCADES / HIGH CASCADES / CALIFORNIA / LASSEN VOLCANIC CENTER		40.49	-121.51	40.49	-121.51	VOLCANIC ROCK	NOT GIVEN			WHOLE ROCK	64.53	NOT			0.61	NOT			0.03		16.6	NOT								1.76					2.34	5.18	NOT			2.55	NOT			0.07	NOT
1938	[1435] SHEPHERD E. S. (1938)	samp. LP10		CASCADES / HIGH CASCADES / CALIFORNIA / LASSEN VOLCANIC CENTER		40.49	-121.51	40.49	-121.51	VOLCANIC ROCK	NOT GIVEN			WHOLE ROCK	64.49	NOT			0.56	NOT			0.01		16.33	NOT								2.55					1.85	5.04	NOT			2.65	NOT			0.09	NOT
1938	[1435] SHEPHERD E. S. (1938)	samp. LP28		CASCADES / HIGH CASCADES / CALIFORNIA / LASSEN VOLCANIC CENTER		40.49	-121.51	40.49	-121.51	VOLCANIC ROCK	NOT GIVEN			WHOLE ROCK	63.45	NOT			0.5	NOT			0.01		17.2	NOT								1.8					2.42	5.28	NOT			2.62	NOT			0.08	NOT
1938	[1435] SHEPHERD E. S. (1938)	samp. BH3		CASCADES / HIGH CASCADES / CALIFORNIA / LASSEN VOLCANIC CENTER		40.49	-121.51	40.49	-121.51	VOLCANIC ROCK	NOT GIVEN			WHOLE ROCK	60.55	NOT			0.71	NOT			0.01		16.9	NOT								1.95					3.12	5.89	NOT			3.14	NOT			0.09	NOT
1938	[1435] SHEPHERD E. S. (1938)	samp. CC6		CASCADES / HIGH CASCADES / CALIFORNIA / LASSEN VOLCANIC CENTER		40.49	-121.51	40.49	-121.51	VOLCANIC ROCK	NOT GIVEN			WHOLE ROCK	59.76	NOT			0.74	NOT					16.96	NOT								2.31					3.18	6.71	NOT			3.8	NOT			0.08	NOT
1938	[1435] SHEPHERD E. S. (1938)	samp. LP21	14615-LP 21	CASCADES / HIGH CASCADES / CALIFORNIA / LASSEN VOLCANIC CENTER		40.49	-121.51	40.49	-121.51	VOLCANIC ROCK	NOT GIVEN			WHOLE ROCK	58.77	NOT			0.72	NOT			0.01		18.16	NOT								3.02					2.92	7.3	NOT			4.35	NOT			0.08	NOT
1938	[1435] SHEPHERD E. S. (1938)	samp. CC7B		CASCADES / HIGH CASCADES / CALIFORNIA / LASSEN VOLCANIC CENTER		40.49	-121.51	40.49	-121.51	VOLCANIC ROCK	NOT GIVEN			WHOLE ROCK	57.54	NOT			0.78	NOT			0.01		17.86	NOT								2.81					3.45	7.29	NOT			3.67	NOT			0.1	NOT
1938	[1435] SHEPHERD E. S. (1938)	samp. LP25		CASCADES / HIGH CASCADES / CALIFORNIA / LASSEN VOLCANIC CENTER		40.49	-121.51	40.49	-121.51	VOLCANIC ROCK	NOT GIVEN			WHOLE ROCK	57.27	NOT			0.88	NOT			0.01		17.53	NOT								1.62					5	7.27	NOT			4.1	NOT			0.12	NOT
1938	[1435] SHEPHERD E. S. (1938)	samp. CC1		CASCADES / HIGH CASCADES / CALIFORNIA / LASSEN VOLCANIC CENTER		40.49	-121.51	40.49	-121.51	VOLCANIC ROCK	NOT GIVEN			WHOLE ROCK	56.62	NOT			0.76	NOT					16.41	NOT			0.06					1.03					5.3	7.79	NOT			6.77	NOT			0.1	NOT
1938	[1435] SHEPHERD E. S. (1938)	samp. LP35	14615-LP 35	CASCADES / HIGH CASCADES / CALIFORNIA / LASSEN VOLCANIC CENTER		40.49	-121.51	40.49	-121.51	VOLCANIC ROCK	NOT GIVEN			WHOLE ROCK	55.55	NOT			0.74	NOT			0.07		18.68	NOT								3.51					3.73	9.06	NOT			4.6	NOT			0.1	NOT
1938	[1435] SHEPHERD E. S. (1938)	samp. LP20		CASCADES / HIGH CASCADES / CALIFORNIA / LASSEN VOLCANIC CENTER		40.49	-121.51	40.49	-121.51	VOLCANIC ROCK	NOT GIVEN			WHOLE ROCK	55.81	NOT			0.77	NOT			0.02		18.94	NOT								4.25					3	8.88	NOT			4.42	NOT			0.09	NOT
1938	[1435] SHEPHERD E. S. (1938)	samp. CC3		CASCADES / HIGH CASCADES / CALIFORNIA / LASSEN VOLCANIC CENTER		40.49	-121.51	40.49	-121.51	VOLCANIC ROCK	NOT GIVEN			WHOLE ROCK	54.71	NOT			0.66	NOT					15.55	NOT			0.06					1.65					5.54	8.52	NOT			8.55	NOT
1938	[1435] SHEPHERD E. S. (1938)	samp. LP45		CASCADES / HIGH CASCADES / CALIFORNIA / LASSEN VOLCANIC CENTER		40.49	-121.51	40.49	-121.51	VOLCANIC ROCK	NOT GIVEN			WHOLE ROCK	63.21	NOT			0.48	NOT			0.02		17.15	NOT								1.3					3	5.23	NOT			2.96	NOT			0.07	NOT
1996	[1605] REID M. R. (1996)	samp. 89UT1		BASIN AND RANGE - GREAT BASIN / BASIN AND RANGE / UTAH	ST. GEORGE	37.1	-113.58	37.1	-113.58	VOLCANIC ROCK	THOLEIITE			WHOLE ROCK
1996	[1605] REID M. R. (1996)	samp. 89UT2		BASIN AND RANGE - GREAT BASIN / BASIN AND RANGE / UTAH	ST. GEORGE	37.1	-113.58	37.1	-113.58	VOLCANIC ROCK	BASALT, ALKALINE			WHOLE ROCK
1996	[1605] REID M. R. (1996)	samp. 89UT3	8926-89UT3	BASIN AND RANGE - GREAT BASIN / BASIN AND RANGE / UTAH	ST. GEORGE	37.1	-113.58	37.1	-113.58	VOLCANIC ROCK	BASANITE			WHOLE ROCK
1996	[1605] REID M. R. (1996)	samp. 89UT4		BASIN AND RANGE - GREAT BASIN / BASIN AND RANGE / UTAH	ST. GEORGE	37.1	-113.58	37.1	-113.58	VOLCANIC ROCK	THOLEIITE			WHOLE ROCK
1996	[1605] REID M. R. (1996)	samp. 89UT11		BASIN AND RANGE - GREAT BASIN / BASIN AND RANGE / UTAH	ST. GEORGE	37.1	-113.58	37.1	-113.58	VOLCANIC ROCK	THOLEIITE			WHOLE ROCK
1996	[1605] REID M. R. (1996)	samp. 89UT5		BASIN AND RANGE - GREAT BASIN / BASIN AND RANGE / UTAH	MARKAGUNT PLATEAU	37	-113	38	-113	VOLCANIC ROCK	TRACHYANDESITE			WHOLE ROCK
1996	[1605] REID M. R. (1996)	samp. 89UT6	8927-89UT6	BASIN AND RANGE - GREAT BASIN / BASIN AND RANGE / UTAH	MARKAGUNT PLATEAU	37	-113	38	-113	VOLCANIC ROCK	THOLEIITE			WHOLE ROCK
1996	[1605] REID M. R. (1996)	samp. 89UT7		BASIN AND RANGE - GREAT BASIN / BASIN AND RANGE / UTAH	MARKAGUNT PLATEAU	37	-113	38	-113	VOLCANIC ROCK	THOLEIITE			WHOLE ROCK
1996	[1605] REID M. R. (1996)	samp. 89UT8		BASIN AND RANGE - GREAT BASIN / BASIN AND RANGE / UTAH	MARKAGUNT PLATEAU	37	-113	38	-113	VOLCANIC ROCK	THOLEIITE			WHOLE ROCK
1996	[1605] REID M. R. (1996)	samp. 93BP05		BASIN AND RANGE - GREAT BASIN / SIERRA NEVADA / CALIFORNIA / BIG PINE VOLCANIC FIELD		34.68	-119.65	34.68	-119.65	VOLCANIC ROCK	BASALT, ALKALINE			WHOLE ROCK
1996	[1605] REID M. R. (1996)	samp. 93BP06		BASIN AND RANGE - GREAT BASIN / SIERRA NEVADA / CALIFORNIA / BIG PINE VOLCANIC FIELD		34.68	-119.65	34.68	-119.65	VOLCANIC ROCK	BASALT, ALKALINE			WHOLE ROCK
1996	[1605] REID M. R. (1996)	samp. 92LV01		BASIN AND RANGE - GREAT BASIN / BASIN AND RANGE / CALIFORNIA / LONG VALLEY CALDERA		37.62	-118.75	37.62	-118.75	VOLCANIC ROCK	TRACHYANDESITE			WHOLE ROCK
1996	[1605] REID M. R. (1996)	samp. 92LV06	8929-92LV06	BASIN AND RANGE - GREAT BASIN / BASIN AND RANGE / CALIFORNIA / LONG VALLEY CALDERA		37.62	-118.75	37.62	-118.75	VOLCANIC ROCK	THOLEIITE			WHOLE ROCK
1996	[1605] REID M. R. (1996)	samp. 92LV07		BASIN AND RANGE - GREAT BASIN / BASIN AND RANGE / CALIFORNIA / LONG VALLEY CALDERA		37.62	-118.75	37.62	-118.75	VOLCANIC ROCK	TRACHYBASALT			WHOLE ROCK
1996	[1605] REID M. R. (1996)	samp. 93LV17		BASIN AND RANGE - GREAT BASIN / BASIN AND RANGE / CALIFORNIA / LONG VALLEY CALDERA		37.62	-118.75	37.62	-118.75	VOLCANIC ROCK	TRACHYANDESITE			WHOLE ROCK
1996	[1605] REID M. R. (1996)	samp. 93WGB01		BASIN AND RANGE - GREAT BASIN / GREAT BASIN / CALIFORNIA / LITTLE HEBE CRATER		35	-118	35	-118	VOLCANIC ROCK	HAWAIITE			WHOLE ROCK
1996	[1605] REID M. R. (1996)	samp. 4*2-1		BASIN AND RANGE - GREAT BASIN / GREAT BASIN / NEVADA / NEVADA VOLCANIC FIELD - LATHROP WELLS		36.5	-116	36.5	-117	VOLCANIC ROCK	HAWAIITE			WHOLE ROCK
1973	[1726] WALKER G. W. (1973)	samp. GWW-1-7		YELLOWSTONE-SNAKE RIVER PLAIN VOLCANIC PROVINCE / COLUMBIA PLATEAU-BLUE MOUNTAINS PROVINCE / YAKIMA BASALT-BUFORD MEMBER	LOWER GRANDE RONDE CANYON, BORROW PIT ON EAST SIDE OF OREGON STATE HIGHWAY 3	45.95	-117.26	45.95	-117.26	VOLCANIC ROCK	BASALT			WHOLE ROCK	53.7	NOT			2.2	NOT					14	NOT								1.4					9.6	8.2	NOT			4.7	NOT			0.17	NOT
1973	[1726] WALKER G. W. (1973)	samp. GWW-3-71		YELLOWSTONE-SNAKE RIVER PLAIN VOLCANIC PROVINCE / COLUMBIA PLATEAU-BLUE MOUNTAINS PROVINCE / YAKIMA BASALT-WENAHA MEMBER	RIM OF LOWER GRANDE RONDE CANYON, 2.5 KM NORTHWEST OF TROY	45.96	-117.48	45.96	-117.48	VOLCANIC ROCK	BASALT			WHOLE ROCK	50	NOT			3.6	NOT					12.9	NOT								1.9					12.6	8.2	NOT			4.2	NOT			0.23	NOT
1973	[1726] WALKER G. W. (1973)	samp. EL-2-71		YELLOWSTONE-SNAKE RIVER PLAIN VOLCANIC PROVINCE / COLUMBIA PLATEAU-BLUE MOUNTAINS PROVINCE / YAKIMA BASALT	LOWER GRANDE RONDE CANYON, BORROW PIT ON EAST SIDE OF ELGIN-PALMER JUNCTION ROAD, 12.5 KM NNE OF ELGIN	45.75	-117.87	45.75	-117.87	VOLCANIC ROCK	ANDESITE			WHOLE ROCK	59.1	NOT			0.81	NOT					18.3	NOT								3.8					1.9	5.6	NOT			2.4	NOT			0.11	NOT
1970	[1728] OSAWA M. (1970)	samp. PG-1	11271-PG-1	YELLOWSTONE-SNAKE RIVER PLAIN VOLCANIC PROVINCE / COLUMBIA PLATEAU-BLUE MOUNTAINS PROVINCE / PICTURE GORGE BASALT	PICTURE GORGE TYPE SECTION, DAYVILLE TYPE, AT ROADCUT ON HIGHWAY 26	44.4	-116.7	47.6	-121	VOLCANIC ROCK	BASALT			WHOLE ROCK
1970	[1728] OSAWA M. (1970)	samp. PG-2	11272-PG-2	YELLOWSTONE-SNAKE RIVER PLAIN VOLCANIC PROVINCE / COLUMBIA PLATEAU-BLUE MOUNTAINS PROVINCE / PICTURE GORGE BASALT	PICTURE GORGE TYPE SECTION, MONUMENT MOUNTAIN TYPE	44.4	-116.7	47.6	-121	VOLCANIC ROCK	BASALT			WHOLE ROCK
1970	[1728] OSAWA M. (1970)	samp. PG-3	11272-PG-3	YELLOWSTONE-SNAKE RIVER PLAIN VOLCANIC PROVINCE / COLUMBIA PLATEAU-BLUE MOUNTAINS PROVINCE / PICTURE GORGE BASALT	PICTURE GORGE TYPE SECTION, DAYVILLE TYPE, AT ROADCUT ON HIGHWAY 26	44.4	-116.7	47.6	-121	VOLCANIC ROCK	BASALT			WHOLE ROCK
1970	[1728] OSAWA M. (1970)	samp. PG-4	11271-PG-4	YELLOWSTONE-SNAKE RIVER PLAIN VOLCANIC PROVINCE / COLUMBIA PLATEAU-BLUE MOUNTAINS PROVINCE / PICTURE GORGE BASALT	PICTURE GORGE TYPE SECTION, DAYVILLE TYPE, AT ROADCUT ON HIGHWAY 26	44.4	-116.7	47.6	-121	VOLCANIC ROCK	BASALT			WHOLE ROCK
1970	[1728] OSAWA M. (1970)	samp. PG-5	11271-PG-5	YELLOWSTONE-SNAKE RIVER PLAIN VOLCANIC PROVINCE / COLUMBIA PLATEAU-BLUE MOUNTAINS PROVINCE / PICTURE GORGE BASALT	PICTURE GORGE TYPE SECTION, DAYVILLE TYPE, AT ROADCUT ON HIGHWAY 26	44.4	-116.7	47.6	-121	VOLCANIC ROCK	BASALT			WHOLE ROCK
1970	[1728] OSAWA M. (1970)	samp. PG-6	11271-PG-6	YELLOWSTONE-SNAKE RIVER PLAIN VOLCANIC PROVINCE / COLUMBIA PLATEAU-BLUE MOUNTAINS PROVINCE / PICTURE GORGE BASALT	PICTURE GORGE TYPE SECTION, DAYVILLE TYPE, AT ROADCUT ON HIGHWAY 26	44.4	-116.7	47.6	-121	VOLCANIC ROCK	BASALT			WHOLE ROCK
1970	[1728] OSAWA M. (1970)	samp. PG-7	11271-PG-7	YELLOWSTONE-SNAKE RIVER PLAIN VOLCANIC PROVINCE / COLUMBIA PLATEAU-BLUE MOUNTAINS PROVINCE / PICTURE GORGE BASALT	PICTURE GORGE TYPE SECTION, DAYVILLE TYPE, AT ROADCUT ON HIGHWAY 26	44.4	-116.7	47.6	-121	VOLCANIC ROCK	BASALT			WHOLE ROCK
1970	[1728] OSAWA M. (1970)	samp. PG-8	11271-PG-8	YELLOWSTONE-SNAKE RIVER PLAIN VOLCANIC PROVINCE / COLUMBIA PLATEAU-BLUE MOUNTAINS PROVINCE / PICTURE GORGE BASALT	PICTURE GORGE TYPE SECTION, DAYVILLE TYPE, AT ROADCUT ON HIGHWAY 26	44.4	-116.7	47.6	-121	VOLCANIC ROCK	BASALT			WHOLE ROCK
1970	[1728] OSAWA M. (1970)	samp. PG-9	11271-PG-9	YELLOWSTONE-SNAKE RIVER PLAIN VOLCANIC PROVINCE / COLUMBIA PLATEAU-BLUE MOUNTAINS PROVINCE / PICTURE GORGE BASALT	PICTURE GORGE TYPE SECTION, DAYVILLE TYPE, AT ROADCUT ON HIGHWAY 26	44.4	-116.7	47.6	-121	VOLCANIC ROCK	BASALT			WHOLE ROCK
1970	[1728] OSAWA M. (1970)	samp. PG-10	11271-PG-10	YELLOWSTONE-SNAKE RIVER PLAIN VOLCANIC PROVINCE / COLUMBIA PLATEAU-BLUE MOUNTAINS PROVINCE / PICTURE GORGE BASALT	PICTURE GORGE TYPE SECTION, DAYVILLE TYPE, AT ROADCUT ON HIGHWAY 26	44.4	-116.7	47.6	-121	VOLCANIC ROCK	BASALT			WHOLE ROCK
1970	[1728] OSAWA M. (1970)	samp. PG-11	11272-PG-11	YELLOWSTONE-SNAKE RIVER PLAIN VOLCANIC PROVINCE / COLUMBIA PLATEAU-BLUE MOUNTAINS PROVINCE / PICTURE GORGE BASALT	PICTURE GORGE TYPE SECTION, MONUMENT MOUNTAIN TYPE	44.4	-116.7	47.6	-121	VOLCANIC ROCK	BASALT			WHOLE ROCK
1970	[1728] OSAWA M. (1970)	samp. PG-12	11272-PG-12	YELLOWSTONE-SNAKE RIVER PLAIN VOLCANIC PROVINCE / COLUMBIA PLATEAU-BLUE MOUNTAINS PROVINCE / PICTURE GORGE BASALT	PICTURE GORGE TYPE SECTION, MONUMENT MOUNTAIN TYPE	44.4	-116.7	47.6	-121	VOLCANIC ROCK	BASALT			WHOLE ROCK
1970	[1728] OSAWA M. (1970)	samp. PG-13A		YELLOWSTONE-SNAKE RIVER PLAIN VOLCANIC PROVINCE / COLUMBIA PLATEAU-BLUE MOUNTAINS PROVINCE / PICTURE GORGE BASALT		44.4	-116.7	47.6	-121	VOLCANIC ROCK	BASALT			WHOLE ROCK
1970	[1728] OSAWA M. (1970)	samp. PG-13B		YELLOWSTONE-SNAKE RIVER PLAIN VOLCANIC PROVINCE / COLUMBIA PLATEAU-BLUE MOUNTAINS PROVINCE / PICTURE GORGE BASALT		44.4	-116.7	47.6	-121	VOLCANIC ROCK	BASALT			WHOLE ROCK
1970	[1728] OSAWA M. (1970)	samp. PG-14	11272-PG-14	YELLOWSTONE-SNAKE RIVER PLAIN VOLCANIC PROVINCE / COLUMBIA PLATEAU-BLUE MOUNTAINS PROVINCE / PICTURE GORGE BASALT	PICTURE GORGE TYPE SECTION, MONUMENT MOUNTAIN TYPE	44.4	-116.7	47.6	-121	VOLCANIC ROCK	BASALT			WHOLE ROCK
1970	[1728] OSAWA M. (1970)	samp. PG-15	11272-PG-15	YELLOWSTONE-SNAKE RIVER PLAIN VOLCANIC PROVINCE / COLUMBIA PLATEAU-BLUE MOUNTAINS PROVINCE / PICTURE GORGE BASALT	PICTURE GORGE TYPE SECTION, MONUMENT MOUNTAIN TYPE	44.4	-116.7	47.6	-121	VOLCANIC ROCK	BASALT			WHOLE ROCK
1970	[1728] OSAWA M. (1970)	samp. PG-16	11272-PG-16	YELLOWSTONE-SNAKE RIVER PLAIN VOLCANIC PROVINCE / COLUMBIA PLATEAU-BLUE MOUNTAINS PROVINCE / PICTURE GORGE BASALT	PICTURE GORGE TYPE SECTION, MONUMENT MOUNTAIN TYPE	44.4	-116.7	47.6	-121	VOLCANIC ROCK	BASALT			WHOLE ROCK
1970	[1728] OSAWA M. (1970)	samp. PG-17A		YELLOWSTONE-SNAKE RIVER PLAIN VOLCANIC PROVINCE / COLUMBIA PLATEAU-BLUE MOUNTAINS PROVINCE / PICTURE GORGE BASALT		44.4	-116.7	47.6	-121	VOLCANIC ROCK	BASALT			WHOLE ROCK
1970	[1728] OSAWA M. (1970)	samp. PG-17B		YELLOWSTONE-SNAKE RIVER PLAIN VOLCANIC PROVINCE / COLUMBIA PLATEAU-BLUE MOUNTAINS PROVINCE / PICTURE GORGE BASALT		44.4	-116.7	47.6	-121	VOLCANIC ROCK	BASALT			WHOLE ROCK
1970	[1728] OSAWA M. (1970)	samp. PG-18	11272-PG-18	YELLOWSTONE-SNAKE RIVER PLAIN VOLCANIC PROVINCE / COLUMBIA PLATEAU-BLUE MOUNTAINS PROVINCE / PICTURE GORGE BASALT	PICTURE GORGE TYPE SECTION, MONUMENT MOUNTAIN TYPE	44.4	-116.7	47.6	-121	VOLCANIC ROCK	BASALT			WHOLE ROCK
1970	[1728] OSAWA M. (1970)	samp. K-1A		YELLOWSTONE-SNAKE RIVER PLAIN VOLCANIC PROVINCE / COLUMBIA PLATEAU-BLUE MOUNTAINS PROVINCE / YAKIMA BASALT	TRAVERSE ALONG A ROAD DOWN THE WEST SIDE OF KLICKITAT RIVER VALLEY	45	-121.22	49	-121.22	VOLCANIC ROCK	BASALT			WHOLE ROCK
1970	[1728] OSAWA M. (1970)	samp. K-1AB		YELLOWSTONE-SNAKE RIVER PLAIN VOLCANIC PROVINCE / COLUMBIA PLATEAU-BLUE MOUNTAINS PROVINCE / YAKIMA BASALT	TRAVERSE ALONG A ROAD DOWN THE WEST SIDE OF KLICKITAT RIVER VALLEY	45	-121.22	49	-121.22	VOLCANIC ROCK	BASALT			WHOLE ROCK
1970	[1728] OSAWA M. (1970)	samp. K-1C		YELLOWSTONE-SNAKE RIVER PLAIN VOLCANIC PROVINCE / COLUMBIA PLATEAU-BLUE MOUNTAINS PROVINCE / YAKIMA BASALT	TRAVERSE ALONG A ROAD DOWN THE WEST SIDE OF KLICKITAT RIVER VALLEY	45	-121.22	49	-121.22	VOLCANIC ROCK	BASALT			WHOLE ROCK
1970	[1728] OSAWA M. (1970)	samp. K-2		YELLOWSTONE-SNAKE RIVER PLAIN VOLCANIC PROVINCE / COLUMBIA PLATEAU-BLUE MOUNTAINS PROVINCE / YAKIMA BASALT	TRAVERSE ALONG A ROAD DOWN THE WEST SIDE OF KLICKITAT RIVER VALLEY	45	-121.22	49	-121.22	VOLCANIC ROCK	BASALT			WHOLE ROCK
1970	[1728] OSAWA M. (1970)	samp. K-3		YELLOWSTONE-SNAKE RIVER PLAIN VOLCANIC PROVINCE / COLUMBIA PLATEAU-BLUE MOUNTAINS PROVINCE / YAKIMA BASALT	TRAVERSE ALONG A ROAD DOWN THE WEST SIDE OF KLICKITAT RIVER VALLEY	45	-121.22	49	-121.22	VOLCANIC ROCK	BASALT			WHOLE ROCK
1970	[1728] OSAWA M. (1970)	samp. K-4		YELLOWSTONE-SNAKE RIVER PLAIN VOLCANIC PROVINCE / COLUMBIA PLATEAU-BLUE MOUNTAINS PROVINCE / YAKIMA BASALT	TRAVERSE ALONG A ROAD DOWN THE WEST SIDE OF KLICKITAT RIVER VALLEY	45	-121.22	49	-121.22	VOLCANIC ROCK	BASALT			WHOLE ROCK
1970	[1728] OSAWA M. (1970)	samp. K-5		YELLOWSTONE-SNAKE RIVER PLAIN VOLCANIC PROVINCE / COLUMBIA PLATEAU-BLUE MOUNTAINS PROVINCE / YAKIMA BASALT	TRAVERSE ALONG A ROAD DOWN THE WEST SIDE OF KLICKITAT RIVER VALLEY	45	-121.22	49	-121.22	VOLCANIC ROCK	BASALT			WHOLE ROCK
1970	[1728] OSAWA M. (1970)	samp. K-6		YELLOWSTONE-SNAKE RIVER PLAIN VOLCANIC PROVINCE / COLUMBIA PLATEAU-BLUE MOUNTAINS PROVINCE / YAKIMA BASALT	TRAVERSE ALONG A ROAD DOWN THE WEST SIDE OF KLICKITAT RIVER VALLEY	45	-121.22	49	-121.22	VOLCANIC ROCK	BASALT			WHOLE ROCK
1970	[1728] OSAWA M. (1970)	samp. K-7		YELLOWSTONE-SNAKE RIVER PLAIN VOLCANIC PROVINCE / COLUMBIA PLATEAU-BLUE MOUNTAINS PROVINCE / YAKIMA BASALT	TRAVERSE ALONG A ROAD DOWN THE WEST SIDE OF KLICKITAT RIVER VALLEY	45	-121.22	49	-121.22	VOLCANIC ROCK	BASALT			WHOLE ROCK
1970	[1728] OSAWA M. (1970)	samp. K-8		YELLOWSTONE-SNAKE RIVER PLAIN VOLCANIC PROVINCE / COLUMBIA PLATEAU-BLUE MOUNTAINS PROVINCE / YAKIMA BASALT	TRAVERSE ALONG A ROAD DOWN THE WEST SIDE OF KLICKITAT RIVER VALLEY	45	-121.22	49	-121.22	VOLCANIC ROCK	BASALT			WHOLE ROCK
1970	[1728] OSAWA M. (1970)	samp. K-9		YELLOWSTONE-SNAKE RIVER PLAIN VOLCANIC PROVINCE / COLUMBIA PLATEAU-BLUE MOUNTAINS PROVINCE / YAKIMA BASALT	TRAVERSE ALONG A ROAD DOWN THE WEST SIDE OF KLICKITAT RIVER VALLEY	45	-121.22	49	-121.22	VOLCANIC ROCK	BASALT			WHOLE ROCK
1970	[1728] OSAWA M. (1970)	samp. K-10		YELLOWSTONE-SNAKE RIVER PLAIN VOLCANIC PROVINCE / COLUMBIA PLATEAU-BLUE MOUNTAINS PROVINCE / YAKIMA BASALT	TRAVERSE ALONG A ROAD DOWN THE WEST SIDE OF KLICKITAT RIVER VALLEY	45	-121.22	49	-121.22	VOLCANIC ROCK	BASALT			WHOLE ROCK
1970	[1728] OSAWA M. (1970)	samp. K-11A		YELLOWSTONE-SNAKE RIVER PLAIN VOLCANIC PROVINCE / COLUMBIA PLATEAU-BLUE MOUNTAINS PROVINCE / YAKIMA BASALT	TRAVERSE ALONG A ROAD DOWN THE WEST SIDE OF KLICKITAT RIVER VALLEY	45	-121.22	49	-121.22	VOLCANIC ROCK	BASALT			WHOLE ROCK
1970	[1728] OSAWA M. (1970)	samp. K-11B		YELLOWSTONE-SNAKE RIVER PLAIN VOLCANIC PROVINCE / COLUMBIA PLATEAU-BLUE MOUNTAINS PROVINCE / YAKIMA BASALT	TRAVERSE ALONG A ROAD DOWN THE WEST SIDE OF KLICKITAT RIVER VALLEY	45	-121.22	49	-121.22	VOLCANIC ROCK	BASALT			WHOLE ROCK
1970	[1728] OSAWA M. (1970)	samp. K-12		YELLOWSTONE-SNAKE RIVER PLAIN VOLCANIC PROVINCE / COLUMBIA PLATEAU-BLUE MOUNTAINS PROVINCE / YAKIMA BASALT	TRAVERSE ALONG A ROAD DOWN THE WEST SIDE OF KLICKITAT RIVER VALLEY	45	-121.22	49	-121.22	VOLCANIC ROCK	BASALT			WHOLE ROCK
1970	[1728] OSAWA M. (1970)	samp. K-13		YELLOWSTONE-SNAKE RIVER PLAIN VOLCANIC PROVINCE / COLUMBIA PLATEAU-BLUE MOUNTAINS PROVINCE / YAKIMA BASALT	TRAVERSE ALONG A ROAD DOWN THE WEST SIDE OF KLICKITAT RIVER VALLEY	45	-121.22	49	-121.22	VOLCANIC ROCK	BASALT			WHOLE ROCK
1970	[1728] OSAWA M. (1970)	samp. K-14		YELLOWSTONE-SNAKE RIVER PLAIN VOLCANIC PROVINCE / COLUMBIA PLATEAU-BLUE MOUNTAINS PROVINCE / YAKIMA BASALT	TRAVERSE ALONG A ROAD DOWN THE WEST SIDE OF KLICKITAT RIVER VALLEY	45	-121.22	49	-121.22	VOLCANIC ROCK	BASALT			WHOLE ROCK
1970	[1728] OSAWA M. (1970)	samp. K-15		YELLOWSTONE-SNAKE RIVER PLAIN VOLCANIC PROVINCE / COLUMBIA PLATEAU-BLUE MOUNTAINS PROVINCE / YAKIMA BASALT	TRAVERSE ALONG A ROAD DOWN THE WEST SIDE OF KLICKITAT RIVER VALLEY	45	-121.22	49	-121.22	VOLCANIC ROCK	BASALT			WHOLE ROCK
1970	[1728] OSAWA M. (1970)	samp. M-1		YELLOWSTONE-SNAKE RIVER PLAIN VOLCANIC PROVINCE / COLUMBIA PLATEAU-BLUE MOUNTAINS PROVINCE / YAKIMA BASALT	TRAVERSE ALONG A ROAD DOWN THE WEST SIDE OF KLICKITAT RIVER VALLEY	45	-121.22	49	-121.22	VOLCANIC ROCK	BASALT			WHOLE ROCK
1970	[1728] OSAWA M. (1970)	samp. EC-1		YELLOWSTONE-SNAKE RIVER PLAIN VOLCANIC PROVINCE / COLUMBIA PLATEAU-BLUE MOUNTAINS PROVINCE / YAKIMA BASALT	TRAVERSE ALONG A ROAD DOWN THE WEST SIDE OF KLICKITAT RIVER VALLEY	45	-121.22	49	-121.22	VOLCANIC ROCK	BASALT			WHOLE ROCK
1970	[1728] OSAWA M. (1970)	samp. EC-5		YELLOWSTONE-SNAKE RIVER PLAIN VOLCANIC PROVINCE / COLUMBIA PLATEAU-BLUE MOUNTAINS PROVINCE / YAKIMA BASALT	TRAVERSE ALONG A ROAD DOWN THE WEST SIDE OF KLICKITAT RIVER VALLEY	45	-121.22	49	-121.22	VOLCANIC ROCK	BASALT			WHOLE ROCK
1970	[1728] OSAWA M. (1970)	samp. EC-7		YELLOWSTONE-SNAKE RIVER PLAIN VOLCANIC PROVINCE / COLUMBIA PLATEAU-BLUE MOUNTAINS PROVINCE / YAKIMA BASALT	TRAVERSE ALONG A ROAD DOWN THE WEST SIDE OF KLICKITAT RIVER VALLEY	45	-121.22	49	-121.22	VOLCANIC ROCK	BASALT			WHOLE ROCK
1970	[1728] OSAWA M. (1970)	samp. 27-E		YELLOWSTONE-SNAKE RIVER PLAIN VOLCANIC PROVINCE / COLUMBIA PLATEAU-BLUE MOUNTAINS PROVINCE / YAKIMA BASALT	TRAVERSE ALONG A ROAD DOWN THE WEST SIDE OF KLICKITAT RIVER VALLEY	45	-121.22	49	-121.22	VOLCANIC ROCK	BASALT			WHOLE ROCK
1970	[1728] OSAWA M. (1970)	samp. 27-D		YELLOWSTONE-SNAKE RIVER PLAIN VOLCANIC PROVINCE / COLUMBIA PLATEAU-BLUE MOUNTAINS PROVINCE / YAKIMA BASALT	TRAVERSE ALONG A ROAD DOWN THE WEST SIDE OF KLICKITAT RIVER VALLEY	45	-121.22	49	-121.22	VOLCANIC ROCK	BASALT			WHOLE ROCK
1970	[1728] OSAWA M. (1970)	samp. 27-C		YELLOWSTONE-SNAKE RIVER PLAIN VOLCANIC PROVINCE / COLUMBIA PLATEAU-BLUE MOUNTAINS PROVINCE / YAKIMA BASALT	TRAVERSE ALONG A ROAD DOWN THE WEST SIDE OF KLICKITAT RIVER VALLEY	45	-121.22	49	-121.22	VOLCANIC ROCK	BASALT			WHOLE ROCK
1970	[1728] OSAWA M. (1970)	samp. 27-B		YELLOWSTONE-SNAKE RIVER PLAIN VOLCANIC PROVINCE / COLUMBIA PLATEAU-BLUE MOUNTAINS PROVINCE / YAKIMA BASALT	TRAVERSE ALONG A ROAD DOWN THE WEST SIDE OF KLICKITAT RIVER VALLEY	45	-121.22	49	-121.22	VOLCANIC ROCK	BASALT			WHOLE ROCK
1970	[1728] OSAWA M. (1970)	samp. 27-A		YELLOWSTONE-SNAKE RIVER PLAIN VOLCANIC PROVINCE / COLUMBIA PLATEAU-BLUE MOUNTAINS PROVINCE / YAKIMA BASALT	TRAVERSE ALONG A ROAD DOWN THE WEST SIDE OF KLICKITAT RIVER VALLEY	45	-121.22	49	-121.22	VOLCANIC ROCK	BASALT			WHOLE ROCK
1963	[1736] FAURE G. (1963)	samp. R1428		CASCADES / HIGH CASCADES / OREGON	WAHKEENAH TRAIL, ROUTE 30 EAST OF PORTLAND	45.98	-120.65	45.98	-120.65	VOLCANIC ROCK	BASALT			WHOLE ROCK
1963	[1736] FAURE G. (1963)	samp. R1435		CASCADES / HIGH CASCADES / OREGON	WAHKEENAH TRAIL, ROUTE 30 EAST OF PORTLAND	45.98	-120.65	45.98	-120.65	VOLCANIC ROCK	BASALT			WHOLE ROCK
1963	[1736] FAURE G. (1963)	samp. R1574		YELLOWSTONE-SNAKE RIVER PLAIN VOLCANIC PROVINCE / YELLOWSTONE PLATEAU / YELLOWSTONE PLATEAU VOLCANIC FIELD	YELLOWSTONE NATIONAL PARK	42.5	-111	45	-117	VOLCANIC ROCK	BASALT			WHOLE ROCK
1963	[1736] FAURE G. (1963)	samp. R4245		CASCADES / HIGH CASCADES / MONTANA	SQUAW CREEK	41.5	-121.5	41.5	-121.5	VOLCANIC ROCK	BASALT			WHOLE ROCK
1983	[1739] CARLSON R. W. (1983)	samp. CH82-22A		YELLOWSTONE-SNAKE RIVER PLAIN VOLCANIC PROVINCE / COLUMBIA PLATEAU-BLUE MOUNTAINS PROVINCE / STEENS BASALT	OREGON PLATEAU	42.75	-118.55	42.75	-118.55	VOLCANIC ROCK	BASALT			WHOLE ROCK
1983	[1739] CARLSON R. W. (1983)	samp. CH82-22B		YELLOWSTONE-SNAKE RIVER PLAIN VOLCANIC PROVINCE / COLUMBIA PLATEAU-BLUE MOUNTAINS PROVINCE / STEENS BASALT	OREGON PLATEAU	42.75	-118.55	42.75	-118.55	VOLCANIC ROCK	BASALT			WHOLE ROCK
1983	[1739] CARLSON R. W. (1983)	samp. CH82-22E		YELLOWSTONE-SNAKE RIVER PLAIN VOLCANIC PROVINCE / COLUMBIA PLATEAU-BLUE MOUNTAINS PROVINCE / STEENS BASALT	OREGON PLATEAU	42.75	-118.55	42.75	-118.55	VOLCANIC ROCK	BASALT			WHOLE ROCK
1983	[1739] CARLSON R. W. (1983)	samp. CH82-22F		YELLOWSTONE-SNAKE RIVER PLAIN VOLCANIC PROVINCE / COLUMBIA PLATEAU-BLUE MOUNTAINS PROVINCE / STEENS BASALT	OREGON PLATEAU	42.75	-118.55	42.75	-118.55	VOLCANIC ROCK	BASALT			WHOLE ROCK
1983	[1739] CARLSON R. W. (1983)	samp. CH82-22G		YELLOWSTONE-SNAKE RIVER PLAIN VOLCANIC PROVINCE / COLUMBIA PLATEAU-BLUE MOUNTAINS PROVINCE / STEENS BASALT	OREGON PLATEAU	42.75	-118.55	42.75	-118.55	VOLCANIC ROCK	BASALT			WHOLE ROCK
1983	[1739] CARLSON R. W. (1983)	samp. CH82-24E		YELLOWSTONE-SNAKE RIVER PLAIN VOLCANIC PROVINCE / COLUMBIA PLATEAU-BLUE MOUNTAINS PROVINCE / STEENS BASALT	OREGON PLATEAU	42.75	-118.55	42.75	-118.55	VOLCANIC ROCK	BASALT			WHOLE ROCK
1983	[1739] CARLSON R. W. (1983)	samp. CH82-24A		YELLOWSTONE-SNAKE RIVER PLAIN VOLCANIC PROVINCE / COLUMBIA PLATEAU-BLUE MOUNTAINS PROVINCE / STEENS BASALT	OREGON PLATEAU	42.75	-118.55	42.75	-118.55	VOLCANIC ROCK	BASALT			WHOLE ROCK
1983	[1739] CARLSON R. W. (1983)	samp. H9-75A		YELLOWSTONE-SNAKE RIVER PLAIN VOLCANIC PROVINCE / COLUMBIA PLATEAU-BLUE MOUNTAINS PROVINCE / STEENS BASALT	POKER JIM RIM	42.75	-118.55	42.75	-118.55	VOLCANIC ROCK	BASALT			WHOLE ROCK
1983	[1739] CARLSON R. W. (1983)	samp. H9-71B		YELLOWSTONE-SNAKE RIVER PLAIN VOLCANIC PROVINCE / COLUMBIA PLATEAU-BLUE MOUNTAINS PROVINCE / STEENS BASALT	ABERT RIM	42.75	-118.55	42.75	-118.55	VOLCANIC ROCK	BASALT			WHOLE ROCK
1983	[1739] CARLSON R. W. (1983)	samp. H9-32	90693-H9-32	YELLOWSTONE-SNAKE RIVER PLAIN VOLCANIC PROVINCE / OWYHEE PLATEAU		42.92	-118.04	42.92	-118.04	VOLCANIC ROCK	BASALT			WHOLE ROCK
1983	[1739] CARLSON R. W. (1983)	samp. H8-74	90692-H8-74	YELLOWSTONE-SNAKE RIVER PLAIN VOLCANIC PROVINCE / OWYHEE PLATEAU		42.92	-118	42.92	-118	VOLCANIC ROCK	BASALT			WHOLE ROCK
1983	[1739] CARLSON R. W. (1983)	samp. CH82-9		YELLOWSTONE-SNAKE RIVER PLAIN VOLCANIC PROVINCE / COLUMBIA PLATEAU-BLUE MOUNTAINS PROVINCE / STEENS BASALT	DIKE, NORTH OF GRANITE PEAK, SANTA ROSAS	42.75	-118.55	42.75	-118.55	VOLCANIC ROCK	BASALT			WHOLE ROCK
1983	[1739] CARLSON R. W. (1983)	samp. CH82-11		YELLOWSTONE-SNAKE RIVER PLAIN VOLCANIC PROVINCE / COLUMBIA PLATEAU-BLUE MOUNTAINS PROVINCE / STEENS BASALT	SANTA ROSAS	42.75	-118.55	42.75	-118.55	VOLCANIC ROCK	BASALT			WHOLE ROCK
1983	[1739] CARLSON R. W. (1983)	samp. CH82-32		YELLOWSTONE-SNAKE RIVER PLAIN VOLCANIC PROVINCE / COLUMBIA PLATEAU-BLUE MOUNTAINS PROVINCE / STEENS BASALT		43.67	-117.17	43.67	-117.17	VOLCANIC ROCK	BASALT			WHOLE ROCK
1983	[1739] CARLSON R. W. (1983)	samp. H9-47	90708-H9-47	YELLOWSTONE-SNAKE RIVER PLAIN VOLCANIC PROVINCE / OWYHEE PLATEAU		43.08	-117.29	43.08	-117.29	VOLCANIC ROCK	BASALT			WHOLE ROCK
1983	[1739] CARLSON R. W. (1983)	samp. CH82-34		YELLOWSTONE-SNAKE RIVER PLAIN VOLCANIC PROVINCE / COLUMBIA PLATEAU-BLUE MOUNTAINS PROVINCE / STEENS BASALT		43.67	-117.17	43.67	-117.17	VOLCANIC ROCK	ANDESITE			WHOLE ROCK
1983	[1739] CARLSON R. W. (1983)	samp. CH82-58		YELLOWSTONE-SNAKE RIVER PLAIN VOLCANIC PROVINCE / COLUMBIA PLATEAU-BLUE MOUNTAINS PROVINCE / STEENS BASALT	POINT OF ROCKS, JARBIDGE MOUNTAINS	41.88	-115.43	41.88	-115.43	VOLCANIC ROCK	BASALT			WHOLE ROCK
1983	[1739] CARLSON R. W. (1983)	samp. CH82-61		YELLOWSTONE-SNAKE RIVER PLAIN VOLCANIC PROVINCE / COLUMBIA PLATEAU-BLUE MOUNTAINS PROVINCE / STEENS BASALT	POINT OF ROCKS, JARBIDGE MOUNTAINS	41.88	-115.43	41.88	-115.43	VOLCANIC ROCK	BASALT			WHOLE ROCK
1983	[1739] CARLSON R. W. (1983)	samp. CH82-61Z		YELLOWSTONE-SNAKE RIVER PLAIN VOLCANIC PROVINCE / COLUMBIA PLATEAU-BLUE MOUNTAINS PROVINCE / STEENS BASALT	POINT OF ROCKS, JARBIDGE MOUNTAINS	41.88	-115.43	41.88	-115.43	VOLCANIC ROCK	ANDESITE			WHOLE ROCK
1983	[1739] CARLSON R. W. (1983)	samp. CH82-65B		YELLOWSTONE-SNAKE RIVER PLAIN VOLCANIC PROVINCE / COLUMBIA PLATEAU-BLUE MOUNTAINS PROVINCE / STEENS BASALT	MIDAS TROUGH	41.25	-116.8	41.25	-116.8	VOLCANIC ROCK	BASALT			WHOLE ROCK
1989	[1742] GOLES G. G. (1989)	samp. FLOW1		YELLOWSTONE-SNAKE RIVER PLAIN VOLCANIC PROVINCE / COLUMBIA PLATEAU-BLUE MOUNTAINS PROVINCE / BEAR CREEK BASALT		43.95	-120.78	43.95	-120.78	VOLCANIC ROCK	BASALT			WHOLE ROCK
1989	[1742] GOLES G. G. (1989)	samp. FLOW2		YELLOWSTONE-SNAKE RIVER PLAIN VOLCANIC PROVINCE / COLUMBIA PLATEAU-BLUE MOUNTAINS PROVINCE / BEAR CREEK BASALT		43.95	-120.78	43.95	-120.78	VOLCANIC ROCK	BASALT			WHOLE ROCK
1989	[1742] GOLES G. G. (1989)	samp. FLOW3		YELLOWSTONE-SNAKE RIVER PLAIN VOLCANIC PROVINCE / COLUMBIA PLATEAU-BLUE MOUNTAINS PROVINCE / BEAR CREEK BASALT		43.95	-120.78	43.95	-120.78	VOLCANIC ROCK	BASALT			WHOLE ROCK
1989	[1742] GOLES G. G. (1989)	samp. FLOW4		YELLOWSTONE-SNAKE RIVER PLAIN VOLCANIC PROVINCE / COLUMBIA PLATEAU-BLUE MOUNTAINS PROVINCE / BEAR CREEK BASALT		43.95	-120.78	43.95	-120.78	VOLCANIC ROCK	BASALT			WHOLE ROCK
1989	[1742] GOLES G. G. (1989)	samp. FLOW5		YELLOWSTONE-SNAKE RIVER PLAIN VOLCANIC PROVINCE / COLUMBIA PLATEAU-BLUE MOUNTAINS PROVINCE / BEAR CREEK BASALT		43.95	-120.78	43.95	-120.78	VOLCANIC ROCK	BASALT			WHOLE ROCK
1989	[1742] GOLES G. G. (1989)	samp. FLOW6		YELLOWSTONE-SNAKE RIVER PLAIN VOLCANIC PROVINCE / COLUMBIA PLATEAU-BLUE MOUNTAINS PROVINCE / BEAR CREEK BASALT		43.95	-120.78	43.95	-120.78	VOLCANIC ROCK	BASALT			WHOLE ROCK
1989	[1742] GOLES G. G. (1989)	samp. B-11(TSS-A)		YELLOWSTONE-SNAKE RIVER PLAIN VOLCANIC PROVINCE / COLUMBIA PLATEAU-BLUE MOUNTAINS PROVINCE / BEAR CREEK BASALT	SLIDE CREEK FLOWS	43.95	-120.78	43.95	-120.78	VOLCANIC ROCK	BASALT			WHOLE ROCK
1989	[1742] GOLES G. G. (1989)	samp. B-17(TSS-B)		YELLOWSTONE-SNAKE RIVER PLAIN VOLCANIC PROVINCE / COLUMBIA PLATEAU-BLUE MOUNTAINS PROVINCE / BEAR CREEK BASALT	SLIDE CREEK FLOWS	43.95	-120.78	43.95	-120.78	VOLCANIC ROCK	BASALT			WHOLE ROCK
1989	[1742] GOLES G. G. (1989)	samp. B-7(TSS-A)		YELLOWSTONE-SNAKE RIVER PLAIN VOLCANIC PROVINCE / COLUMBIA PLATEAU-BLUE MOUNTAINS PROVINCE / BEAR CREEK BASALT	SLIDE CREEK FLOWS	43.95	-120.78	43.95	-120.78	VOLCANIC ROCK	BASALT			WHOLE ROCK
1989	[1742] GOLES G. G. (1989)	samp. B-10(TSS-A)		YELLOWSTONE-SNAKE RIVER PLAIN VOLCANIC PROVINCE / COLUMBIA PLATEAU-BLUE MOUNTAINS PROVINCE / BEAR CREEK BASALT	SLIDE CREEK FLOWS	43.95	-120.78	43.95	-120.78	VOLCANIC ROCK	BASALT			WHOLE ROCK
1989	[1742] GOLES G. G. (1989)	samp. B-9(TSS-A)		YELLOWSTONE-SNAKE RIVER PLAIN VOLCANIC PROVINCE / COLUMBIA PLATEAU-BLUE MOUNTAINS PROVINCE / BEAR CREEK BASALT	SLIDE CREEK FLOWS	43.95	-120.78	43.95	-120.78	VOLCANIC ROCK	BASALT			WHOLE ROCK
1989	[1742] GOLES G. G. (1989)	samp. 76-31(TSS-B)		YELLOWSTONE-SNAKE RIVER PLAIN VOLCANIC PROVINCE / COLUMBIA PLATEAU-BLUE MOUNTAINS PROVINCE / BEAR CREEK BASALT	SLIDE CREEK FLOWS	43.95	-120.78	43.95	-120.78	VOLCANIC ROCK	BASALT			WHOLE ROCK
1989	[1742] GOLES G. G. (1989)	samp. B-15(TSS-A)		YELLOWSTONE-SNAKE RIVER PLAIN VOLCANIC PROVINCE / COLUMBIA PLATEAU-BLUE MOUNTAINS PROVINCE / BEAR CREEK BASALT	SLIDE CREEK FLOWS	43.95	-120.78	43.95	-120.78	VOLCANIC ROCK	BASALT			WHOLE ROCK
1989	[1742] GOLES G. G. (1989)	samp. 3-2(TSS-C)		YELLOWSTONE-SNAKE RIVER PLAIN VOLCANIC PROVINCE / COLUMBIA PLATEAU-BLUE MOUNTAINS PROVINCE / BEAR CREEK BASALT	SLIDE CREEK FLOWS	43.95	-120.78	43.95	-120.78	VOLCANIC ROCK	BASALT			WHOLE ROCK
1989	[1742] GOLES G. G. (1989)	samp. 3-10(TSS-C)		YELLOWSTONE-SNAKE RIVER PLAIN VOLCANIC PROVINCE / COLUMBIA PLATEAU-BLUE MOUNTAINS PROVINCE / BEAR CREEK BASALT	SLIDE CREEK FLOWS	43.95	-120.78	43.95	-120.78	VOLCANIC ROCK	BASALT			WHOLE ROCK
1989	[1742] GOLES G. G. (1989)	samp. OYH-5	8995-OYH-5	YELLOWSTONE-SNAKE RIVER PLAIN VOLCANIC PROVINCE / OWYHEE PLATEAU / BEAR CREEK BASALT		43.62	-117.25	43.62	-117.25	VOLCANIC ROCK	BASALT			WHOLE ROCK
1989	[1742] GOLES G. G. (1989)	samp. OYH-14	8995-OYH-14	YELLOWSTONE-SNAKE RIVER PLAIN VOLCANIC PROVINCE / OWYHEE PLATEAU / BEAR CREEK BASALT		43.62	-117.25	43.62	-117.25	VOLCANIC ROCK	BASALT			WHOLE ROCK
1989	[1742] GOLES G. G. (1989)	samp. OYH-17	8995-OYH-17	YELLOWSTONE-SNAKE RIVER PLAIN VOLCANIC PROVINCE / OWYHEE PLATEAU / BEAR CREEK BASALT		43.62	-117.25	43.62	-117.25	VOLCANIC ROCK	BASALT			WHOLE ROCK
1989	[1742] GOLES G. G. (1989)	samp. OYH-1	8995-OYH-1	YELLOWSTONE-SNAKE RIVER PLAIN VOLCANIC PROVINCE / OWYHEE PLATEAU / BEAR CREEK BASALT		43.62	-117.25	43.62	-117.25	VOLCANIC ROCK	BASALT			WHOLE ROCK
1989	[1745] NELSON D. O. (1989)	samp. 74-292		YELLOWSTONE-SNAKE RIVER PLAIN VOLCANIC PROVINCE / COLUMBIA PLATEAU-BLUE MOUNTAINS PROVINCE / GRANDE RONDE BASALT	TOE SECTION	44.4	-116.7	47.6	-121	VOLCANIC ROCK	BASALT			WHOLE ROCK
1989	[1745] NELSON D. O. (1989)	samp. 72-335		YELLOWSTONE-SNAKE RIVER PLAIN VOLCANIC PROVINCE / COLUMBIA PLATEAU-BLUE MOUNTAINS PROVINCE / GRANDE RONDE BASALT	BUTTE CREEK SECTION	44.4	-116.7	47.6	-121	VOLCANIC ROCK	BASALT			WHOLE ROCK
1989	[1745] NELSON D. O. (1989)	samp. 74-276		YELLOWSTONE-SNAKE RIVER PLAIN VOLCANIC PROVINCE / COLUMBIA PLATEAU-BLUE MOUNTAINS PROVINCE / GRANDE RONDE BASALT	TOE SECTION	44.4	-116.7	47.6	-121	VOLCANIC ROCK	BASALT			WHOLE ROCK
1989	[1745] NELSON D. O. (1989)	samp. 74-280		YELLOWSTONE-SNAKE RIVER PLAIN VOLCANIC PROVINCE / COLUMBIA PLATEAU-BLUE MOUNTAINS PROVINCE / GRANDE RONDE BASALT	TOE SECTION	44.4	-116.7	47.6	-121	VOLCANIC ROCK	BASALT, TRANSITIONAL			WHOLE ROCK
1989	[1745] NELSON D. O. (1989)	samp. 74-271		YELLOWSTONE-SNAKE RIVER PLAIN VOLCANIC PROVINCE / COLUMBIA PLATEAU-BLUE MOUNTAINS PROVINCE / GRANDE RONDE BASALT	TOE SECTION	44.4	-116.7	47.6	-121	VOLCANIC ROCK	BASALT			WHOLE ROCK
1989	[1745] NELSON D. O. (1989)	samp. 72-51		YELLOWSTONE-SNAKE RIVER PLAIN VOLCANIC PROVINCE / COLUMBIA PLATEAU-BLUE MOUNTAINS PROVINCE / GRANDE RONDE BASALT	BENJAMIN GULCH	44.4	-116.7	47.6	-121	VOLCANIC ROCK	BASALT			WHOLE ROCK
1989	[1745] NELSON D. O. (1989)	samp. 74-50		YELLOWSTONE-SNAKE RIVER PLAIN VOLCANIC PROVINCE / COLUMBIA PLATEAU-BLUE MOUNTAINS PROVINCE / GRANDE RONDE BASALT	PATRICK GRADE	44.4	-116.7	47.6	-121	VOLCANIC ROCK	BASALT			WHOLE ROCK
1989	[1745] NELSON D. O. (1989)	samp. 72-292		YELLOWSTONE-SNAKE RIVER PLAIN VOLCANIC PROVINCE / COLUMBIA PLATEAU-BLUE MOUNTAINS PROVINCE / GRANDE RONDE BASALT	HORTON GRADE	44.4	-116.7	47.6	-121	VOLCANIC ROCK	BASALT			WHOLE ROCK
1988	[1746] HOOPER P. R. (1988)	samp. W-19		YELLOWSTONE-SNAKE RIVER PLAIN VOLCANIC PROVINCE / COLUMBIA PLATEAU-BLUE MOUNTAINS PROVINCE / IMNAHA BASALT-AMERICAN BAR FLOW	SOUTHEAST PART OF PLATEAU	44.4	-116.7	47.6	-121	VOLCANIC ROCK	BASALT			WHOLE ROCK	51.31	XRF			1.69	XRF					14.26	XRF				13.3	XRF									9.92	XRF			5.69	XRF			0.208	XRF
1988	[1746] HOOPER P. R. (1988)	samp. IEC-3		YELLOWSTONE-SNAKE RIVER PLAIN VOLCANIC PROVINCE / COLUMBIA PLATEAU-BLUE MOUNTAINS PROVINCE / IMNAHA BASALT-AMERICAN BAR FLOW	SOUTHEAST PART OF PLATEAU	44.4	-116.7	47.6	-121	VOLCANIC ROCK	BASALT			WHOLE ROCK	51.09	XRF			1.666	XRF					15.69	XRF				12.39	XRF									10.51	XRF			5.04	XRF			0.198	XRF
1988	[1746] HOOPER P. R. (1988)	samp. IEC-5		YELLOWSTONE-SNAKE RIVER PLAIN VOLCANIC PROVINCE / COLUMBIA PLATEAU-BLUE MOUNTAINS PROVINCE / IMNAHA BASALT-AMERICAN BAR FLOW	SOUTHEAST PART OF PLATEAU	44.4	-116.7	47.6	-121	VOLCANIC ROCK	BASALT			WHOLE ROCK	52.07	XRF			1.953	XRF					15.1	XRF				12.41	XRF									9.7	XRF			4.6	XRF			0.186	XRF
1988	[1746] HOOPER P. R. (1988)	samp. W-20		YELLOWSTONE-SNAKE RIVER PLAIN VOLCANIC PROVINCE / COLUMBIA PLATEAU-BLUE MOUNTAINS PROVINCE / IMNAHA BASALT-AMERICAN BAR FLOW	SOUTHEAST PART OF PLATEAU	44.4	-116.7	47.6	-121	VOLCANIC ROCK	BASALT			WHOLE ROCK	51.23	XRF			1.79	XRF					15.74	XRF				12.17	XRF									10.36	XRF			5	XRF			0.197	XRF
1988	[1746] HOOPER P. R. (1988)	samp. IEC-7		YELLOWSTONE-SNAKE RIVER PLAIN VOLCANIC PROVINCE / COLUMBIA PLATEAU-BLUE MOUNTAINS PROVINCE / IMNAHA BASALT-AMERICAN BAR FLOW	SOUTHEAST PART OF PLATEAU	44.4	-116.7	47.6	-121	VOLCANIC ROCK	BASALT			WHOLE ROCK	51.46	XRF			2.052	XRF					14.14	XRF				14.03	XRF									9.17	XRF			4.77	XRF			0.22	XRF
1988	[1746] HOOPER P. R. (1988)	samp. WO-71		YELLOWSTONE-SNAKE RIVER PLAIN VOLCANIC PROVINCE / COLUMBIA PLATEAU-BLUE MOUNTAINS PROVINCE / IMNAHA BASALT-AMERICAN BAR FLOW	SOUTHEAST PART OF PLATEAU	44.4	-116.7	47.6	-121	VOLCANIC ROCK	BASALT			WHOLE ROCK	51.78	XRF			2.065	XRF					14.13	XRF				13.62	XRF									9.3	XRF			4.69	XRF			0.218	XRF
1988	[1746] HOOPER P. R. (1988)	samp. MLC-5		YELLOWSTONE-SNAKE RIVER PLAIN VOLCANIC PROVINCE / COLUMBIA PLATEAU-BLUE MOUNTAINS PROVINCE / IMNAHA BASALT-AMERICAN BAR FLOW	SOUTHEAST PART OF PLATEAU	44.4	-116.7	47.6	-121	VOLCANIC ROCK	BASALT			WHOLE ROCK	50.94	XRF			2.298	XRF					14.22	XRF				13.98	XRF									8.88	XRF			5.17	XRF			0.207	XRF
1988	[1746] HOOPER P. R. (1988)	samp. I-23		YELLOWSTONE-SNAKE RIVER PLAIN VOLCANIC PROVINCE / COLUMBIA PLATEAU-BLUE MOUNTAINS PROVINCE / IMNAHA BASALT-AMERICAN BAR FLOW	SOUTHEAST PART OF PLATEAU	44.4	-116.7	47.6	-121	VOLCANIC ROCK	BASALT			WHOLE ROCK	51.23	XRF			2.539	XRF					13.43	XRF				14.72	XRF									8.46	XRF			4.95	XRF			0.218	XRF
1988	[1746] HOOPER P. R. (1988)	samp. WO-74		YELLOWSTONE-SNAKE RIVER PLAIN VOLCANIC PROVINCE / COLUMBIA PLATEAU-BLUE MOUNTAINS PROVINCE / IMNAHA BASALT-AMERICAN BAR FLOW	SOUTHEAST PART OF PLATEAU	44.4	-116.7	47.6	-121	VOLCANIC ROCK	BASALT			WHOLE ROCK	51.19	XRF			3.124	XRF					12.92	XRF				15.38	XRF									8.18	XRF			4.21	XRF			0.235	XRF
1988	[1746] HOOPER P. R. (1988)	samp. I-26		YELLOWSTONE-SNAKE RIVER PLAIN VOLCANIC PROVINCE / COLUMBIA PLATEAU-BLUE MOUNTAINS PROVINCE / IMNAHA BASALT-AMERICAN BAR FLOW	SOUTHEAST PART OF PLATEAU	44.4	-116.7	47.6	-121	VOLCANIC ROCK	BASALT			WHOLE ROCK	51.39	XRF			2.588	XRF					13.31	XRF				15.09	XRF									8.41	XRF			4.4	XRF			0.223	XRF
1988	[1746] HOOPER P. R. (1988)	samp. MLC-8		YELLOWSTONE-SNAKE RIVER PLAIN VOLCANIC PROVINCE / COLUMBIA PLATEAU-BLUE MOUNTAINS PROVINCE / IMNAHA BASALT-AMERICAN BAR FLOW	SOUTHEAST PART OF PLATEAU	44.4	-116.7	47.6	-121	VOLCANIC ROCK	BASALT			WHOLE ROCK	51.42	XRF			2.88	XRF					13.35	XRF				14.93	XRF									8.27	XRF			4.22	XRF			0.221	XRF
1988	[1746] HOOPER P. R. (1988)	samp. I-33		YELLOWSTONE-SNAKE RIVER PLAIN VOLCANIC PROVINCE / COLUMBIA PLATEAU-BLUE MOUNTAINS PROVINCE / IMNAHA BASALT-AMERICAN BAR FLOW	SOUTHEAST PART OF PLATEAU	44.4	-116.7	47.6	-121	VOLCANIC ROCK	BASALT			WHOLE ROCK	51.58	XRF			2.865	XRF					13.36	XRF				14.88	XRF									8.08	XRF			4.21	XRF			0.219	XRF
1995	[1747] BRANDON A. D. (1995)	samp. LO-11		YELLOWSTONE-SNAKE RIVER PLAIN VOLCANIC PROVINCE / COLUMBIA PLATEAU-BLUE MOUNTAINS PROVINCE / STRAWBERRY MOUNTAIN FORMATION	STRAWBERRY MOUNTAIN, OREGON	44.1845	-118.4256	44.1845	-118.4256	VOLCANIC ROCK	NOT GIVEN			WHOLE ROCK
1995	[1747] BRANDON A. D. (1995)	samp. B-35		YELLOWSTONE-SNAKE RIVER PLAIN VOLCANIC PROVINCE / COLUMBIA PLATEAU-BLUE MOUNTAINS PROVINCE / STRAWBERRY MOUNTAIN FORMATION	STRAWBERRY MOUNTAIN, OREGON	44.1845	-118.4256	44.1845	-118.4256	VOLCANIC ROCK	NOT GIVEN			WHOLE ROCK
1995	[1747] BRANDON A. D. (1995)	samp. 75-29		YELLOWSTONE-SNAKE RIVER PLAIN VOLCANIC PROVINCE / COLUMBIA PLATEAU-BLUE MOUNTAINS PROVINCE / STRAWBERRY MOUNTAIN FORMATION	STRAWBERRY MOUNTAIN, OREGON	44.1845	-118.4256	44.1845	-118.4256	VOLCANIC ROCK	NOT GIVEN			WHOLE ROCK
1995	[1747] BRANDON A. D. (1995)	samp. BM-5		YELLOWSTONE-SNAKE RIVER PLAIN VOLCANIC PROVINCE / COLUMBIA PLATEAU-BLUE MOUNTAINS PROVINCE / STRAWBERRY MOUNTAIN FORMATION	STRAWBERRY MOUNTAIN, OREGON	44.1845	-118.4256	44.1845	-118.4256	VOLCANIC ROCK	NOT GIVEN			WHOLE ROCK
1995	[1747] BRANDON A. D. (1995)	samp. 75-3		YELLOWSTONE-SNAKE RIVER PLAIN VOLCANIC PROVINCE / COLUMBIA PLATEAU-BLUE MOUNTAINS PROVINCE / STRAWBERRY MOUNTAIN FORMATION	STRAWBERRY MOUNTAIN, OREGON	44.1845	-118.4256	44.1845	-118.4256	VOLCANIC ROCK	NOT GIVEN			WHOLE ROCK
1995	[1747] BRANDON A. D. (1995)	samp. OYH-1	8995-OYH-1	YELLOWSTONE-SNAKE RIVER PLAIN VOLCANIC PROVINCE / OWYHEE PLATEAU / BEAR CREEK BASALT		43.62	-117.25	43.62	-117.25	VOLCANIC ROCK	NOT GIVEN			WHOLE ROCK
1995	[1747] BRANDON A. D. (1995)	samp. OYH-2		YELLOWSTONE-SNAKE RIVER PLAIN VOLCANIC PROVINCE / OWYHEE PLATEAU / BEAR CREEK BASALT		43.62	-117.25	43.62	-117.25	VOLCANIC ROCK	NOT GIVEN			WHOLE ROCK
1995	[1747] BRANDON A. D. (1995)	samp. OYH-3		YELLOWSTONE-SNAKE RIVER PLAIN VOLCANIC PROVINCE / OWYHEE PLATEAU / BEAR CREEK BASALT		43.62	-117.25	43.62	-117.25	VOLCANIC ROCK	NOT GIVEN			WHOLE ROCK
1995	[1747] BRANDON A. D. (1995)	samp. OYH-4		YELLOWSTONE-SNAKE RIVER PLAIN VOLCANIC PROVINCE / OWYHEE PLATEAU / BEAR CREEK BASALT		43.62	-117.25	43.62	-117.25	VOLCANIC ROCK	NOT GIVEN			WHOLE ROCK
1995	[1747] BRANDON A. D. (1995)	samp. OYH-5	8995-OYH-5	YELLOWSTONE-SNAKE RIVER PLAIN VOLCANIC PROVINCE / OWYHEE PLATEAU / BEAR CREEK BASALT		43.62	-117.25	43.62	-117.25	VOLCANIC ROCK	NOT GIVEN			WHOLE ROCK
1995	[1747] BRANDON A. D. (1995)	samp. OYH-6		YELLOWSTONE-SNAKE RIVER PLAIN VOLCANIC PROVINCE / OWYHEE PLATEAU / BEAR CREEK BASALT		43.62	-117.25	43.62	-117.25	VOLCANIC ROCK	NOT GIVEN			WHOLE ROCK
1995	[1747] BRANDON A. D. (1995)	samp. OYH-7		YELLOWSTONE-SNAKE RIVER PLAIN VOLCANIC PROVINCE / OWYHEE PLATEAU / BEAR CREEK BASALT		43.62	-117.25	43.62	-117.25	VOLCANIC ROCK	NOT GIVEN			WHOLE ROCK
1995	[1747] BRANDON A. D. (1995)	samp. OYH-9		YELLOWSTONE-SNAKE RIVER PLAIN VOLCANIC PROVINCE / OWYHEE PLATEAU / BEAR CREEK BASALT		43.62	-117.25	43.62	-117.25	VOLCANIC ROCK	NOT GIVEN			WHOLE ROCK
1995	[1747] BRANDON A. D. (1995)	samp. OYH-11		YELLOWSTONE-SNAKE RIVER PLAIN VOLCANIC PROVINCE / OWYHEE PLATEAU / BEAR CREEK BASALT		43.62	-117.25	43.62	-117.25	VOLCANIC ROCK	NOT GIVEN			WHOLE ROCK
1995	[1747] BRANDON A. D. (1995)	samp. OYH-13B		YELLOWSTONE-SNAKE RIVER PLAIN VOLCANIC PROVINCE / OWYHEE PLATEAU / BEAR CREEK BASALT		43.62	-117.25	43.62	-117.25	VOLCANIC ROCK	NOT GIVEN			WHOLE ROCK
1995	[1747] BRANDON A. D. (1995)	samp. OYH-14	8995-OYH-14	YELLOWSTONE-SNAKE RIVER PLAIN VOLCANIC PROVINCE / OWYHEE PLATEAU / BEAR CREEK BASALT		43.62	-117.25	43.62	-117.25	VOLCANIC ROCK	NOT GIVEN			WHOLE ROCK
1995	[1747] BRANDON A. D. (1995)	samp. OYH-17	8995-OYH-17	YELLOWSTONE-SNAKE RIVER PLAIN VOLCANIC PROVINCE / OWYHEE PLATEAU / BEAR CREEK BASALT		43.62	-117.25	43.62	-117.25	VOLCANIC ROCK	NOT GIVEN			WHOLE ROCK
1995	[1747] BRANDON A. D. (1995)	samp. OYH-D1A		YELLOWSTONE-SNAKE RIVER PLAIN VOLCANIC PROVINCE / OWYHEE PLATEAU / BEAR CREEK BASALT		43.62	-117.25	43.62	-117.25	VOLCANIC ROCK	NOT GIVEN			WHOLE ROCK
1995	[1747] BRANDON A. D. (1995)	samp. OYH-D5A		YELLOWSTONE-SNAKE RIVER PLAIN VOLCANIC PROVINCE / OWYHEE PLATEAU / BEAR CREEK BASALT		43.62	-117.25	43.62	-117.25	VOLCANIC ROCK	NOT GIVEN			WHOLE ROCK
1995	[1747] BRANDON A. D. (1995)	samp. OYH-D6		YELLOWSTONE-SNAKE RIVER PLAIN VOLCANIC PROVINCE / OWYHEE PLATEAU / BEAR CREEK BASALT		43.62	-117.25	43.62	-117.25	VOLCANIC ROCK	NOT GIVEN			WHOLE ROCK
1995	[1747] BRANDON A. D. (1995)	samp. OYH-D7		YELLOWSTONE-SNAKE RIVER PLAIN VOLCANIC PROVINCE / OWYHEE PLATEAU / BEAR CREEK BASALT		43.62	-117.25	43.62	-117.25	VOLCANIC ROCK	NOT GIVEN			WHOLE ROCK
1995	[1747] BRANDON A. D. (1995)	samp. OYH-D9		YELLOWSTONE-SNAKE RIVER PLAIN VOLCANIC PROVINCE / OWYHEE PLATEAU / BEAR CREEK BASALT		43.62	-117.25	43.62	-117.25	VOLCANIC ROCK	NOT GIVEN			WHOLE ROCK
1976	[1749] HOLDEN G. S. (1976)	samp. I-30		YELLOWSTONE-SNAKE RIVER PLAIN VOLCANIC PROVINCE / COLUMBIA PLATEAU-BLUE MOUNTAINS PROVINCE / YAKIMA BASALT	LITTLE SHEEP CREEK, ROCKY CANYON	45.8	-116.1	46	-116.3	VOLCANIC ROCK	BASALT			WHOLE ROCK	54.5	XRF			1.87	XRF					14.8	XRF									11.1	XRF				8.3	XRF			4.8	XRF			0.16	XRF
1976	[1749] HOLDEN G. S. (1976)	samp. I-9		YELLOWSTONE-SNAKE RIVER PLAIN VOLCANIC PROVINCE / COLUMBIA PLATEAU-BLUE MOUNTAINS PROVINCE / IMNAHA BASALT	LITTLE SHEEP CREEK, ROCKY CANYON	45.8	-116.1	46	-116.3	VOLCANIC ROCK	BASALT			WHOLE ROCK	52	XRF			2.43	XRF					14.4	XRF									11.8	XRF				9.7	XRF			5.1	XRF			0.14	XRF
1976	[1749] HOLDEN G. S. (1976)	samp. I-16		YELLOWSTONE-SNAKE RIVER PLAIN VOLCANIC PROVINCE / COLUMBIA PLATEAU-BLUE MOUNTAINS PROVINCE / IMNAHA BASALT	LITTLE SHEEP CREEK, ROCKY CANYON	45.8	-116.1	46	-116.3	VOLCANIC ROCK	BASALT			WHOLE ROCK	50.5	XRF			2.39	XRF					17.3	XRF									10.8	XRF				9.9	XRF			4.8	XRF			0.13	XRF
1976	[1749] HOLDEN G. S. (1976)	samp. I-15		YELLOWSTONE-SNAKE RIVER PLAIN VOLCANIC PROVINCE / COLUMBIA PLATEAU-BLUE MOUNTAINS PROVINCE / IMNAHA BASALT	LITTLE SHEEP CREEK, ROCKY CANYON	45.8	-116.1	46	-116.3	VOLCANIC ROCK	BASALT			WHOLE ROCK	49.9	XRF			2.58	XRF					15.9	XRF									12.3	XRF				9.6	XRF			5	XRF			0.16	XRF
1993	[1751] BRANDON A. D. (1993)	samp. BBJ-55		YELLOWSTONE-SNAKE RIVER PLAIN VOLCANIC PROVINCE / COLUMBIA PLATEAU-BLUE MOUNTAINS PROVINCE / PICTURE GORGE BASALT	TWICKENHAM, BOLOGNA CREEK	44.4	-116.7	47.6	-121	VOLCANIC ROCK	BASALT			WHOLE ROCK
1993	[1751] BRANDON A. D. (1993)	samp. BBJ-65NP		YELLOWSTONE-SNAKE RIVER PLAIN VOLCANIC PROVINCE / COLUMBIA PLATEAU-BLUE MOUNTAINS PROVINCE / PICTURE GORGE BASALT	TWICKENHAM, MULESHOE CREEK	44.4	-116.7	47.6	-121	VOLCANIC ROCK	BASALT			WHOLE ROCK
1993	[1751] BRANDON A. D. (1993)	samp. BBJ-189		YELLOWSTONE-SNAKE RIVER PLAIN VOLCANIC PROVINCE / COLUMBIA PLATEAU-BLUE MOUNTAINS PROVINCE / PICTURE GORGE BASALT	TWICKENHAM, DONNELY BASIN	44.4	-116.7	47.6	-121	VOLCANIC ROCK	BASALT			WHOLE ROCK
1993	[1751] BRANDON A. D. (1993)	samp. MMPGIF		YELLOWSTONE-SNAKE RIVER PLAIN VOLCANIC PROVINCE / COLUMBIA PLATEAU-BLUE MOUNTAINS PROVINCE / PICTURE GORGE BASALT	TWICKENHAM, BOLOGNA CREEK	44.4	-116.7	47.6	-121	VOLCANIC ROCK	BASALT			WHOLE ROCK
1993	[1751] BRANDON A. D. (1993)	samp. MMB-INC9-XENOLITH		YELLOWSTONE-SNAKE RIVER PLAIN VOLCANIC PROVINCE / COLUMBIA PLATEAU-BLUE MOUNTAINS PROVINCE / PICTURE GORGE BASALT	TWICKENHAM, BOLOGNA CREEK	44.4	-116.7	47.6	-121	VOLCANIC ROCK	BASALT			WHOLE ROCK
1993	[1751] BRANDON A. D. (1993)	samp. BBJ-69		YELLOWSTONE-SNAKE RIVER PLAIN VOLCANIC PROVINCE / COLUMBIA PLATEAU-BLUE MOUNTAINS PROVINCE / PICTURE GORGE BASALT	MONUMENT MOUNTAIN, CAMAS CREEK	44.4	-116.7	47.6	-121	VOLCANIC ROCK	BASALT			WHOLE ROCK
1993	[1751] BRANDON A. D. (1993)	samp. BBJ-92		YELLOWSTONE-SNAKE RIVER PLAIN VOLCANIC PROVINCE / COLUMBIA PLATEAU-BLUE MOUNTAINS PROVINCE / PICTURE GORGE BASALT	MONUMENT MOUNTAIN, HOLMES CREEK	44.4	-116.7	47.6	-121	VOLCANIC ROCK	BASALT			WHOLE ROCK
1993	[1751] BRANDON A. D. (1993)	samp. BBJ-104		YELLOWSTONE-SNAKE RIVER PLAIN VOLCANIC PROVINCE / COLUMBIA PLATEAU-BLUE MOUNTAINS PROVINCE / PICTURE GORGE BASALT	MONUMENT MOUNTAIN, FRANKLIN MOUNTAIN	44.4	-116.7	47.6	-121	VOLCANIC ROCK	BASALT			WHOLE ROCK
1993	[1751] BRANDON A. D. (1993)	samp. BBJ-120		YELLOWSTONE-SNAKE RIVER PLAIN VOLCANIC PROVINCE / COLUMBIA PLATEAU-BLUE MOUNTAINS PROVINCE / PICTURE GORGE BASALT	MONUMENT MOUNTAIN, FRANKLIN MOUNTAIN	44.4	-116.7	47.6	-121	VOLCANIC ROCK	BASALT			WHOLE ROCK
1993	[1751] BRANDON A. D. (1993)	samp. MMB-92		YELLOWSTONE-SNAKE RIVER PLAIN VOLCANIC PROVINCE / COLUMBIA PLATEAU-BLUE MOUNTAINS PROVINCE / PICTURE GORGE BASALT	MONUMENT MOUNTAIN, STONY CREEK	44.4	-116.7	47.6	-121	VOLCANIC ROCK	BASALT			WHOLE ROCK
1993	[1751] BRANDON A. D. (1993)	samp. MMBD-59		YELLOWSTONE-SNAKE RIVER PLAIN VOLCANIC PROVINCE / COLUMBIA PLATEAU-BLUE MOUNTAINS PROVINCE / PICTURE GORGE BASALT	DIKES	44.4	-116.7	47.6	-121	VOLCANIC ROCK	BASALT			WHOLE ROCK
1993	[1751] BRANDON A. D. (1993)	samp. MMBD-69B		YELLOWSTONE-SNAKE RIVER PLAIN VOLCANIC PROVINCE / COLUMBIA PLATEAU-BLUE MOUNTAINS PROVINCE / PICTURE GORGE BASALT	DIKES	44.4	-116.7	47.6	-121	VOLCANIC ROCK	BASALT			WHOLE ROCK
1993	[1751] BRANDON A. D. (1993)	samp. BBJ-168		YELLOWSTONE-SNAKE RIVER PLAIN VOLCANIC PROVINCE / COLUMBIA PLATEAU-BLUE MOUNTAINS PROVINCE / PICTURE GORGE BASALT	DAYVILLE, WINDY CANYON	44.4	-116.7	47.6	-121	VOLCANIC ROCK	BASALT			WHOLE ROCK
1993	[1751] BRANDON A. D. (1993)	samp. BBJ-170		YELLOWSTONE-SNAKE RIVER PLAIN VOLCANIC PROVINCE / COLUMBIA PLATEAU-BLUE MOUNTAINS PROVINCE / PICTURE GORGE BASALT	DAYVILLE, JOHNNY CAKE	44.4	-116.7	47.6	-121	VOLCANIC ROCK	BASALT			WHOLE ROCK
1993	[1751] BRANDON A. D. (1993)	samp. BBJ-210		YELLOWSTONE-SNAKE RIVER PLAIN VOLCANIC PROVINCE / COLUMBIA PLATEAU-BLUE MOUNTAINS PROVINCE / PICTURE GORGE BASALT	DAYVILLE, ALDER MOUNTAIN	44.4	-116.7	47.6	-121	VOLCANIC ROCK	BASALT			WHOLE ROCK
1993	[1751] BRANDON A. D. (1993)	samp. BBJ-279		YELLOWSTONE-SNAKE RIVER PLAIN VOLCANIC PROVINCE / COLUMBIA PLATEAU-BLUE MOUNTAINS PROVINCE / PICTURE GORGE BASALT	DAYVILLE, LITTLE TAMARACK	44.4	-116.7	47.6	-121	VOLCANIC ROCK	BASALT			WHOLE ROCK
1993	[1751] BRANDON A. D. (1993)	samp. BBJ-282		YELLOWSTONE-SNAKE RIVER PLAIN VOLCANIC PROVINCE / COLUMBIA PLATEAU-BLUE MOUNTAINS PROVINCE / PICTURE GORGE BASALT	DAYVILLE, TAMARACK MOUNTAIN	44.4	-116.7	47.6	-121	VOLCANIC ROCK	BASALT			WHOLE ROCK
1993	[1751] BRANDON A. D. (1993)	samp. BBJ-285		YELLOWSTONE-SNAKE RIVER PLAIN VOLCANIC PROVINCE / COLUMBIA PLATEAU-BLUE MOUNTAINS PROVINCE / PICTURE GORGE BASALT	DAYVILLE, HAMILTON	44.4	-116.7	47.6	-121	VOLCANIC ROCK	BASALT			WHOLE ROCK
1993	[1751] BRANDON A. D. (1993)	samp. BBJ-304		YELLOWSTONE-SNAKE RIVER PLAIN VOLCANIC PROVINCE / COLUMBIA PLATEAU-BLUE MOUNTAINS PROVINCE / PICTURE GORGE BASALT		44.4	-116.7	47.6	-121	VOLCANIC ROCK	BASALT			WHOLE ROCK
1993	[1751] BRANDON A. D. (1993)	samp. BBJ-305		YELLOWSTONE-SNAKE RIVER PLAIN VOLCANIC PROVINCE / COLUMBIA PLATEAU-BLUE MOUNTAINS PROVINCE / PICTURE GORGE BASALT	DAYVILLE, BRANSON CREEK	44.4	-116.7	47.6	-121	VOLCANIC ROCK	BASALT			WHOLE ROCK
1993	[1751] BRANDON A. D. (1993)	samp. BBJ-315		YELLOWSTONE-SNAKE RIVER PLAIN VOLCANIC PROVINCE / COLUMBIA PLATEAU-BLUE MOUNTAINS PROVINCE / PICTURE GORGE BASALT	DAYVILLE, LOOKOUT	44.4	-116.7	47.6	-121	VOLCANIC ROCK	BASALT			WHOLE ROCK
1993	[1751] BRANDON A. D. (1993)	samp. MMB-32		YELLOWSTONE-SNAKE RIVER PLAIN VOLCANIC PROVINCE / COLUMBIA PLATEAU-BLUE MOUNTAINS PROVINCE / PICTURE GORGE BASALT	DAYVILLE, DALE	44.4	-116.7	47.6	-121	VOLCANIC ROCK	BASALT			WHOLE ROCK
1993	[1751] BRANDON A. D. (1993)	samp. MMB-40		YELLOWSTONE-SNAKE RIVER PLAIN VOLCANIC PROVINCE / COLUMBIA PLATEAU-BLUE MOUNTAINS PROVINCE / PICTURE GORGE BASALT	DAYVILLE, HORSE CANYON	44.4	-116.7	47.6	-121	VOLCANIC ROCK	BASALT			WHOLE ROCK
1997	[1753] DODSON A. (1997)	samp. CRB14		YELLOWSTONE-SNAKE RIVER PLAIN VOLCANIC PROVINCE / SNAKE RIVER PLAIN / IMNAHA BASALT-ROCK CREEK FLOW	FLOW ALONG THE ROAD BETWEEN IMNAHA, OREGON, AND DUG BAR	42.5	-111	45	-117	VOLCANIC ROCK	BASALT, OLIVINE			WHOLE ROCK
1997	[1753] DODSON A. (1997)	samp. CRB6		YELLOWSTONE-SNAKE RIVER PLAIN VOLCANIC PROVINCE / COLUMBIA PLATEAU-BLUE MOUNTAINS PROVINCE / WANAPUM BASALT FORMATION-PRIEST RAPIDS MEMBER	LOLO FLOW JUST WEST OF MESA, WASHINGTON	44.4	-116.7	47.6	-121	VOLCANIC ROCK	BASALT			WHOLE ROCK
1993	[1754] HOOPER P. R. (1993)	samp. AB2BUK-1		YELLOWSTONE-SNAKE RIVER PLAIN VOLCANIC PROVINCE / COLUMBIA PLATEAU-BLUE MOUNTAINS PROVINCE / IMNAHA BASALT		44.4	-116.7	47.6	-121	VOLCANIC ROCK	BASALT			WHOLE ROCK	51.9	XRF			1.56	XRF					15.88	XRF									11.09	XRF				10.57	XRF			5.28	XRF			0.19	XRF
1993	[1754] HOOPER P. R. (1993)	samp. AB2DB-2		YELLOWSTONE-SNAKE RIVER PLAIN VOLCANIC PROVINCE / COLUMBIA PLATEAU-BLUE MOUNTAINS PROVINCE / IMNAHA BASALT		44.4	-116.7	47.6	-121	VOLCANIC ROCK	BASALT			WHOLE ROCK	51.87	XRF			1.68	XRF					14.48	XRF									12.08	XRF				10.36	XRF			5.86	XRF			0.2	XRF
1993	[1754] HOOPER P. R. (1993)	samp. AB3ADB-4		YELLOWSTONE-SNAKE RIVER PLAIN VOLCANIC PROVINCE / COLUMBIA PLATEAU-BLUE MOUNTAINS PROVINCE / IMNAHA BASALT		44.4	-116.7	47.6	-121	VOLCANIC ROCK	BASALT			WHOLE ROCK	52.51	XRF			1.99	XRF					15.26	XRF									11.66	XRF				9.75	XRF			4.62	XRF			0.19	XRF
1993	[1754] HOOPER P. R. (1993)	samp. AB4BUK-5		YELLOWSTONE-SNAKE RIVER PLAIN VOLCANIC PROVINCE / COLUMBIA PLATEAU-BLUE MOUNTAINS PROVINCE / IMNAHA BASALT		44.4	-116.7	47.6	-121	VOLCANIC ROCK	BASALT			WHOLE ROCK	51.69	XRF			1.87	XRF					14.76	XRF									12.39	XRF				10.13	XRF			5.2	XRF			0.22	XRF
1993	[1754] HOOPER P. R. (1993)	samp. AB5DB-14		YELLOWSTONE-SNAKE RIVER PLAIN VOLCANIC PROVINCE / COLUMBIA PLATEAU-BLUE MOUNTAINS PROVINCE / IMNAHA BASALT		44.4	-116.7	47.6	-121	VOLCANIC ROCK	BASALT			WHOLE ROCK	51.93	XRF			2.37	XRF					14.23	XRF									12.88	XRF				8.75	XRF			5.17	XRF			0.2	XRF
1993	[1754] HOOPER P. R. (1993)	samp. AB7W-25		YELLOWSTONE-SNAKE RIVER PLAIN VOLCANIC PROVINCE / COLUMBIA PLATEAU-BLUE MOUNTAINS PROVINCE / IMNAHA BASALT		44.4	-116.7	47.6	-121	VOLCANIC ROCK	BASALT			WHOLE ROCK	52.14	XRF			3	XRF					13.3	XRF									14.05	XRF				8.28	XRF			4.25	XRF			0.23	XRF
1993	[1754] HOOPER P. R. (1993)	samp. AB7I-33		YELLOWSTONE-SNAKE RIVER PLAIN VOLCANIC PROVINCE / COLUMBIA PLATEAU-BLUE MOUNTAINS PROVINCE / IMNAHA BASALT		44.4	-116.7	47.6	-121	VOLCANIC ROCK	BASALT			WHOLE ROCK	51.74	XRF			2.98	XRF					13.45	XRF									14.13	XRF				8.24	XRF			4.24	XRF			0.24	XRF
1993	[1754] HOOPER P. R. (1993)	samp. RC1BUK-16		YELLOWSTONE-SNAKE RIVER PLAIN VOLCANIC PROVINCE / COLUMBIA PLATEAU-BLUE MOUNTAINS PROVINCE / IMNAHA BASALT		44.4	-116.7	47.6	-121	VOLCANIC ROCK	BASALT			WHOLE ROCK	50.73	XRF			2.45	XRF					15.49	XRF									12.25	XRF				8.95	XRF			5.44	XRF			0.17	XRF
1993	[1754] HOOPER P. R. (1993)	samp. RC1DB-10		YELLOWSTONE-SNAKE RIVER PLAIN VOLCANIC PROVINCE / COLUMBIA PLATEAU-BLUE MOUNTAINS PROVINCE / IMNAHA BASALT		44.4	-116.7	47.6	-121	VOLCANIC ROCK	BASALT			WHOLE ROCK	50.71	XRF			2.91	XRF					14.7	XRF									12.98	XRF				8.57	XRF			5.11	XRF			0.2	XRF
1993	[1754] HOOPER P. R. (1993)	samp. RC2DB-21		YELLOWSTONE-SNAKE RIVER PLAIN VOLCANIC PROVINCE / COLUMBIA PLATEAU-BLUE MOUNTAINS PROVINCE / IMNAHA BASALT		44.4	-116.7	47.6	-121	VOLCANIC ROCK	BASALT			WHOLE ROCK	51.38	XRF			2.62	XRF					15.33	XRF									12.58	XRF				8.55	XRF			4.6	XRF			0.18	XRF
1993	[1754] HOOPER P. R. (1993)	samp. RC3MLC-10		YELLOWSTONE-SNAKE RIVER PLAIN VOLCANIC PROVINCE / COLUMBIA PLATEAU-BLUE MOUNTAINS PROVINCE / IMNAHA BASALT		44.4	-116.7	47.6	-121	VOLCANIC ROCK	BASALT			WHOLE ROCK	49.02	XRF			2.67	XRF					16.02	XRF									12.9	XRF				8.45	XRF			6.33	XRF			0.18	XRF
1993	[1754] HOOPER P. R. (1993)	samp. FALLCRFPC-1		YELLOWSTONE-SNAKE RIVER PLAIN VOLCANIC PROVINCE / COLUMBIA PLATEAU-BLUE MOUNTAINS PROVINCE / IMNAHA BASALT		44.4	-116.7	47.6	-121	VOLCANIC ROCK	BASALT			WHOLE ROCK	51.36	XRF			2.23	XRF					16.16	XRF									11.34	XRF				9.12	XRF			5.43	XRF			0.17	XRF
1993	[1754] HOOPER P. R. (1993)	samp. LOGCRBUK-21		YELLOWSTONE-SNAKE RIVER PLAIN VOLCANIC PROVINCE / COLUMBIA PLATEAU-BLUE MOUNTAINS PROVINCE / IMNAHA BASALT		44.4	-116.7	47.6	-121	VOLCANIC ROCK	BASALT			WHOLE ROCK	50.39	XRF			2.11	XRF					15.68	XRF									11.63	XRF				9.51	XRF			6.52	XRF			0.17	XRF
1993	[1754] HOOPER P. R. (1993)	samp. LOGCRFPC-2		YELLOWSTONE-SNAKE RIVER PLAIN VOLCANIC PROVINCE / COLUMBIA PLATEAU-BLUE MOUNTAINS PROVINCE / IMNAHA BASALT		44.4	-116.7	47.6	-121	VOLCANIC ROCK	BASALT			WHOLE ROCK	50.78	XRF			2.27	XRF					16.12	XRF									11.44	XRF				9.32	XRF			5.88	XRF			0.17	XRF
1993	[1754] HOOPER P. R. (1993)	samp. 1PHGR-01		YELLOWSTONE-SNAKE RIVER PLAIN VOLCANIC PROVINCE / COLUMBIA PLATEAU-BLUE MOUNTAINS PROVINCE / GRANDE RONDE BASALT	TYPE SECTION, LEWISTON BASIN	44.4	-116.7	47.6	-121	VOLCANIC ROCK	BASALT			WHOLE ROCK	54.81	XRF			2.18	XRF					13.88	XRF									12.16	XRF				7.35	XRF			3.96	XRF			0.24	XRF
1993	[1754] HOOPER P. R. (1993)	samp. 2PHGR-02		YELLOWSTONE-SNAKE RIVER PLAIN VOLCANIC PROVINCE / COLUMBIA PLATEAU-BLUE MOUNTAINS PROVINCE / GRANDE RONDE BASALT	TYPE SECTION, LEWISTON BASIN	44.4	-116.7	47.6	-121	VOLCANIC ROCK	BASALT			WHOLE ROCK	53.63	XRF			2.18	XRF					14	XRF									12.54	XRF				8.37	XRF			4.25	XRF			0.22	XRF
1993	[1754] HOOPER P. R. (1993)	samp. 3PHGR-03		YELLOWSTONE-SNAKE RIVER PLAIN VOLCANIC PROVINCE / COLUMBIA PLATEAU-BLUE MOUNTAINS PROVINCE / GRANDE RONDE BASALT	TYPE SECTION, LEWISTON BASIN	44.4	-116.7	47.6	-121	VOLCANIC ROCK	BASALT			WHOLE ROCK	53.74	XRF			2.35	XRF					13.97	XRF									11.85	XRF				8.64	XRF			4.65	XRF			0.2	XRF
1993	[1754] HOOPER P. R. (1993)	samp. 5PHGR-09		YELLOWSTONE-SNAKE RIVER PLAIN VOLCANIC PROVINCE / COLUMBIA PLATEAU-BLUE MOUNTAINS PROVINCE / GRANDE RONDE BASALT	TYPE SECTION, LEWISTON BASIN	44.4	-116.7	47.6	-121	VOLCANIC ROCK	BASALT			WHOLE ROCK	53.49	XRF			1.86	XRF					14.49	XRF									11.41	XRF				9.22	XRF			5.1	XRF			0.21	XRF
1993	[1754] HOOPER P. R. (1993)	samp. 7PHGR-12		YELLOWSTONE-SNAKE RIVER PLAIN VOLCANIC PROVINCE / COLUMBIA PLATEAU-BLUE MOUNTAINS PROVINCE / GRANDE RONDE BASALT	TYPE SECTION, LEWISTON BASIN	44.4	-116.7	47.6	-121	VOLCANIC ROCK	BASALT			WHOLE ROCK	54.31	XRF			2.28	XRF					13.9	XRF									12.15	XRF				7.9	XRF			4.21	XRF			0.19	XRF
1993	[1754] HOOPER P. R. (1993)	samp. 9PHGR-17		YELLOWSTONE-SNAKE RIVER PLAIN VOLCANIC PROVINCE / COLUMBIA PLATEAU-BLUE MOUNTAINS PROVINCE / GRANDE RONDE BASALT	TYPE SECTION, LEWISTON BASIN	44.4	-116.7	47.6	-121	VOLCANIC ROCK	BASALT			WHOLE ROCK	54.2	XRF			2.11	XRF					14.36	XRF									11.64	XRF				8.37	XRF			4.46	XRF			0.19	XRF
1993	[1754] HOOPER P. R. (1993)	samp. 11PHGR-20		YELLOWSTONE-SNAKE RIVER PLAIN VOLCANIC PROVINCE / COLUMBIA PLATEAU-BLUE MOUNTAINS PROVINCE / GRANDE RONDE BASALT	TYPE SECTION, LEWISTON BASIN	44.4	-116.7	47.6	-121	VOLCANIC ROCK	BASALT			WHOLE ROCK	55.74	XRF			2.24	XRF					13.47	XRF									12.21	XRF				7.05	XRF			3.44	XRF			0.21	XRF
1993	[1754] HOOPER P. R. (1993)	samp. 12PHGR-21		YELLOWSTONE-SNAKE RIVER PLAIN VOLCANIC PROVINCE / COLUMBIA PLATEAU-BLUE MOUNTAINS PROVINCE / GRANDE RONDE BASALT	TYPE SECTION, LEWISTON BASIN	44.4	-116.7	47.6	-121	VOLCANIC ROCK	BASALT			WHOLE ROCK	55.4	XRF			2.05	XRF					13.85	XRF									11.64	XRF				7.68	XRF			4.1	XRF			0.19	XRF
1993	[1754] HOOPER P. R. (1993)	samp. 13PHGR-22		YELLOWSTONE-SNAKE RIVER PLAIN VOLCANIC PROVINCE / COLUMBIA PLATEAU-BLUE MOUNTAINS PROVINCE / GRANDE RONDE BASALT	TYPE SECTION, LEWISTON BASIN	44.4	-116.7	47.6	-121	VOLCANIC ROCK	BASALT			WHOLE ROCK	57.37	XRF			2.16	XRF					13.51	XRF									11.6	XRF				6.51	XRF			2.9	XRF			0.18	XRF
1993	[1754] HOOPER P. R. (1993)	samp. 16PHGR-26		YELLOWSTONE-SNAKE RIVER PLAIN VOLCANIC PROVINCE / COLUMBIA PLATEAU-BLUE MOUNTAINS PROVINCE / GRANDE RONDE BASALT	TYPE SECTION, LEWISTON BASIN	44.4	-116.7	47.6	-121	VOLCANIC ROCK	BASALT			WHOLE ROCK	55.01	XRF			2.11	XRF					13.65	XRF									12.43	XRF				7.51	XRF			3.75	XRF			0.21	XRF
1993	[1754] HOOPER P. R. (1993)	samp. 17PHGR-28		YELLOWSTONE-SNAKE RIVER PLAIN VOLCANIC PROVINCE / COLUMBIA PLATEAU-BLUE MOUNTAINS PROVINCE / GRANDE RONDE BASALT	TYPE SECTION, LEWISTON BASIN	44.4	-116.7	47.6	-121	VOLCANIC ROCK	BASALT			WHOLE ROCK	55.87	XRF			2	XRF					13.74	XRF									12.45	XRF				7.21	XRF			3.67	XRF			0.19	XRF
1993	[1754] HOOPER P. R. (1993)	samp. 18PHGR-29		YELLOWSTONE-SNAKE RIVER PLAIN VOLCANIC PROVINCE / COLUMBIA PLATEAU-BLUE MOUNTAINS PROVINCE / GRANDE RONDE BASALT	TYPE SECTION, LEWISTON BASIN	44.4	-116.7	47.6	-121	VOLCANIC ROCK	BASALT			WHOLE ROCK	55.99	XRF			1.71	XRF					14.12	XRF									11.23	XRF				7.79	XRF			4.18	XRF			0.19	XRF
1993	[1754] HOOPER P. R. (1993)	samp. 19PHGR-31		YELLOWSTONE-SNAKE RIVER PLAIN VOLCANIC PROVINCE / COLUMBIA PLATEAU-BLUE MOUNTAINS PROVINCE / GRANDE RONDE BASALT	TYPE SECTION, LEWISTON BASIN	44.4	-116.7	47.6	-121	VOLCANIC ROCK	BASALT			WHOLE ROCK	54.96	XRF			1.69	XRF					14.6	XRF									10.64	XRF				8.61	XRF			4.81	XRF			0.19	XRF
1993	[1754] HOOPER P. R. (1993)	samp. 21PHGR-35		YELLOWSTONE-SNAKE RIVER PLAIN VOLCANIC PROVINCE / COLUMBIA PLATEAU-BLUE MOUNTAINS PROVINCE / GRANDE RONDE BASALT	TYPE SECTION, LEWISTON BASIN	44.4	-116.7	47.6	-121	VOLCANIC ROCK	BASALT			WHOLE ROCK	54.69	XRF			2.17	XRF					13.83	XRF									13.03	XRF				7.62	XRF			3.73	XRF			0.17	XRF
1993	[1754] HOOPER P. R. (1993)	samp. 23PHGR-40		YELLOWSTONE-SNAKE RIVER PLAIN VOLCANIC PROVINCE / COLUMBIA PLATEAU-BLUE MOUNTAINS PROVINCE / GRANDE RONDE BASALT	TYPE SECTION, LEWISTON BASIN	44.4	-116.7	47.6	-121	VOLCANIC ROCK	BASALT			WHOLE ROCK	54.72	XRF			1.86	XRF					13.87	XRF									12.36	XRF				7.75	XRF			4.25	XRF			0.21	XRF
1993	[1754] HOOPER P. R. (1993)	samp. 24PHGR-44		YELLOWSTONE-SNAKE RIVER PLAIN VOLCANIC PROVINCE / COLUMBIA PLATEAU-BLUE MOUNTAINS PROVINCE / GRANDE RONDE BASALT	TYPE SECTION, LEWISTON BASIN	44.4	-116.7	47.6	-121	VOLCANIC ROCK	BASALT			WHOLE ROCK	54.4	XRF			2.26	XRF					13.78	XRF									12.75	XRF				7.65	XRF			3.94	XRF			0.22	XRF
1993	[1754] HOOPER P. R. (1993)	samp. 27PHGR-48		YELLOWSTONE-SNAKE RIVER PLAIN VOLCANIC PROVINCE / COLUMBIA PLATEAU-BLUE MOUNTAINS PROVINCE / GRANDE RONDE BASALT	TYPE SECTION, LEWISTON BASIN	44.4	-116.7	47.6	-121	VOLCANIC ROCK	BASALT			WHOLE ROCK	54.44	XRF			2.18	XRF					13.99	XRF									12.94	XRF				7.75	XRF			3.85	XRF			0.2	XRF
1993	[1754] HOOPER P. R. (1993)	samp. 27/TG9PHGR-49		YELLOWSTONE-SNAKE RIVER PLAIN VOLCANIC PROVINCE / COLUMBIA PLATEAU-BLUE MOUNTAINS PROVINCE / GRANDE RONDE BASALT	TYPE SECTION, LEWISTON BASIN	44.4	-116.7	47.6	-121	VOLCANIC ROCK	BASALT			WHOLE ROCK	56.61	XRF			2.27	XRF					14.01	XRF									10.96	XRF				7.08	XRF			3.4	XRF			0.22	XRF
1993	[1754] HOOPER P. R. (1993)	samp. 29/TG10PHGR-51		YELLOWSTONE-SNAKE RIVER PLAIN VOLCANIC PROVINCE / COLUMBIA PLATEAU-BLUE MOUNTAINS PROVINCE / GRANDE RONDE BASALT	TYPE SECTION, LEWISTON BASIN	44.4	-116.7	47.6	-121	VOLCANIC ROCK	BASALT			WHOLE ROCK	55.84	XRF			2.28	XRF					13.65	XRF									12.75	XRF				6.56	XRF			3.03	XRF			0.19	XRF
1993	[1754] HOOPER P. R. (1993)	samp. 32/TG11PHGR-56		YELLOWSTONE-SNAKE RIVER PLAIN VOLCANIC PROVINCE / COLUMBIA PLATEAU-BLUE MOUNTAINS PROVINCE / GRANDE RONDE BASALT	TYPE SECTION, LEWISTON BASIN	44.4	-116.7	47.6	-121	VOLCANIC ROCK	BASALT			WHOLE ROCK	54.65	XRF			2.13	XRF					13.68	XRF									12.72	XRF				7.62	XRF			3.78	XRF			0.2	XRF
1993	[1754] HOOPER P. R. (1993)	samp. TG11HST-10		YELLOWSTONE-SNAKE RIVER PLAIN VOLCANIC PROVINCE / COLUMBIA PLATEAU-BLUE MOUNTAINS PROVINCE / GRANDE RONDE BASALT	TYPE SECTION, LEWISTON BASIN	44.4	-116.7	47.6	-121	VOLCANIC ROCK	BASALT			WHOLE ROCK	55.1	XRF			2.11	XRF					13.97	XRF									12.12	XRF				7.32	XRF			4.01	XRF			0.2	XRF
1993	[1754] HOOPER P. R. (1993)	samp. 33/TG12PHGR-57		YELLOWSTONE-SNAKE RIVER PLAIN VOLCANIC PROVINCE / COLUMBIA PLATEAU-BLUE MOUNTAINS PROVINCE / GRANDE RONDE BASALT	TYPE SECTION, LEWISTON BASIN	44.4	-116.7	47.6	-121	VOLCANIC ROCK	BASALT			WHOLE ROCK	57.09	XRF			2.38	XRF					14.04	XRF									10.13	XRF				7.19	XRF			3.38	XRF			0.2	XRF
1993	[1754] HOOPER P. R. (1993)	samp. 34/TG13PHGR-58		YELLOWSTONE-SNAKE RIVER PLAIN VOLCANIC PROVINCE / COLUMBIA PLATEAU-BLUE MOUNTAINS PROVINCE / GRANDE RONDE BASALT	TYPE SECTION, LEWISTON BASIN	44.4	-116.7	47.6	-121	VOLCANIC ROCK	BASALT			WHOLE ROCK	54.79	XRF			1.73	XRF					14.84	XRF									11.79	XRF				8.1	XRF			3.97	XRF			0.2	XRF
1993	[1754] HOOPER P. R. (1993)	samp. 35/TGMRPHGR-59		YELLOWSTONE-SNAKE RIVER PLAIN VOLCANIC PROVINCE / COLUMBIA PLATEAU-BLUE MOUNTAINS PROVINCE / GRANDE RONDE BASALT	TYPE SECTION, LEWISTON BASIN	44.4	-116.7	47.6	-121	VOLCANIC ROCK	BASALT			WHOLE ROCK	54.27	XRF			1.55	XRF					14.65	XRF									10.12	XRF				9.62	XRF			5.47	XRF			0.18	XRF
1993	[1754] HOOPER P. R. (1993)	samp. TGMRPRH85-4		YELLOWSTONE-SNAKE RIVER PLAIN VOLCANIC PROVINCE / COLUMBIA PLATEAU-BLUE MOUNTAINS PROVINCE / GRANDE RONDE BASALT	TYPE SECTION, LEWISTON BASIN	44.4	-116.7	47.6	-121	VOLCANIC ROCK	BASALT			WHOLE ROCK	53.79	XRF			1.53	XRF					14.73	XRF									10.74	XRF				9.86	XRF			5.39	XRF			0.18	XRF
1993	[1754] HOOPER P. R. (1993)	samp. TGFSPRH85-5		YELLOWSTONE-SNAKE RIVER PLAIN VOLCANIC PROVINCE / COLUMBIA PLATEAU-BLUE MOUNTAINS PROVINCE / GRANDE RONDE BASALT	TYPE SECTION, LEWISTON BASIN	44.4	-116.7	47.6	-121	VOLCANIC ROCK	BASALT			WHOLE ROCK	54.65	XRF			1.16	XRF					14.81	XRF									9.35	XRF				9.85	XRF			5.9	XRF			0.18	XRF
1993	[1754] HOOPER P. R. (1993)	samp. TGSCHST-96		YELLOWSTONE-SNAKE RIVER PLAIN VOLCANIC PROVINCE / COLUMBIA PLATEAU-BLUE MOUNTAINS PROVINCE / GRANDE RONDE BASALT	TYPE SECTION, LEWISTON BASIN	44.4	-116.7	47.6	-121	VOLCANIC ROCK	BASALT			WHOLE ROCK	54.15	XRF			1.77	XRF					14.31	XRF									11.68	XRF				8.8	XRF			4.9	XRF			0.21	XRF
1993	[1754] HOOPER P. R. (1993)	samp. HST-17		YELLOWSTONE-SNAKE RIVER PLAIN VOLCANIC PROVINCE / COLUMBIA PLATEAU-BLUE MOUNTAINS PROVINCE / GRANDE RONDE BASALT	TYPE SECTION, LEWISTON BASIN	44.4	-116.7	47.6	-121	VOLCANIC ROCK	BASALT			WHOLE ROCK	54.91	XRF			2.15	XRF					13.91	XRF									12.1	XRF				7.75	XRF			3.76	XRF			0.2	XRF
1993	[1754] HOOPER P. R. (1993)	samp. ARMSCSCP86-31		YELLOWSTONE-SNAKE RIVER PLAIN VOLCANIC PROVINCE / COLUMBIA PLATEAU-BLUE MOUNTAINS PROVINCE / GRANDE RONDE BASALT	CENTRAL PLATEAU	44.4	-116.7	47.6	-121	VOLCANIC ROCK	BASALT			WHOLE ROCK	55.44	XRF			1.73	XRF					14.04	XRF									11.52	XRF				7.81	XRF			4.18	XRF			0.19	XRF
1993	[1754] HOOPER P. R. (1993)	samp. LWINTW SCP86-5		YELLOWSTONE-SNAKE RIVER PLAIN VOLCANIC PROVINCE / COLUMBIA PLATEAU-BLUE MOUNTAINS PROVINCE / GRANDE RONDE BASALT	CENTRAL PLATEAU	44.4	-116.7	47.6	-121	VOLCANIC ROCK	BASALT			WHOLE ROCK	56.2	XRF			2.05	XRF					13.64	XRF									11.96	XRF				7.19	XRF			3.37	XRF			0.21	XRF
1993	[1754] HOOPER P. R. (1993)	samp. UWINTW SCP86-7		YELLOWSTONE-SNAKE RIVER PLAIN VOLCANIC PROVINCE / COLUMBIA PLATEAU-BLUE MOUNTAINS PROVINCE / GRANDE RONDE BASALT	CENTRAL PLATEAU	44.4	-116.7	47.6	-121	VOLCANIC ROCK	BASALT			WHOLE ROCK	56.07	XRF			2.08	XRF					13.58	XRF									12.21	XRF				7.14	XRF			3.32	XRF			0.21	XRF
1993	[1754] HOOPER P. R. (1993)	samp. SLACKCSCP86-155		YELLOWSTONE-SNAKE RIVER PLAIN VOLCANIC PROVINCE / COLUMBIA PLATEAU-BLUE MOUNTAINS PROVINCE / GRANDE RONDE BASALT	CENTRAL PLATEAU	44.4	-116.7	47.6	-121	VOLCANIC ROCK	BASALT			WHOLE ROCK	53.75	XRF			1.73	XRF					14.36	XRF									11.22	XRF				9.17	XRF			5.33	XRF			0.2	XRF
1993	[1754] HOOPER P. R. (1993)	samp. SLACKCSCP86-156		YELLOWSTONE-SNAKE RIVER PLAIN VOLCANIC PROVINCE / COLUMBIA PLATEAU-BLUE MOUNTAINS PROVINCE / GRANDE RONDE BASALT	CENTRAL PLATEAU	44.4	-116.7	47.6	-121	VOLCANIC ROCK	BASALT			WHOLE ROCK	53.83	XRF			1.76	XRF					14.3	XRF									11.53	XRF				8.97	XRF			5.18	XRF			0.2	XRF
1993	[1754] HOOPER P. R. (1993)	samp. SLACKCSCP86-157		YELLOWSTONE-SNAKE RIVER PLAIN VOLCANIC PROVINCE / COLUMBIA PLATEAU-BLUE MOUNTAINS PROVINCE / GRANDE RONDE BASALT	CENTRAL PLATEAU	44.4	-116.7	47.6	-121	VOLCANIC ROCK	BASALT			WHOLE ROCK	53.58	XRF			1.67	XRF					14.37	XRF									11.62	XRF				8.79	XRF			5.29	XRF			0.2	XRF
1993	[1754] HOOPER P. R. (1993)	samp. SENTB1SCP86-152		YELLOWSTONE-SNAKE RIVER PLAIN VOLCANIC PROVINCE / COLUMBIA PLATEAU-BLUE MOUNTAINS PROVINCE / GRANDE RONDE BASALT	CENTRAL PLATEAU	44.4	-116.7	47.6	-121	VOLCANIC ROCK	BASALT			WHOLE ROCK	54.03	XRF			2.08	XRF					13.94	XRF									12.04	XRF				8.36	XRF			4.46	XRF			0.22	XRF
1993	[1754] HOOPER P. R. (1993)	samp. SENTB1SCP86-154		YELLOWSTONE-SNAKE RIVER PLAIN VOLCANIC PROVINCE / COLUMBIA PLATEAU-BLUE MOUNTAINS PROVINCE / GRANDE RONDE BASALT	CENTRAL PLATEAU	44.4	-116.7	47.6	-121	VOLCANIC ROCK	BASALT			WHOLE ROCK	54.97	XRF			1.75	XRF					14.48	XRF									11.06	XRF				8.66	XRF			4.36	XRF			0.2	XRF
1993	[1754] HOOPER P. R. (1993)	samp. ROBMT.EP-2		YELLOWSTONE-SNAKE RIVER PLAIN VOLCANIC PROVINCE / COLUMBIA PLATEAU-BLUE MOUNTAINS PROVINCE / WANAPUM BASALT-ECKLER MOUNTAIN BASALT		44.4	-116.7	47.6	-121	VOLCANIC ROCK	BASALT			WHOLE ROCK	51.33	XRF			1.1	XRF					15.77	XRF									10.52	XRF				10.59	XRF			7.26	XRF			0.19	XRF
1993	[1754] HOOPER P. R. (1993)	samp. ROBMT.D-5		YELLOWSTONE-SNAKE RIVER PLAIN VOLCANIC PROVINCE / COLUMBIA PLATEAU-BLUE MOUNTAINS PROVINCE / WANAPUM BASALT-ECKLER MOUNTAIN BASALT		44.4	-116.7	47.6	-121	VOLCANIC ROCK	BASALT			WHOLE ROCK	51.1	XRF			1.37	XRF					15.18	XRF									11.84	XRF				10.62	XRF			6.52	XRF			0.22	XRF
1993	[1754] HOOPER P. R. (1993)	samp. DODGEEP-1		YELLOWSTONE-SNAKE RIVER PLAIN VOLCANIC PROVINCE / COLUMBIA PLATEAU-BLUE MOUNTAINS PROVINCE / WANAPUM BASALT-ECKLER MOUNTAIN BASALT		44.4	-116.7	47.6	-121	VOLCANIC ROCK	BASALT			WHOLE ROCK	52.74	XRF			1.38	XRF					15.32	XRF									10.04	XRF				10.49	XRF			5.87	XRF			0.17	XRF
1993	[1754] HOOPER P. R. (1993)	samp. SHUMCRHAS-40		YELLOWSTONE-SNAKE RIVER PLAIN VOLCANIC PROVINCE / COLUMBIA PLATEAU-BLUE MOUNTAINS PROVINCE / WANAPUM BASALT-ECKLER MOUNTAIN BASALT		44.4	-116.7	47.6	-121	VOLCANIC ROCK	BASALT			WHOLE ROCK	55.54	XRF			2.53	XRF					13.7	XRF									11.75	XRF				6.95	XRF			2.98	XRF			0.25	XRF
1993	[1754] HOOPER P. R. (1993)	samp. POWATKARS-1		YELLOWSTONE-SNAKE RIVER PLAIN VOLCANIC PROVINCE / COLUMBIA PLATEAU-BLUE MOUNTAINS PROVINCE / WANAPUM BASALT-ECKLER MOUNTAIN BASALT		44.4	-116.7	47.6	-121	VOLCANIC ROCK	BASALT			WHOLE ROCK	54.29	XRF			2.62	XRF					13.28	XRF									13.23	XRF				6.91	XRF			2.97	XRF			0.24	XRF
1993	[1754] HOOPER P. R. (1993)	samp. FSPRS-2		YELLOWSTONE-SNAKE RIVER PLAIN VOLCANIC PROVINCE / COLUMBIA PLATEAU-BLUE MOUNTAINS PROVINCE / WANAPUM BASALT FORMATION		44.4	-116.7	47.6	-121	VOLCANIC ROCK	BASALT			WHOLE ROCK	52.05	XRF			3.02	XRF					13.08	XRF									14.38	XRF				8.22	XRF			4.21	XRF			0.22	XRF
1993	[1754] HOOPER P. R. (1993)	samp. ROSAK-9040		YELLOWSTONE-SNAKE RIVER PLAIN VOLCANIC PROVINCE / COLUMBIA PLATEAU-BLUE MOUNTAINS PROVINCE / WANAPUM BASALT FORMATION		44.4	-116.7	47.6	-121	VOLCANIC ROCK	BASALT			WHOLE ROCK	51	XRF			3.11	XRF					13.65	XRF									14.12	XRF				8.93	XRF			4.54	XRF			0.23	XRF
1993	[1754] HOOPER P. R. (1993)	samp. PRRAPIDSHCO-85		YELLOWSTONE-SNAKE RIVER PLAIN VOLCANIC PROVINCE / COLUMBIA PLATEAU-BLUE MOUNTAINS PROVINCE / WANAPUM BASALT FORMATION		44.4	-116.7	47.6	-121	VOLCANIC ROCK	BASALT			WHOLE ROCK	50.53	XRF			3.09	XRF					13.74	XRF									13.62	XRF				9.1	XRF			5.27	XRF			0.22	XRF
1993	[1754] HOOPER P. R. (1993)	samp. PRRAPIDSPRH85-8		YELLOWSTONE-SNAKE RIVER PLAIN VOLCANIC PROVINCE / COLUMBIA PLATEAU-BLUE MOUNTAINS PROVINCE / WANAPUM BASALT FORMATION		44.4	-116.7	47.6	-121	VOLCANIC ROCK	BASALT			WHOLE ROCK	50.46	XRF			3.13	XRF					13.4	XRF									13.83	XRF				9.12	XRF			5.27	XRF			0.23	XRF
1993	[1754] HOOPER P. R. (1993)	samp. UMATILLAPRH85-1		YELLOWSTONE-SNAKE RIVER PLAIN VOLCANIC PROVINCE / COLUMBIA PLATEAU-BLUE MOUNTAINS PROVINCE / SADDLE MOUNTAINS BASALT		44.4	-116.7	47.6	-121	VOLCANIC ROCK	BASALT			WHOLE ROCK	56.11	XRF			2.55	XRF					13.78	XRF									11.5	XRF				6.17	XRF			2.54	XRF			0.19	XRF
1993	[1754] HOOPER P. R. (1993)	samp. UMATILLAHAS-45		YELLOWSTONE-SNAKE RIVER PLAIN VOLCANIC PROVINCE / COLUMBIA PLATEAU-BLUE MOUNTAINS PROVINCE / SADDLE MOUNTAINS BASALT		44.4	-116.7	47.6	-121	VOLCANIC ROCK	BASALT			WHOLE ROCK	54.71	XRF			3.18	XRF					13.81	XRF									11.97	XRF				7.16	XRF			2.66	XRF			0.2	XRF
1993	[1754] HOOPER P. R. (1993)	samp. WILBURCHSI-51		YELLOWSTONE-SNAKE RIVER PLAIN VOLCANIC PROVINCE / COLUMBIA PLATEAU-BLUE MOUNTAINS PROVINCE / SADDLE MOUNTAINS BASALT		44.4	-116.7	47.6	-121	VOLCANIC ROCK	BASALT			WHOLE ROCK	54.7	XRF			1.89	XRF					14.77	XRF									10.48	XRF				8.57	XRF			4.32	XRF			0.18	XRF
1993	[1754] HOOPER P. R. (1993)	samp. ASOTINHAS-57A		YELLOWSTONE-SNAKE RIVER PLAIN VOLCANIC PROVINCE / COLUMBIA PLATEAU-BLUE MOUNTAINS PROVINCE / SADDLE MOUNTAINS BASALT		44.4	-116.7	47.6	-121	VOLCANIC ROCK	BASALT			WHOLE ROCK	50.73	XRF			1.39	XRF					16.54	XRF									8.74	XRF				11.77	XRF			7.76	XRF			0.15	XRF
1993	[1754] HOOPER P. R. (1993)	samp. WEISS-CPRH85-2		YELLOWSTONE-SNAKE RIVER PLAIN VOLCANIC PROVINCE / COLUMBIA PLATEAU-BLUE MOUNTAINS PROVINCE / SADDLE MOUNTAINS BASALT		44.4	-116.7	47.6	-121	VOLCANIC ROCK	BASALT			WHOLE ROCK	49.96	XRF			1.71	XRF					15.57	XRF									10.23	XRF				11.31	XRF			7.87	XRF			0.17	XRF
1993	[1754] HOOPER P. R. (1993)	samp. WEISS-SHAS-74		YELLOWSTONE-SNAKE RIVER PLAIN VOLCANIC PROVINCE / COLUMBIA PLATEAU-BLUE MOUNTAINS PROVINCE / SADDLE MOUNTAINS BASALT		44.4	-116.7	47.6	-121	VOLCANIC ROCK	BASALT			WHOLE ROCK	52.17	XRF			2.47	XRF					14.12	XRF									11.99	XRF				9.46	XRF			5.34	XRF			0.19	XRF
1993	[1754] HOOPER P. R. (1993)	samp. POMONACLA-42		YELLOWSTONE-SNAKE RIVER PLAIN VOLCANIC PROVINCE / COLUMBIA PLATEAU-BLUE MOUNTAINS PROVINCE / SADDLE MOUNTAINS BASALT		44.4	-116.7	47.6	-121	VOLCANIC ROCK	BASALT			WHOLE ROCK	52.04	XRF			1.64	XRF					14.83	XRF									10.51	XRF				10.71	XRF			6.83	XRF			0.18	XRF
1993	[1754] HOOPER P. R. (1993)	samp. ELEPHMTHAS-32		YELLOWSTONE-SNAKE RIVER PLAIN VOLCANIC PROVINCE / COLUMBIA PLATEAU-BLUE MOUNTAINS PROVINCE / SADDLE MOUNTAINS BASALT		44.4	-116.7	47.6	-121	VOLCANIC ROCK	BASALT			WHOLE ROCK	51.86	XRF			3.52	XRF					13.05	XRF									14.58	XRF				8.51	XRF			3.95	XRF			0.21	XRF
1993	[1754] HOOPER P. R. (1993)	samp. BUFORDPRH85-3		YELLOWSTONE-SNAKE RIVER PLAIN VOLCANIC PROVINCE / COLUMBIA PLATEAU-BLUE MOUNTAINS PROVINCE / SADDLE MOUNTAINS BASALT		44.4	-116.7	47.6	-121	VOLCANIC ROCK	BASALT			WHOLE ROCK	54.69	XRF			2.07	XRF					14.02	XRF									11.58	XRF				8.16	XRF			4.83	XRF			0.17	XRF
1993	[1754] HOOPER P. R. (1993)	samp. LMONHAS-25		YELLOWSTONE-SNAKE RIVER PLAIN VOLCANIC PROVINCE / COLUMBIA PLATEAU-BLUE MOUNTAINS PROVINCE / SADDLE MOUNTAINS BASALT		44.4	-116.7	47.6	-121	VOLCANIC ROCK	BASALT			WHOLE ROCK	51.48	XRF			2.94	XRF					14.03	XRF									13.17	XRF				8.81	XRF			4.4	XRF			0.21	XRF
1993	[1754] HOOPER P. R. (1993)	samp. MMBD69A	8991-MMBD69A	YELLOWSTONE-SNAKE RIVER PLAIN VOLCANIC PROVINCE / COLUMBIA PLATEAU-BLUE MOUNTAINS PROVINCE / PICTURE GORGE BASALT		44.4	-116.7	47.6	-121	VOLCANIC ROCK	BASALT			WHOLE ROCK
1993	[1754] HOOPER P. R. (1993)	samp. MMBD70A		YELLOWSTONE-SNAKE RIVER PLAIN VOLCANIC PROVINCE / COLUMBIA PLATEAU-BLUE MOUNTAINS PROVINCE / PICTURE GORGE BASALT		44.4	-116.7	47.6	-121	VOLCANIC ROCK	BASALT			WHOLE ROCK
1993	[1754] HOOPER P. R. (1993)	samp. BBJ304		YELLOWSTONE-SNAKE RIVER PLAIN VOLCANIC PROVINCE / COLUMBIA PLATEAU-BLUE MOUNTAINS PROVINCE / PICTURE GORGE BASALT		44.4	-116.7	47.6	-121	VOLCANIC ROCK	BASALT			WHOLE ROCK
1993	[1754] HOOPER P. R. (1993)	samp. MMBBC-1	8991-MMBBC-1	YELLOWSTONE-SNAKE RIVER PLAIN VOLCANIC PROVINCE / COLUMBIA PLATEAU-BLUE MOUNTAINS PROVINCE / PICTURE GORGE BASALT		44.4	-116.7	47.6	-121	VOLCANIC ROCK	BASALT			WHOLE ROCK
1993	[1754] HOOPER P. R. (1993)	samp. MMBBC-2		YELLOWSTONE-SNAKE RIVER PLAIN VOLCANIC PROVINCE / COLUMBIA PLATEAU-BLUE MOUNTAINS PROVINCE / PICTURE GORGE BASALT		44.4	-116.7	47.6	-121	VOLCANIC ROCK	BASALT			WHOLE ROCK
1993	[1754] HOOPER P. R. (1993)	samp. SQB100	9127-SQB 100	YELLOWSTONE-SNAKE RIVER PLAIN VOLCANIC PROVINCE / COLUMBIA PLATEAU-BLUE MOUNTAINS PROVINCE / IMNAHA BASALT-ROCK CREEK FLOW		44.4	-116.7	47.6	-121	VOLCANIC ROCK	BASALT			WHOLE ROCK
1993	[1754] HOOPER P. R. (1993)	samp. DB86208A	8991-DB86208A	YELLOWSTONE-SNAKE RIVER PLAIN VOLCANIC PROVINCE / COLUMBIA PLATEAU-BLUE MOUNTAINS PROVINCE / PICTURE GORGE BASALT		44.4	-116.7	47.6	-121	VOLCANIC ROCK	BASALT			WHOLE ROCK
1993	[1754] HOOPER P. R. (1993)	samp. TED733		YELLOWSTONE-SNAKE RIVER PLAIN VOLCANIC PROVINCE / COLUMBIA PLATEAU-BLUE MOUNTAINS PROVINCE / PICTURE GORGE BASALT		44.4	-116.7	47.6	-121	VOLCANIC ROCK	BASALT			WHOLE ROCK
1993	[1754] HOOPER P. R. (1993)	samp. AB6		YELLOWSTONE-SNAKE RIVER PLAIN VOLCANIC PROVINCE / COLUMBIA PLATEAU-BLUE MOUNTAINS PROVINCE / IMNAHA BASALT		44.4	-116.7	47.6	-121	VOLCANIC ROCK	BASALT			WHOLE ROCK
1993	[1754] HOOPER P. R. (1993)	samp. PRH85-7		YELLOWSTONE-SNAKE RIVER PLAIN VOLCANIC PROVINCE / COLUMBIA PLATEAU-BLUE MOUNTAINS PROVINCE / GRANDE RONDE BASALT	TYPE SECTION, LEWISTON BASIN	44.4	-116.7	47.6	-121	VOLCANIC ROCK	BASALT			WHOLE ROCK
1993	[1754] HOOPER P. R. (1993)	samp. HAS-56	10858-HAS-56	YELLOWSTONE-SNAKE RIVER PLAIN VOLCANIC PROVINCE / COLUMBIA PLATEAU-BLUE MOUNTAINS PROVINCE / SADDLE MOUNTAINS BASALT-LAPWAI MEMBER		44.4	-116.7	47.6	-121	VOLCANIC ROCK	BASALT			WHOLE ROCK
1993	[1754] HOOPER P. R. (1993)	samp. HAS-51	21236-HAS051	YELLOWSTONE-SNAKE RIVER PLAIN VOLCANIC PROVINCE / COLUMBIA PLATEAU-BLUE MOUNTAINS PROVINCE / SADDLE MOUNTAINS BASALT-LEWISTON ORCHARDS MEMBER	CAP. JOHN RAP., WASHINGTON	46.25	-117.125	46.25	-117.125	VOLCANIC ROCK	BASALT			WHOLE ROCK
1993	[1754] HOOPER P. R. (1993)	samp. HWE03	21214-HWE 03	YELLOWSTONE-SNAKE RIVER PLAIN VOLCANIC PROVINCE / COLUMBIA PLATEAU-BLUE MOUNTAINS PROVINCE / SADDLE MOUNTAINS BASALT-BUFORD MEMBER	WEISS RIDGE, WASHINGTON	46.25	-117.125	46.25	-117.125	VOLCANIC ROCK	BASALT			WHOLE ROCK
1998	[1826] REIDEL S. P. (1998)	samp. SELVAGE		YELLOWSTONE-SNAKE RIVER PLAIN VOLCANIC PROVINCE / COLUMBIA PLATEAU-BLUE MOUNTAINS PROVINCE / YAKIMA BASALT-UMATILLA MEMBER	YAKIMA FOLDBELT, DIKE	46.2	-119.2	46.9	-120.1	VOLCANIC ROCK	ANDESITE, BASALTIC			WHOLE ROCK	53.97	XRF			2.74	XRF					13.62	XRF									13.51	XRF				6.22	XRF			3.41	XRF			0.223	XRF
1998	[1826] REIDEL S. P. (1998)	samp. CENTER		YELLOWSTONE-SNAKE RIVER PLAIN VOLCANIC PROVINCE / COLUMBIA PLATEAU-BLUE MOUNTAINS PROVINCE / YAKIMA BASALT-UMATILLA MEMBER	YAKIMA FOLDBELT, DIKE	46.2	-119.2	46.9	-120.1	VOLCANIC ROCK	ANDESITE, BASALTIC			WHOLE ROCK	54.66	XRF			2.678	XRF					13.54	XRF									12.93	XRF				6.27	XRF			2.61	XRF			0.205	XRF
1998	[1826] REIDEL S. P. (1998)	samp. SR84-11		YELLOWSTONE-SNAKE RIVER PLAIN VOLCANIC PROVINCE / COLUMBIA PLATEAU-BLUE MOUNTAINS PROVINCE / YAKIMA BASALT-UMATILLA MEMBER	YAKIMA FOLD BELT, UMATILLA FLOW, VENT AREA	46.2	-119.2	46.9	-120.1	VOLCANIC ROCK	ANDESITE, BASALTIC			WHOLE ROCK	53.76	XRF			3.232	XRF					13.89	XRF									14.25	XRF				6.55	XRF			2.39	XRF			0.171	XRF
1998	[1826] REIDEL S. P. (1998)	samp. SR84-5		YELLOWSTONE-SNAKE RIVER PLAIN VOLCANIC PROVINCE / COLUMBIA PLATEAU-BLUE MOUNTAINS PROVINCE / YAKIMA BASALT-UMATILLA MEMBER	YAKIMA FOLD BELT, SILLUSI FLOW, VENT AREA	46.2	-119.2	46.9	-120.1	VOLCANIC ROCK	ANDESITE, BASALTIC			WHOLE ROCK	55.4	XRF			2.674	XRF					13.76	XRF									12.5	XRF				5.94	XRF			2.26	XRF			0.163	XRF
1998	[1826] REIDEL S. P. (1998)	samp. SW78-446		YELLOWSTONE-SNAKE RIVER PLAIN VOLCANIC PROVINCE / COLUMBIA PLATEAU-BLUE MOUNTAINS PROVINCE / YAKIMA BASALT-UMATILLA MEMBER	YAKIMA FOLD BELT, TOLLGATE	46.2	-119.2	46.9	-120.1	VOLCANIC ROCK	ANDESITE, BASALTIC			WHOLE ROCK	54.89	XRF			2.582	XRF					13.6	XRF									12.75	XRF				6.04	XRF			2.62	XRF			0.194	XRF
1998	[1826] REIDEL S. P. (1998)	samp. C4685		YELLOWSTONE-SNAKE RIVER PLAIN VOLCANIC PROVINCE / COLUMBIA PLATEAU-BLUE MOUNTAINS PROVINCE / YAKIMA BASALT-UMATILLA MEMBER	YAKIMA FOLD BELT, UMATILLA FLOW, MCNARY DAM	46.2	-119.2	46.9	-120.1	VOLCANIC ROCK	ANDESITE, BASALTIC			WHOLE ROCK	54.37	XRF			2.828	XRF					13.63	XRF									12.73	XRF				6.47	XRF			2.91	XRF			0.218	XRF
1998	[1826] REIDEL S. P. (1998)	samp. C4688		YELLOWSTONE-SNAKE RIVER PLAIN VOLCANIC PROVINCE / COLUMBIA PLATEAU-BLUE MOUNTAINS PROVINCE / YAKIMA BASALT-UMATILLA MEMBER	YAKIMA FOLD BELT, SILLUSI FLOW, MCNARY DAM	46.2	-119.2	46.9	-120.1	VOLCANIC ROCK	ANDESITE, BASALTIC			WHOLE ROCK	55.07	XRF			2.526	XRF					13.66	XRF									12.54	XRF				6.13	XRF			2.58	XRF			0.21	XRF
1998	[1826] REIDEL S. P. (1998)	samp. RT92-1		YELLOWSTONE-SNAKE RIVER PLAIN VOLCANIC PROVINCE / COLUMBIA PLATEAU-BLUE MOUNTAINS PROVINCE / YAKIMA BASALT-UMATILLA MEMBER	YAKIMA FOLD BELT, MABTON	46.2	-119.2	46.9	-120.1	VOLCANIC ROCK	ANDESITE, BASALTIC			WHOLE ROCK	55.17	XRF			2.63	XRF					13.5	XRF									12.37	XRF				5.74	XRF			2.11	XRF			0.179	XRF
1998	[1826] REIDEL S. P. (1998)	samp. RT92-4		YELLOWSTONE-SNAKE RIVER PLAIN VOLCANIC PROVINCE / COLUMBIA PLATEAU-BLUE MOUNTAINS PROVINCE / YAKIMA BASALT-UMATILLA MEMBER	YAKIMA FOLD BELT, MABTON	46.2	-119.2	46.9	-120.1	VOLCANIC ROCK	ANDESITE, BASALTIC			WHOLE ROCK	54.08	XRF			2.856	XRF					13.42	XRF									12.81	XRF				6.07	XRF			2.93	XRF			0.193	XRF
1998	[1826] REIDEL S. P. (1998)	samp. RT92-22		YELLOWSTONE-SNAKE RIVER PLAIN VOLCANIC PROVINCE / COLUMBIA PLATEAU-BLUE MOUNTAINS PROVINCE / YAKIMA BASALT-UMATILLA MEMBER	YAKIMA FOLD BELT, BICKELTON	46.2	-119.2	46.9	-120.1	VOLCANIC ROCK	ANDESITE, BASALTIC			WHOLE ROCK	54.38	XRF			2.537	XRF					13.43	XRF									11.89	XRF				6.75	XRF			2.41	XRF			0.269	XRF
1998	[1826] REIDEL S. P. (1998)	samp. 1173		YELLOWSTONE-SNAKE RIVER PLAIN VOLCANIC PROVINCE / COLUMBIA PLATEAU-BLUE MOUNTAINS PROVINCE / YAKIMA BASALT-UMATILLA MEMBER	YAKIMA FOLD BELT, BOREHOLE RRL-2	46.2	-119.2	46.9	-120.1	VOLCANIC ROCK	ANDESITE, BASALTIC			WHOLE ROCK	53.94	XRF			3.363	XRF					15.07	XRF									12.62	XRF				7.28	XRF			2.08	XRF			0.248	XRF
1998	[1826] REIDEL S. P. (1998)	samp. 1180		YELLOWSTONE-SNAKE RIVER PLAIN VOLCANIC PROVINCE / COLUMBIA PLATEAU-BLUE MOUNTAINS PROVINCE / YAKIMA BASALT-UMATILLA MEMBER	YAKIMA FOLD BELT, BOREHOLE RRL-2	46.2	-119.2	46.9	-120.1	VOLCANIC ROCK	ANDESITE, BASALTIC			WHOLE ROCK	51.13	XRF			3.385	XRF					14.11	XRF									12.4	XRF				7.27	XRF			2.36	XRF			0.306	XRF
1998	[1826] REIDEL S. P. (1998)	samp. 1198		YELLOWSTONE-SNAKE RIVER PLAIN VOLCANIC PROVINCE / COLUMBIA PLATEAU-BLUE MOUNTAINS PROVINCE / YAKIMA BASALT-UMATILLA MEMBER	YAKIMA FOLD BELT, BOREHOLE RRL-2	46.2	-119.2	46.9	-120.1	VOLCANIC ROCK	ANDESITE, BASALTIC			WHOLE ROCK	53.97	XRF			3.032	XRF					13.48	XRF									13.02	XRF				6.76	XRF			3.04	XRF			0.222	XRF
1998	[1826] REIDEL S. P. (1998)	samp. 1234		YELLOWSTONE-SNAKE RIVER PLAIN VOLCANIC PROVINCE / COLUMBIA PLATEAU-BLUE MOUNTAINS PROVINCE / YAKIMA BASALT-UMATILLA MEMBER	YAKIMA FOLD BELT, BOREHOLE RRL-2	46.2	-119.2	46.9	-120.1	VOLCANIC ROCK	ANDESITE, BASALTIC			WHOLE ROCK	53.94	XRF			2.751	XRF					13.31	XRF									12.45	XRF				6.26	XRF			2.8	XRF			0.207	XRF
1998	[1826] REIDEL S. P. (1998)	samp. 1244		YELLOWSTONE-SNAKE RIVER PLAIN VOLCANIC PROVINCE / COLUMBIA PLATEAU-BLUE MOUNTAINS PROVINCE / YAKIMA BASALT-UMATILLA MEMBER	YAKIMA FOLD BELT, BOREHOLE RRL-2	46.2	-119.2	46.9	-120.1	VOLCANIC ROCK	ANDESITE, BASALTIC			WHOLE ROCK	54.89	XRF			2.622	XRF					13.78	XRF									12.63	XRF				6.26	XRF			2.56	XRF			0.195	XRF
1998	[1826] REIDEL S. P. (1998)	samp. 1255		YELLOWSTONE-SNAKE RIVER PLAIN VOLCANIC PROVINCE / COLUMBIA PLATEAU-BLUE MOUNTAINS PROVINCE / YAKIMA BASALT-UMATILLA MEMBER	YAKIMA FOLD BELT, BOREHOLE RRL-2	46.2	-119.2	46.9	-120.1	VOLCANIC ROCK	ANDESITE, BASALTIC			WHOLE ROCK	53.92	XRF			2.633	XRF					12.34	XRF									12.2	XRF				6.07	XRF			2.71	XRF			0.207	XRF
1998	[1826] REIDEL S. P. (1998)	samp. 1265		YELLOWSTONE-SNAKE RIVER PLAIN VOLCANIC PROVINCE / COLUMBIA PLATEAU-BLUE MOUNTAINS PROVINCE / YAKIMA BASALT-UMATILLA MEMBER	YAKIMA FOLD BELT, BOREHOLE RRL-2	46.2	-119.2	46.9	-120.1	VOLCANIC ROCK	ANDESITE, BASALTIC			WHOLE ROCK	55.14	XRF			2.566	XRF					13.57	XRF									12.85	XRF				5.94	XRF			2.39	XRF			0.175	XRF
1998	[1826] REIDEL S. P. (1998)	samp. 1277		YELLOWSTONE-SNAKE RIVER PLAIN VOLCANIC PROVINCE / COLUMBIA PLATEAU-BLUE MOUNTAINS PROVINCE / YAKIMA BASALT-UMATILLA MEMBER	YAKIMA FOLD BELT, BOREHOLE RRL-2	46.2	-119.2	46.9	-120.1	VOLCANIC ROCK	ANDESITE, BASALTIC			WHOLE ROCK	54.81	XRF			2.552	XRF					13.61	XRF									12.89	XRF				6.18	XRF			2.54	XRF			0.214	XRF
1998	[1826] REIDEL S. P. (1998)	samp. 1322		YELLOWSTONE-SNAKE RIVER PLAIN VOLCANIC PROVINCE / COLUMBIA PLATEAU-BLUE MOUNTAINS PROVINCE / YAKIMA BASALT-UMATILLA MEMBER	YAKIMA FOLD BELT, BOREHOLE RRL-2	46.2	-119.2	46.9	-120.1	VOLCANIC ROCK	ANDESITE, BASALTIC			WHOLE ROCK	54.94	XRF			2.567	XRF					13.72	XRF									12.6	XRF				6.17	XRF			2.71	XRF			0.211	XRF
1998	[1826] REIDEL S. P. (1998)	samp. 1360		YELLOWSTONE-SNAKE RIVER PLAIN VOLCANIC PROVINCE / COLUMBIA PLATEAU-BLUE MOUNTAINS PROVINCE / YAKIMA BASALT-UMATILLA MEMBER	YAKIMA FOLD BELT, BOREHOLE RRL-2	46.2	-119.2	46.9	-120.1	VOLCANIC ROCK	ANDESITE, BASALTIC			WHOLE ROCK	54.65	XRF			2.779	XRF					13.47	XRF									12.79	XRF				6.21	XRF			2.87	XRF			0.21	XRF
1998	[1826] REIDEL S. P. (1998)	samp. 1366		YELLOWSTONE-SNAKE RIVER PLAIN VOLCANIC PROVINCE / COLUMBIA PLATEAU-BLUE MOUNTAINS PROVINCE / YAKIMA BASALT-UMATILLA MEMBER	YAKIMA FOLD BELT, BOREHOLE RRL-2	46.2	-119.2	46.9	-120.1	VOLCANIC ROCK	ANDESITE, BASALTIC			WHOLE ROCK	53.42	XRF			3.029	XRF					13.3	XRF									12.86	XRF				6.57	XRF			3.11	XRF			0.206	XRF
1998	[1826] REIDEL S. P. (1998)	samp. 1378		YELLOWSTONE-SNAKE RIVER PLAIN VOLCANIC PROVINCE / COLUMBIA PLATEAU-BLUE MOUNTAINS PROVINCE / YAKIMA BASALT-UMATILLA MEMBER	YAKIMA FOLD BELT, BOREHOLE RRL-2	46.2	-119.2	46.9	-120.1	VOLCANIC ROCK	ANDESITE, BASALTIC			WHOLE ROCK	54.82	XRF			2.631	XRF					13.6	XRF									12.65	XRF				6.27	XRF			2.77	XRF			0.211	XRF
1998	[1826] REIDEL S. P. (1998)	samp. 1384		YELLOWSTONE-SNAKE RIVER PLAIN VOLCANIC PROVINCE / COLUMBIA PLATEAU-BLUE MOUNTAINS PROVINCE / YAKIMA BASALT-UMATILLA MEMBER	YAKIMA FOLD BELT, BOREHOLE RRL-2	46.2	-119.2	46.9	-120.1	VOLCANIC ROCK	ANDESITE, BASALTIC			WHOLE ROCK	53.64	XRF			3.064	XRF					13.34	XRF									12.49	XRF				6.47	XRF			3.13	XRF			0.2	XRF
1998	[1826] REIDEL S. P. (1998)	samp. 1394		YELLOWSTONE-SNAKE RIVER PLAIN VOLCANIC PROVINCE / COLUMBIA PLATEAU-BLUE MOUNTAINS PROVINCE / YAKIMA BASALT-UMATILLA MEMBER	YAKIMA FOLD BELT, BOREHOLE RRL-2	46.2	-119.2	46.9	-120.1	VOLCANIC ROCK	ANDESITE, BASALTIC			WHOLE ROCK	54.09	XRF			3.008	XRF					13.41	XRF									13.34	XRF				6.38	XRF			2.95	XRF			0.214	XRF
1998	[1826] REIDEL S. P. (1998)	samp. 1399		YELLOWSTONE-SNAKE RIVER PLAIN VOLCANIC PROVINCE / COLUMBIA PLATEAU-BLUE MOUNTAINS PROVINCE / YAKIMA BASALT-UMATILLA MEMBER	YAKIMA FOLD BELT, BOREHOLE RRL-2	46.2	-119.2	46.9	-120.1	VOLCANIC ROCK	ANDESITE, BASALTIC			WHOLE ROCK	55.16	XRF			3.189	XRF					13.85	XRF									11.45	XRF				6.3	XRF			2.19	XRF			0.185	XRF
1915	[1885] WRIGHT F. E. (1915)	samp. I.(3)4.1(2).3(4)		YELLOWSTONE-SNAKE RIVER PLAIN VOLCANIC PROVINCE / YELLOWSTONE PLATEAU / YELLOWSTONE PLATEAU VOLCANIC FIELD	OBSIDIAN CLIFFS, YELLOWSTONE NATIONAL PARK	42.5	-111	45	-117	VOLCANIC ROCK	NOT GIVEN			WHOLE ROCK	74.7	NOT									13.72	NOT								1.01					0.62	0.78	NOT			0.14	NOT
1915	[1885] WRIGHT F. E. (1915)	samp. I.(3)4.1(2).3(4)		YELLOWSTONE-SNAKE RIVER PLAIN VOLCANIC PROVINCE / YELLOWSTONE PLATEAU / YELLOWSTONE PLATEAU VOLCANIC FIELD	OBSIDIAN CLIFFS, YELLOWSTONE NATIONAL PARK	42.5	-111	45	-117	VOLCANIC ROCK	NOT GIVEN			WHOLE ROCK	75.52	NOT									14.11	NOT								1.74					0.08	0.78	NOT			0.1	NOT
1984	[2016] CARLSON R. W. (1984)	samp. M-1	11259-M-1	YELLOWSTONE-SNAKE RIVER PLAIN VOLCANIC PROVINCE / COLUMBIA PLATEAU-BLUE MOUNTAINS PROVINCE / IMNAHA BASALT	MINAM RIVER CANYON, NORTHEASTERN OREGON	44.4	-116.7	47.6	-121	VOLCANIC ROCK	BASALT			WHOLE ROCK
1984	[2016] CARLSON R. W. (1984)	samp. PG-1	11271-PG-1	YELLOWSTONE-SNAKE RIVER PLAIN VOLCANIC PROVINCE / COLUMBIA PLATEAU-BLUE MOUNTAINS PROVINCE / PICTURE GORGE BASALT	PICTURE GORGE TYPE SECTION, DAYVILLE TYPE, AT ROADCUT ON HIGHWAY 26	44.4	-116.7	47.6	-121	VOLCANIC ROCK	BASALT			WHOLE ROCK
1984	[2016] CARLSON R. W. (1984)	samp. PG-14	11272-PG-14	YELLOWSTONE-SNAKE RIVER PLAIN VOLCANIC PROVINCE / COLUMBIA PLATEAU-BLUE MOUNTAINS PROVINCE / PICTURE GORGE BASALT	PICTURE GORGE TYPE SECTION, MONUMENT MOUNTAIN TYPE	44.4	-116.7	47.6	-121	VOLCANIC ROCK	BASALT			WHOLE ROCK
1984	[2016] CARLSON R. W. (1984)	samp. DSTW73-355		YELLOWSTONE-SNAKE RIVER PLAIN VOLCANIC PROVINCE / COLUMBIA PLATEAU-BLUE MOUNTAINS PROVINCE / GRANDE RONDE BASALT		44.4	-116.7	47.6	-121	VOLCANIC ROCK	BASALT			WHOLE ROCK
1984	[2016] CARLSON R. W. (1984)	samp. DSTW75-219		YELLOWSTONE-SNAKE RIVER PLAIN VOLCANIC PROVINCE / COLUMBIA PLATEAU-BLUE MOUNTAINS PROVINCE / GRANDE RONDE BASALT		44.4	-116.7	47.6	-121	VOLCANIC ROCK	BASALT			WHOLE ROCK
1984	[2016] CARLSON R. W. (1984)	samp. L-11	11260-L-11	YELLOWSTONE-SNAKE RIVER PLAIN VOLCANIC PROVINCE / COLUMBIA PLATEAU-BLUE MOUNTAINS PROVINCE / GRANDE RONDE BASALT	MINAM RIVER CANYON, NORTHEASTERN OREGON	44.4	-116.7	47.6	-121	VOLCANIC ROCK	BASALT			WHOLE ROCK
1984	[2016] CARLSON R. W. (1984)	samp. L-41	11260-L-41	YELLOWSTONE-SNAKE RIVER PLAIN VOLCANIC PROVINCE / COLUMBIA PLATEAU-BLUE MOUNTAINS PROVINCE / GRANDE RONDE BASALT	MINAM RIVER CANYON, NORTHEASTERN OREGON	44.4	-116.7	47.6	-121	VOLCANIC ROCK	BASALT			WHOLE ROCK
1984	[2016] CARLSON R. W. (1984)	samp. YB-1	11262-YB-1	YELLOWSTONE-SNAKE RIVER PLAIN VOLCANIC PROVINCE / COLUMBIA PLATEAU-BLUE MOUNTAINS PROVINCE / GRANDE RONDE BASALT	HIGHWAY 395, SOUTH OF UKIAH, OREGON	44.4	-116.7	47.6	-121	VOLCANIC ROCK	BASALT			WHOLE ROCK
1984	[2016] CARLSON R. W. (1984)	samp. ORGRN2-3	11261-ORGR N2-3	YELLOWSTONE-SNAKE RIVER PLAIN VOLCANIC PROVINCE / COLUMBIA PLATEAU-BLUE MOUNTAINS PROVINCE / GRANDE RONDE BASALT	CRICKET FLAT QUADRANGLE, OREGON	44.4	-116.7	47.6	-121	VOLCANIC ROCK	BASALT			WHOLE ROCK
1984	[2016] CARLSON R. W. (1984)	samp. DSTW73-322		YELLOWSTONE-SNAKE RIVER PLAIN VOLCANIC PROVINCE / COLUMBIA PLATEAU-BLUE MOUNTAINS PROVINCE / WANAPUM BASALT-ECKLER MOUNTAIN BASALT	ROBINETTE MOUNTAIN	44.4	-116.7	47.6	-121	VOLCANIC ROCK	BASALT			WHOLE ROCK
1984	[2016] CARLSON R. W. (1984)	samp. DSTW73-296		YELLOWSTONE-SNAKE RIVER PLAIN VOLCANIC PROVINCE / COLUMBIA PLATEAU-BLUE MOUNTAINS PROVINCE / WANAPUM BASALT-ECKLER MOUNTAIN BASALT	DODGE MEMBER, POMEROY, WASHINGTON	46.5	-117.625	46.5	-117.625	VOLCANIC ROCK	BASALT			WHOLE ROCK
1984	[2016] CARLSON R. W. (1984)	samp. DSTW72-152		YELLOWSTONE-SNAKE RIVER PLAIN VOLCANIC PROVINCE / COLUMBIA PLATEAU-BLUE MOUNTAINS PROVINCE / WANAPUM BASALT FORMATION-ECKLER MOUNTAIN MEMBER	SHUMAKER FLOW	44.4	-116.7	47.6	-121	VOLCANIC ROCK	BASALT			WHOLE ROCK
1984	[2016] CARLSON R. W. (1984)	samp. DSTW77.321	21313-DSTW77321	YELLOWSTONE-SNAKE RIVER PLAIN VOLCANIC PROVINCE / COLUMBIA PLATEAU-BLUE MOUNTAINS PROVINCE / WANAPUM BASALT FORMATION-ECKLER MOUNTAIN MEMBER	LOOKINGGLASS MEMBER, ECKLER MOUNTAIN, TOLLGATE, OREGON	45.875	-118.125	45.875	-118.125	VOLCANIC ROCK	BASALT			WHOLE ROCK
1984	[2016] CARLSON R. W. (1984)	samp. DSTW78-408		YELLOWSTONE-SNAKE RIVER PLAIN VOLCANIC PROVINCE / COLUMBIA PLATEAU-BLUE MOUNTAINS PROVINCE / WANAPUM BASALT FORMATION-FRENCHMAN SPRINGS MEMBER		44.4	-116.7	47.6	-121	VOLCANIC ROCK	BASALT			WHOLE ROCK
1984	[2016] CARLSON R. W. (1984)	samp. DSTW75-9		YELLOWSTONE-SNAKE RIVER PLAIN VOLCANIC PROVINCE / COLUMBIA PLATEAU-BLUE MOUNTAINS PROVINCE / WANAPUM BASALT FORMATION	PRIEST RAPIDS	44.4	-116.7	47.6	-121	VOLCANIC ROCK	BASALT			WHOLE ROCK
1984	[2016] CARLSON R. W. (1984)	samp. DSTW71-42		YELLOWSTONE-SNAKE RIVER PLAIN VOLCANIC PROVINCE / COLUMBIA PLATEAU-BLUE MOUNTAINS PROVINCE / WANAPUM BASALT FORMATION-PRIEST RAPIDS MEMBER	LOLO FLOW	44.4	-116.7	47.6	-121	VOLCANIC ROCK	BASALT			WHOLE ROCK
1984	[2016] CARLSON R. W. (1984)	samp. DSTW72-213		YELLOWSTONE-SNAKE RIVER PLAIN VOLCANIC PROVINCE / COLUMBIA PLATEAU-BLUE MOUNTAINS PROVINCE / SADDLE MOUNTAINS BASALT	WILBUR CREEK	44.4	-116.7	47.6	-121	VOLCANIC ROCK	BASALT			WHOLE ROCK
1984	[2016] CARLSON R. W. (1984)	samp. 20-6-63-1		YELLOWSTONE-SNAKE RIVER PLAIN VOLCANIC PROVINCE / COLUMBIA PLATEAU-BLUE MOUNTAINS PROVINCE / SADDLE MOUNTAINS BASALT	HUNTZINGER	44.4	-116.7	47.6	-121	VOLCANIC ROCK	BASALT			WHOLE ROCK
1984	[2016] CARLSON R. W. (1984)	samp. WSM-2	9118-WSM-2	YELLOWSTONE-SNAKE RIVER PLAIN VOLCANIC PROVINCE / COLUMBIA PLATEAU-BLUE MOUNTAINS PROVINCE / SADDLE MOUNTAINS BASALT	NORTH SIDE ESQUATZEL COULEE, HIGHWAY 17, MESA, WASHINGTON	44.4	-116.7	47.6	-121	VOLCANIC ROCK	BASALT			WHOLE ROCK
1984	[2016] CARLSON R. W. (1984)	samp. WEM-2	9120-WEM-2	YELLOWSTONE-SNAKE RIVER PLAIN VOLCANIC PROVINCE / COLUMBIA PLATEAU-BLUE MOUNTAINS PROVINCE / SADDLE MOUNTAINS BASALT	GRAVEL PIT 1.6 KM WEST SNIPES MOUNTAIN (ELEPHANT MOUNTAIN), WASHINGTON	44.4	-116.7	47.6	-121	VOLCANIC ROCK	BASALT			WHOLE ROCK
1984	[2016] CARLSON R. W. (1984)	samp. DSTW75-46		YELLOWSTONE-SNAKE RIVER PLAIN VOLCANIC PROVINCE / COLUMBIA PLATEAU-BLUE MOUNTAINS PROVINCE / SADDLE MOUNTAINS BASALT	BASIN CITY	44.4	-116.7	47.6	-121	VOLCANIC ROCK	BASALT			WHOLE ROCK
1984	[2016] CARLSON R. W. (1984)	samp. DSTW75-114		YELLOWSTONE-SNAKE RIVER PLAIN VOLCANIC PROVINCE / COLUMBIA PLATEAU-BLUE MOUNTAINS PROVINCE / SADDLE MOUNTAINS BASALT	MARTINDALE, HUMORIST QUADRANGLE, WASHINGTON	46.25	-119	46.25	-119	VOLCANIC ROCK	BASALT			WHOLE ROCK
1984	[2016] CARLSON R. W. (1984)	samp. DSTW73-361		YELLOWSTONE-SNAKE RIVER PLAIN VOLCANIC PROVINCE / COLUMBIA PLATEAU-BLUE MOUNTAINS PROVINCE / SADDLE MOUNTAINS BASALT-LOWER MONUMENTAL MEMBER	ASOTIN QUADRANGLE, WASHINGTON	46.375	-117.125	46.375	-117.125	VOLCANIC ROCK	BASALT			WHOLE ROCK
1984	[2016] CARLSON R. W. (1984)	samp. OFW-1	11263-OFW-1	YELLOWSTONE-SNAKE RIVER PLAIN VOLCANIC PROVINCE / COLUMBIA PLATEAU-BLUE MOUNTAINS PROVINCE / WANAPUM BASALT FORMATION	OTTER POINT TURNOFF, HIGHWAY 101, OREGON	44.4	-116.7	47.6	-121	VOLCANIC ROCK	BASALT			WHOLE ROCK
1984	[2016] CARLSON R. W. (1984)	samp. WF-2	11264-WF-2	YELLOWSTONE-SNAKE RIVER PLAIN VOLCANIC PROVINCE / COLUMBIA PLATEAU-BLUE MOUNTAINS PROVINCE / WANAPUM BASALT FORMATION-FRENCHMAN SPRINGS MEMBER	FRENCHMAN SPRINGS COULEE, HIGHWAY 10, WASHINGTON	44.4	-116.7	47.6	-121	VOLCANIC ROCK	BASALT			WHOLE ROCK
1984	[2016] CARLSON R. W. (1984)	samp. WR-2	11264-WR-2	YELLOWSTONE-SNAKE RIVER PLAIN VOLCANIC PROVINCE / COLUMBIA PLATEAU-BLUE MOUNTAINS PROVINCE / WANAPUM BASALT FORMATION-FRENCHMAN SPRINGS MEMBER	FRENCHMAN SPRINGS COULEE, HIGHWAY 10, WASHINGTON	44.4	-116.7	47.6	-121	VOLCANIC ROCK	BASALT			WHOLE ROCK
1984	[2016] CARLSON R. W. (1984)	samp. WU-2	11265-WU-2	YELLOWSTONE-SNAKE RIVER PLAIN VOLCANIC PROVINCE / COLUMBIA PLATEAU-BLUE MOUNTAINS PROVINCE / SADDLE MOUNTAINS BASALT	UPPER FLOW EXPOSED IN RAILROAD CUT 1 KM WEST OF N BANK MCNARY DAM, WASHINGTON	44.4	-116.7	47.6	-121	VOLCANIC ROCK	BASALT			WHOLE ROCK
1984	[2016] CARLSON R. W. (1984)	samp. WIH-2	11266-WIH-2	YELLOWSTONE-SNAKE RIVER PLAIN VOLCANIC PROVINCE / COLUMBIA PLATEAU-BLUE MOUNTAINS PROVINCE / SADDLE MOUNTAINS BASALT	QUARRY AT TOP OF BUTTE, WEST SOUTH SHORE ICE HARBOR DAM	44.4	-116.7	47.6	-121	VOLCANIC ROCK	BASALT			WHOLE ROCK
1984	[2016] CARLSON R. W. (1984)	samp. DSTW72-151		YELLOWSTONE-SNAKE RIVER PLAIN VOLCANIC PROVINCE / COLUMBIA PLATEAU-BLUE MOUNTAINS PROVINCE / GRANDE RONDE BASALT		44.4	-116.7	47.6	-121	VOLCANIC ROCK	BASALT			WHOLE ROCK
1984	[2016] CARLSON R. W. (1984)	samp. DSTW78-425		YELLOWSTONE-SNAKE RIVER PLAIN VOLCANIC PROVINCE / COLUMBIA PLATEAU-BLUE MOUNTAINS PROVINCE / GRANDE RONDE BASALT		44.4	-116.7	47.6	-121	VOLCANIC ROCK	BASALT			WHOLE ROCK
1984	[2016] CARLSON R. W. (1984)	samp. BCR-2		YELLOWSTONE-SNAKE RIVER PLAIN VOLCANIC PROVINCE / COLUMBIA PLATEAU-BLUE MOUNTAINS PROVINCE / GRANDE RONDE BASALT		44.4	-116.7	47.6	-121	VOLCANIC ROCK	BASALT			WHOLE ROCK
1984	[2016] CARLSON R. W. (1984)	samp. DSTW72-313		YELLOWSTONE-SNAKE RIVER PLAIN VOLCANIC PROVINCE / COLUMBIA PLATEAU-BLUE MOUNTAINS PROVINCE / WANAPUM BASALT FORMATION		44.4	-116.7	47.6	-121	VOLCANIC ROCK	BASALT			WHOLE ROCK
1984	[2016] CARLSON R. W. (1984)	samp. DSTW71-84		YELLOWSTONE-SNAKE RIVER PLAIN VOLCANIC PROVINCE / COLUMBIA PLATEAU-BLUE MOUNTAINS PROVINCE / SADDLE MOUNTAINS BASALT		44.4	-116.7	47.6	-121	VOLCANIC ROCK	BASALT			WHOLE ROCK
1984	[2016] CARLSON R. W. (1984)	samp. DSTW71-15		YELLOWSTONE-SNAKE RIVER PLAIN VOLCANIC PROVINCE / COLUMBIA PLATEAU-BLUE MOUNTAINS PROVINCE / SADDLE MOUNTAINS BASALT		44.4	-116.7	47.6	-121	VOLCANIC ROCK	BASALT			WHOLE ROCK
1984	[2016] CARLSON R. W. (1984)	samp. DSTW73-349		YELLOWSTONE-SNAKE RIVER PLAIN VOLCANIC PROVINCE / COLUMBIA PLATEAU-BLUE MOUNTAINS PROVINCE / SADDLE MOUNTAINS BASALT		44.4	-116.7	47.6	-121	VOLCANIC ROCK	BASALT			WHOLE ROCK
1984	[2016] CARLSON R. W. (1984)	samp. DSTW75-36		YELLOWSTONE-SNAKE RIVER PLAIN VOLCANIC PROVINCE / COLUMBIA PLATEAU-BLUE MOUNTAINS PROVINCE / SADDLE MOUNTAINS BASALT		44.4	-116.7	47.6	-121	VOLCANIC ROCK	BASALT			WHOLE ROCK
1970	[2092] PHINNEY W. C. (1970)	samp. F-7G		MIDCONTINENT RIFT SYSTEM-KEWEENAWAN / NORTH SHORE VOLCANIC GROUP		46.75	-89.7	48	-92.1	VOLCANIC ROCK	BASALT			WHOLE ROCK	53.47	NOT			2.73	NOT					14.6	NOT								2.96					10.33	5.33	NOT			3.29	NOT			0.197	NOT
1970	[2092] PHINNEY W. C. (1970)	samp. F-54		MIDCONTINENT RIFT SYSTEM-KEWEENAWAN / NORTH SHORE VOLCANIC GROUP		46.75	-89.7	48	-92.1	VOLCANIC ROCK	BASALT			WHOLE ROCK	55.34	NOT			2.08	NOT					13.82	NOT								2.68					9.41	6.02	NOT			4.52	NOT			0.156	NOT
1970	[2092] PHINNEY W. C. (1970)	samp. F-96		MIDCONTINENT RIFT SYSTEM-KEWEENAWAN / NORTH SHORE VOLCANIC GROUP		46.75	-89.7	48	-92.1	VOLCANIC ROCK	BASALT			WHOLE ROCK	51.37	NOT			1.52	NOT					16.87	NOT								2.39					8.58	10.22	NOT			4.59	NOT			0.163	NOT
1970	[2092] PHINNEY W. C. (1970)	samp. GH-2B		MIDCONTINENT RIFT SYSTEM-KEWEENAWAN / NORTH SHORE VOLCANIC GROUP		46.75	-89.7	48	-92.1	VOLCANIC ROCK	BASALT			WHOLE ROCK	58.09	NOT			2.25	NOT					12.88	NOT								2.66					9.31	3.4	NOT			3.03	NOT			0.24	NOT
1970	[2092] PHINNEY W. C. (1970)	samp. GKF-108		MIDCONTINENT RIFT SYSTEM-KEWEENAWAN / NORTH SHORE VOLCANIC GROUP		46.75	-89.7	48	-92.1	VOLCANIC ROCK	BASALT			WHOLE ROCK	52.24	NOT			2.25	NOT					14.49	NOT								2.93					10.27	8.27	NOT			4.84	NOT			0.194	NOT
1970	[2092] PHINNEY W. C. (1970)	samp. GM-9		MIDCONTINENT RIFT SYSTEM-KEWEENAWAN / NORTH SHORE VOLCANIC GROUP		46.75	-89.7	48	-92.1	VOLCANIC ROCK	BASALT			WHOLE ROCK	54.86	NOT			2.12	NOT					13.68	NOT								2.71					9.49	5.82	NOT			4.7	NOT			0.19	NOT
1970	[2092] PHINNEY W. C. (1970)	samp. KC-9		MIDCONTINENT RIFT SYSTEM-KEWEENAWAN / NORTH SHORE VOLCANIC GROUP		46.75	-89.7	48	-92.1	VOLCANIC ROCK	BASALT			WHOLE ROCK	49	NOT			1.89	NOT					16.75	NOT								2.63					9.24	10	NOT			6.59	NOT			0.18	NOT
1970	[2092] PHINNEY W. C. (1970)	samp. LW-1		MIDCONTINENT RIFT SYSTEM-KEWEENAWAN / NORTH SHORE VOLCANIC GROUP		46.75	-89.7	48	-92.1	VOLCANIC ROCK	BASALT			WHOLE ROCK	49.35	NOT			3.01	NOT					14.91	NOT								3.14					11	6.85	NOT			4.05	NOT			0.21	NOT
1970	[2092] PHINNEY W. C. (1970)	samp. LW-10		MIDCONTINENT RIFT SYSTEM-KEWEENAWAN / NORTH SHORE VOLCANIC GROUP		46.75	-89.7	48	-92.1	VOLCANIC ROCK	BASALT			WHOLE ROCK	49.4	NOT			2.2	NOT					15.06	NOT								2.79					9.73	9	NOT			5.99	NOT			0.18	NOT
1970	[2092] PHINNEY W. C. (1970)	samp. MI-4A		MIDCONTINENT RIFT SYSTEM-KEWEENAWAN / NORTH SHORE VOLCANIC GROUP		46.75	-89.7	48	-92.1	VOLCANIC ROCK	BASALT			WHOLE ROCK	58.05	NOT			1.74	NOT					14.91	NOT								2.12					7.39	5.93	NOT			3.04	NOT			0.12	NOT
1970	[2092] PHINNEY W. C. (1970)	samp. T-22		MIDCONTINENT RIFT SYSTEM-KEWEENAWAN / NORTH SHORE VOLCANIC GROUP		46.75	-89.7	48	-92.1	VOLCANIC ROCK	BASALT			WHOLE ROCK	51.2	NOT			1.71	NOT					13.92	NOT								2.72					9.5	10.52	NOT			6.49	NOT			0.146	NOT
1970	[2092] PHINNEY W. C. (1970)	samp. T-45		MIDCONTINENT RIFT SYSTEM-KEWEENAWAN / NORTH SHORE VOLCANIC GROUP		46.75	-89.7	48	-92.1	VOLCANIC ROCK	BASALT			WHOLE ROCK	47.83	NOT			1.34	NOT					18.29	NOT								2.42					8.5	11.02	NOT			7.12	NOT			0.16	NOT
1970	[2092] PHINNEY W. C. (1970)	samp. T-56		MIDCONTINENT RIFT SYSTEM-KEWEENAWAN / NORTH SHORE VOLCANIC GROUP		46.75	-89.7	48	-92.1	VOLCANIC ROCK	BASALT			WHOLE ROCK	48.99	NOT			0.845	NOT					20.06	NOT								1.82					6.39	12.97	NOT			6.12	NOT			0.126	NOT
1970	[2092] PHINNEY W. C. (1970)	samp. TH-2		MIDCONTINENT RIFT SYSTEM-KEWEENAWAN / NORTH SHORE VOLCANIC GROUP		46.75	-89.7	48	-92.1	VOLCANIC ROCK	BASALT			WHOLE ROCK	52.04	NOT			1.57	NOT					15.71	NOT								2.48					8.69	9.46	NOT			6.13	NOT			0.16	NOT
1992	[2093] BLAKE D. H. (1992)	samp. MG-48		MIDCONTINENT RIFT SYSTEM-KEWEENAWAN / MELLEN COMPLEX / MINERAL LAKE INTRUSIONS		47	-90	47.3	-91	VOLCANIC ROCK	BASALT			WHOLE ROCK
1992	[2093] BLAKE D. H. (1992)	samp. MG-1		MIDCONTINENT RIFT SYSTEM-KEWEENAWAN / MELLEN COMPLEX / MINERAL LAKE INTRUSIONS		47	-90	47.3	-91	VOLCANIC ROCK	BASALT			WHOLE ROCK
1992	[2093] BLAKE D. H. (1992)	samp. MG-57		MIDCONTINENT RIFT SYSTEM-KEWEENAWAN / MELLEN COMPLEX / MINERAL LAKE INTRUSIONS		47	-90	47.3	-91	VOLCANIC ROCK	BASALT			WHOLE ROCK
1992	[2093] BLAKE D. H. (1992)	samp. MG-12		MIDCONTINENT RIFT SYSTEM-KEWEENAWAN / MELLEN COMPLEX / MINERAL LAKE INTRUSIONS	DIKE EAST OF MELLEN	47	-90	47.3	-91	VOLCANIC ROCK	BASALT			WHOLE ROCK
1992	[2093] BLAKE D. H. (1992)	samp. MG-79		MIDCONTINENT RIFT SYSTEM-KEWEENAWAN / MELLEN COMPLEX / MINERAL LAKE INTRUSIONS		47	-90	47.3	-91	VOLCANIC ROCK	BASALT			WHOLE ROCK
1992	[2093] BLAKE D. H. (1992)	samp. MG-2		MIDCONTINENT RIFT SYSTEM-KEWEENAWAN / MELLEN COMPLEX / MINERAL LAKE INTRUSIONS		47	-90	47.3	-91	VOLCANIC ROCK	NOT GIVEN			WHOLE ROCK
1992	[2093] BLAKE D. H. (1992)	samp. MG-47		MIDCONTINENT RIFT SYSTEM-KEWEENAWAN / MELLEN COMPLEX / MINERAL LAKE INTRUSIONS		47	-90	47.3	-91	VOLCANIC ROCK	NOT GIVEN			WHOLE ROCK
1990	[2127] KLEWIN K. W. (1990)	samp. 83-28C		MIDCONTINENT RIFT SYSTEM-KEWEENAWAN / MELLEN COMPLEX / POTATO RIVER INTRUSION		47	-90	47.3	-91	VOLCANIC ROCK	PICRITE			WHOLE ROCK	40.91	XRF			0.99	XRF					6.06	XRF								3.76					23.32	4.8	XRF			19.67	XRF			0.33	XRF
1989	[2129] PACES J. B. (1989)	samp. EH2-987		MIDCONTINENT RIFT SYSTEM-KEWEENAWAN / KEWEENAW PENINSULA / PORTAGE LAKE VOLCANICS	EAGLE HARBOR SECTION	47	-87.6	47.5	-88.75	VOLCANIC ROCK	THOLEIITE, OLIVINE	FRESH		WHOLE ROCK	48.19	NOT			0.93	NOT					16.4	NOT								1.12					7.47	10.62	NOT			12.66	NOT			0.13	NOT
1989	[2129] PACES J. B. (1989)	samp. EH4-111		MIDCONTINENT RIFT SYSTEM-KEWEENAWAN / KEWEENAW PENINSULA / PORTAGE LAKE VOLCANICS	EAGLE HARBOR SECTION	47	-87.6	47.5	-88.75	VOLCANIC ROCK	THOLEIITE, OLIVINE	FRESH		WHOLE ROCK	48.13	NOT			0.94	NOT					15.18	NOT								1.35					9	11.14	NOT			12.18	NOT			0.14	NOT
1989	[2129] PACES J. B. (1989)	samp. EH4-191		MIDCONTINENT RIFT SYSTEM-KEWEENAWAN / KEWEENAW PENINSULA / PORTAGE LAKE VOLCANICS	EAGLE HARBOR SECTION	47	-87.6	47.5	-88.75	VOLCANIC ROCK	THOLEIITE, QUARTZ	FRESH		WHOLE ROCK	51.46	NOT			2.54	NOT					11.93	NOT								2.04					13.58	6.34	NOT			6.72	NOT			0.24	NOT
1989	[2129] PACES J. B. (1989)	samp. EH4-694		MIDCONTINENT RIFT SYSTEM-KEWEENAWAN / KEWEENAW PENINSULA / PORTAGE LAKE VOLCANICS	EAGLE HARBOR SECTION	47	-87.6	47.5	-88.75	VOLCANIC ROCK	THOLEIITE, QUARTZ	FRESH		WHOLE ROCK	49.2	NOT			1.25	NOT					15.16	NOT								1.43					9.55	11.06	NOT			9.81	NOT			0.17	NOT
1989	[2129] PACES J. B. (1989)	samp. EH4-768		MIDCONTINENT RIFT SYSTEM-KEWEENAWAN / KEWEENAW PENINSULA / PORTAGE LAKE VOLCANICS	EAGLE HARBOR SECTION	47	-87.6	47.5	-88.75	VOLCANIC ROCK	THOLEIITE, QUARTZ	FRESH		WHOLE ROCK	50.37	NOT			3.27	NOT					11.72	NOT								2.22					14.81	7.51	NOT			5.01	NOT			0.27	NOT
1989	[2129] PACES J. B. (1989)	samp. C89-785		MIDCONTINENT RIFT SYSTEM-KEWEENAWAN / KEWEENAW PENINSULA / PORTAGE LAKE VOLCANICS	EAGLE HARBOR SECTION	47	-87.6	47.5	-88.75	VOLCANIC ROCK	THOLEIITE, OLIVINE	FRESH		WHOLE ROCK	48.84	NOT			1.45	NOT					15.2	NOT								1.6					10.7	9.29	NOT			9.79	NOT			0.18	NOT
1989	[2129] PACES J. B. (1989)	samp. C89-1239		MIDCONTINENT RIFT SYSTEM-KEWEENAWAN / KEWEENAW PENINSULA / PORTAGE LAKE VOLCANICS	EAGLE HARBOR SECTION	47	-87.6	47.5	-88.75	VOLCANIC ROCK	THOLEIITE, OLIVINE	FRESH		WHOLE ROCK	48.19	NOT			1.66	NOT					15	NOT								1.66					11.07	10.64	NOT			8.86	NOT			0.13	NOT
1989	[2129] PACES J. B. (1989)	samp. C34-597		MIDCONTINENT RIFT SYSTEM-KEWEENAWAN / KEWEENAW PENINSULA / PORTAGE LAKE VOLCANICS	EAGLE HARBOR SECTION	47	-87.6	47.5	-88.75	VOLCANIC ROCK	THOLEIITE, OLIVINE	FRESH		WHOLE ROCK	45.73	NOT			1.16	NOT					14.99	NOT								1.54					10.3	9.63	NOT			14.14	NOT			0.19	NOT
1989	[2129] PACES J. B. (1989)	samp. 85MH-1		MIDCONTINENT RIFT SYSTEM-KEWEENAWAN / KEWEENAW PENINSULA / PORTAGE LAKE VOLCANICS	EAGLE HARBOR SECTION	47	-87.6	47.5	-88.75	VOLCANIC ROCK	RHYOLITE	FRESH		WHOLE ROCK	77.89	NOT			0.08	NOT					12.77	NOT								0.15					0.97	0.01	NOT			0.17	NOT			0.01	NOT
1989	[2129] PACES J. B. (1989)	samp. D58-1297		MIDCONTINENT RIFT SYSTEM-KEWEENAWAN / KEWEENAW PENINSULA / PORTAGE LAKE VOLCANICS	EAGLE HARBOR SECTION	47	-87.6	47.5	-88.75	VOLCANIC ROCK	ANDESITE, BASALTIC	FRESH		WHOLE ROCK	56.32	NOT			1.83	NOT					13.76	NOT								1.3					8.69	5.09	NOT			5.51	NOT			0.3	NOT
1989	[2129] PACES J. B. (1989)	samp. D59-398		MIDCONTINENT RIFT SYSTEM-KEWEENAWAN / KEWEENAW PENINSULA / PORTAGE LAKE VOLCANICS	EAGLE HARBOR SECTION	47	-87.6	47.5	-88.75	VOLCANIC ROCK	ANDESITE, BASALTIC	EXTENSIVELY ALTERED		WHOLE ROCK	50.83	NOT			1.26	NOT					13.23	NOT								1.11					7.39	19.46	NOT			6.12	NOT			0.13	NOT
1989	[2129] PACES J. B. (1989)	samp. D59-508		MIDCONTINENT RIFT SYSTEM-KEWEENAWAN / KEWEENAW PENINSULA / PORTAGE LAKE VOLCANICS	EAGLE HARBOR SECTION	47	-87.6	47.5	-88.75	VOLCANIC ROCK	THOLEIITE, OLIVINE	FRESH		WHOLE ROCK	47.82	NOT			1.38	NOT					15.06	NOT								1.76					11.71	9.93	NOT			9.57	NOT			0.17	NOT
1989	[2129] PACES J. B. (1989)	samp. D59-1607		MIDCONTINENT RIFT SYSTEM-KEWEENAWAN / KEWEENAW PENINSULA / PORTAGE LAKE VOLCANICS	EAGLE HARBOR SECTION	47	-87.6	47.5	-88.75	VOLCANIC ROCK	THOLEIITE, OLIVINE	FRESH		WHOLE ROCK	48.3	NOT			1.23	NOT					15.52	NOT								1.54					10.25	10.24	NOT			10.02	NOT			0.15	NOT
1989	[2129] PACES J. B. (1989)	samp. D57-2042		MIDCONTINENT RIFT SYSTEM-KEWEENAWAN / KEWEENAW PENINSULA / PORTAGE LAKE VOLCANICS	EAGLE HARBOR SECTION	47	-87.6	47.5	-88.75	VOLCANIC ROCK	THOLEIITE, OLIVINE	FRESH		WHOLE ROCK	48.07	NOT			1.44	NOT					15.54	NOT								1.63					10.85	10.15	NOT			9.15	NOT			0.17	NOT
1996	[2141] MARSHALL L. P. (1996)	samp. A1802		MIDCONTINENT RIFT SYSTEM-KEWEENAWAN / CENTRAL PLAINS	FLOW A, CHESTER WILLIAMS #1 RADENSLABEN WELL, SAUNDERS COUNTY, SE NEBRASKA	40.2	-96.25	40.2	-96.25	VOLCANIC ROCK	THOLEIITE	FRESH		WHOLE ROCK	47.23	XRF			1.23	XRF					15.09	XRF				13.2	XRF									9.2	XRF			9.86	XRF			0.09	XRF
1996	[2141] MARSHALL L. P. (1996)	samp. B1851.5		MIDCONTINENT RIFT SYSTEM-KEWEENAWAN / CENTRAL PLAINS	FLOW B, CHESTER WILLIAMS #1 RADENSLABEN WELL, SAUNDERS COUNTY, SE NEBRASKA	40.2	-96.25	40.2	-96.25	VOLCANIC ROCK	THOLEIITE	FRESH		WHOLE ROCK	45.36	XRF			1.47	XRF					14.71	XRF				13.49	XRF									8.78	XRF			10.06	XRF			0.18	XRF
1996	[2141] MARSHALL L. P. (1996)	samp. C1853		MIDCONTINENT RIFT SYSTEM-KEWEENAWAN / CENTRAL PLAINS	FLOW C, CHESTER WILLIAMS #1 RADENSLABEN WELL, SAUNDERS COUNTY, SE NEBRASKA	40.2	-96.25	40.2	-96.25	VOLCANIC ROCK	THOLEIITE	FRESH		WHOLE ROCK	44.97	XRF			1.64	XRF					14.64	XRF				13.63	XRF									9.07	XRF			9.4	XRF			0.19	XRF
1996	[2141] MARSHALL L. P. (1996)	samp. C1878		MIDCONTINENT RIFT SYSTEM-KEWEENAWAN / CENTRAL PLAINS	FLOW C, CHESTER WILLIAMS #1 RADENSLABEN WELL, SAUNDERS COUNTY, SE NEBRASKA	40.2	-96.25	40.2	-96.25	VOLCANIC ROCK	THOLEIITE	FRESH		WHOLE ROCK	45.92	XRF			1.48	XRF					15.85	XRF				13.05	XRF									9.69	XRF			8.73	XRF			0.17	XRF
1996	[2141] MARSHALL L. P. (1996)	samp. C1899		MIDCONTINENT RIFT SYSTEM-KEWEENAWAN / CENTRAL PLAINS	FLOW C, CHESTER WILLIAMS #1 RADENSLABEN WELL, SAUNDERS COUNTY, SE NEBRASKA	40.2	-96.25	40.2	-96.25	VOLCANIC ROCK	THOLEIITE	FRESH		WHOLE ROCK	45.74	XRF			1.53	XRF					15.5	XRF				13.4	XRF									9.41	XRF			8.58	XRF			0.17	XRF
1996	[2141] MARSHALL L. P. (1996)	samp. C1923.5		MIDCONTINENT RIFT SYSTEM-KEWEENAWAN / CENTRAL PLAINS	FLOW C, CHESTER WILLIAMS #1 RADENSLABEN WELL, SAUNDERS COUNTY, SE NEBRASKA	40.2	-96.25	40.2	-96.25	VOLCANIC ROCK	THOLEIITE	FRESH		WHOLE ROCK	45.91	XRF			1.44	XRF					15.05	XRF				13.25	XRF									9.33	XRF			9.74	XRF			0.18	XRF
1996	[2141] MARSHALL L. P. (1996)	samp. D1942.5		MIDCONTINENT RIFT SYSTEM-KEWEENAWAN / CENTRAL PLAINS	FLOW D, CHESTER WILLIAMS #1 RADENSLABEN WELL, SAUNDERS COUNTY, SE NEBRASKA	40.2	-96.25	40.2	-96.25	VOLCANIC ROCK	THOLEIITE	FRESH		WHOLE ROCK	44.29	XRF			1.43	XRF					14.01	XRF				13.23	XRF									5.16	XRF			13.94	XRF			0.19	XRF
1996	[2141] MARSHALL L. P. (1996)	samp. E1958		MIDCONTINENT RIFT SYSTEM-KEWEENAWAN / CENTRAL PLAINS	FLOW E, CHESTER WILLIAMS #1 RADENSLABEN WELL, SAUNDERS COUNTY, SE NEBRASKA	40.2	-96.25	40.2	-96.25	VOLCANIC ROCK	THOLEIITE	FRESH		WHOLE ROCK	43.56	XRF			1.04	XRF					13.86	XRF				12.88	XRF									6.79	XRF			15.3	XRF			0.18	XRF
1993	[2170] GREEN J. C. (1993)	samp. D-91	20392-D-91	MIDCONTINENT RIFT SYSTEM-KEWEENAWAN / NORTH SHORE VOLCANIC GROUP / 40TH AVENUE EAST FLOW		46.75	-89.7	48	-92.1	VOLCANIC ROCK	ICELANDITE			WHOLE ROCK	67.7	NOT			0.53	NOT					12.6	NOT									6.16	NOT				1.13	NOT			0.22	NOT			0.05	NOT
1993	[2170] GREEN J. C. (1993)	samp. D-31A	20391-D-31A	MIDCONTINENT RIFT SYSTEM-KEWEENAWAN / NORTH SHORE VOLCANIC GROUP / LESTER PARK FLOW	SHORELINE FROM DULUTH TO TOFTE	46.75	-89.7	48	-92.1	VOLCANIC ROCK	ICELANDITE			WHOLE ROCK	67.8	NOT			0.52	NOT					12.2	NOT									5.52	NOT				2.19	NOT			0.27	NOT			0.06	NOT
1993	[2170] GREEN J. C. (1993)	samp. MI-2	20395-MI-2	MIDCONTINENT RIFT SYSTEM-KEWEENAWAN / NORTH SHORE VOLCANIC GROUP / RANGELINE FLOW		46.75	-89.7	48	-92.1	VOLCANIC ROCK	ICELANDITE			WHOLE ROCK	62.6	NOT			1.09	NOT					12.01	NOT									9.38	NOT				2.22	NOT			1.4	NOT			0.12	NOT
1993	[2170] GREEN J. C. (1993)	samp. D-87		MIDCONTINENT RIFT SYSTEM-KEWEENAWAN / NORTH SHORE VOLCANIC GROUP / 42ND AVENUE EAST FLOW		46.75	-89.7	48	-92.1	VOLCANIC ROCK	RHYOLITE			WHOLE ROCK	74.4	NOT			0.23	NOT					12.6	NOT									0.68	NOT				1.01	NOT			0.13	NOT			0.02	NOT
1993	[2170] GREEN J. C. (1993)	samp. MI-26	20383-MI-26	MIDCONTINENT RIFT SYSTEM-KEWEENAWAN / NORTH SHORE VOLCANIC GROUP / BRULE RIVER FLOW		46.75	-89.7	48	-92.1	VOLCANIC ROCK	RHYOLITE			WHOLE ROCK	73.3	NOT			0.32	NOT					12.1	NOT									3.07	NOT				0.43	NOT			0.43	NOT			0.09	NOT
1993	[2170] GREEN J. C. (1993)	samp. D-74	20375-D-74	MIDCONTINENT RIFT SYSTEM-KEWEENAWAN / NORTH SHORE VOLCANIC GROUP / CONGDON PARK FLOW		46.75	-89.7	48	-92.1	VOLCANIC ROCK	RHYOLITE			WHOLE ROCK	75.1	NOT			0.25	NOT					12.1	NOT									2.57	NOT				0.09	NOT			0.17	NOT			0.03	NOT
1993	[2170] GREEN J. C. (1993)	samp. GM-14		MIDCONTINENT RIFT SYSTEM-KEWEENAWAN / NORTH SHORE VOLCANIC GROUP / DEVIL TRACK FLOW		46.75	-89.7	48	-92.1	VOLCANIC ROCK	RHYOLITE			WHOLE ROCK	72.23	NOT			0.45	NOT					11.38	NOT									3.91	NOT				1.07	NOT			0.44	NOT			0.04	NOT
1993	[2170] GREEN J. C. (1993)	samp. DT-24	20377-DT-24	MIDCONTINENT RIFT SYSTEM-KEWEENAWAN / NORTH SHORE VOLCANIC GROUP / KIMBALL CREEK FLOW		46.75	-89.7	48	-92.1	VOLCANIC ROCK	RHYOLITE			WHOLE ROCK	69.1	NOT			0.55	NOT					12.3	NOT									5.98	NOT				0.25	NOT			0.24	NOT			0.13	NOT
1993	[2170] GREEN J. C. (1993)	samp. LWB-102		MIDCONTINENT RIFT SYSTEM-KEWEENAWAN / NORTH SHORE VOLCANIC GROUP / LAKEWOOD BASALTS	SHORELINE FROM DULUTH TO TOFTE	46.75	-89.7	48	-92.1	VOLCANIC ROCK	RHYOLITE			WHOLE ROCK	72.32	NOT			0.39	NOT					12.22	NOT									4.36	NOT				0.62	NOT			0.05	NOT			0.05	NOT
1993	[2170] GREEN J. C. (1993)	samp. KC-51	20381-KC-51	MIDCONTINENT RIFT SYSTEM-KEWEENAWAN / NORTH SHORE VOLCANIC GROUP / MAPLE HILL FLOW		46.75	-89.7	48	-92.1	VOLCANIC ROCK	RHYOLITE			WHOLE ROCK	75.8	NOT			0.37	NOT					10.4	NOT									2.84	NOT				0.91	NOT			0.76	NOT			0.09	NOT
1993	[2170] GREEN J. C. (1993)	samp. F-201	20378-F-201	MIDCONTINENT RIFT SYSTEM-KEWEENAWAN / NORTH SHORE VOLCANIC GROUP / PALISADE FLOW		46.75	-89.7	48	-92.1	VOLCANIC ROCK	RHYOLITE			WHOLE ROCK	74.41	NOT			0.24	NOT					10.95	NOT									4.38	NOT				0.5	NOT			0.3	NOT			0.05	NOT
1993	[2170] GREEN J. C. (1993)	samp. MC-7		MIDCONTINENT RIFT SYSTEM-KEWEENAWAN / NORTH SHORE VOLCANIC GROUP / RED ROCK FLOW		46.75	-89.7	48	-92.1	VOLCANIC ROCK	RHYOLITE			WHOLE ROCK	71.61	NOT			0.25	NOT					11.87	NOT									5.82	NOT				0.7	NOT			0.21	NOT			0.05	NOT
1993	[2170] GREEN J. C. (1993)	samp. F-278	20379-F-278	MIDCONTINENT RIFT SYSTEM-KEWEENAWAN / NORTH SHORE VOLCANIC GROUP / SILVER BEAVER FLOW		46.75	-89.7	48	-92.1	VOLCANIC ROCK	RHYOLITE			WHOLE ROCK	72.8	NOT			0.39	NOT					11.3	NOT									4.05	NOT				0.86	NOT			0.58	NOT			0.04	NOT
1975	[2171] BORNHORST T. J. (1975)	samp. BULK		MIDCONTINENT RIFT SYSTEM-KEWEENAWAN / KEWEENAW PENINSULA / PORTAGE LAKE VOLCANICS	FISH COVE RHYOLITE BODY	47	-87.6	47.5	-88.75	VOLCANIC ROCK	RHYOLITE			WHOLE ROCK	75.4	NOT			0.1	NOT					13.7	NOT				1.3	NOT									0.1	NOT			0.3	NOT
1997	[2174] WIRTH K. R. (1997)	samp. KC-3A		MIDCONTINENT RIFT SYSTEM-KEWEENAWAN / ST. CROIX FALLS - RAYLORS FALLS REGION / CHENGWATANA VOLCANICS		40.33	-92.63	40.42	-92.68	VOLCANIC ROCK	ANDESITE, BASALTIC		LOW-GRADE METAMORPHISM	WHOLE ROCK	53.72	XRF			1.83	XRF					14.08	XRF			0.01	13.17	XRF								0	7.21	XRF			3.53	XRF			0.16	XRF
1997	[2174] WIRTH K. R. (1997)	samp. KC-4C		MIDCONTINENT RIFT SYSTEM-KEWEENAWAN / ST. CROIX FALLS - RAYLORS FALLS REGION / CHENGWATANA VOLCANICS		40.33	-92.63	40.42	-92.68	VOLCANIC ROCK	THOLEIITE, OLIVINE		LOW-GRADE METAMORPHISM	WHOLE ROCK	49.11	XRF			2.07	XRF					14.45	XRF			0.02	14.57	XRF								0	7.99	XRF			5.78	XRF			0.18	XRF
1997	[2174] WIRTH K. R. (1997)	samp. KC-1B		MIDCONTINENT RIFT SYSTEM-KEWEENAWAN / ST. CROIX FALLS - RAYLORS FALLS REGION / CHENGWATANA VOLCANICS		40.33	-92.63	40.42	-92.68	VOLCANIC ROCK	THOLEIITE, OLIVINE		LOW-GRADE METAMORPHISM	WHOLE ROCK	47.6	XRF			1.69	XRF					15.57	XRF			0.02	13.34	XRF								0	8.14	XRF			7.48	XRF			0.19	XRF
1997	[2174] WIRTH K. R. (1997)	samp. KC-6A		MIDCONTINENT RIFT SYSTEM-KEWEENAWAN / ST. CROIX FALLS - RAYLORS FALLS REGION / CHENGWATANA VOLCANICS		40.33	-92.63	40.42	-92.68	VOLCANIC ROCK	THOLEIITE, OLIVINE		LOW-GRADE METAMORPHISM	WHOLE ROCK	49.39	XRF			1.91	XRF					15.04	XRF			0.02	14.18	XRF								0	8.98	XRF			6.32	XRF			0.19	XRF
1997	[2174] WIRTH K. R. (1997)	samp. KC-12		MIDCONTINENT RIFT SYSTEM-KEWEENAWAN / ST. CROIX FALLS - RAYLORS FALLS REGION / CHENGWATANA VOLCANICS		40.33	-92.63	40.42	-92.68	VOLCANIC ROCK	THOLEIITE, OLIVINE		LOW-GRADE METAMORPHISM	WHOLE ROCK	46.53	XRF			1.93	XRF					15.92	XRF			0.02	13.87	XRF								0	9.31	XRF			6.86	XRF			0.19	XRF
1997	[2174] WIRTH K. R. (1997)	samp. KC-22B		MIDCONTINENT RIFT SYSTEM-KEWEENAWAN / ST. CROIX FALLS - RAYLORS FALLS REGION / CHENGWATANA VOLCANICS		40.33	-92.63	40.42	-92.68	VOLCANIC ROCK	THOLEIITE, OLIVINE		LOW-GRADE METAMORPHISM	WHOLE ROCK	49.5	XRF			2.08	XRF					14.55	XRF			0.01	15.03	XRF								0	6.2	XRF			5.65	XRF			0.22	XRF
1997	[2174] WIRTH K. R. (1997)	samp. KB-81A		MIDCONTINENT RIFT SYSTEM-KEWEENAWAN / ST. CROIX FALLS - RAYLORS FALLS REGION / CHENGWATANA VOLCANICS		40.33	-92.63	40.42	-92.68	VOLCANIC ROCK	BASALT, THOLEIITIC		LOW-GRADE METAMORPHISM	WHOLE ROCK	48.84	XRF			1.88	XRF					15.65	XRF			0.02	14.32	XRF								0	8.85	XRF			6.26	XRF			0.19	XRF
1997	[2174] WIRTH K. R. (1997)	samp. KC-25		MIDCONTINENT RIFT SYSTEM-KEWEENAWAN / ST. CROIX FALLS - RAYLORS FALLS REGION / CHENGWATANA VOLCANICS		40.33	-92.63	40.42	-92.68	VOLCANIC ROCK	BASALT, ALKALINE, OLIVINE		LOW-GRADE METAMORPHISM	WHOLE ROCK	47.49	XRF			1.91	XRF					14.53	XRF			0.01	14.35	XRF								0	9.59	XRF			5.76	XRF			0.21	XRF
1997	[2174] WIRTH K. R. (1997)	samp. KC-26B		MIDCONTINENT RIFT SYSTEM-KEWEENAWAN / ST. CROIX FALLS - RAYLORS FALLS REGION / CHENGWATANA VOLCANICS		40.33	-92.63	40.42	-92.68	VOLCANIC ROCK	BASALT, THOLEIITIC		LOW-GRADE METAMORPHISM	WHOLE ROCK	49.64	XRF			2.76	XRF					13.3	XRF			0.01	16.38	XRF								0	7.69	XRF			4.62	XRF			0.2	XRF
1997	[2174] WIRTH K. R. (1997)	samp. KC-28C		MIDCONTINENT RIFT SYSTEM-KEWEENAWAN / ST. CROIX FALLS - RAYLORS FALLS REGION / CHENGWATANA VOLCANICS		40.33	-92.63	40.42	-92.68	VOLCANIC ROCK	BASALT, THOLEIITIC		LOW-GRADE METAMORPHISM	WHOLE ROCK	49.41	XRF			2.72	XRF					13.48	XRF			0.01	15.82	XRF								0	8.71	XRF			4.44	XRF			0.21	XRF
1997	[2174] WIRTH K. R. (1997)	samp. KC-70		MIDCONTINENT RIFT SYSTEM-KEWEENAWAN / ST. CROIX FALLS - RAYLORS FALLS REGION / CHENGWATANA VOLCANICS		40.33	-92.63	40.42	-92.68	VOLCANIC ROCK	THOLEIITE, OLIVINE		LOW-GRADE METAMORPHISM	WHOLE ROCK	48.13	XRF			2.64	XRF					14.07	XRF			0.02	16.4	XRF								0	8.41	XRF			5.17	XRF			0.21	XRF
1997	[2174] WIRTH K. R. (1997)	samp. KC-106A		MIDCONTINENT RIFT SYSTEM-KEWEENAWAN / ST. CROIX FALLS - RAYLORS FALLS REGION / CHENGWATANA VOLCANICS		40.33	-92.63	40.42	-92.68	VOLCANIC ROCK	THOLEIITE, OLIVINE		LOW-GRADE METAMORPHISM	WHOLE ROCK	49.01	XRF			2.8	XRF					13.32	XRF			0.02	16.52	XRF								0	7.79	XRF			4.37	XRF			0.2	XRF
1997	[2175] VERVOORT J. D. (1997)	samp. D-195		MIDCONTINENT RIFT SYSTEM-KEWEENAWAN / NORTH SHORE VOLCANIC GROUP / 42ND AVENUE EAST FLOW		46.75	-89.7	48	-92.1	VOLCANIC ROCK	RHYOLITE			WHOLE ROCK	67.5	NOT			0.95	NOT					13.2	NOT				1.02	NOT									5.35	NOT			0.35	NOT			0.14	NOT
1997	[2175] VERVOORT J. D. (1997)	samp. GH-41		MIDCONTINENT RIFT SYSTEM-KEWEENAWAN / NORTH SHORE VOLCANIC GROUP / GRAND MARAIS FLOW		46.75	-89.7	48	-92.1	VOLCANIC ROCK	RHYOLITE			WHOLE ROCK	76.18	NOT			0.33	NOT					10.16	NOT								2.8					3.73	0.2	NOT			0.05	NOT			0.1	NOT
1997	[2175] VERVOORT J. D. (1997)	samp. ML-1		MIDCONTINENT RIFT SYSTEM-KEWEENAWAN / NORTH SHORE VOLCANIC GROUP / DEVIL TRACK FLOW		46.75	-89.7	48	-92.1	VOLCANIC ROCK	RHYOLITE			WHOLE ROCK	73	NOT			0.38	NOT					11.8	NOT								0.93					3.35	0.23	NOT			0.71	NOT			0.06	NOT
1997	[2175] VERVOORT J. D. (1997)	samp. ML-32		MIDCONTINENT RIFT SYSTEM-KEWEENAWAN / NORTH SHORE VOLCANIC GROUP / MCDONALD LAKE FLOW		46.75	-89.7	48	-92.1	VOLCANIC ROCK	RHYOLITE			WHOLE ROCK	77.2	NOT			0.29	NOT					10.5	NOT								0.61					2.19	0.48	NOT			0.3	NOT			0.01	NOT
1997	[2175] VERVOORT J. D. (1997)	samp. SR-51		MIDCONTINENT RIFT SYSTEM-KEWEENAWAN / NORTH SHORE VOLCANIC GROUP / SPLIT ROCK FLOW		46.75	-89.7	48	-92.1	VOLCANIC ROCK	RHYOLITE			WHOLE ROCK	72.5	NOT			0.55	NOT					12.1	NOT				3.75	NOT									0.23	NOT			0.75	NOT			0.05	NOT
1997	[2175] VERVOORT J. D. (1997)	samp. T-116		MIDCONTINENT RIFT SYSTEM-KEWEENAWAN / NORTH SHORE VOLCANIC GROUP / CARLTON QUARRY FLOW		46.75	-89.7	48	-92.1	VOLCANIC ROCK	RHYOLITE			WHOLE ROCK	75.5	NOT			0.36	NOT					11	NOT				4.03	NOT									0.08	NOT			0.23	NOT			0.06	NOT
1997	[2175] VERVOORT J. D. (1997)	samp. F-21		MIDCONTINENT RIFT SYSTEM-KEWEENAWAN / NORTH SHORE VOLCANIC GROUP / FINLAND FLOW		46.75	-89.7	48	-92.1	VOLCANIC ROCK	ICELANDITE			WHOLE ROCK	63.22	NOT			1.2	NOT					10.61	NOT								8.73					1.43	1.49	NOT			1.81	NOT			0.09	NOT
1997	[2175] VERVOORT J. D. (1997)	samp. MC-3B		MIDCONTINENT RIFT SYSTEM-KEWEENAWAN / NORTH SHORE VOLCANIC GROUP / DERONDA BAY FLOW		46.75	-89.7	48	-92.1	VOLCANIC ROCK	ICELANDITE			WHOLE ROCK	60.21	NOT			0.96	NOT					14.64	NOT								2.71					5.82	3.56	NOT			0.85	NOT			0.17	NOT
1997	[2175] VERVOORT J. D. (1997)	samp. NL-2		MIDCONTINENT RIFT SYSTEM-KEWEENAWAN / NORTH SHORE VOLCANIC GROUP / BRULE RIVER FLOW		46.75	-89.7	48	-92.1	VOLCANIC ROCK	ICELANDITE			WHOLE ROCK	66.2	NOT			0.55	NOT					14.9	NOT								1.36					4.9	1.7	NOT			1.1	NOT			0.1	NOT
1997	[2177] SHIREY S. B. (1997)	samp. GP-13A		MIDCONTINENT RIFT SYSTEM-KEWEENAWAN / NORTH SHORE VOLCANIC GROUP	GRAND PORTAGE ISLAND, MINNESOTA	46.75	-89.7	48	-92.1	VOLCANIC ROCK	PICRITE			WHOLE ROCK																														7.46	XRF
1997	[2177] SHIREY S. B. (1997)	samp. GP-17		MIDCONTINENT RIFT SYSTEM-KEWEENAWAN / NORTH SHORE VOLCANIC GROUP	GRAND PORTAGE ISLAND, MINNESOTA	46.75	-89.7	48	-92.1	VOLCANIC ROCK	PICRITE			WHOLE ROCK																														8.72	XRF
1997	[2177] SHIREY S. B. (1997)	samp. KV-23		MIDCONTINENT RIFT SYSTEM-KEWEENAWAN / POWDER MILL GROUP	LOWER SIEMENS CREEK VOLCANICS, NEAR WHITECAP SKI RESORT, ABOUT 2 MILES NORTH OF UPSON, WISCONSIN	46.75	-89.7	48	-92.1	VOLCANIC ROCK	PICRITE			WHOLE ROCK																														9.64	XRF
1997	[2177] SHIREY S. B. (1997)	samp. 91KE521		MIDCONTINENT RIFT SYSTEM-KEWEENAWAN / POWDER MILL GROUP	SOUTHWEST OF CLUB LAKE AREA, WISCONSIN	46.75	-89.7	48	-92.1	VOLCANIC ROCK	PICRITE			WHOLE ROCK																														16.85	XRF
1982	[2356] DOE B. R. (1982)	samp. P-104WR		YELLOWSTONE-SNAKE RIVER PLAIN VOLCANIC PROVINCE / YELLOWSTONE PLATEAU / YELLOWSTONE PLATEAU VOLCANIC FIELD		44	-110	45	-111.5	VOLCANIC ROCK	THOLEIITE, OLIVINE			WHOLE ROCK
1982	[2356] DOE B. R. (1982)	samp. 6YC-140-WR		YELLOWSTONE-SNAKE RIVER PLAIN VOLCANIC PROVINCE / YELLOWSTONE PLATEAU / YELLOWSTONE PLATEAU VOLCANIC FIELD		44	-110	45	-111.5	VOLCANIC ROCK	THOLEIITE, OLIVINE			WHOLE ROCK
1982	[2356] DOE B. R. (1982)	samp. 6YC-142WR		YELLOWSTONE-SNAKE RIVER PLAIN VOLCANIC PROVINCE / YELLOWSTONE PLATEAU / YELLOWSTONE PLATEAU VOLCANIC FIELD		44	-110	45	-111.5	VOLCANIC ROCK	THOLEIITE, OLIVINE			WHOLE ROCK
1982	[2356] DOE B. R. (1982)	samp. 6YC-139WR		YELLOWSTONE-SNAKE RIVER PLAIN VOLCANIC PROVINCE / YELLOWSTONE PLATEAU / YELLOWSTONE PLATEAU VOLCANIC FIELD		44	-110	45	-111.5	VOLCANIC ROCK	THOLEIITE, OLIVINE			WHOLE ROCK
1982	[2356] DOE B. R. (1982)	samp. YC-145WR		YELLOWSTONE-SNAKE RIVER PLAIN VOLCANIC PROVINCE / YELLOWSTONE PLATEAU / YELLOWSTONE PLATEAU VOLCANIC FIELD		44	-110	45	-111.5	VOLCANIC ROCK	THOLEIITE, OLIVINE			WHOLE ROCK
1982	[2356] DOE B. R. (1982)	samp. 6YC-133WR		YELLOWSTONE-SNAKE RIVER PLAIN VOLCANIC PROVINCE / YELLOWSTONE PLATEAU / YELLOWSTONE PLATEAU VOLCANIC FIELD	SHEEPEATER CLIFF	44	-110	45	-111.5	VOLCANIC ROCK	THOLEIITE, OLIVINE			WHOLE ROCK
1982	[2356] DOE B. R. (1982)	samp. 6YC-136WR		YELLOWSTONE-SNAKE RIVER PLAIN VOLCANIC PROVINCE / YELLOWSTONE PLATEAU / YELLOWSTONE PLATEAU VOLCANIC FIELD	WILLOW PARK, BLUFFS EAST OF OBSIDIAN CREEK ABOUT 1.5 KM SOUTH OF GARDNER RIVER	44	-110	45	-111.5	VOLCANIC ROCK	THOLEIITE, OLIVINE			WHOLE ROCK
1982	[2356] DOE B. R. (1982)	samp. 6YC-144WR		YELLOWSTONE-SNAKE RIVER PLAIN VOLCANIC PROVINCE / YELLOWSTONE PLATEAU / YELLOWSTONE PLATEAU VOLCANIC FIELD		44	-110	45	-111.5	VOLCANIC ROCK	THOLEIITE, OLIVINE			WHOLE ROCK
1982	[2356] DOE B. R. (1982)	samp. 6YC-144WR		YELLOWSTONE-SNAKE RIVER PLAIN VOLCANIC PROVINCE / YELLOWSTONE PLATEAU / YELLOWSTONE PLATEAU VOLCANIC FIELD		44	-110	45	-111.5	VOLCANIC ROCK	THOLEIITE, OLIVINE			WHOLE ROCK
1982	[2356] DOE B. R. (1982)	samp. 70-0-59WR		YELLOWSTONE-SNAKE RIVER PLAIN VOLCANIC PROVINCE / YELLOWSTONE PLATEAU / YELLOWSTONE PLATEAU VOLCANIC FIELD		44	-110	45	-111.5	VOLCANIC ROCK	THOLEIITE, OLIVINE			WHOLE ROCK
1982	[2356] DOE B. R. (1982)	samp. 70-0-65WR		YELLOWSTONE-SNAKE RIVER PLAIN VOLCANIC PROVINCE / YELLOWSTONE PLATEAU / YELLOWSTONE PLATEAU VOLCANIC FIELD	MT. EVERTS	44	-110	45	-111.5	VOLCANIC ROCK	THOLEIITE, OLIVINE			WHOLE ROCK
1982	[2356] DOE B. R. (1982)	samp. 70-0-64WR		YELLOWSTONE-SNAKE RIVER PLAIN VOLCANIC PROVINCE / YELLOWSTONE PLATEAU / YELLOWSTONE PLATEAU VOLCANIC FIELD		44	-110	45	-111.5	VOLCANIC ROCK	THOLEIITE, OLIVINE			WHOLE ROCK
1982	[2356] DOE B. R. (1982)	samp. 6YC-134WR		YELLOWSTONE-SNAKE RIVER PLAIN VOLCANIC PROVINCE / YELLOWSTONE PLATEAU / YELLOWSTONE PLATEAU VOLCANIC FIELD		44	-110	45	-111.5	VOLCANIC ROCK	RHYOLITE			WHOLE ROCK
1982	[2356] DOE B. R. (1982)	samp. 6YC-132WR		YELLOWSTONE-SNAKE RIVER PLAIN VOLCANIC PROVINCE / YELLOWSTONE PLATEAU / YELLOWSTONE PLATEAU VOLCANIC FIELD		44	-110	45	-111.5	VOLCANIC ROCK	THOLEIITE, OLIVINE			WHOLE ROCK
1982	[2356] DOE B. R. (1982)	samp. 6YC-135WR		YELLOWSTONE-SNAKE RIVER PLAIN VOLCANIC PROVINCE / YELLOWSTONE PLATEAU / YELLOWSTONE PLATEAU VOLCANIC FIELD		44	-110	45	-111.5	VOLCANIC ROCK	RHYOLITE			WHOLE ROCK
1982	[2356] DOE B. R. (1982)	samp. YP-53-121WR		YELLOWSTONE-SNAKE RIVER PLAIN VOLCANIC PROVINCE / YELLOWSTONE PLATEAU / YELLOWSTONE PLATEAU VOLCANIC FIELD		44	-110	45	-111.5	VOLCANIC ROCK	RHYOLITE			WHOLE ROCK
1982	[2356] DOE B. R. (1982)	samp. 6YC-138WR		YELLOWSTONE-SNAKE RIVER PLAIN VOLCANIC PROVINCE / YELLOWSTONE PLATEAU / YELLOWSTONE PLATEAU VOLCANIC FIELD		44	-110	45	-111.5	VOLCANIC ROCK	RHYOLITE			WHOLE ROCK
1982	[2356] DOE B. R. (1982)	samp. 9YC-496A-L		YELLOWSTONE-SNAKE RIVER PLAIN VOLCANIC PROVINCE / YELLOWSTONE PLATEAU / YELLOWSTONE PLATEAU VOLCANIC FIELD		44	-110	45	-111.5	VOLCANIC ROCK	RHYOLITE			WHOLE ROCK
1982	[2356] DOE B. R. (1982)	samp. 6YC-146WR		YELLOWSTONE-SNAKE RIVER PLAIN VOLCANIC PROVINCE / YELLOWSTONE PLATEAU / YELLOWSTONE PLATEAU VOLCANIC FIELD		44	-110	45	-111.5	VOLCANIC ROCK	RHYOLITE			WHOLE ROCK
1982	[2356] DOE B. R. (1982)	samp. YP-51-71WR		YELLOWSTONE-SNAKE RIVER PLAIN VOLCANIC PROVINCE / YELLOWSTONE PLATEAU / YELLOWSTONE PLATEAU VOLCANIC FIELD	GARDNER RIVER BRIDGE	44	-110	45	-111.5	VOLCANIC ROCK	THOLEIITE, OLIVINE			WHOLE ROCK
1982	[2356] DOE B. R. (1982)	samp. P-104WR		YELLOWSTONE-SNAKE RIVER PLAIN VOLCANIC PROVINCE / YELLOWSTONE PLATEAU / YELLOWSTONE PLATEAU VOLCANIC FIELD		44	-110	45	-111.5	VOLCANIC ROCK	THOLEIITE, OLIVINE			WHOLE ROCK
1982	[2356] DOE B. R. (1982)	samp. 6YC-140-WR		YELLOWSTONE-SNAKE RIVER PLAIN VOLCANIC PROVINCE / YELLOWSTONE PLATEAU / YELLOWSTONE PLATEAU VOLCANIC FIELD		44	-110	45	-111.5	VOLCANIC ROCK	THOLEIITE, OLIVINE			WHOLE ROCK
1982	[2356] DOE B. R. (1982)	samp. 6YC-142WR		YELLOWSTONE-SNAKE RIVER PLAIN VOLCANIC PROVINCE / YELLOWSTONE PLATEAU / YELLOWSTONE PLATEAU VOLCANIC FIELD		44	-110	45	-111.5	VOLCANIC ROCK	THOLEIITE, OLIVINE			WHOLE ROCK
1982	[2356] DOE B. R. (1982)	samp. 6YC-136WR		YELLOWSTONE-SNAKE RIVER PLAIN VOLCANIC PROVINCE / YELLOWSTONE PLATEAU / YELLOWSTONE PLATEAU VOLCANIC FIELD	WILLOW PARK, BLUFFS EAST OF OBSIDIAN CREEK ABOUT 1.5 KM SOUTH OF GARDNER RIVER	44	-110	45	-111.5	VOLCANIC ROCK	THOLEIITE, OLIVINE			WHOLE ROCK
1982	[2356] DOE B. R. (1982)	samp. 6YC-133WR		YELLOWSTONE-SNAKE RIVER PLAIN VOLCANIC PROVINCE / YELLOWSTONE PLATEAU / YELLOWSTONE PLATEAU VOLCANIC FIELD	SHEEPEATER CLIFF	44	-110	45	-111.5	VOLCANIC ROCK	THOLEIITE, OLIVINE			WHOLE ROCK
1982	[2356] DOE B. R. (1982)	samp. 70-0-60WR		YELLOWSTONE-SNAKE RIVER PLAIN VOLCANIC PROVINCE / YELLOWSTONE PLATEAU / YELLOWSTONE PLATEAU VOLCANIC FIELD		44	-110	45	-111.5	VOLCANIC ROCK	THOLEIITE, OLIVINE			WHOLE ROCK
1982	[2356] DOE B. R. (1982)	samp. 6YC-134WR		YELLOWSTONE-SNAKE RIVER PLAIN VOLCANIC PROVINCE / YELLOWSTONE PLATEAU / YELLOWSTONE PLATEAU VOLCANIC FIELD		44	-110	45	-111.5	VOLCANIC ROCK	RHYOLITE			WHOLE ROCK
1982	[2356] DOE B. R. (1982)	samp. 6YC-134WR		YELLOWSTONE-SNAKE RIVER PLAIN VOLCANIC PROVINCE / YELLOWSTONE PLATEAU / YELLOWSTONE PLATEAU VOLCANIC FIELD		44	-110	45	-111.5	VOLCANIC ROCK	RHYOLITE			WHOLE ROCK
1982	[2356] DOE B. R. (1982)	samp. 6YC-135WR		YELLOWSTONE-SNAKE RIVER PLAIN VOLCANIC PROVINCE / YELLOWSTONE PLATEAU / YELLOWSTONE PLATEAU VOLCANIC FIELD		44	-110	45	-111.5	VOLCANIC ROCK	RHYOLITE			WHOLE ROCK
1976	[2468] MCDOUGALL I. (1976)	samp. CR-38		YELLOWSTONE-SNAKE RIVER PLAIN VOLCANIC PROVINCE / COLUMBIA PLATEAU-BLUE MOUNTAINS PROVINCE / PICTURE GORGE BASALT	PICTURE GORGE TYPE SECTION, ROADCUT OF HIGHWAY 26	44.4	-116.7	47.6	-121	VOLCANIC ROCK	BASALT			WHOLE ROCK	50.6	WET			1.94	WET					15.04	WET								5.34					8.01	8.85	WET			4.64	WET			0.22	WET
1976	[2468] MCDOUGALL I. (1976)	samp. CR-45		YELLOWSTONE-SNAKE RIVER PLAIN VOLCANIC PROVINCE / COLUMBIA PLATEAU-BLUE MOUNTAINS PROVINCE / PICTURE GORGE BASALT	PICTURE GORGE TYPE SECTION, ROADCUT OF HIGHWAY 26	44.4	-116.7	47.6	-121	VOLCANIC ROCK	BASALT			WHOLE ROCK	49.61	WET			2.05	WET					14.14	WET								5.22					8.9	9.63	WET			5.16	WET			0.25	WET
1976	[2468] MCDOUGALL I. (1976)	samp. CR-50		YELLOWSTONE-SNAKE RIVER PLAIN VOLCANIC PROVINCE / COLUMBIA PLATEAU-BLUE MOUNTAINS PROVINCE / PICTURE GORGE BASALT	PICTURE GORGE TYPE SECTION, ROADCUT OF HIGHWAY 26	44.4	-116.7	47.6	-121	VOLCANIC ROCK	BASALT			WHOLE ROCK	52.57	WET			1.54	WET					14.92	WET								3.04					8.06	8.9	WET			5.14	WET			0.21	WET
1976	[2468] MCDOUGALL I. (1976)	samp. CR-54		YELLOWSTONE-SNAKE RIVER PLAIN VOLCANIC PROVINCE / COLUMBIA PLATEAU-BLUE MOUNTAINS PROVINCE / PICTURE GORGE BASALT	PICTURE GORGE TYPE SECTION, ROADCUT OF HIGHWAY 26	44.4	-116.7	47.6	-121	VOLCANIC ROCK	BASALT			WHOLE ROCK	50.08	WET			1.49	WET					15.34	WET								3.74					7.52	10.43	WET			6.49	WET			0.21	WET
1976	[2468] MCDOUGALL I. (1976)	samp. CR-59		YELLOWSTONE-SNAKE RIVER PLAIN VOLCANIC PROVINCE / COLUMBIA PLATEAU-BLUE MOUNTAINS PROVINCE / PICTURE GORGE BASALT	PICTURE GORGE TYPE SECTION, ROADCUT OF HIGHWAY 26	44.4	-116.7	47.6	-121	VOLCANIC ROCK	BASALT			WHOLE ROCK	49.48	WET			1.6	WET					15.54	WET								4.62					6.73	10.14	WET			6.26	WET			0.19	WET
1976	[2468] MCDOUGALL I. (1976)	samp. CR-41		YELLOWSTONE-SNAKE RIVER PLAIN VOLCANIC PROVINCE / COLUMBIA PLATEAU-BLUE MOUNTAINS PROVINCE / PICTURE GORGE BASALT	PICTURE GORGE TYPE SECTION, ROADCUT OF HIGHWAY 26	44.4	-116.7	47.6	-121	VOLCANIC ROCK	BASALT			WHOLE ROCK
1976	[2468] MCDOUGALL I. (1976)	samp. CR-47		YELLOWSTONE-SNAKE RIVER PLAIN VOLCANIC PROVINCE / COLUMBIA PLATEAU-BLUE MOUNTAINS PROVINCE / PICTURE GORGE BASALT	PICTURE GORGE TYPE SECTION, ROADCUT OF HIGHWAY 26	44.4	-116.7	47.6	-121	VOLCANIC ROCK	BASALT			WHOLE ROCK
1976	[2468] MCDOUGALL I. (1976)	samp. CR-52		YELLOWSTONE-SNAKE RIVER PLAIN VOLCANIC PROVINCE / COLUMBIA PLATEAU-BLUE MOUNTAINS PROVINCE / PICTURE GORGE BASALT	PICTURE GORGE TYPE SECTION, ROADCUT OF HIGHWAY 26	44.4	-116.7	47.6	-121	VOLCANIC ROCK	BASALT			WHOLE ROCK
1976	[2468] MCDOUGALL I. (1976)	samp. CR-57		YELLOWSTONE-SNAKE RIVER PLAIN VOLCANIC PROVINCE / COLUMBIA PLATEAU-BLUE MOUNTAINS PROVINCE / PICTURE GORGE BASALT	PICTURE GORGE TYPE SECTION, ROADCUT OF HIGHWAY 26	44.4	-116.7	47.6	-121	VOLCANIC ROCK	BASALT			WHOLE ROCK
1976	[2468] MCDOUGALL I. (1976)	samp. CR-58		YELLOWSTONE-SNAKE RIVER PLAIN VOLCANIC PROVINCE / COLUMBIA PLATEAU-BLUE MOUNTAINS PROVINCE / PICTURE GORGE BASALT	PICTURE GORGE TYPE SECTION, ROADCUT OF HIGHWAY 26	44.4	-116.7	47.6	-121	VOLCANIC ROCK	BASALT			WHOLE ROCK
1976	[2468] MCDOUGALL I. (1976)	samp. CR-7		YELLOWSTONE-SNAKE RIVER PLAIN VOLCANIC PROVINCE / COLUMBIA PLATEAU-BLUE MOUNTAINS PROVINCE / YAKIMA BASALT	CRESCENT BAR, CENTRAL WASHINGTON	44.4	-116.7	47.6	-121	VOLCANIC ROCK	BASALT			WHOLE ROCK	55.49	WET			1.87	WET					13.98	WET								2.26					9.26	7.03	WET			3.53	WET			0.19	WET
1976	[2468] MCDOUGALL I. (1976)	samp. CR-11		YELLOWSTONE-SNAKE RIVER PLAIN VOLCANIC PROVINCE / COLUMBIA PLATEAU-BLUE MOUNTAINS PROVINCE / YAKIMA BASALT	CRESCENT BAR, CENTRAL WASHINGTON	44.4	-116.7	47.6	-121	VOLCANIC ROCK	BASALT			WHOLE ROCK	53.14	WET			1.79	WET					14.18	WET								1.91					9.69	8.6	WET			4.93	WET			0.2	WET
1976	[2468] MCDOUGALL I. (1976)	samp. CR-13		YELLOWSTONE-SNAKE RIVER PLAIN VOLCANIC PROVINCE / COLUMBIA PLATEAU-BLUE MOUNTAINS PROVINCE / YAKIMA BASALT	CRESCENT BAR, CENTRAL WASHINGTON	44.4	-116.7	47.6	-121	VOLCANIC ROCK	BASALT			WHOLE ROCK	52.69	WET			1.77	WET					14.06	WET								2.64					9.09	8.62	WET			4.99	WET			0.2	WET
1976	[2468] MCDOUGALL I. (1976)	samp. CR-15		YELLOWSTONE-SNAKE RIVER PLAIN VOLCANIC PROVINCE / COLUMBIA PLATEAU-BLUE MOUNTAINS PROVINCE / YAKIMA BASALT	CRESCENT BAR, CENTRAL WASHINGTON	44.4	-116.7	47.6	-121	VOLCANIC ROCK	BASALT			WHOLE ROCK	53.71	WET			1.77	WET					14.27	WET								1.67					9.72	8.28	WET			4.71	WET			0.2	WET
1976	[2468] MCDOUGALL I. (1976)	samp. CR-19		YELLOWSTONE-SNAKE RIVER PLAIN VOLCANIC PROVINCE / COLUMBIA PLATEAU-BLUE MOUNTAINS PROVINCE / YAKIMA BASALT-FRENCHMAN SPRINGS MEMBER	VANTAGE AREA, CENTRAL WASHINGTON	44.4	-116.7	47.6	-121	VOLCANIC ROCK	BASALT			WHOLE ROCK	50.11	WET			3.09	WET					13.04	WET								3.87					10.94	7.93	WET			4.08	WET			0.23	WET
1976	[2468] MCDOUGALL I. (1976)	samp. CR-20		YELLOWSTONE-SNAKE RIVER PLAIN VOLCANIC PROVINCE / COLUMBIA PLATEAU-BLUE MOUNTAINS PROVINCE / YAKIMA BASALT-FRENCHMAN SPRINGS MEMBER	VANTAGE AREA, CENTRAL WASHINGTON	44.4	-116.7	47.6	-121	VOLCANIC ROCK	BASALT			WHOLE ROCK	50.72	WET			2.93	WET					13.31	WET								2.36					11.92	8.19	WET			4.45	WET			0.22	WET
1976	[2468] MCDOUGALL I. (1976)	samp. CR-31		YELLOWSTONE-SNAKE RIVER PLAIN VOLCANIC PROVINCE / COLUMBIA PLATEAU-BLUE MOUNTAINS PROVINCE / YAKIMA BASALT-FRENCHMAN SPRINGS MEMBER	VANTAGE AREA, CENTRAL WASHINGTON	44.4	-116.7	47.6	-121	VOLCANIC ROCK	BASALT			WHOLE ROCK	50.49	WET			3.03	WET					13.11	WET								2.79					11.95	7.97	WET			4.16	WET			0.24	WET
1976	[2468] MCDOUGALL I. (1976)	samp. MG-2R		YELLOWSTONE-SNAKE RIVER PLAIN VOLCANIC PROVINCE / COLUMBIA PLATEAU-BLUE MOUNTAINS PROVINCE / YAKIMA BASALT-ROZA MEMBER	VANTAGE AREA, CENTRAL WASHINGTON	44.4	-116.7	47.6	-121	VOLCANIC ROCK	BASALT			WHOLE ROCK	49.97	WET			3.21	WET					13.31	WET								2.24					12.41	8.51	WET			4.79	WET			0.22	WET
1976	[2468] MCDOUGALL I. (1976)	samp. MG-1-PR		YELLOWSTONE-SNAKE RIVER PLAIN VOLCANIC PROVINCE / COLUMBIA PLATEAU-BLUE MOUNTAINS PROVINCE / YAKIMA BASALT-PRIEST RAPIDS MEMBER	VANTAGE AREA, ABOUT 2.5 KM NORTHEAST OF LIP OF ALCOVE OF FRENCHMAN SPRINGS, CENTRAL WASHINGTON	44.4	-116.7	47.6	-121	VOLCANIC ROCK	BASALT			WHOLE ROCK	49.32	WET			3.78	WET					12.41	WET								3.73					11.64	7.98	WET			4.49	WET			0.24	WET
1976	[2468] MCDOUGALL I. (1976)	samp. UM4		YELLOWSTONE-SNAKE RIVER PLAIN VOLCANIC PROVINCE / COLUMBIA PLATEAU-BLUE MOUNTAINS PROVINCE / YAKIMA BASALT-UMATILLA MEMBER	VANTAGE AREA, CENTRAL WASHINGTON	44.4	-116.7	47.6	-121	VOLCANIC ROCK	BASALT			WHOLE ROCK	52.8	WET			2.96	WET					13.06	WET								5.53					7.75	6.38	WET			2.95	WET			0.18	WET
1976	[2468] MCDOUGALL I. (1976)	samp. 171419		YELLOWSTONE-SNAKE RIVER PLAIN VOLCANIC PROVINCE / COLUMBIA PLATEAU-BLUE MOUNTAINS PROVINCE / YAKIMA BASALT-POMONA MEMBER	VANTAGE AREA, CENTRAL WASHINGTON	44.4	-116.7	47.6	-121	VOLCANIC ROCK	BASALT			WHOLE ROCK	50.8	WET			1.68	WET					14.98	WET								1.7					9.31	10.78	WET			7.02	WET			0.17	WET
1976	[2468] MCDOUGALL I. (1976)	samp. PO10		YELLOWSTONE-SNAKE RIVER PLAIN VOLCANIC PROVINCE / COLUMBIA PLATEAU-BLUE MOUNTAINS PROVINCE / YAKIMA BASALT-POMONA MEMBER	VANTAGE AREA, CENTRAL WASHINGTON	44.4	-116.7	47.6	-121	VOLCANIC ROCK	BASALT			WHOLE ROCK	51.28	WET			1.69	WET					14.27	WET								1.68					9.16	10.6	WET			7	WET			0.17	WET
1976	[2468] MCDOUGALL I. (1976)	samp. EM2		YELLOWSTONE-SNAKE RIVER PLAIN VOLCANIC PROVINCE / COLUMBIA PLATEAU-BLUE MOUNTAINS PROVINCE / YAKIMA BASALT-ELEPHANT MOUNTAIN MEMBER	VANTAGE AREA, CENTRAL WASHINGTON	44.4	-116.7	47.6	-121	VOLCANIC ROCK	BASALT			WHOLE ROCK	50.96	WET			3.66	WET					12.42	WET								2.06					12.48	8.52	WET			4.08	WET			0.19	WET
1976	[2468] MCDOUGALL I. (1976)	samp. CR-122		YELLOWSTONE-SNAKE RIVER PLAIN VOLCANIC PROVINCE / COLUMBIA PLATEAU-BLUE MOUNTAINS PROVINCE / YAKIMA BASALT-WARD GAP MEMBER	VANTAGE AREA, CENTRAL WASHINGTON	44.4	-116.7	47.6	-121	VOLCANIC ROCK	BASALT			WHOLE ROCK
1976	[2468] MCDOUGALL I. (1976)	samp. CR-62		YELLOWSTONE-SNAKE RIVER PLAIN VOLCANIC PROVINCE / COLUMBIA PLATEAU-BLUE MOUNTAINS PROVINCE / YAKIMA BASALT-ELEPHANT MOUNTAIN MEMBER	VANTAGE AREA, CENTRAL WASHINGTON	44.4	-116.7	47.6	-121	VOLCANIC ROCK	BASALT			WHOLE ROCK
1976	[2468] MCDOUGALL I. (1976)	samp. CR-121		YELLOWSTONE-SNAKE RIVER PLAIN VOLCANIC PROVINCE / COLUMBIA PLATEAU-BLUE MOUNTAINS PROVINCE / YAKIMA BASALT-ELEPHANT MOUNTAIN MEMBER	VANTAGE AREA, CENTRAL WASHINGTON	44.4	-116.7	47.6	-121	VOLCANIC ROCK	BASALT			WHOLE ROCK
1976	[2468] MCDOUGALL I. (1976)	samp. CR-1		YELLOWSTONE-SNAKE RIVER PLAIN VOLCANIC PROVINCE / COLUMBIA PLATEAU-BLUE MOUNTAINS PROVINCE / YAKIMA BASALT-POMONA MEMBER	VANTAGE AREA, CENTRAL WASHINGTON	44.4	-116.7	47.6	-121	VOLCANIC ROCK	BASALT			WHOLE ROCK
1976	[2468] MCDOUGALL I. (1976)	samp. CR-119		YELLOWSTONE-SNAKE RIVER PLAIN VOLCANIC PROVINCE / COLUMBIA PLATEAU-BLUE MOUNTAINS PROVINCE / YAKIMA BASALT-POMONA MEMBER	VANTAGE AREA, CENTRAL WASHINGTON	44.4	-116.7	47.6	-121	VOLCANIC ROCK	BASALT			WHOLE ROCK
1976	[2468] MCDOUGALL I. (1976)	samp. CR-37		YELLOWSTONE-SNAKE RIVER PLAIN VOLCANIC PROVINCE / COLUMBIA PLATEAU-BLUE MOUNTAINS PROVINCE / YAKIMA BASALT-UMATILLA MEMBER	VANTAGE AREA, CENTRAL WASHINGTON	44.4	-116.7	47.6	-121	VOLCANIC ROCK	BASALT			WHOLE ROCK
1976	[2468] MCDOUGALL I. (1976)	samp. CR-125		YELLOWSTONE-SNAKE RIVER PLAIN VOLCANIC PROVINCE / COLUMBIA PLATEAU-BLUE MOUNTAINS PROVINCE / YAKIMA BASALT-PRIEST RAPIDS MEMBER	VANTAGE AREA, ABOUT 2.5 KM NORTHEAST OF LIP OF ALCOVE OF FRENCHMAN SPRINGS, CENTRAL WASHINGTON	44.4	-116.7	47.6	-121	VOLCANIC ROCK	BASALT			WHOLE ROCK
1976	[2468] MCDOUGALL I. (1976)	samp. CR-24		YELLOWSTONE-SNAKE RIVER PLAIN VOLCANIC PROVINCE / COLUMBIA PLATEAU-BLUE MOUNTAINS PROVINCE / YAKIMA BASALT-ROZA MEMBER	VANTAGE AREA, CENTRAL WASHINGTON	44.4	-116.7	47.6	-121	VOLCANIC ROCK	BASALT			WHOLE ROCK
1976	[2468] MCDOUGALL I. (1976)	samp. CR-25		YELLOWSTONE-SNAKE RIVER PLAIN VOLCANIC PROVINCE / COLUMBIA PLATEAU-BLUE MOUNTAINS PROVINCE / YAKIMA BASALT	CRESCENT BAR, CENTRAL WASHINGTON	44.4	-116.7	47.6	-121	VOLCANIC ROCK	BASALT			WHOLE ROCK
1976	[2468] MCDOUGALL I. (1976)	samp. CR-29		YELLOWSTONE-SNAKE RIVER PLAIN VOLCANIC PROVINCE / COLUMBIA PLATEAU-BLUE MOUNTAINS PROVINCE / YAKIMA BASALT	CRESCENT BAR, CENTRAL WASHINGTON	44.4	-116.7	47.6	-121	VOLCANIC ROCK	BASALT			WHOLE ROCK
1976	[2468] MCDOUGALL I. (1976)	samp. CR-14		YELLOWSTONE-SNAKE RIVER PLAIN VOLCANIC PROVINCE / COLUMBIA PLATEAU-BLUE MOUNTAINS PROVINCE / YAKIMA BASALT	CRESCENT BAR, CENTRAL WASHINGTON	44.4	-116.7	47.6	-121	VOLCANIC ROCK	BASALT			WHOLE ROCK
1976	[2468] MCDOUGALL I. (1976)	samp. CR-12		YELLOWSTONE-SNAKE RIVER PLAIN VOLCANIC PROVINCE / COLUMBIA PLATEAU-BLUE MOUNTAINS PROVINCE / YAKIMA BASALT	CRESCENT BAR, CENTRAL WASHINGTON	44.4	-116.7	47.6	-121	VOLCANIC ROCK	BASALT			WHOLE ROCK
1976	[2468] MCDOUGALL I. (1976)	samp. CR-10		YELLOWSTONE-SNAKE RIVER PLAIN VOLCANIC PROVINCE / COLUMBIA PLATEAU-BLUE MOUNTAINS PROVINCE / YAKIMA BASALT	CRESCENT BAR, CENTRAL WASHINGTON	44.4	-116.7	47.6	-121	VOLCANIC ROCK	BASALT			WHOLE ROCK
1976	[2468] MCDOUGALL I. (1976)	samp. CR-9		YELLOWSTONE-SNAKE RIVER PLAIN VOLCANIC PROVINCE / COLUMBIA PLATEAU-BLUE MOUNTAINS PROVINCE / YAKIMA BASALT	CRESCENT BAR, CENTRAL WASHINGTON	44.4	-116.7	47.6	-121	VOLCANIC ROCK	BASALT			WHOLE ROCK
1976	[2468] MCDOUGALL I. (1976)	samp. CR-8		YELLOWSTONE-SNAKE RIVER PLAIN VOLCANIC PROVINCE / COLUMBIA PLATEAU-BLUE MOUNTAINS PROVINCE / YAKIMA BASALT	CRESCENT BAR, CENTRAL WASHINGTON	44.4	-116.7	47.6	-121	VOLCANIC ROCK	BASALT			WHOLE ROCK
1976	[2468] MCDOUGALL I. (1976)	samp. CR-85		YELLOWSTONE-SNAKE RIVER PLAIN VOLCANIC PROVINCE / COLUMBIA PLATEAU-BLUE MOUNTAINS PROVINCE / GRANDE RONDE BASALT		45.33	-116.83	45.67	-117.16	VOLCANIC ROCK	BASALT			WHOLE ROCK
1976	[2468] MCDOUGALL I. (1976)	samp. CR-87		YELLOWSTONE-SNAKE RIVER PLAIN VOLCANIC PROVINCE / COLUMBIA PLATEAU-BLUE MOUNTAINS PROVINCE / GRANDE RONDE BASALT		45.33	-116.83	45.67	-117.16	VOLCANIC ROCK	BASALT			WHOLE ROCK	54.38	WET			2.34	WET					13.95	WET								3.32					8.37	7.3	WET			3.53	WET			0.23	WET
1976	[2468] MCDOUGALL I. (1976)	samp. CR-89		YELLOWSTONE-SNAKE RIVER PLAIN VOLCANIC PROVINCE / COLUMBIA PLATEAU-BLUE MOUNTAINS PROVINCE / GRANDE RONDE BASALT		45.33	-116.83	45.67	-117.16	VOLCANIC ROCK	BASALT			WHOLE ROCK	53.33	WET			2.56	WET					13.82	WET								3.04					9.91	7.31	WET			3.67	WET			0.22	WET
1976	[2468] MCDOUGALL I. (1976)	samp. CR-92		YELLOWSTONE-SNAKE RIVER PLAIN VOLCANIC PROVINCE / COLUMBIA PLATEAU-BLUE MOUNTAINS PROVINCE / GRANDE RONDE BASALT		45.33	-116.83	45.67	-117.16	VOLCANIC ROCK	BASALT			WHOLE ROCK
1976	[2468] MCDOUGALL I. (1976)	samp. CR-94		YELLOWSTONE-SNAKE RIVER PLAIN VOLCANIC PROVINCE / COLUMBIA PLATEAU-BLUE MOUNTAINS PROVINCE / GRANDE RONDE BASALT		45.33	-116.83	45.67	-117.16	VOLCANIC ROCK	BASALT			WHOLE ROCK	54.87	WET			2.15	WET					13.82	WET								2.59					9.54	6.99	WET			3.42	WET			0.19	WET
1976	[2468] MCDOUGALL I. (1976)	samp. CR-96		YELLOWSTONE-SNAKE RIVER PLAIN VOLCANIC PROVINCE / COLUMBIA PLATEAU-BLUE MOUNTAINS PROVINCE / GRANDE RONDE BASALT		45.33	-116.83	45.67	-117.16	VOLCANIC ROCK	BASALT			WHOLE ROCK	53.89	WET			2.3	WET					13.76	WET								3.85					8.79	6.48	WET			3.64	WET			0.19	WET
1976	[2468] MCDOUGALL I. (1976)	samp. CR-98		YELLOWSTONE-SNAKE RIVER PLAIN VOLCANIC PROVINCE / COLUMBIA PLATEAU-BLUE MOUNTAINS PROVINCE / GRANDE RONDE BASALT		45.33	-116.83	45.67	-117.16	VOLCANIC ROCK	BASALT			WHOLE ROCK
1976	[2468] MCDOUGALL I. (1976)	samp. CR-101		YELLOWSTONE-SNAKE RIVER PLAIN VOLCANIC PROVINCE / COLUMBIA PLATEAU-BLUE MOUNTAINS PROVINCE / GRANDE RONDE BASALT		45.33	-116.83	45.67	-117.16	VOLCANIC ROCK	BASALT			WHOLE ROCK	53.71	WET			2.08	WET					13.77	WET								2.68					9.96	7.85	WET			4.24	WET			0.21	WET
1976	[2468] MCDOUGALL I. (1976)	samp. CR-101		YELLOWSTONE-SNAKE RIVER PLAIN VOLCANIC PROVINCE / COLUMBIA PLATEAU-BLUE MOUNTAINS PROVINCE / GRANDE RONDE BASALT		45.33	-116.83	45.67	-117.16	VOLCANIC ROCK	BASALT			WHOLE ROCK
1976	[2468] MCDOUGALL I. (1976)	samp. CR-104		YELLOWSTONE-SNAKE RIVER PLAIN VOLCANIC PROVINCE / COLUMBIA PLATEAU-BLUE MOUNTAINS PROVINCE / GRANDE RONDE BASALT		45.33	-116.83	45.67	-117.16	VOLCANIC ROCK	BASALT			WHOLE ROCK	53.39	WET			1.75	WET					14.08	WET								4.4					7.29	7.78	WET			4.81	WET			0.19	WET
1976	[2468] MCDOUGALL I. (1976)	samp. CR-106		YELLOWSTONE-SNAKE RIVER PLAIN VOLCANIC PROVINCE / COLUMBIA PLATEAU-BLUE MOUNTAINS PROVINCE / YAKIMA BASALT	IMNAHA VALLEY	45.33	-116.83	45.67	-117.16	VOLCANIC ROCK	BASALT			WHOLE ROCK
1976	[2468] MCDOUGALL I. (1976)	samp. CR-66		YELLOWSTONE-SNAKE RIVER PLAIN VOLCANIC PROVINCE / COLUMBIA PLATEAU-BLUE MOUNTAINS PROVINCE / YAKIMA BASALT	IMNAHA VALLEY	45.33	-116.83	45.67	-117.16	VOLCANIC ROCK	BASALT			WHOLE ROCK	54.45	WET			1.73	WET					14.35	WET								2.58					8.79	8.23	WET			4.62	WET			0.21	WET
1976	[2468] MCDOUGALL I. (1976)	samp. CR-66		YELLOWSTONE-SNAKE RIVER PLAIN VOLCANIC PROVINCE / COLUMBIA PLATEAU-BLUE MOUNTAINS PROVINCE / YAKIMA BASALT	IMNAHA VALLEY	45.33	-116.83	45.67	-117.16	VOLCANIC ROCK	BASALT			WHOLE ROCK
1976	[2468] MCDOUGALL I. (1976)	samp. CR-67		YELLOWSTONE-SNAKE RIVER PLAIN VOLCANIC PROVINCE / COLUMBIA PLATEAU-BLUE MOUNTAINS PROVINCE / YAKIMA BASALT	IMNAHA VALLEY	45.33	-116.83	45.67	-117.16	VOLCANIC ROCK	BASALT			WHOLE ROCK
1976	[2468] MCDOUGALL I. (1976)	samp. CR-67		YELLOWSTONE-SNAKE RIVER PLAIN VOLCANIC PROVINCE / COLUMBIA PLATEAU-BLUE MOUNTAINS PROVINCE / YAKIMA BASALT	IMNAHA VALLEY	45.33	-116.83	45.67	-117.16	VOLCANIC ROCK	BASALT			WHOLE ROCK
1976	[2468] MCDOUGALL I. (1976)	samp. CR-68		YELLOWSTONE-SNAKE RIVER PLAIN VOLCANIC PROVINCE / COLUMBIA PLATEAU-BLUE MOUNTAINS PROVINCE / YAKIMA BASALT	IMNAHA VALLEY	45.33	-116.83	45.67	-117.16	VOLCANIC ROCK	BASALT			WHOLE ROCK	54.16	WET			2.04	WET					14.01	WET								3.99					7.7	7.24	WET			4.26	WET			0.18	WET
1976	[2468] MCDOUGALL I. (1976)	samp. CR-70		YELLOWSTONE-SNAKE RIVER PLAIN VOLCANIC PROVINCE / COLUMBIA PLATEAU-BLUE MOUNTAINS PROVINCE / YAKIMA BASALT	IMNAHA VALLEY	45.33	-116.83	45.67	-117.16	VOLCANIC ROCK	BASALT			WHOLE ROCK
1976	[2468] MCDOUGALL I. (1976)	samp. CR-71		YELLOWSTONE-SNAKE RIVER PLAIN VOLCANIC PROVINCE / COLUMBIA PLATEAU-BLUE MOUNTAINS PROVINCE / YAKIMA BASALT	IMNAHA VALLEY	45.33	-116.83	45.67	-117.16	VOLCANIC ROCK	BASALT			WHOLE ROCK
1976	[2468] MCDOUGALL I. (1976)	samp. CR-73		YELLOWSTONE-SNAKE RIVER PLAIN VOLCANIC PROVINCE / COLUMBIA PLATEAU-BLUE MOUNTAINS PROVINCE / YAKIMA BASALT	IMNAHA VALLEY	45.33	-116.83	45.67	-117.16	VOLCANIC ROCK	BASALT			WHOLE ROCK	52.6	WET			2.46	WET					13.79	WET								3.85					8.64	7.4	WET			4.28	WET			0.2	WET
1976	[2468] MCDOUGALL I. (1976)	samp. CR-75		YELLOWSTONE-SNAKE RIVER PLAIN VOLCANIC PROVINCE / COLUMBIA PLATEAU-BLUE MOUNTAINS PROVINCE / YAKIMA BASALT	IMNAHA VALLEY	45.33	-116.83	45.67	-117.16	VOLCANIC ROCK	BASALT			WHOLE ROCK	51.27	WET			2.35	WET					14.05	WET								3.66					8.73	8.79	WET			4.92	WET			0.22	WET
1976	[2468] MCDOUGALL I. (1976)	samp. CR-77		YELLOWSTONE-SNAKE RIVER PLAIN VOLCANIC PROVINCE / COLUMBIA PLATEAU-BLUE MOUNTAINS PROVINCE / YAKIMA BASALT	IMNAHA VALLEY	45.33	-116.83	45.67	-117.16	VOLCANIC ROCK	BASALT			WHOLE ROCK	52.37	WET			2.55	WET					13.63	WET								4.21					8.47	7.91	WET			4.09	WET			0.2	WET
1976	[2468] MCDOUGALL I. (1976)	samp. CR-77		YELLOWSTONE-SNAKE RIVER PLAIN VOLCANIC PROVINCE / COLUMBIA PLATEAU-BLUE MOUNTAINS PROVINCE / YAKIMA BASALT	IMNAHA VALLEY	45.33	-116.83	45.67	-117.16	VOLCANIC ROCK	BASALT			WHOLE ROCK
1976	[2468] MCDOUGALL I. (1976)	samp. CR-80		YELLOWSTONE-SNAKE RIVER PLAIN VOLCANIC PROVINCE / COLUMBIA PLATEAU-BLUE MOUNTAINS PROVINCE / IMNAHA BASALT	IMNAHA VALLEY	45.33	-116.83	45.67	-117.16	VOLCANIC ROCK	BASALT			WHOLE ROCK	49.56	WET			2.97	WET					13.49	WET								6					8.44	8.64	WET			4.33	WET			0.23	WET
1976	[2468] MCDOUGALL I. (1976)	samp. CR-82		YELLOWSTONE-SNAKE RIVER PLAIN VOLCANIC PROVINCE / COLUMBIA PLATEAU-BLUE MOUNTAINS PROVINCE / IMNAHA BASALT	IMNAHA VALLEY	45.33	-116.83	45.67	-117.16	VOLCANIC ROCK	BASALT			WHOLE ROCK
1976	[2468] MCDOUGALL I. (1976)	samp. CR-82		YELLOWSTONE-SNAKE RIVER PLAIN VOLCANIC PROVINCE / COLUMBIA PLATEAU-BLUE MOUNTAINS PROVINCE / IMNAHA BASALT	IMNAHA VALLEY	45.33	-116.83	45.67	-117.16	VOLCANIC ROCK	BASALT			WHOLE ROCK
1976	[2468] MCDOUGALL I. (1976)	samp. CR-57		YELLOWSTONE-SNAKE RIVER PLAIN VOLCANIC PROVINCE / COLUMBIA PLATEAU-BLUE MOUNTAINS PROVINCE / PICTURE GORGE BASALT	PICTURE GORGE TYPE SECTION, ROADCUT OF HIGHWAY 26	44.4	-116.7	47.6	-121	VOLCANIC ROCK	BASALT			WHOLE ROCK
1976	[2468] MCDOUGALL I. (1976)	samp. CR-24		YELLOWSTONE-SNAKE RIVER PLAIN VOLCANIC PROVINCE / COLUMBIA PLATEAU-BLUE MOUNTAINS PROVINCE / YAKIMA BASALT-ROZA MEMBER	VANTAGE AREA, CENTRAL WASHINGTON	44.4	-116.7	47.6	-121	VOLCANIC ROCK	BASALT			WHOLE ROCK
1976	[2468] MCDOUGALL I. (1976)	samp. CR-15		YELLOWSTONE-SNAKE RIVER PLAIN VOLCANIC PROVINCE / COLUMBIA PLATEAU-BLUE MOUNTAINS PROVINCE / YAKIMA BASALT	CRESCENT BAR, CENTRAL WASHINGTON	44.4	-116.7	47.6	-121	VOLCANIC ROCK	BASALT			WHOLE ROCK
1976	[2468] MCDOUGALL I. (1976)	samp. CR-9		YELLOWSTONE-SNAKE RIVER PLAIN VOLCANIC PROVINCE / COLUMBIA PLATEAU-BLUE MOUNTAINS PROVINCE / YAKIMA BASALT	CRESCENT BAR, CENTRAL WASHINGTON	44.4	-116.7	47.6	-121	VOLCANIC ROCK	BASALT			WHOLE ROCK
1976	[2468] MCDOUGALL I. (1976)	samp. CR-7		YELLOWSTONE-SNAKE RIVER PLAIN VOLCANIC PROVINCE / COLUMBIA PLATEAU-BLUE MOUNTAINS PROVINCE / YAKIMA BASALT	CRESCENT BAR, CENTRAL WASHINGTON	44.4	-116.7	47.6	-121	VOLCANIC ROCK	BASALT			WHOLE ROCK
1976	[2468] MCDOUGALL I. (1976)	samp. CR-85		YELLOWSTONE-SNAKE RIVER PLAIN VOLCANIC PROVINCE / COLUMBIA PLATEAU-BLUE MOUNTAINS PROVINCE / GRANDE RONDE BASALT		45.33	-116.83	45.67	-117.16	VOLCANIC ROCK	BASALT			WHOLE ROCK
1981	[2472] CARLSON R. W. (1981)	samp. PG-14	11272-PG-14	YELLOWSTONE-SNAKE RIVER PLAIN VOLCANIC PROVINCE / COLUMBIA PLATEAU-BLUE MOUNTAINS PROVINCE / PICTURE GORGE BASALT	PICTURE GORGE TYPE SECTION, MONUMENT MOUNTAIN TYPE	44.4	-116.7	47.6	-121	VOLCANIC ROCK	BASALT			WHOLE ROCK	48.1	XRF			1.43	XRF					14.48	XRF									10.55	XRF				9.96	XRF			7.48	XRF
1981	[2472] CARLSON R. W. (1981)	samp. PG-1	11271-PG-1	YELLOWSTONE-SNAKE RIVER PLAIN VOLCANIC PROVINCE / COLUMBIA PLATEAU-BLUE MOUNTAINS PROVINCE / PICTURE GORGE BASALT	PICTURE GORGE TYPE SECTION, DAYVILLE TYPE, AT ROADCUT ON HIGHWAY 26	44.4	-116.7	47.6	-121	VOLCANIC ROCK	BASALT			WHOLE ROCK	50.4	XRF			1.83	XRF					14.94	XRF									12.91	XRF				9.16	XRF			4.92	XRF			0.28	XRF
1981	[2472] CARLSON R. W. (1981)	samp. C-1	11259-C-1	YELLOWSTONE-SNAKE RIVER PLAIN VOLCANIC PROVINCE / COLUMBIA PLATEAU-BLUE MOUNTAINS PROVINCE / IMNAHA BASALT	MINAM RIVER CANYON, NORTHEASTERN OREGON	44.4	-116.7	47.6	-121	VOLCANIC ROCK	BASALT			WHOLE ROCK	46.4	XRF			1.49	XRF					16.43	XRF									10.82	XRF				9.91	XRF			8.9	XRF			0.17	XRF
1981	[2472] CARLSON R. W. (1981)	samp. M-1	11259-M-1	YELLOWSTONE-SNAKE RIVER PLAIN VOLCANIC PROVINCE / COLUMBIA PLATEAU-BLUE MOUNTAINS PROVINCE / IMNAHA BASALT	MINAM RIVER CANYON, NORTHEASTERN OREGON	44.4	-116.7	47.6	-121	VOLCANIC ROCK	BASALT			WHOLE ROCK	49.3	XRF			1.9	XRF					15.32	XRF									11.49	XRF				9.63	XRF			5.34	XRF			0.19	XRF
1981	[2472] CARLSON R. W. (1981)	samp. M-13	11259-M-13	YELLOWSTONE-SNAKE RIVER PLAIN VOLCANIC PROVINCE / COLUMBIA PLATEAU-BLUE MOUNTAINS PROVINCE / IMNAHA BASALT	MINAM RIVER CANYON, NORTHEASTERN OREGON	44.4	-116.7	47.6	-121	VOLCANIC ROCK	BASALT			WHOLE ROCK	47.4	XRF			1.97	XRF					16.06	XRF									11.21	XRF				8.75	XRF			7.15	XRF			0.15	XRF
1981	[2472] CARLSON R. W. (1981)	samp. L-11	11260-L-11	YELLOWSTONE-SNAKE RIVER PLAIN VOLCANIC PROVINCE / COLUMBIA PLATEAU-BLUE MOUNTAINS PROVINCE / GRANDE RONDE BASALT	MINAM RIVER CANYON, NORTHEASTERN OREGON	44.4	-116.7	47.6	-121	VOLCANIC ROCK	BASALT			WHOLE ROCK	51.9	XRF			1.95	XRF					14.25	XRF									11.5	XRF				8.49	XRF			5.01	XRF			0.18	XRF
1981	[2472] CARLSON R. W. (1981)	samp. L-41	11260-L-41	YELLOWSTONE-SNAKE RIVER PLAIN VOLCANIC PROVINCE / COLUMBIA PLATEAU-BLUE MOUNTAINS PROVINCE / GRANDE RONDE BASALT	MINAM RIVER CANYON, NORTHEASTERN OREGON	44.4	-116.7	47.6	-121	VOLCANIC ROCK	BASALT			WHOLE ROCK	54.3	XRF			1.98	XRF					14.34	XRF									9.93	XRF				7.91	XRF			4.19	XRF			0.18	XRF
1981	[2472] CARLSON R. W. (1981)	samp. ORGRN2-3	11261-ORGR N2-3	YELLOWSTONE-SNAKE RIVER PLAIN VOLCANIC PROVINCE / COLUMBIA PLATEAU-BLUE MOUNTAINS PROVINCE / GRANDE RONDE BASALT	CRICKET FLAT QUADRANGLE, OREGON	44.4	-116.7	47.6	-121	VOLCANIC ROCK	BASALT			WHOLE ROCK	54	XRF			2.11	XRF					13.64	XRF									12.64	XRF				7.07	XRF			3.54	XRF			0.21	XRF
1981	[2472] CARLSON R. W. (1981)	samp. YB-1	11262-YB-1	YELLOWSTONE-SNAKE RIVER PLAIN VOLCANIC PROVINCE / COLUMBIA PLATEAU-BLUE MOUNTAINS PROVINCE / GRANDE RONDE BASALT	HIGHWAY 395, SOUTH OF UKIAH, OREGON	44.4	-116.7	47.6	-121	VOLCANIC ROCK	BASALT			WHOLE ROCK	54.5	XRF			1.82	XRF					14.19	XRF									11.27	XRF				7.75	XRF			4.33	XRF			0.21	XRF
1981	[2472] CARLSON R. W. (1981)	samp. BCR		YELLOWSTONE-SNAKE RIVER PLAIN VOLCANIC PROVINCE / COLUMBIA PLATEAU-BLUE MOUNTAINS PROVINCE / GRANDE RONDE BASALT		44.4	-116.7	47.6	-121	VOLCANIC ROCK	BASALT			WHOLE ROCK
1981	[2472] CARLSON R. W. (1981)	samp. OFW-1	11263-OFW-1	YELLOWSTONE-SNAKE RIVER PLAIN VOLCANIC PROVINCE / COLUMBIA PLATEAU-BLUE MOUNTAINS PROVINCE / WANAPUM BASALT FORMATION	OTTER POINT TURNOFF, HIGHWAY 101, OREGON	44.4	-116.7	47.6	-121	VOLCANIC ROCK	BASALT			WHOLE ROCK	50.7	XRF			2.45	XRF					13.06	XRF									13.84	XRF				7.46	XRF			3.94	XRF			0.21	XRF
1981	[2472] CARLSON R. W. (1981)	samp. WF-2	11264-WF-2	YELLOWSTONE-SNAKE RIVER PLAIN VOLCANIC PROVINCE / COLUMBIA PLATEAU-BLUE MOUNTAINS PROVINCE / WANAPUM BASALT FORMATION-FRENCHMAN SPRINGS MEMBER	FRENCHMAN SPRINGS COULEE, HIGHWAY 10, WASHINGTON	44.4	-116.7	47.6	-121	VOLCANIC ROCK	BASALT			WHOLE ROCK	51.3	XRF			2.78	XRF					13.13	XRF									13.81	XRF				8.24	XRF			4.43	XRF			0.22	XRF
1981	[2472] CARLSON R. W. (1981)	samp. WR-2	11264-WR-2	YELLOWSTONE-SNAKE RIVER PLAIN VOLCANIC PROVINCE / COLUMBIA PLATEAU-BLUE MOUNTAINS PROVINCE / WANAPUM BASALT FORMATION-FRENCHMAN SPRINGS MEMBER	FRENCHMAN SPRINGS COULEE, HIGHWAY 10, WASHINGTON	44.4	-116.7	47.6	-121	VOLCANIC ROCK	BASALT			WHOLE ROCK	49.3	XRF			2.99	XRF					13.01	XRF									14.23	XRF				8.4	XRF			4.57	XRF			0.15	XRF
1981	[2472] CARLSON R. W. (1981)	samp. WSM-2	9118-WSM-2	YELLOWSTONE-SNAKE RIVER PLAIN VOLCANIC PROVINCE / COLUMBIA PLATEAU-BLUE MOUNTAINS PROVINCE / SADDLE MOUNTAINS BASALT	NORTH SIDE ESQUATZEL COULEE, HIGHWAY 17, MESA, WASHINGTON	44.4	-116.7	47.6	-121	VOLCANIC ROCK	BASALT			WHOLE ROCK	52.9	XRF			2.6	XRF					13.69	XRF									12.16	XRF				7.96	XRF			3.95	XRF			0.19	XRF
1981	[2472] CARLSON R. W. (1981)	samp. WPOM-1	9119-WPOM-1	YELLOWSTONE-SNAKE RIVER PLAIN VOLCANIC PROVINCE / SNAKE RIVER PLAIN / SADDLE MOUNTAINS BASALT	WEST OF ICE HARBOR DAM, SOUTH SHORE SNAKE RIVER, WASHINGTON	42.5	-111	45	-117	VOLCANIC ROCK	BASALT			WHOLE ROCK	50.6	XRF			1.51	XRF					14.45	XRF									10.11	XRF				10.58	XRF			7.13	XRF			0.16	XRF
1981	[2472] CARLSON R. W. (1981)	samp. WEM-2	9120-WEM-2	YELLOWSTONE-SNAKE RIVER PLAIN VOLCANIC PROVINCE / COLUMBIA PLATEAU-BLUE MOUNTAINS PROVINCE / SADDLE MOUNTAINS BASALT	GRAVEL PIT 1.6 KM WEST SNIPES MOUNTAIN (ELEPHANT MOUNTAIN), WASHINGTON	44.4	-116.7	47.6	-121	VOLCANIC ROCK	BASALT			WHOLE ROCK	50.5	XRF			3.16	XRF					12.71	XRF									14	XRF				8.61	XRF			3.99	XRF			0.2	XRF
1981	[2472] CARLSON R. W. (1981)	samp. WIH-2	11266-WIH-2	YELLOWSTONE-SNAKE RIVER PLAIN VOLCANIC PROVINCE / COLUMBIA PLATEAU-BLUE MOUNTAINS PROVINCE / SADDLE MOUNTAINS BASALT	QUARRY AT TOP OF BUTTE, WEST SOUTH SHORE ICE HARBOR DAM	44.4	-116.7	47.6	-121	VOLCANIC ROCK	BASALT			WHOLE ROCK	47.1	XRF			3.17	XRF					12.88	XRF									14	XRF				10.18	XRF			5.79	XRF			0.22	XRF
1981	[2472] CARLSON R. W. (1981)	samp. F-2		YELLOWSTONE-SNAKE RIVER PLAIN VOLCANIC PROVINCE / COLUMBIA PLATEAU-BLUE MOUNTAINS PROVINCE / SADDLE MOUNTAINS BASALT	EAST EDGE OF GRANDE RONDE GRABEN, LA GRANDE, OREGON	44.4	-116.7	47.6	-121	VOLCANIC ROCK	BASALT			WHOLE ROCK	47.4	XRF																			9.31	XRF				9.54	XRF			8.94	XRF
1981	[2472] CARLSON R. W. (1981)	samp. D-6		YELLOWSTONE-SNAKE RIVER PLAIN VOLCANIC PROVINCE / COLUMBIA PLATEAU-BLUE MOUNTAINS PROVINCE / SADDLE MOUNTAINS BASALT	EAST EDGE OF GRANDE RONDE GRABEN, LA GRANDE, OREGON	44.4	-116.7	47.6	-121	VOLCANIC ROCK	BASALT			WHOLE ROCK	57.9	XRF																			6.48	XRF				6.96	XRF			3.54	XRF
1981	[2472] CARLSON R. W. (1981)	samp. 7-50		YELLOWSTONE-SNAKE RIVER PLAIN VOLCANIC PROVINCE / COLUMBIA PLATEAU-BLUE MOUNTAINS PROVINCE / SADDLE MOUNTAINS BASALT	EAST EDGE OF GRANDE RONDE GRABEN, LA GRANDE, OREGON	44.4	-116.7	47.6	-121	VOLCANIC ROCK	BASALT			WHOLE ROCK	40.5	XRF			3.42	XRF															15.89	XRF				8.62	XRF			8.12	XRF
1981	[2472] CARLSON R. W. (1981)	samp. CA-3		CASCADES / HIGH CASCADES / CALIFORNIA	SPAULDING BUTTE, ALTURAS	41.5	-120.57	41.5	-120.57	VOLCANIC ROCK	BASALT			WHOLE ROCK	46.7	XRF			0.9	XRF					17.32	XRF									9.38	XRF				11.41	XRF			8.25	XRF			0.17	XRF
1981	[2472] CARLSON R. W. (1981)	samp. WU-2	11265-WU-2	YELLOWSTONE-SNAKE RIVER PLAIN VOLCANIC PROVINCE / COLUMBIA PLATEAU-BLUE MOUNTAINS PROVINCE / SADDLE MOUNTAINS BASALT	UPPER FLOW EXPOSED IN RAILROAD CUT 1 KM WEST OF N BANK MCNARY DAM, WASHINGTON	44.4	-116.7	47.6	-121	VOLCANIC ROCK	BASALT			WHOLE ROCK	53	XRF			2.41	XRF					13.51	XRF									11.58	XRF				6.19	XRF			2.3	XRF			0.16	XRF
1981	[2472] CARLSON R. W. (1981)	samp. WEN77-127	9106-WEN 77-127	YELLOWSTONE-SNAKE RIVER PLAIN VOLCANIC PROVINCE / COLUMBIA PLATEAU-BLUE MOUNTAINS PROVINCE / GRANDE RONDE BASALT		44.4	-116.7	47.6	-121	VOLCANIC ROCK	BASALT			WHOLE ROCK
1981	[2472] CARLSON R. W. (1981)	samp. DSTW78-258	9106-DSTW 78-258	YELLOWSTONE-SNAKE RIVER PLAIN VOLCANIC PROVINCE / COLUMBIA PLATEAU-BLUE MOUNTAINS PROVINCE / GRANDE RONDE BASALT		44.4	-116.7	47.6	-121	VOLCANIC ROCK	BASALT			WHOLE ROCK
1981	[2472] CARLSON R. W. (1981)	samp. DSTW78-221		YELLOWSTONE-SNAKE RIVER PLAIN VOLCANIC PROVINCE / COLUMBIA PLATEAU-BLUE MOUNTAINS PROVINCE / GRANDE RONDE BASALT		44.4	-116.7	47.6	-121	VOLCANIC ROCK	BASALT			WHOLE ROCK
1981	[2472] CARLSON R. W. (1981)	samp. BS-13		YELLOWSTONE-SNAKE RIVER PLAIN VOLCANIC PROVINCE / COLUMBIA PLATEAU-BLUE MOUNTAINS PROVINCE	TABLE MOUNTAIN, OROVILLE, CALIDORNIA	44.4	-116.7	47.6	-121	VOLCANIC ROCK	BASALT			WHOLE ROCK
1990	[2479] GILL J. B. (1990)	samp. LGM-1		CASCADES / HIGH CASCADES / CALIFORNIA / MEDICINE LAKE VOLCANO	GLASS MOUNTAIN DOME	41.58	-121.6	41.58	-121.6	VOLCANIC ROCK	RHYOLITE	FRESH		WHOLE ROCK	75	NOT
1990	[2479] GILL J. B. (1990)	samp. LGM-2		CASCADES / HIGH CASCADES / CALIFORNIA / MEDICINE LAKE VOLCANO	GLASS MOUNTAIN DOME	41.58	-121.6	41.58	-121.6	VOLCANIC ROCK	RHYOLITE	FRESH		WHOLE ROCK	69	NOT
1990	[2479] GILL J. B. (1990)	samp. LGM-3		CASCADES / HIGH CASCADES / CALIFORNIA / MEDICINE LAKE VOLCANO	GLASS MOUNTAIN DOME	41.58	-121.6	41.58	-121.6	VOLCANIC ROCK	RHYOLITE	FRESH		WHOLE ROCK	56	NOT
1922	[2747] WASHINGTON H. S. (1922)	samp. 1		YELLOWSTONE-SNAKE RIVER PLAIN VOLCANIC PROVINCE / SNAKE RIVER PLAIN	SHOSHONE FALLS, SNAKE RIVER, IDAHO	42.5	-111	45	-117	VOLCANIC ROCK	BASALT			WHOLE ROCK	45.16	NOT			3.88	NOT					13.51	NOT								4.36					11.05	9.71	NOT			7.55	NOT			0.19	NOT
1922	[2747] WASHINGTON H. S. (1922)	samp. 2		YELLOWSTONE-SNAKE RIVER PLAIN VOLCANIC PROVINCE / SNAKE RIVER PLAIN	IDAHO FALLS, SNAKE RIVER, IDAHO	42.5	-111	45	-117	VOLCANIC ROCK	BASALT			WHOLE ROCK	46.67	NOT			3.22	NOT					13.96	NOT								1.66					12.48	9.55	NOT			7.09	NOT			0.18	NOT
1922	[2747] WASHINGTON H. S. (1922)	samp. 3		YELLOWSTONE-SNAKE RIVER PLAIN VOLCANIC PROVINCE / COLUMBIA PLATEAU-BLUE MOUNTAINS PROVINCE	THE DALLES, OREGON	44.4	-116.7	47.6	-121	VOLCANIC ROCK	BASALT			WHOLE ROCK	49.08	NOT			3.56	NOT					13.71	NOT								1.25					13.02	8.44	NOT			4.58	NOT			0.25	NOT
1922	[2747] WASHINGTON H. S. (1922)	samp. 4		YELLOWSTONE-SNAKE RIVER PLAIN VOLCANIC PROVINCE / SNAKE RIVER PLAIN	IDAHO FALLS, SNAKE RIVER, IDAHO	42.5	-111	45	-117	VOLCANIC ROCK	BASALT			WHOLE ROCK	51.14	NOT			2.41	NOT					13.95	NOT								2.15					12.97	6.56	NOT			2.21	NOT			0.44	NOT
1922	[2747] WASHINGTON H. S. (1922)	samp. 5		YELLOWSTONE-SNAKE RIVER PLAIN VOLCANIC PROVINCE / COLUMBIA PLATEAU-BLUE MOUNTAINS PROVINCE / YAKIMA BASALT	CLALUM RIDGE, WASHINGTON	45.96	-117.48	45.96	-117.48	VOLCANIC ROCK	BASALT			WHOLE ROCK	53.35	NOT			2.44	NOT					12.9	NOT								2.64					11.28	6.96	NOT			2.68	NOT			0.25	NOT
1922	[2747] WASHINGTON H. S. (1922)	samp. 6		YELLOWSTONE-SNAKE RIVER PLAIN VOLCANIC PROVINCE / COLUMBIA PLATEAU-BLUE MOUNTAINS PROVINCE	TEANAWAY RIVER, KITTITAS COUNTY, WASHINGTON	46	-120	48	-122	VOLCANIC ROCK	BASALT			WHOLE ROCK	54.5	NOT			1.69	NOT					14.43	NOT								2.17					8.8	8.01	NOT			4.24	NOT			0.1	NOT
1985	[2827] HOOPER P. R. (1985)	samp. HSI-51		YELLOWSTONE-SNAKE RIVER PLAIN VOLCANIC PROVINCE / COLUMBIA PLATEAU-BLUE MOUNTAINS PROVINCE / SADDLE MOUNTAINS BASALT-WILBUR CREEK MEMBER		44.4	-116.7	47.6	-121	VOLCANIC ROCK	BASALT			WHOLE ROCK	53.69	XRF			1.95	XRF					15.72	XRF									10.94	XRF				8.36	XRF			4.32	XRF			0.18	XRF
1985	[2827] HOOPER P. R. (1985)	samp. HAS-56	10858-HAS-56	YELLOWSTONE-SNAKE RIVER PLAIN VOLCANIC PROVINCE / COLUMBIA PLATEAU-BLUE MOUNTAINS PROVINCE / SADDLE MOUNTAINS BASALT-LAPWAI MEMBER		44.4	-116.7	47.6	-121	VOLCANIC ROCK	BASALT			WHOLE ROCK	52.23	XRF			1.61	XRF					16.47	XRF									10.3	XRF				9.43	XRF			6.19	XRF			0.16	XRF
1985	[2827] HOOPER P. R. (1985)	samp. HAS-57A	21241-HAS057A	YELLOWSTONE-SNAKE RIVER PLAIN VOLCANIC PROVINCE / COLUMBIA PLATEAU-BLUE MOUNTAINS PROVINCE / SADDLE MOUNTAINS BASALT-ASOTIN MEMBER	L. ORCH., WASHINGTON	46.375	-117.125	46.375	-117.125	VOLCANIC ROCK	BASALT			WHOLE ROCK	50.72	XRF			1.42	XRF					17.3	XRF									8.8	XRF				11.27	XRF			7.54	XRF			0.15	XRF
1995	[2829] HOOPER P. R. (1995)	samp. HST84		YELLOWSTONE-SNAKE RIVER PLAIN VOLCANIC PROVINCE / COLUMBIA PLATEAU-BLUE MOUNTAINS PROVINCE / GRANDE RONDE BASALT	MEYER RIDGE TGMR FLOW, WASHINGTON	46	-117	47	-118	VOLCANIC ROCK	BASALT			WHOLE ROCK	54.48	XRF			1.741	XRF					14.58	XRF									10.42	XRF				9.22	XRF			5.27	XRF			0.198	XRF
1995	[2829] HOOPER P. R. (1995)	samp. GPO153		YELLOWSTONE-SNAKE RIVER PLAIN VOLCANIC PROVINCE / COLUMBIA PLATEAU-BLUE MOUNTAINS PROVINCE / GRANDE RONDE BASALT	FIELD SPRINGS TGFS FLOW, WASHINGTON	46	-117	47	-118	VOLCANIC ROCK	BASALT			WHOLE ROCK	53.95	XRF			1.137	XRF					15.3	XRF									9.2	XRF				10.24	XRF			6.14	XRF			0.173	XRF
1995	[2829] HOOPER P. R. (1995)	samp. GPO42		YELLOWSTONE-SNAKE RIVER PLAIN VOLCANIC PROVINCE / COLUMBIA PLATEAU-BLUE MOUNTAINS PROVINCE / GRANDE RONDE BASALT	STEMBER CREEK TGSC FLOW, WASHINGTON	46	-117	47	-118	VOLCANIC ROCK	BASALT			WHOLE ROCK	53.93	XRF			1.775	XRF					14.52	XRF									10.84	XRF				9.19	XRF			5.32	XRF			0.187	XRF
1995	[2829] HOOPER P. R. (1995)	samp. PH7816		YELLOWSTONE-SNAKE RIVER PLAIN VOLCANIC PROVINCE / COLUMBIA PLATEAU-BLUE MOUNTAINS PROVINCE / WANAPUM BASALT-ECKLER MOUNTAIN BASALT	ROBINETTE MOUNTAIN TER FLOW	46	-117	47	-118	VOLCANIC ROCK	BASALT			WHOLE ROCK	49.44	XRF			0.958	XRF					17.12	XRF									10.27	XRF				11.13	XRF			7.95	XRF			0.182	XRF
1995	[2829] HOOPER P. R. (1995)	samp. PH78216		YELLOWSTONE-SNAKE RIVER PLAIN VOLCANIC PROVINCE / COLUMBIA PLATEAU-BLUE MOUNTAINS PROVINCE / WANAPUM BASALT-ECKLER MOUNTAIN BASALT	DODGE TED-L FLOW	46	-117	47	-118	VOLCANIC ROCK	BASALT			WHOLE ROCK	51.46	XRF			1.141	XRF					16.16	XRF									10.23	XRF				10.8	XRF			6.61	XRF			0.177	XRF
1995	[2829] HOOPER P. R. (1995)	samp. HAN51		YELLOWSTONE-SNAKE RIVER PLAIN VOLCANIC PROVINCE / COLUMBIA PLATEAU-BLUE MOUNTAINS PROVINCE / WANAPUM BASALT-ECKLER MOUNTAIN BASALT	DODGE TED-A FLOW	46	-117	47	-118	VOLCANIC ROCK	BASALT			WHOLE ROCK	51.29	XRF			1.246	XRF					15.22	XRF									11.21	XRF				10.36	XRF			6.68	XRF			0.186	XRF
1995	[2829] HOOPER P. R. (1995)	samp. PH78198		YELLOWSTONE-SNAKE RIVER PLAIN VOLCANIC PROVINCE / COLUMBIA PLATEAU-BLUE MOUNTAINS PROVINCE / WANAPUM BASALT-ECKLER MOUNTAIN BASALT	DODGE TED-U FLOW	46	-117	47	-118	VOLCANIC ROCK	BASALT			WHOLE ROCK	52.16	XRF			1.456	XRF					15.13	XRF									10.85	XRF				10.44	XRF			5.83	XRF			0.192	XRF
1995	[2829] HOOPER P. R. (1995)	samp. MR117D		YELLOWSTONE-SNAKE RIVER PLAIN VOLCANIC PROVINCE / COLUMBIA PLATEAU-BLUE MOUNTAINS PROVINCE / WANAPUM BASALT-ECKLER MOUNTAIN BASALT	DODGE TED-U FLOW	46	-117	47	-118	VOLCANIC ROCK	BASALT			WHOLE ROCK	52.25	XRF			1.424	XRF					14.96	XRF									10.22	XRF				10.45	XRF			6.48	XRF			0.203	XRF
1995	[2829] HOOPER P. R. (1995)	samp. PH7803		YELLOWSTONE-SNAKE RIVER PLAIN VOLCANIC PROVINCE / COLUMBIA PLATEAU-BLUE MOUNTAINS PROVINCE / WANAPUM BASALT-ECKLER MOUNTAIN BASALT	DODGE TED-B FLOW	46	-117	47	-118	VOLCANIC ROCK	BASALT			WHOLE ROCK	52.25	XRF			1.531	XRF					14.79	XRF									11.43	XRF				10.18	XRF			5.42	XRF			0.225	XRF
1995	[2829] HOOPER P. R. (1995)	samp. K6326		YELLOWSTONE-SNAKE RIVER PLAIN VOLCANIC PROVINCE / COLUMBIA PLATEAU-BLUE MOUNTAINS PROVINCE / WANAPUM BASALT-ECKLER MOUNTAIN BASALT	DODGE TED-D FLOW	46	-117	47	-118	VOLCANIC ROCK	BASALT			WHOLE ROCK	51.56	XRF			1.508	XRF					14.4	XRF									11.79	XRF				10.36	XRF			6.18	XRF			0.222	XRF
1995	[2829] HOOPER P. R. (1995)	samp. IDD2		YELLOWSTONE-SNAKE RIVER PLAIN VOLCANIC PROVINCE / COLUMBIA PLATEAU-BLUE MOUNTAINS PROVINCE / WANAPUM BASALT-ECKLER MOUNTAIN BASALT	DODGE TED-I FLOW	46	-117	47	-118	VOLCANIC ROCK	BASALT			WHOLE ROCK	51.86	XRF			1.324	XRF					15.25	XRF									10.51	XRF				10.34	XRF			6.34	XRF			0.188	XRF
1995	[2829] HOOPER P. R. (1995)	samp. ORTG4		YELLOWSTONE-SNAKE RIVER PLAIN VOLCANIC PROVINCE / COLUMBIA PLATEAU-BLUE MOUNTAINS PROVINCE / WANAPUM BASALT FORMATION-ECKLER MOUNTAIN MEMBER	LOOKINGGLASS FLOW TEL, OREGON	45.75	-118	45.75	-118	VOLCANIC ROCK	BASALT			WHOLE ROCK	55.15	XRF			2.71	XRF					13.08	XRF									13.44	XRF				6.67	XRF			2.83	XRF			0.229	XRF
1995	[2829] HOOPER P. R. (1995)	samp. PH79224		YELLOWSTONE-SNAKE RIVER PLAIN VOLCANIC PROVINCE / COLUMBIA PLATEAU-BLUE MOUNTAINS PROVINCE / WANAPUM BASALT FORMATION-FRENCHMAN SPRINGS MEMBER	RONDOWA FLOW TFRO, OREGON	45.75	-118	45.75	-118	VOLCANIC ROCK	BASALT			WHOLE ROCK	51.88	XRF			3.08	XRF					13.26	XRF									14.15	XRF				8.15	XRF			4.24	XRF			0.23	XRF
1995	[2829] HOOPER P. R. (1995)	samp. HRS02		YELLOWSTONE-SNAKE RIVER PLAIN VOLCANIC PROVINCE / COLUMBIA PLATEAU-BLUE MOUNTAINS PROVINCE / WANAPUM BASALT FORMATION-FRENCHMAN SPRINGS MEMBER	SENTINAL GAP TFSG	46	-117	47	-118	VOLCANIC ROCK	BASALT			WHOLE ROCK	52.39	XRF			3.19	XRF					13.54	XRF									13.03	XRF				8.43	XRF			3.97	XRF			0.211	XRF
1995	[2829] HOOPER P. R. (1995)	samp. HPO07		YELLOWSTONE-SNAKE RIVER PLAIN VOLCANIC PROVINCE / COLUMBIA PLATEAU-BLUE MOUNTAINS PROVINCE / WANAPUM BASALT FORMATION-FRENCHMAN SPRINGS MEMBER	LYONS FERRY TFSG	46	-117	47	-118	VOLCANIC ROCK	BASALT			WHOLE ROCK	51.59	XRF			3.19	XRF					13.3	XRF									15.04	XRF				8.51	XRF			3.64	XRF			0.178	XRF
1995	[2829] HOOPER P. R. (1995)	samp. HAN04		YELLOWSTONE-SNAKE RIVER PLAIN VOLCANIC PROVINCE / COLUMBIA PLATEAU-BLUE MOUNTAINS PROVINCE / WANAPUM BASALT FORMATION-ECKLER MOUNTAIN MEMBER	SHUMAKER CREEK MEMBER, FLOW TSH	46	-117	47	-118	VOLCANIC ROCK	BASALT			WHOLE ROCK	54.43	XRF			2.537	XRF					13.67	XRF									13.29	XRF				6.5	XRF			2.92	XRF			0.25	XRF
1989	[2830] ROSS M. E. (1989)	samp. SILLUSI		YELLOWSTONE-SNAKE RIVER PLAIN VOLCANIC PROVINCE / COLUMBIA PLATEAU-BLUE MOUNTAINS PROVINCE / SADDLE MOUNTAINS BASALT-UMATILLA MEMBER	SILLUSI FLOW, TROY BASIN AREA	45.75	-117.38	46.13	-117.63	VOLCANIC ROCK	ANDESITE			WHOLE ROCK	56.35	XRF			2.71	XRF					14.56	XRF									11.08	XRF				6.35	XRF			1.74	XRF			0.23	XRF
1989	[2830] ROSS M. E. (1989)	samp. BEARCREEK1		YELLOWSTONE-SNAKE RIVER PLAIN VOLCANIC PROVINCE / COLUMBIA PLATEAU-BLUE MOUNTAINS PROVINCE / SADDLE MOUNTAINS BASALT-UMATILLA MEMBER	BEAR CREEK FLOW, TROY BASIN AREA	45.75	-117.38	46.13	-117.63	VOLCANIC ROCK	ANDESITE, BASALTIC			WHOLE ROCK	54.08	XRF			2.94	XRF					13.58	XRF									13.2	XRF				6.45	XRF			3.13	XRF			0.21	XRF
1989	[2830] ROSS M. E. (1989)	samp. BEARCREEK2		YELLOWSTONE-SNAKE RIVER PLAIN VOLCANIC PROVINCE / COLUMBIA PLATEAU-BLUE MOUNTAINS PROVINCE / SADDLE MOUNTAINS BASALT-UMATILLA MEMBER	BEAR CREEK FLOW, TROY BASIN AREA	45.75	-117.38	46.13	-117.63	VOLCANIC ROCK	ANDESITE, BASALTIC			WHOLE ROCK	53.93	XRF			2.81	XRF					13.36	XRF									14.13	XRF				6.5	XRF			2.59	XRF			0.2	XRF
1989	[2830] ROSS M. E. (1989)	samp. BUFORD		YELLOWSTONE-SNAKE RIVER PLAIN VOLCANIC PROVINCE / COLUMBIA PLATEAU-BLUE MOUNTAINS PROVINCE / SADDLE MOUNTAINS BASALT-BUFORD MEMBER	BUFORD FLOW, TROY BASIN AREA	45.75	-117.38	46.13	-117.63	VOLCANIC ROCK	ANDESITE, BASALTIC			WHOLE ROCK	54.07	XRF			2.21	XRF					15.45	XRF									10.04	XRF				8.34	XRF			4.68	XRF			0.19	XRF
1989	[2830] ROSS M. E. (1989)	samp. MOUNTAINVIEW		YELLOWSTONE-SNAKE RIVER PLAIN VOLCANIC PROVINCE / COLUMBIA PLATEAU-BLUE MOUNTAINS PROVINCE / SADDLE MOUNTAINS BASALT-BUFORD MEMBER	MOUNTAIN VIEW FLOW, TROY BASIN AREA	45.75	-117.38	46.13	-117.63	VOLCANIC ROCK	ANDESITE, BASALTIC			WHOLE ROCK	53.95	XRF			2.22	XRF					15.39	XRF									10.37	XRF				8.35	XRF			4.71	XRF			0.2	XRF
1982	[2834] VANIMAN D. T. (1982)	samp. CF12-6-12		BASIN AND RANGE - GREAT BASIN / GREAT BASIN / NEVADA / NEVADA VOLCANIC FIELD - TIMBER MOUNTAIN CALDERA / TIMBER MOUNTAIN GROUP - CRATER FLAT CYCLE	CRATER FLAT, NORTHERN CENTERS, NEVADA TEST SITE, NYE COUNTY	36.5	-116.5	37	-116.6	VOLCANIC ROCK	BASALT			WHOLE ROCK	48.5	EMP (EPMA)			1.62	EMP (EPMA)					15.2	EMP (EPMA)									11.6	EMP (EPMA)				9.2	EMP (EPMA)			8.6	EMP (EPMA)			0.169	EMP (EPMA)
1982	[2834] VANIMAN D. T. (1982)	samp. CF12-6-10	11489-CF 12-6-10	BASIN AND RANGE - GREAT BASIN / GREAT BASIN / NEVADA / NEVADA VOLCANIC FIELD - TIMBER MOUNTAIN CALDERA / TIMBER MOUNTAIN GROUP - CRATER FLAT CYCLE	CRATER FLAT, NORTHERN CENTERS, NEVADA TEST SITE, NYE COUNTY	36.5	-116.5	37	-116.6	VOLCANIC ROCK	BASALT			WHOLE ROCK	49.4	EMP (EPMA)			1.6	EMP (EPMA)					15.5	EMP (EPMA)									10.8	EMP (EPMA)				9.8	EMP (EPMA)			7.1	EMP (EPMA)			0.156	EMP (EPMA)
1982	[2834] VANIMAN D. T. (1982)	samp. FB78-14		BASIN AND RANGE - GREAT BASIN / GREAT BASIN / NEVADA / NEVADA VOLCANIC FIELD - TIMBER MOUNTAIN CALDERA / TIMBER MOUNTAIN GROUP - CRATER FLAT CYCLE	CRATER FLAT, NORTHERN CENTERS, NEVADA TEST SITE, NYE COUNTY	36.5	-116.5	37	-116.6	VOLCANIC ROCK	BASALT			WHOLE ROCK	50.5	EMP (EPMA)			1.6	EMP (EPMA)					15.8	EMP (EPMA)									11	EMP (EPMA)				8.9	EMP (EPMA)			6	EMP (EPMA)			0.163	EMP (EPMA)
1982	[2834] VANIMAN D. T. (1982)	samp. CF12-7-6		BASIN AND RANGE - GREAT BASIN / GREAT BASIN / NEVADA / NEVADA VOLCANIC FIELD - TIMBER MOUNTAIN CALDERA / TIMBER MOUNTAIN GROUP - CRATER FLAT CYCLE	CRATER FLAT, CENTRAL CENTERS	36.5	-116.5	37	-116.6	VOLCANIC ROCK	BASALT			WHOLE ROCK	49.5	EMP (EPMA)			1.92	EMP (EPMA)					15.5	EMP (EPMA)									11.1	EMP (EPMA)				10.1	EMP (EPMA)			6.3	EMP (EPMA)			0.159	EMP (EPMA)
1982	[2834] VANIMAN D. T. (1982)	samp. CF12-7-1		BASIN AND RANGE - GREAT BASIN / GREAT BASIN / NEVADA / NEVADA VOLCANIC FIELD - TIMBER MOUNTAIN CALDERA / TIMBER MOUNTAIN GROUP - CRATER FLAT CYCLE	CRATER FLAT, SOUTHERN CENTERS	36.5	-116.5	37	-116.6	VOLCANIC ROCK	BASALT			WHOLE ROCK	48	EMP (EPMA)			2.04	EMP (EPMA)					14.7	EMP (EPMA)									12.7	EMP (EPMA)				9.4	EMP (EPMA)			7.1	EMP (EPMA)			0.183	EMP (EPMA)
1982	[2834] VANIMAN D. T. (1982)	samp. FB78-15		BASIN AND RANGE - GREAT BASIN / GREAT BASIN / NEVADA / NEVADA VOLCANIC FIELD - TIMBER MOUNTAIN CALDERA / TIMBER MOUNTAIN GROUP - CRATER FLAT CYCLE	CRATER FLAT, SOUTHERN CENTERS	36.5	-116.5	37	-116.6	VOLCANIC ROCK	BASALT			WHOLE ROCK	48.1	EMP (EPMA)			1.77	EMP (EPMA)					15.2	EMP (EPMA)									11.8	EMP (EPMA)				10.2	EMP (EPMA)			7.8	EMP (EPMA)			0.174	EMP (EPMA)
1982	[2834] VANIMAN D. T. (1982)	samp. CF12-7-8		BASIN AND RANGE - GREAT BASIN / GREAT BASIN / NEVADA / NEVADA VOLCANIC FIELD - TIMBER MOUNTAIN CALDERA / TIMBER MOUNTAIN GROUP - CRATER FLAT CYCLE	CRATER FLAT, EASTERN CENTERS	36.5	-116.5	37	-116.6	VOLCANIC ROCK	BASALT			WHOLE ROCK	49.3	EMP (EPMA)			1.64	EMP (EPMA)					15.7	EMP (EPMA)									11.3	EMP (EPMA)				9.1	EMP (EPMA)			7	EMP (EPMA)			0.165	EMP (EPMA)
1982	[2834] VANIMAN D. T. (1982)	samp. FB78-17		BASIN AND RANGE - GREAT BASIN / GREAT BASIN / NEVADA / NEVADA VOLCANIC FIELD - TIMBER MOUNTAIN CALDERA / TIMBER MOUNTAIN GROUP - CRATER FLAT CYCLE	CRATER FLAT, EASTERN CENTERS	36.5	-116.5	37	-116.6	VOLCANIC ROCK	BASALT			WHOLE ROCK	48.8	EMP (EPMA)			1.7	EMP (EPMA)					15.6	EMP (EPMA)									11.2	EMP (EPMA)				9.2	EMP (EPMA)			7	EMP (EPMA)			0.161	EMP (EPMA)
1982	[2834] VANIMAN D. T. (1982)	samp. CF12-6-3		BASIN AND RANGE - GREAT BASIN / GREAT BASIN / NEVADA / NEVADA VOLCANIC FIELD - TIMBER MOUNTAIN CALDERA / TIMBER MOUNTAIN GROUP - CRATER FLAT CYCLE	CRATER FLAT, NORTHERN CONE	36.5	-116.5	37	-116.6	VOLCANIC ROCK	BASALT			WHOLE ROCK	49.8	EMP (EPMA)			1.5	EMP (EPMA)					16.5	EMP (EPMA)									10.3	EMP (EPMA)				9.2	EMP (EPMA)			5.5	EMP (EPMA)			0.16	EMP (EPMA)
1982	[2834] VANIMAN D. T. (1982)	samp. FB78-10		BASIN AND RANGE - GREAT BASIN / GREAT BASIN / NEVADA / NEVADA VOLCANIC FIELD - TIMBER MOUNTAIN CALDERA / TIMBER MOUNTAIN GROUP - CRATER FLAT CYCLE	CRATER FLAT, NORTHERN CONE	36.5	-116.5	37	-116.6	VOLCANIC ROCK	BASALT			WHOLE ROCK	49.9	EMP (EPMA)			1.41	EMP (EPMA)					17	EMP (EPMA)									9.9	EMP (EPMA)				9	EMP (EPMA)			5	EMP (EPMA)			0.164	EMP (EPMA)
1982	[2834] VANIMAN D. T. (1982)	samp. FB78-1		BASIN AND RANGE - GREAT BASIN / GREAT BASIN / NEVADA / NEVADA VOLCANIC FIELD - TIMBER MOUNTAIN CALDERA / TIMBER MOUNTAIN GROUP - CRATER FLAT CYCLE	CRATER FLAT, BLACK CONE	36.5	-116.5	37	-116.6	VOLCANIC ROCK	BASALT			WHOLE ROCK	51.2	EMP (EPMA)			1.43	EMP (EPMA)					16.8	EMP (EPMA)									9.3	EMP (EPMA)				9.4	EMP (EPMA)			5.1	EMP (EPMA)			0.152	EMP (EPMA)
1982	[2834] VANIMAN D. T. (1982)	samp. FB78-4		BASIN AND RANGE - GREAT BASIN / GREAT BASIN / NEVADA / NEVADA VOLCANIC FIELD - TIMBER MOUNTAIN CALDERA / TIMBER MOUNTAIN GROUP - CRATER FLAT CYCLE	CRATER FLAT, BLACK CONE	36.5	-116.5	37	-116.6	VOLCANIC ROCK	BASALT			WHOLE ROCK	51.4	EMP (EPMA)			1.49	EMP (EPMA)					16.9	EMP (EPMA)									9.8	EMP (EPMA)				8.9	EMP (EPMA)			5.2	EMP (EPMA)			0.151	EMP (EPMA)
1982	[2834] VANIMAN D. T. (1982)	samp. FB78-5		BASIN AND RANGE - GREAT BASIN / GREAT BASIN / NEVADA / NEVADA VOLCANIC FIELD - TIMBER MOUNTAIN CALDERA / TIMBER MOUNTAIN GROUP - CRATER FLAT CYCLE	CRATER FLAT, BLACK CONE	36.5	-116.5	37	-116.6	VOLCANIC ROCK	BASALT			WHOLE ROCK	51	EMP (EPMA)			1.45	EMP (EPMA)					17.2	EMP (EPMA)									9.9	EMP (EPMA)				8.7	EMP (EPMA)			5.2	EMP (EPMA)			0.16	EMP (EPMA)
1982	[2834] VANIMAN D. T. (1982)	samp. CF12-4-4		BASIN AND RANGE - GREAT BASIN / GREAT BASIN / NEVADA / NEVADA VOLCANIC FIELD - TIMBER MOUNTAIN CALDERA / TIMBER MOUNTAIN GROUP - CRATER FLAT CYCLE	CRATER FLAT, RED CONE	36.5	-116.5	37	-116.6	VOLCANIC ROCK	BASALT			WHOLE ROCK	51.3	EMP (EPMA)			1.35	EMP (EPMA)					16.7	EMP (EPMA)									9.2	EMP (EPMA)				9.4	EMP (EPMA)			5	EMP (EPMA)			0.15	EMP (EPMA)
1982	[2834] VANIMAN D. T. (1982)	samp. CF12-4-6		BASIN AND RANGE - GREAT BASIN / GREAT BASIN / NEVADA / NEVADA VOLCANIC FIELD - TIMBER MOUNTAIN CALDERA / TIMBER MOUNTAIN GROUP - CRATER FLAT CYCLE	CRATER FLAT, RED CONE	36.5	-116.5	37	-116.6	VOLCANIC ROCK	BASALT			WHOLE ROCK	52	EMP (EPMA)			1.32	EMP (EPMA)					17.1	EMP (EPMA)									8.8	EMP (EPMA)				8.8	EMP (EPMA)			4.8	EMP (EPMA)			0.16	EMP (EPMA)
1982	[2834] VANIMAN D. T. (1982)	samp. CF12-4-11		BASIN AND RANGE - GREAT BASIN / GREAT BASIN / NEVADA / NEVADA VOLCANIC FIELD - TIMBER MOUNTAIN CALDERA / TIMBER MOUNTAIN GROUP - CRATER FLAT CYCLE	CRATER FLAT, RED CONE	36.5	-116.5	37	-116.6	VOLCANIC ROCK	BASALT			WHOLE ROCK	50.9	EMP (EPMA)			1.19	EMP (EPMA)					17.2	EMP (EPMA)									9.8	EMP (EPMA)				8.8	EMP (EPMA)			5.2	EMP (EPMA)			0.165	EMP (EPMA)
1982	[2834] VANIMAN D. T. (1982)	samp. CF12-4-13A		BASIN AND RANGE - GREAT BASIN / GREAT BASIN / NEVADA / NEVADA VOLCANIC FIELD - TIMBER MOUNTAIN CALDERA / TIMBER MOUNTAIN GROUP - CRATER FLAT CYCLE	CRATER FLAT, LITTLE CONE NE	36.5	-116.5	37	-116.6	VOLCANIC ROCK	BASALT			WHOLE ROCK	48.7	EMP (EPMA)			2.31	EMP (EPMA)					16.3	EMP (EPMA)									11.6	EMP (EPMA)				8.6	EMP (EPMA)			5.1	EMP (EPMA)			0.159	EMP (EPMA)
1982	[2834] VANIMAN D. T. (1982)	samp. CF12-4-13B		BASIN AND RANGE - GREAT BASIN / GREAT BASIN / NEVADA / NEVADA VOLCANIC FIELD - TIMBER MOUNTAIN CALDERA / TIMBER MOUNTAIN GROUP - CRATER FLAT CYCLE	CRATER FLAT, LITTLE CONE NE	36.5	-116.5	37	-116.6	VOLCANIC ROCK	BASALT			WHOLE ROCK	47.4	EMP (EPMA)			2.24	EMP (EPMA)					15.8	EMP (EPMA)									11.6	EMP (EPMA)				9.6	EMP (EPMA)			5.1	EMP (EPMA)			0.155	EMP (EPMA)
1982	[2834] VANIMAN D. T. (1982)	samp. CF12-4-12A		BASIN AND RANGE - GREAT BASIN / GREAT BASIN / NEVADA / NEVADA VOLCANIC FIELD - TIMBER MOUNTAIN CALDERA / TIMBER MOUNTAIN GROUP - CRATER FLAT CYCLE	CRATER FLAT, LITTLE CONE SW	36.5	-116.5	37	-116.6	VOLCANIC ROCK	BASALT			WHOLE ROCK	47.8	EMP (EPMA)			2.05	EMP (EPMA)					16	EMP (EPMA)									10.8	EMP (EPMA)				10.7	EMP (EPMA)			4.8	EMP (EPMA)			0.155	EMP (EPMA)
1982	[2834] VANIMAN D. T. (1982)	samp. FB78-9		BASIN AND RANGE - GREAT BASIN / GREAT BASIN / NEVADA / NEVADA VOLCANIC FIELD - TIMBER MOUNTAIN CALDERA / TIMBER MOUNTAIN GROUP - CRATER FLAT CYCLE	CRATER FLAT, LITTLE CONE SW	36.5	-116.5	37	-116.6	VOLCANIC ROCK	BASALT			WHOLE ROCK	47.8	EMP (EPMA)			2.28	EMP (EPMA)					16.1	EMP (EPMA)									11	EMP (EPMA)				9.2	EMP (EPMA)			5.2	EMP (EPMA)			0.168	EMP (EPMA)
1982	[2834] VANIMAN D. T. (1982)	samp. CF11-7-1	8931-CF11-7-1	BASIN AND RANGE - GREAT BASIN / GREAT BASIN / NEVADA / NEVADA VOLCANIC FIELD - LATHROP WELLS		36.5	-116	36.5	-117	VOLCANIC ROCK	BASALT			WHOLE ROCK	48.5	EMP (EPMA)			1.82	EMP (EPMA)					16.6	EMP (EPMA)									10.8	EMP (EPMA)				8.8	EMP (EPMA)			5.9	EMP (EPMA)			0.154	EMP (EPMA)
1982	[2834] VANIMAN D. T. (1982)	samp. CF11-7-2		BASIN AND RANGE - GREAT BASIN / GREAT BASIN / NEVADA / NEVADA VOLCANIC FIELD - LATHROP WELLS		36.5	-116	36.5	-117	VOLCANIC ROCK	BASALT			WHOLE ROCK	48.4	EMP (EPMA)			1.76	EMP (EPMA)					16.4	EMP (EPMA)									10.7	EMP (EPMA)				9.1	EMP (EPMA)			5.8	EMP (EPMA)			0.163	EMP (EPMA)
1982	[2834] VANIMAN D. T. (1982)	samp. FB78-7		BASIN AND RANGE - GREAT BASIN / GREAT BASIN / NEVADA / NEVADA VOLCANIC FIELD - LATHROP WELLS		36.5	-116	36.5	-117	VOLCANIC ROCK	BASALT			WHOLE ROCK	49	EMP (EPMA)			1.86	EMP (EPMA)					16.3	EMP (EPMA)									10.5	EMP (EPMA)				8.8	EMP (EPMA)			5.8	EMP (EPMA)			0.163	EMP (EPMA)
1988	[2835] ORMEROD D. S. (1988)	samp. D85-6	11279-D85-6	BASIN AND RANGE - GREAT BASIN / GREAT BASIN / NEVADA		37.83	-117.23	37.83	-117.23	VOLCANIC ROCK	BASALT			WHOLE ROCK	47.77	NOT			1.51	NOT					16.18	NOT				10.95	NOT									9.84	NOT			8.32	NOT			0.17	NOT
1988	[2835] ORMEROD D. S. (1988)	samp. D85-15	11280-D85-15	BASIN AND RANGE - GREAT BASIN / GREAT BASIN / NEVADA		37.45	-117.87	37.45	-117.87	VOLCANIC ROCK	BASALT			WHOLE ROCK	47.88	NOT			1.18	NOT					15.27	NOT				9.59	NOT									11.2	NOT			9.86	NOT			0.15	NOT
1988	[2835] ORMEROD D. S. (1988)	samp. D85-16	11281-D85-16	BASIN AND RANGE - GREAT BASIN / GREAT BASIN / NEVADA		37.45	-117.92	37.45	-117.92	VOLCANIC ROCK	BASALT			WHOLE ROCK	46.51	NOT			2.29	NOT					13.96	NOT				12.13	NOT									10.65	NOT			8.63	NOT			0.17	NOT
1988	[2835] ORMEROD D. S. (1988)	samp. L67-22	11282-L67-22	BASIN AND RANGE - GREAT BASIN / GREAT BASIN / NEVADA		37.73	-116.62	37.73	-116.62	VOLCANIC ROCK	BASALT			WHOLE ROCK	48.5	NOT			1.89	NOT					16.6	NOT				11.8	NOT									8.49	NOT			5.93	NOT			0.18	NOT
1988	[2835] ORMEROD D. S. (1988)	samp. D85-40		BASIN AND RANGE - GREAT BASIN / GREAT BASIN / CALIFORNIA		36.98	-118.12	36.98	-118.12	VOLCANIC ROCK	BASALT			WHOLE ROCK	52.42	NOT			1.34	NOT					16.13	NOT				7.74	NOT									9.44	NOT			6.14	NOT			0.12	NOT
1988	[2835] ORMEROD D. S. (1988)	samp. D85-67	11284-D85-67	BASIN AND RANGE - GREAT BASIN / GREAT BASIN / CALIFORNIA		39.7	-120.48	39.7	-120.48	VOLCANIC ROCK	BASALT			WHOLE ROCK	49.79	NOT			0.82	NOT					16.51	NOT				9.42	NOT									9.04	NOT			9.65	NOT			0.15	NOT
1988	[2835] ORMEROD D. S. (1988)	samp. L82-82		BASIN AND RANGE - GREAT BASIN / GREAT BASIN / NEVADA		39.22	-119.2	39.22	-119.2	VOLCANIC ROCK	BASALT			WHOLE ROCK	52.26	NOT			1.18	NOT					18.33	NOT				9.43	NOT									8.15	NOT			5.12	NOT			0.16	NOT
1988	[2835] ORMEROD D. S. (1988)	samp. L82-139	11286-L82-139	BASIN AND RANGE - GREAT BASIN / GREAT BASIN / NEVADA		39.55	-118.82	39.55	-118.82	VOLCANIC ROCK	BASALT			WHOLE ROCK	52.97	NOT			1.78	NOT					18.06	NOT				8.12	NOT									7.32	NOT			4.46	NOT			0.14	NOT
1988	[2835] ORMEROD D. S. (1988)	samp. D85-152	11287-D85-152	BASIN AND RANGE - GREAT BASIN / GREAT BASIN / NEVADA		38.7	-119.22	38.7	-119.22	VOLCANIC ROCK	BASALT			WHOLE ROCK	50.16	NOT			1.4	NOT					16.37	NOT				9.83	NOT									8.37	NOT			7.29	NOT			0.15	NOT
1988	[2835] ORMEROD D. S. (1988)	samp. D85-227		BASIN AND RANGE - GREAT BASIN / GREAT BASIN / NEVADA		37.73	-118.03	37.73	-118.03	VOLCANIC ROCK	BASALT			WHOLE ROCK	50.36	NOT			1.43	NOT					17.06	NOT				8.4	NOT									8.27	NOT			7.05	NOT			0.14	NOT
1988	[2835] ORMEROD D. S. (1988)	samp. D85-228	11289-D85-228	BASIN AND RANGE - GREAT BASIN / GREAT BASIN / CALIFORNIA		37.07	-118.18	37.07	-118.18	VOLCANIC ROCK	BASALT			WHOLE ROCK	47.08	NOT			1.92	NOT					16.33	NOT				9.47	NOT									9.37	NOT			9.37	NOT			0.15	NOT
1988	[2835] ORMEROD D. S. (1988)	samp. D85-235	11290-D85-235	BASIN AND RANGE - GREAT BASIN / GREAT BASIN / CALIFORNIA		37.57	-118.87	37.57	-118.87	VOLCANIC ROCK	BASALT			WHOLE ROCK	48.98	NOT			1.3	NOT					15.79	NOT				8.9	NOT									10.76	NOT			9.14	NOT			0.15	NOT
1991	[2836] KEMPTON P. D. (1991)	samp. CA4		BASIN AND RANGE - GREAT BASIN / GREAT BASIN / CALIFORNIA	MOJAVE DESERT	35	-116.5	35.5	-118	VOLCANIC ROCK	BASALT, ALKALINE			WHOLE ROCK
1991	[2836] KEMPTON P. D. (1991)	samp. NV7	11448-NV7	BASIN AND RANGE - GREAT BASIN / GREAT BASIN / CALIFORNIA / LUNAR CRATER VOLCANIC FIELD		36	-116.5	37	-118	VOLCANIC ROCK	BASALT, ALKALINE			WHOLE ROCK
1991	[2836] KEMPTON P. D. (1991)	samp. NM39		RIO GRANDE RIFT / ALBUQUERQUE BASIN / NEW MEXICO / POTRILLO VOLCANIC FIELD		32.3	-107.37	32.3	-107.37	VOLCANIC ROCK	BASALT, ALKALINE			WHOLE ROCK
1991	[2836] KEMPTON P. D. (1991)	samp. NM33		RIO GRANDE RIFT / ALBUQUERQUE BASIN / NEW MEXICO / POTRILLO VOLCANIC FIELD		32.3	-107.37	32.3	-107.37	VOLCANIC ROCK	BASALT, ALKALINE			WHOLE ROCK
1991	[2836] KEMPTON P. D. (1991)	samp. NM30		RIO GRANDE RIFT / ALBUQUERQUE BASIN / NEW MEXICO / POTRILLO VOLCANIC FIELD		32.3	-107.37	32.3	-107.37	VOLCANIC ROCK	BASALT, ALKALINE			WHOLE ROCK
1991	[2836] KEMPTON P. D. (1991)	samp. AZ95		COLORADO PLATEAU / GRAND CANYON SECTION / ARIZONA		36.07	-112.12	36.07	-112.12	VOLCANIC ROCK	BASALT, ALKALINE			WHOLE ROCK
1991	[2836] KEMPTON P. D. (1991)	samp. U73A		COLORADO PLATEAU / GRAND CANYON SECTION / ARIZONA		36.07	-112.12	36.07	-112.12	VOLCANIC ROCK	BASALT, ALKALINE			WHOLE ROCK
1991	[2836] KEMPTON P. D. (1991)	samp. ESC1		BASIN AND RANGE - GREAT BASIN / BASIN AND RANGE / UTAH	SOUTHWEST UTAH	37	-112	39	-114	VOLCANIC ROCK	BASALT, ALKALINE			WHOLE ROCK
1991	[2836] KEMPTON P. D. (1991)	samp. PAN26		BASIN AND RANGE - GREAT BASIN / BASIN AND RANGE / UTAH	SOUTHWEST UTAH	37	-112	39	-114	VOLCANIC ROCK	BASALT, ALKALINE			WHOLE ROCK
1991	[2836] KEMPTON P. D. (1991)	samp. PAN27		BASIN AND RANGE - GREAT BASIN / BASIN AND RANGE / UTAH	SOUTHWEST UTAH	37	-112	39	-114	VOLCANIC ROCK	BASALT, ALKALINE			WHOLE ROCK
1991	[2836] KEMPTON P. D. (1991)	samp. SG19		BASIN AND RANGE - GREAT BASIN / BASIN AND RANGE / UTAH	SOUTHWEST UTAH	37	-112	39	-114	VOLCANIC ROCK	BASALT, ALKALINE			WHOLE ROCK
1991	[2836] KEMPTON P. D. (1991)	samp. UT5		BASIN AND RANGE - GREAT BASIN / BASIN AND RANGE / UTAH	SOUTHWEST UTAH	37	-112	39	-114	VOLCANIC ROCK	BASALT, ALKALINE			WHOLE ROCK
1991	[2836] KEMPTON P. D. (1991)	samp. UT6		BASIN AND RANGE - GREAT BASIN / BASIN AND RANGE / UTAH	SOUTHWEST UTAH	37	-112	39	-114	VOLCANIC ROCK	BASALT, ALKALINE			WHOLE ROCK
1991	[2836] KEMPTON P. D. (1991)	samp. UT7		BASIN AND RANGE - GREAT BASIN / BASIN AND RANGE / UTAH	SOUTHWEST UTAH	37	-112	39	-114	VOLCANIC ROCK	BASALT, ALKALINE			WHOLE ROCK
1991	[2836] KEMPTON P. D. (1991)	samp. UT16		BASIN AND RANGE - GREAT BASIN / BASIN AND RANGE / UTAH	SOUTHWEST UTAH	37	-112	39	-114	VOLCANIC ROCK	BASALT, ALKALINE			WHOLE ROCK
1991	[2836] KEMPTON P. D. (1991)	samp. WAH66		BASIN AND RANGE - GREAT BASIN / BASIN AND RANGE / UTAH	SOUTHWEST UTAH	37	-112	39	-114	VOLCANIC ROCK	BASALT, ALKALINE			WHOLE ROCK
1991	[2836] KEMPTON P. D. (1991)	samp. ZION2		BASIN AND RANGE - GREAT BASIN / BASIN AND RANGE / UTAH	SOUTHWEST UTAH	37	-112	39	-114	VOLCANIC ROCK	BASALT, ALKALINE			WHOLE ROCK
1991	[2836] KEMPTON P. D. (1991)	samp. ZION20		BASIN AND RANGE - GREAT BASIN / BASIN AND RANGE / UTAH	SOUTHWEST UTAH	37	-112	39	-114	VOLCANIC ROCK	BASALT, ALKALINE			WHOLE ROCK
1991	[2836] KEMPTON P. D. (1991)	samp. ZION21		BASIN AND RANGE - GREAT BASIN / BASIN AND RANGE / UTAH	SOUTHWEST UTAH	37	-112	39	-114	VOLCANIC ROCK	BASALT, ALKALINE			WHOLE ROCK
1991	[2836] KEMPTON P. D. (1991)	samp. ZION58		BASIN AND RANGE - GREAT BASIN / BASIN AND RANGE / UTAH	SOUTHWEST UTAH	37	-112	39	-114	VOLCANIC ROCK	BASALT, ALKALINE			WHOLE ROCK
1991	[2836] KEMPTON P. D. (1991)	samp. ZION70		BASIN AND RANGE - GREAT BASIN / BASIN AND RANGE / UTAH	SOUTHWEST UTAH	37	-112	39	-114	VOLCANIC ROCK	BASALT, ALKALINE			WHOLE ROCK
1991	[2836] KEMPTON P. D. (1991)	samp. AZ3		COLORADO PLATEAU / GRAND CANYON SECTION / ARIZONA / SAN FRANCISCO VOLCANIC FIELD		35.35	-111.68	35.35	-111.68	VOLCANIC ROCK	BASALT, ALKALINE			WHOLE ROCK
1991	[2836] KEMPTON P. D. (1991)	samp. AZ4		COLORADO PLATEAU / GRAND CANYON SECTION / ARIZONA / SAN FRANCISCO VOLCANIC FIELD		35.35	-111.68	35.35	-111.68	VOLCANIC ROCK	BASALT, ALKALINE			WHOLE ROCK
1991	[2836] KEMPTON P. D. (1991)	samp. AZ100		COLORADO PLATEAU / GRAND CANYON SECTION / ARIZONA / SAN FRANCISCO VOLCANIC FIELD		35.35	-111.68	35.35	-111.68	VOLCANIC ROCK	BASALT, ALKALINE			WHOLE ROCK
1991	[2836] KEMPTON P. D. (1991)	samp. AZ17		BASIN AND RANGE - GREAT BASIN / BASIN AND RANGE / ARIZONA	SPRINGERVILLE FIELD	34.15	-109.3	34.15	-109.3	VOLCANIC ROCK	BASALT, ALKALINE			WHOLE ROCK
1991	[2836] KEMPTON P. D. (1991)	samp. AZ18		BASIN AND RANGE - GREAT BASIN / BASIN AND RANGE / ARIZONA	SPRINGERVILLE FIELD	34.15	-109.3	34.15	-109.3	VOLCANIC ROCK	BASALT, ALKALINE			WHOLE ROCK
1991	[2836] KEMPTON P. D. (1991)	samp. AZ48		BASIN AND RANGE - GREAT BASIN / BASIN AND RANGE / ARIZONA	SPRINGERVILLE FIELD	34.15	-109.3	34.15	-109.3	VOLCANIC ROCK	BASALT, ALKALINE			WHOLE ROCK
1991	[2836] KEMPTON P. D. (1991)	samp. NM2		BASIN AND RANGE / ARIZONA	MOUNT TAYLOR FIELD	35	-109	35	-110	VOLCANIC ROCK	BASALT, ALKALINE			WHOLE ROCK
1991	[2836] KEMPTON P. D. (1991)	samp. NM51		BASIN AND RANGE / ARIZONA	MOUNT TAYLOR FIELD	35	-109	35	-110	VOLCANIC ROCK	BASALT, ALKALINE			WHOLE ROCK
1991	[2836] KEMPTON P. D. (1991)	samp. NM52		RIO GRANDE RIFT / ALBUQUERQUE BASIN / NEW MEXICO		34	-109	35	-109	VOLCANIC ROCK	BASALT, ALKALINE			WHOLE ROCK
1991	[2836] KEMPTON P. D. (1991)	samp. NM56		RIO GRANDE RIFT / ALBUQUERQUE BASIN / NEW MEXICO		34	-109	35	-109	VOLCANIC ROCK	BASALT, ALKALINE			WHOLE ROCK
1991	[2836] KEMPTON P. D. (1991)	samp. NM59		RIO GRANDE RIFT / ALBUQUERQUE BASIN / NEW MEXICO		34	-109	35	-109	VOLCANIC ROCK	BASALT, ALKALINE			WHOLE ROCK
1991	[2836] KEMPTON P. D. (1991)	samp. AZ33		BASIN AND RANGE - GREAT BASIN / BASIN AND RANGE / ARIZONA	WHITE MOUNTAINS	34	-109	34	-110	VOLCANIC ROCK	BASALT, ALKALINE			WHOLE ROCK
1991	[2836] KEMPTON P. D. (1991)	samp. AZ38		BASIN AND RANGE - GREAT BASIN / BASIN AND RANGE / ARIZONA	WHITE MOUNTAINS	34	-109	34	-110	VOLCANIC ROCK	BASALT, ALKALINE			WHOLE ROCK
1991	[2836] KEMPTON P. D. (1991)	samp. AZ21		COLORADO PLATEAU / GRAND CANYON SECTION / ARIZONA / HOPI BUTTES VOLCANIC FIELD		35.4	-110.1	35.4	-110.1	VOLCANIC ROCK	BASALT, ALKALINE			WHOLE ROCK
1991	[2836] KEMPTON P. D. (1991)	samp. AZ69		COLORADO PLATEAU / GRAND CANYON SECTION / ARIZONA / HOPI BUTTES VOLCANIC FIELD		35.4	-110.1	35.4	-110.1	VOLCANIC ROCK	BASALT, ALKALINE			WHOLE ROCK
1991	[2836] KEMPTON P. D. (1991)	samp. AZ1		COLORADO PLATEAU / NAVAJO SECTION / ARIZONA	NAVAJO COUNTY	35.13	-109.55	35.13	-109.55	VOLCANIC ROCK	BASALT, ALKALINE			WHOLE ROCK
1991	[2836] KEMPTON P. D. (1991)	samp. AZ60		COLORADO PLATEAU / NAVAJO SECTION / ARIZONA	NAVAJO COUNTY	35.13	-109.55	35.13	-109.55	VOLCANIC ROCK	BASALT, ALKALINE			WHOLE ROCK
1991	[2836] KEMPTON P. D. (1991)	samp. AZ65		COLORADO PLATEAU / NAVAJO SECTION / ARIZONA	NAVAJO COUNTY	35.13	-109.55	35.13	-109.55	VOLCANIC ROCK	BASALT, ALKALINE			WHOLE ROCK
1991	[2836] KEMPTON P. D. (1991)	samp. AZ101	12001-AZ101	COLORADO PLATEAU / NAVAJO SECTION / ARIZONA / WILDCAT PEAK	65 KM NE OF CAMERON	32.58	-111.75	32.58	-111.75	VOLCANIC ROCK	BASALT, ALKALINE			WHOLE ROCK
1991	[2836] KEMPTON P. D. (1991)	samp. NM61		COLORADO PLATEAU / NAVAJO SECTION / ARIZONA	NAVAJO COUNTY	35.13	-109.55	35.13	-109.55	VOLCANIC ROCK	BASALT, ALKALINE			WHOLE ROCK
1991	[2837] ORMEROD D. S. (1991)	samp. D85-24	11915-D85-24	BASIN AND RANGE - GREAT BASIN / GREAT BASIN / CALIFORNIA		37.04	-118.26	37.04	-118.26	VOLCANIC ROCK	BASALT, ALKALINE, OLIVINE	FRESH		WHOLE ROCK	47.06	XRF			1.3	XRF					13.77	XRF				9.15	XRF									10.56	XRF			13.01	XRF			0.15	XRF
1991	[2837] ORMEROD D. S. (1991)	samp. D85-28B		BASIN AND RANGE - GREAT BASIN / SIERRA NEVADA / CALIFORNIA / BIG PINE VOLCANIC FIELD		34.68	-119.65	34.68	-119.65	VOLCANIC ROCK	BASALT, ALKALINE, OLIVINE	FRESH		WHOLE ROCK	49.58	XRF			1.44	XRF					16.99	XRF				8.93	XRF									10.59	XRF			7.05	XRF			0.15	XRF
1991	[2837] ORMEROD D. S. (1991)	samp. D85-30A		BASIN AND RANGE - GREAT BASIN / SIERRA NEVADA / CALIFORNIA / BIG PINE VOLCANIC FIELD		34.68	-119.65	34.68	-119.65	VOLCANIC ROCK	BASALT, ALKALINE, OLIVINE	FRESH		WHOLE ROCK	47.39	XRF			1.62	XRF					15.88	XRF				9.06	XRF									9.62	XRF			9.22	XRF			0.15	XRF
1991	[2837] ORMEROD D. S. (1991)	samp. D85-31	11913-D85-31	BASIN AND RANGE - GREAT BASIN / GREAT BASIN / CALIFORNIA		36.8	-118.28	36.8	-118.28	VOLCANIC ROCK	BASALT, ALKALINE, OLIVINE	FRESH		WHOLE ROCK	46.34	XRF			1.79	XRF					15.59	XRF				10.19	XRF									10.21	XRF			9.75	XRF			0.16	XRF
1991	[2837] ORMEROD D. S. (1991)	samp. D85-32		BASIN AND RANGE - GREAT BASIN / SIERRA NEVADA / CALIFORNIA / BIG PINE VOLCANIC FIELD		34.68	-119.65	34.68	-119.65	VOLCANIC ROCK	BASALT, ALKALINE, OLIVINE	FRESH		WHOLE ROCK	46.43	XRF			1.44	XRF					14.06	XRF				9.23	XRF									11.35	XRF			11.73	XRF			0.15	XRF
1991	[2837] ORMEROD D. S. (1991)	samp. D85-35		BASIN AND RANGE - GREAT BASIN / SIERRA NEVADA / CALIFORNIA / BIG PINE VOLCANIC FIELD		34.68	-119.65	34.68	-119.65	VOLCANIC ROCK	BASALT, ALKALINE, OLIVINE	FRESH		WHOLE ROCK	48.94	XRF			1.48	XRF					17.14	XRF				9.43	XRF									10.45	XRF			7.57	XRF			0.16	XRF
1991	[2837] ORMEROD D. S. (1991)	samp. L67-1		BASIN AND RANGE - GREAT BASIN / SIERRA NEVADA / CALIFORNIA / BIG PINE VOLCANIC FIELD		34.68	-119.65	34.68	-119.65	VOLCANIC ROCK	BASALT, ALKALINE, OLIVINE	FRESH		WHOLE ROCK	47.2	XRF			1.32	XRF					14.8	XRF				9.09	XRF									10.95	XRF			12.25	XRF			0.16	XRF
1991	[2837] ORMEROD D. S. (1991)	samp. L82-113		BASIN AND RANGE - GREAT BASIN / SIERRA NEVADA / CALIFORNIA / BIG PINE VOLCANIC FIELD		34.68	-119.65	34.68	-119.65	VOLCANIC ROCK	BASALT, ALKALINE, OLIVINE	FRESH		WHOLE ROCK	47.15	XRF			1.34	XRF					14.1	XRF				9.39	XRF									10.74	XRF			11.99	XRF			0.14	XRF
1991	[2837] ORMEROD D. S. (1991)	samp. L82-114		BASIN AND RANGE - GREAT BASIN / SIERRA NEVADA / CALIFORNIA / BIG PINE VOLCANIC FIELD		34.68	-119.65	34.68	-119.65	VOLCANIC ROCK	BASALT, ALKALINE, OLIVINE	FRESH		WHOLE ROCK	48.19	XRF			1.33	XRF					14.91	XRF				9.02	XRF									10.23	XRF			11.4	XRF			0.14	XRF
1991	[2837] ORMEROD D. S. (1991)	samp. L82-115		BASIN AND RANGE - GREAT BASIN / SIERRA NEVADA / CALIFORNIA / BIG PINE VOLCANIC FIELD		34.68	-119.65	34.68	-119.65	VOLCANIC ROCK	BASALT, ALKALINE, OLIVINE	FRESH		WHOLE ROCK	48.12	XRF			1.57	XRF					16.08	XRF				9.11	XRF									9.13	XRF			9.6	XRF			0.15	XRF
1989	[2839] FARMER G. L. (1989)	samp. CF12-6-10		BASIN AND RANGE - GREAT BASIN / GREAT BASIN / NEVADA / NEVADA VOLCANIC FIELD - TIMBER MOUNTAIN CALDERA	FLOWS ON EAST SIDE OF CRATER FLAT, NYE COUNTY	36.78	-116.55	36.78	-116.55	VOLCANIC ROCK	HAWAIITE, OLIVINE-CLINOPYROXENE-PLAGIOCLASE			WHOLE ROCK	49.6	NOT			1.6	NOT					15.6	NOT									10.8	NOT				9.84	NOT			7.13	NOT			0.2	NOT
1989	[2839] FARMER G. L. (1989)	samp. TS9-22-1	11427-TS9-22-1	BASIN AND RANGE - GREAT BASIN / GREAT BASIN / NEVADA / NEVADA VOLCANIC FIELD - TIMBER MOUNTAIN CALDERA	CUESTA IN JACKASS FLAT, NEVADA TEST SITE, NYE COUNTY	36.78	-116.32	36.78	-116.32	VOLCANIC ROCK	HAWAIITE			WHOLE ROCK	52.3	NOT			1.7	NOT					17	NOT									9.17	NOT				8.21	NOT			4.6	NOT			0.2	NOT
1989	[2839] FARMER G. L. (1989)	samp. TS6-14-7A	11421-TS6-14-7A	BASIN AND RANGE - GREAT BASIN / GREAT BASIN / NEVADA / CENTRAL NYE CANYON MAAR VOLCANO	LINCOLN COUNTY	36.9	-115.85	36.9	-115.85	VOLCANIC ROCK	BASALT, ALKALINE, OLIVINE			WHOLE ROCK	48	NOT			2	NOT					16.3	NOT									9.35	NOT				9.36	NOT			9.75	NOT			0.2	NOT
1989	[2839] FARMER G. L. (1989)	samp. TS6-15-2	11416-TS6-15-2	BASIN AND RANGE - GREAT BASIN / GREAT BASIN / NEVADA / SILENT CANYON CALDERA	SILENT CANYON, NEVADA TEST SITE, NYE COUNTY	37.37	-116.37	37.37	-116.37	VOLCANIC ROCK	HAWAIITE, OLIVINE-CLINOPYROXENE-PLAGIOCLASE			WHOLE ROCK	49.2	NOT			2.5	NOT					16.2	NOT									12.1	NOT				8.74	NOT			5.45	NOT			0.2	NOT
1989	[2839] FARMER G. L. (1989)	samp. FB78-5	11423-FB78-5	BASIN AND RANGE - GREAT BASIN / GREAT BASIN / NEVADA / NEVADA VOLCANIC FIELD - TIMBER MOUNTAIN CALDERA / TIMBER MOUNTAIN GROUP - CRATER FLAT CYCLE	CRATER FLAT, BLACK CONE	36.5	-116.5	37	-116.6	VOLCANIC ROCK	HAWAIITE			WHOLE ROCK	51.2	NOT			1.5	NOT					17.2	NOT									9.94	NOT				8.73	NOT			5.22	NOT			0.2	NOT
1989	[2839] FARMER G. L. (1989)	samp. CF11-7-1	8931-CF11-7-1	BASIN AND RANGE - GREAT BASIN / GREAT BASIN / NEVADA / NEVADA VOLCANIC FIELD - LATHROP WELLS		36.5	-116	36.5	-117	VOLCANIC ROCK	HAWAIITE			WHOLE ROCK	49	NOT			1.8	NOT					16.8	NOT									10.9	NOT				8.89	NOT			5.96	NOT			0.2	NOT
1989	[2839] FARMER G. L. (1989)	samp. SB9-21-3		BASIN AND RANGE - GREAT BASIN / GREAT BASIN / NEVADA	EASTERN CONE, NEAR SLEEPING BUTTE, NYE COUNTY	37.15	-116.73	37.15	-116.73	VOLCANIC ROCK	HAWAIITE, OLIVINE-CLINOPYROXENE-PLAGIOCLASE			WHOLE ROCK	49.8	NOT			1.7	NOT					16.9	NOT									10.1	NOT				9.32	NOT			5.51	NOT			0.2	NOT
1989	[2839] FARMER G. L. (1989)	samp. PR71-12-31V		BASIN AND RANGE - GREAT BASIN / GREAT BASIN / NEVADA	BASALT BUTTE, SAND SPRINGS VALLEY, NYE COUNTY	38.63	-116.07	38.63	-116.07	VOLCANIC ROCK	HAWAIITE, OLIVINE			WHOLE ROCK	48.56	NOT			1.94	NOT					15.27	NOT									11.62	NOT				8.46	NOT			7.26	NOT			0.18	NOT
1989	[2839] FARMER G. L. (1989)	samp. PB34		BASIN AND RANGE - GREAT BASIN / GREAT BASIN / CALIFORNIA / CIMA VOLCANIC FIELD	FLOW C20-1, SAN BERNARDINO COUNTY	35.17	-115.87	35.17	-115.87	VOLCANIC ROCK	BASALT, ALKALINE, OLIVINE-PLAGIOCLASE-CLINOPYROXENE			WHOLE ROCK	48.05	NOT			3.11	NOT					16.02	NOT									10.83	NOT				8.56	NOT			5.74	NOT			0.17	NOT
1989	[2839] FARMER G. L. (1989)	samp. RE10-2-53V		BASIN AND RANGE - GREAT BASIN / GREAT BASIN / NEVADA	DIKE IN CONE, WESTERN RAILROAD VALLEY, NYE COUNTY	38.08	-116.12	38.08	-116.12	VOLCANIC ROCK	HAWAIITE, OLIVINE			WHOLE ROCK
1989	[2839] FARMER G. L. (1989)	samp. NE5-20-5	11418-NE5-20-5	BASIN AND RANGE - GREAT BASIN / GREAT BASIN / NEVADA	FLOW WEST OF ROCKET WASH, NEVADA TEST SITE, NYE COUNTY	37.08	-116.62	37.08	-116.62	VOLCANIC ROCK	BASALT, ALKALINE, OLIVINE			WHOLE ROCK
1989	[2839] FARMER G. L. (1989)	samp. TS6-13-6		BASIN AND RANGE - GREAT BASIN / GREAT BASIN / NEVADA / NEVADA VOLCANIC FIELD - BUCKBOARD MESA	SOUTH BUCKBOARD MESA, NEVADA TEST SITE, NYE COUNTY	37.08	-116.33	37.08	-116.33	VOLCANIC ROCK	HAWAIITE			WHOLE ROCK
1989	[2839] FARMER G. L. (1989)	samp. CF1-8-3		BASIN AND RANGE - GREAT BASIN / GREAT BASIN / NEVADA / NEVADA VOLCANIC FIELD - TIMBER MOUNTAIN CALDERA	OLDER SOUTHWESTERN FLOW, CRATER FLAT, NYE COUNTY	36.72	-116.58	36.72	-116.58	VOLCANIC ROCK	HAWAIITE			WHOLE ROCK
1989	[2839] FARMER G. L. (1989)	samp. DV3-30-23V		BASIN AND RANGE - GREAT BASIN / GREAT BASIN / CALIFORNIA / CINDER HILL	DEATH VALLEY NATIONAL MONUMENT, INYO COUNTY	35.93	-116.73	35.93	-116.73	VOLCANIC ROCK	HAWAIITE, OLIVINE-AMPHIBOLE			WHOLE ROCK
1989	[2839] FARMER G. L. (1989)	samp. TS9-19-20FP		BASIN AND RANGE - GREAT BASIN / GREAT BASIN / NEVADA	FLOW ATOP MESA AT PAIUTE RIDGE, NEVADA TEST SITE, NYE COUNTY	37.08	-115.95	37.08	-115.95	VOLCANIC ROCK	HAWAIITE			WHOLE ROCK
1989	[2839] FARMER G. L. (1989)	samp. TS6-14-12DV		BASIN AND RANGE - GREAT BASIN / GREAT BASIN / NEVADA / NYE CANYON VOLCANIC CENTER	DIKE IN CONE, LINCOLN COUNTY	36.88	-115.88	36.88	-115.88	VOLCANIC ROCK	BASALT, ALKALINE, OLIVINE			WHOLE ROCK
1989	[2839] FARMER G. L. (1989)	samp. CIM8142		BASIN AND RANGE - GREAT BASIN / GREAT BASIN / CALIFORNIA / CIMA VOLCANIC FIELD	FLOW C12-1, SAN BERNARDINO COUNTY	35.23	-115.72	35.23	-115.72	VOLCANIC ROCK	BASALT, ALKALINE, OLIVINE-PLAGIOCLASE-CLINOPYROXENE			WHOLE ROCK
1989	[2839] FARMER G. L. (1989)	samp. CIM8143		BASIN AND RANGE - GREAT BASIN / GREAT BASIN / CALIFORNIA / CIMA VOLCANIC FIELD	FLOW C20-1, SAN BERNARDINO COUNTY	35.2	-115.87	35.2	-115.87	VOLCANIC ROCK	BASALT, ALKALINE, OLIVINE-PLAGIOCLASE-CLINOPYROXENE			WHOLE ROCK
1993	[2840] BRADSHAW J. D. (1993)	samp. C-2		BASIN AND RANGE - GREAT BASIN / BASIN AND RANGE / ARIZONA	LAKE HAVASU CITY	34.6137	-114.3493	34.6137	-114.3493	VOLCANIC ROCK	ANDESITE, BASALTIC			WHOLE ROCK	55.41	XRF			1.38	XRF					15.23	XRF				7.21	XRF									6.48	XRF			4.23	XRF			0.1	XRF
1993	[2840] BRADSHAW J. D. (1993)	samp. H-1		BASIN AND RANGE - GREAT BASIN / BASIN AND RANGE / ARIZONA	LAKE HAVASU CITY	34.4248	-114.2504	34.4248	-114.2504	VOLCANIC ROCK	BASALT			WHOLE ROCK	45.4	XRF			1.74	XRF					16.37	XRF				10.83	XRF									11.21	XRF			5.57	XRF			0.17	XRF
1993	[2840] BRADSHAW J. D. (1993)	samp. H-2		BASIN AND RANGE - GREAT BASIN / BASIN AND RANGE / ARIZONA	LAKE HAVASU CITY	34.4253	-114.2543	34.4253	-114.2543	VOLCANIC ROCK	BASALT			WHOLE ROCK	49.26	XRF			1.21	XRF					15.73	XRF				9.86	XRF									9.72	XRF			7.34	XRF			0.11	XRF
1993	[2840] BRADSHAW J. D. (1993)	samp. MH-1		BASIN AND RANGE - GREAT BASIN / BASIN AND RANGE / ARIZONA	LAKE HAVASU CITY	34.6807	-114.3117	34.6807	-114.3117	VOLCANIC ROCK	BASALT			WHOLE ROCK	46.03	XRF			1.8	XRF					13.34	XRF				11.13	XRF									11.48	XRF			10.24	XRF			0.14	XRF
1993	[2840] BRADSHAW J. D. (1993)	samp. MO-1		BASIN AND RANGE - GREAT BASIN / BASIN AND RANGE / ARIZONA	LAKE HAVASU CITY	34.6833	-114.3107	34.6833	-114.3107	VOLCANIC ROCK	ANDESITE, BASALTIC			WHOLE ROCK	48.46	XRF			1.74	XRF					12.83	XRF				9.11	XRF									10.69	XRF			8.03	XRF			0.13	XRF
1993	[2840] BRADSHAW J. D. (1993)	samp. MO-2		BASIN AND RANGE - GREAT BASIN / BASIN AND RANGE / ARIZONA	LAKE HAVASU CITY	34.683	-114.3109	34.683	-114.3109	VOLCANIC ROCK	ANDESITE, BASALTIC			WHOLE ROCK	52.92	XRF			1.17	XRF					13.68	XRF				7.34	XRF									7.07	XRF			7.52	XRF			0.07	XRF
1993	[2840] BRADSHAW J. D. (1993)	samp. MO-5		BASIN AND RANGE - GREAT BASIN / BASIN AND RANGE / ARIZONA	LAKE HAVASU CITY	34.6821	-114.3117	34.6821	-114.3117	VOLCANIC ROCK	BASALT			WHOLE ROCK	50.87	XRF			1.51	XRF					16.06	XRF				9.55	XRF									8.36	XRF			5.93	XRF			0.1	XRF
1993	[2840] BRADSHAW J. D. (1993)	samp. MO-6		BASIN AND RANGE - GREAT BASIN / BASIN AND RANGE / ARIZONA	LAKE HAVASU CITY	34.682	-114.3118	34.682	-114.3118	VOLCANIC ROCK	ANDESITE, BASALTIC			WHOLE ROCK	53.62	XRF			1.31	XRF					16.2	XRF				8.24	XRF									8.33	XRF			5.16	XRF			0.13	XRF
1993	[2840] BRADSHAW J. D. (1993)	samp. MO-7		BASIN AND RANGE - GREAT BASIN / BASIN AND RANGE / ARIZONA	LAKE HAVASU CITY	34.6847	-114.3135	34.6847	-114.3135	VOLCANIC ROCK	ANDESITE, BASALTIC			WHOLE ROCK	54.41	XRF			1.33	XRF					16.18	XRF				7.38	XRF									6.4	XRF			4.58	XRF			0.08	XRF
1993	[2840] BRADSHAW J. D. (1993)	samp. BW-4		BASIN AND RANGE - GREAT BASIN / BASIN AND RANGE / ARIZONA	POST-EXTENSIONAL FLOW	34.5105	-114.0755	34.5105	-114.0755	VOLCANIC ROCK	ANDESITE, BASALTIC			WHOLE ROCK	51.58	XRF			1.25	XRF					15.23	XRF				11.4	XRF									8.71	XRF			6.5	XRF			0.16	XRF
1993	[2840] BRADSHAW J. D. (1993)	samp. MH-9		BASIN AND RANGE - GREAT BASIN / BASIN AND RANGE / ARIZONA	POST-EXTENSIONAL FLOW	34.4857	-114.2511	34.4857	-114.2511	VOLCANIC ROCK	ANDESITE, BASALTIC			WHOLE ROCK	53.7	XRF			1.28	XRF					15.54	XRF				8.42	XRF									8.63	XRF			6.61	XRF			0.12	XRF
1993	[2840] BRADSHAW J. D. (1993)	samp. MH-10		BASIN AND RANGE - GREAT BASIN / BASIN AND RANGE / ARIZONA	POST-EXTENSIONAL FLOW	34.4857	-114.2511	34.4857	-114.2511	VOLCANIC ROCK	ANDESITE, BASALTIC			WHOLE ROCK	53.54	XRF			1.27	XRF					15.32	XRF				8.36	XRF									8.33	XRF			6.44	XRF			0.13	XRF
1993	[2840] BRADSHAW J. D. (1993)	samp. SL-6		BASIN AND RANGE - GREAT BASIN / BASIN AND RANGE / NEVADA	POST-EXTENSIONAL FLOW	35.3802	-114.8029	35.3802	-114.8029	VOLCANIC ROCK	ANDESITE, BASALTIC			WHOLE ROCK	55.94	XRF			1.75	XRF					16.49	XRF				7.96	XRF									6.34	XRF			2.18	XRF			0.1	XRF
1993	[2840] BRADSHAW J. D. (1993)	samp. D-3		BASIN AND RANGE - GREAT BASIN / BASIN AND RANGE / CALIFORNIA	POST-EXTENSIONAL FLOW	34.9106	-114.7649	34.9106	-114.7649	VOLCANIC ROCK	ANDESITE, BASALTIC			WHOLE ROCK	55.15	XRF			1.15	XRF					16.17	XRF				8.82	XRF									7.69	XRF			4.79	XRF			0.14	XRF
1993	[2840] BRADSHAW J. D. (1993)	samp. BM-1		BASIN AND RANGE - GREAT BASIN / BASIN AND RANGE / CALIFORNIA	POST-EXTENSIONAL FLOW	34.8541	-114.4468	34.8541	-114.4468	VOLCANIC ROCK	ANDESITE, BASALTIC			WHOLE ROCK	51.14	XRF			1.31	XRF					16.73	XRF				9.62	XRF									10	XRF			6.8	XRF			0.15	XRF
1993	[2840] BRADSHAW J. D. (1993)	samp. K-6		BASIN AND RANGE - GREAT BASIN / BASIN AND RANGE / ARIZONA	POST-EXTENSIONAL FLOW	35.4261	-114.266	35.4261	-114.266	VOLCANIC ROCK	ANDESITE, BASALTIC			WHOLE ROCK	55.98	XRF			1.21	XRF					15.49	XRF				7.22	XRF									6.95	XRF			5.03	XRF			0.11	XRF
1993	[2840] BRADSHAW J. D. (1993)	samp. H-11		BASIN AND RANGE - GREAT BASIN / BASIN AND RANGE / ARIZONA	LAKE HAVASU CITY	34.4457	-114.304	34.4457	-114.304	VOLCANIC ROCK	BASALT, ALKALINE			WHOLE ROCK	46.1	XRF			1.35	XRF					16.5	XRF				11.76	XRF									8.74	XRF			8.2	XRF			0.19	XRF
1993	[2840] BRADSHAW J. D. (1993)	samp. H-5		BASIN AND RANGE - GREAT BASIN / BASIN AND RANGE / ARIZONA	LAKE HAVASU CITY	34.4511	-114.2945	34.4511	-114.2945	VOLCANIC ROCK	BASALT, ALKALINE			WHOLE ROCK	46.5	XRF			1.36	XRF					16.28	XRF				11.28	XRF									8.73	XRF			8.46	XRF			0.18	XRF
1993	[2840] BRADSHAW J. D. (1993)	samp. H-9		BASIN AND RANGE - GREAT BASIN / BASIN AND RANGE / ARIZONA	LAKE HAVASU CITY	34.4447	-114.3059	34.4447	-114.3059	VOLCANIC ROCK	BASALT, ALKALINE			WHOLE ROCK	46.09	XRF			1.26	XRF					16.31	XRF				11.4	XRF									9.44	XRF			7.94	XRF			0.17	XRF
1993	[2840] BRADSHAW J. D. (1993)	samp. K-5		BASIN AND RANGE - GREAT BASIN / BASIN AND RANGE / ARIZONA	POST-EXTENSIONAL FLOW	35.7162	-114.1582	35.7162	-114.1582	VOLCANIC ROCK	BASALT, ALKALINE			WHOLE ROCK	50.06	XRF			1.56	XRF					15.49	XRF				11.4	XRF									9.29	XRF			6.53	XRF			0.16	XRF
1993	[2840] BRADSHAW J. D. (1993)	samp. M-1		BASIN AND RANGE - GREAT BASIN / BASIN AND RANGE / ARIZONA	POST-EXTENSIONAL FLOW	35.8691	-114.6051	35.8691	-114.6051	VOLCANIC ROCK	BASALT, ALKALINE			WHOLE ROCK	45.87	XRF			1.81	XRF					15.33	XRF				12.09	XRF									10.93	XRF			8.4	XRF			0.18	XRF
1993	[2840] BRADSHAW J. D. (1993)	samp. BW-6		BASIN AND RANGE - GREAT BASIN / BASIN AND RANGE / ARIZONA	POST-EXTENSIONAL FLOW	34.2844	-114.1113	34.2844	-114.1113	VOLCANIC ROCK	BASALT, ALKALINE			WHOLE ROCK	48.3	XRF			2.99	XRF					16.56	XRF				12.07	XRF									7.59	XRF			4.06	XRF			0.19	XRF
1994	[2841] ASMEROM Y.(1994) [GeoReM [206] ]	samp. 90-6		BASIN AND RANGE - GREAT BASIN / GREAT BASIN / CALIFORNIA / CENTRAL DEATH VALLEY VOLCANIC CENTER		35.925	-116.4232	35.925	-116.4232	VOLCANIC ROCK	ANDESITE			WHOLE ROCK	58.93	XRF			0.98	XRF					17.31	XRF				6.1	XRF									6.41	XRF			3.09	XRF			0.09	XRF
1994	[2841] ASMEROM Y.(1994) [GeoReM [206] ]	samp. 90-31		BASIN AND RANGE - GREAT BASIN / GREAT BASIN / CALIFORNIA / CENTRAL DEATH VALLEY VOLCANIC CENTER		36.4089	-116.9528	36.4089	-116.9528	VOLCANIC ROCK	ANDESITE, BASALTIC			WHOLE ROCK	54.51	XRF			1.47	XRF					16.62	XRF				8.36	XRF									7.94	XRF			4.25	XRF			0.13	XRF
1994	[2841] ASMEROM Y.(1994) [GeoReM [206] ]	samp. 90-35		BASIN AND RANGE - GREAT BASIN / GREAT BASIN / CALIFORNIA / CENTRAL DEATH VALLEY VOLCANIC CENTER		36.4081	-116.7819	36.4081	-116.7819	VOLCANIC ROCK	ANDESITE, BASALTIC			WHOLE ROCK	54.28	XRF			1.43	XRF					18.89	XRF				6.79	XRF									4.8	XRF			1.73	XRF			0.09	XRF
1994	[2841] ASMEROM Y.(1994) [GeoReM [206] ]	samp. 90-5		BASIN AND RANGE - GREAT BASIN / GREAT BASIN / CALIFORNIA / CENTRAL DEATH VALLEY VOLCANIC CENTER		35.9272	-116.4194	35.9272	-116.4194	VOLCANIC ROCK	RHYOLITE			WHOLE ROCK	76.4	XRF			0.18	XRF					12.35	XRF				1.21	XRF									0.41	XRF			0.1	XRF			0.02	XRF
1994	[2841] ASMEROM Y.(1994) [GeoReM [206] ]	samp. 90-12		BASIN AND RANGE - GREAT BASIN / GREAT BASIN / CALIFORNIA / CENTRAL DEATH VALLEY VOLCANIC CENTER		36.0667	-116.5939	36.0667	-116.5939	VOLCANIC ROCK	RHYOLITE			WHOLE ROCK	70.94	XRF			0.27	XRF					14.52	XRF				2.04	XRF									0.56	XRF			0.28	XRF			0.03	XRF
1994	[2841] ASMEROM Y.(1994) [GeoReM [206] ]	samp. 90-38		BASIN AND RANGE - GREAT BASIN / GREAT BASIN / CALIFORNIA / CENTRAL DEATH VALLEY VOLCANIC CENTER		36.2633	-116.75	36.2633	-116.75	VOLCANIC ROCK	BASALT			WHOLE ROCK	45.14	XRF			2.05	XRF					15.89	XRF				10.72	XRF									11.18	XRF			7.44	XRF			0.15	XRF
1994	[2841] ASMEROM Y.(1994) [GeoReM [206] ]	samp. 90-3		BASIN AND RANGE - GREAT BASIN / GREAT BASIN / CALIFORNIA / CENTRAL DEATH VALLEY VOLCANIC CENTER		36.2258	-116.7256	36.2258	-116.7256	VOLCANIC ROCK	RHYOLITE			WHOLE ROCK	70.57	XRF			0.31	XRF					14.89	XRF				2.21	XRF									2.09	XRF			0.57	XRF			0.04	XRF
1994	[2841] ASMEROM Y.(1994) [GeoReM [206] ]	samp. 90-1		BASIN AND RANGE - GREAT BASIN / GREAT BASIN / CALIFORNIA / CENTRAL DEATH VALLEY VOLCANIC CENTER		36.2144	-116.7197	36.2144	-116.7197	VOLCANIC ROCK	TRACHYDACITE			WHOLE ROCK	69.11	XRF			0.43	XRF					15.22	XRF				2.92	XRF									2.88	XRF			0.93	XRF			0.06	XRF
1994	[2841] ASMEROM Y.(1994) [GeoReM [206] ]	samp. 90-47	11302-90-47	BASIN AND RANGE - GREAT BASIN / GREAT BASIN / CALIFORNIA / CENTRAL DEATH VALLEY VOLCANIC CENTER		36.1433	-116.7394	36.1433	-116.7394	VOLCANIC ROCK	BASALT			WHOLE ROCK	48.15	XRF			2.43	XRF					15.8	XRF				13.07	XRF									7.89	XRF			6.1	XRF			0.16	XRF
1994	[2841] ASMEROM Y.(1994) [GeoReM [206] ]	samp. 90-16		BASIN AND RANGE - GREAT BASIN / GREAT BASIN / CALIFORNIA / CENTRAL DEATH VALLEY VOLCANIC CENTER		36.1094	-116.6528	36.1094	-116.6528	VOLCANIC ROCK	BASALT			WHOLE ROCK	50.68	XRF			1.93	XRF					16.81	XRF				10.91	XRF									8.43	XRF			4.95	XRF			0.16	XRF
1994	[2841] ASMEROM Y.(1994) [GeoReM [206] ]	samp. 90-17		BASIN AND RANGE - GREAT BASIN / GREAT BASIN / CALIFORNIA / CENTRAL DEATH VALLEY VOLCANIC CENTER	PLAYA POTRERO, MATAPALO	35.9397	-116.7342	35.9397	-116.7342	VOLCANIC ROCK	BASALT			WHOLE ROCK	51.03	XRF			1.89	XRF					16.48	XRF				10.92	XRF									7.57	XRF			4.95	XRF			0.17	XRF
1994	[2841] ASMEROM Y.(1994) [GeoReM [206] ]	samp. 90-18		BASIN AND RANGE - GREAT BASIN / GREAT BASIN / CALIFORNIA / CENTRAL DEATH VALLEY VOLCANIC CENTER		36.6833	-116.5	36.6833	-116.5	VOLCANIC ROCK	BASALT			WHOLE ROCK	48.58	XRF			1.9	XRF					16.74	XRF				11.38	XRF									8.49	XRF			5.74	XRF			0.17	XRF
1986	[2857] GOLES G. G. (1986)	samp. PG-1	11271-PG-1	YELLOWSTONE-SNAKE RIVER PLAIN VOLCANIC PROVINCE / COLUMBIA PLATEAU-BLUE MOUNTAINS PROVINCE / PICTURE GORGE BASALT	PICTURE GORGE TYPE SECTION, DAYVILLE TYPE, AT ROADCUT ON HIGHWAY 26	44.4	-116.7	47.6	-121	VOLCANIC ROCK	BASALT			WHOLE ROCK	50.42	XRF			1.8	XRF					14.6	XRF				14.97	XRF									9.26	XRF			4.64	XRF			0.24	XRF
1986	[2857] GOLES G. G. (1986)	samp. PG-2	11272-PG-2	YELLOWSTONE-SNAKE RIVER PLAIN VOLCANIC PROVINCE / COLUMBIA PLATEAU-BLUE MOUNTAINS PROVINCE / PICTURE GORGE BASALT	PICTURE GORGE TYPE SECTION, DAYVILLE TYPE, AT ROADCUT ON HIGHWAY 26	44.4	-116.7	47.6	-121	VOLCANIC ROCK	BASALT			WHOLE ROCK	51.58	XRF			1.66	XRF					14.83	XRF				13.61	XRF									8.98	XRF			4.42	XRF			0.22	XRF
1986	[2857] GOLES G. G. (1986)	samp. PG-3	11272-PG-3	YELLOWSTONE-SNAKE RIVER PLAIN VOLCANIC PROVINCE / COLUMBIA PLATEAU-BLUE MOUNTAINS PROVINCE / PICTURE GORGE BASALT	PICTURE GORGE TYPE SECTION, DAYVILLE TYPE, AT ROADCUT ON HIGHWAY 26	44.4	-116.7	47.6	-121	VOLCANIC ROCK	BASALT			WHOLE ROCK	49.81	XRF			1.85	XRF					15.3	XRF				13.83	XRF									9.85	XRF			4.57	XRF			0.23	XRF
1986	[2857] GOLES G. G. (1986)	samp. PG-4	11271-PG-4	YELLOWSTONE-SNAKE RIVER PLAIN VOLCANIC PROVINCE / COLUMBIA PLATEAU-BLUE MOUNTAINS PROVINCE / PICTURE GORGE BASALT	PICTURE GORGE TYPE SECTION, DAYVILLE TYPE, AT ROADCUT ON HIGHWAY 26	44.4	-116.7	47.6	-121	VOLCANIC ROCK	BASALT			WHOLE ROCK	51.15	XRF			2.05	XRF					13.88	XRF				14.56	XRF									8.87	XRF			4.61	XRF			0.25	XRF
1986	[2857] GOLES G. G. (1986)	samp. PG-5	11271-PG-5	YELLOWSTONE-SNAKE RIVER PLAIN VOLCANIC PROVINCE / COLUMBIA PLATEAU-BLUE MOUNTAINS PROVINCE / PICTURE GORGE BASALT	PICTURE GORGE TYPE SECTION, DAYVILLE TYPE, AT ROADCUT ON HIGHWAY 26	44.4	-116.7	47.6	-121	VOLCANIC ROCK	BASALT			WHOLE ROCK	50.77	XRF			1.92	XRF					13.95	XRF				15.46	XRF									9.77	XRF			4.99	XRF			0.26	XRF
1986	[2857] GOLES G. G. (1986)	samp. PG-7	11271-PG-7	YELLOWSTONE-SNAKE RIVER PLAIN VOLCANIC PROVINCE / COLUMBIA PLATEAU-BLUE MOUNTAINS PROVINCE / PICTURE GORGE BASALT	PICTURE GORGE TYPE SECTION, DAYVILLE TYPE, AT ROADCUT ON HIGHWAY 26	44.4	-116.7	47.6	-121	VOLCANIC ROCK	BASALT			WHOLE ROCK	51.52	XRF			1.57	XRF					14.48	XRF				13.22	XRF									10.13	XRF			5.51	XRF			0.23	XRF
1986	[2857] GOLES G. G. (1986)	samp. PG-6	11271-PG-6	YELLOWSTONE-SNAKE RIVER PLAIN VOLCANIC PROVINCE / COLUMBIA PLATEAU-BLUE MOUNTAINS PROVINCE / PICTURE GORGE BASALT	PICTURE GORGE TYPE SECTION, DAYVILLE TYPE, AT ROADCUT ON HIGHWAY 26	44.4	-116.7	47.6	-121	VOLCANIC ROCK	BASALT			WHOLE ROCK	51.34	XRF			1.47	XRF					15.39	XRF				12.25	XRF									10.04	XRF			5.24	XRF			0.26	XRF
1986	[2857] GOLES G. G. (1986)	samp. PG-8	11271-PG-8	YELLOWSTONE-SNAKE RIVER PLAIN VOLCANIC PROVINCE / COLUMBIA PLATEAU-BLUE MOUNTAINS PROVINCE / PICTURE GORGE BASALT	PICTURE GORGE TYPE SECTION, DAYVILLE TYPE, AT ROADCUT ON HIGHWAY 26	44.4	-116.7	47.6	-121	VOLCANIC ROCK	BASALT			WHOLE ROCK	52.31	XRF			1.53	XRF					14.24	XRF				12.6	XRF									9.57	XRF			5.48	XRF			0.22	XRF
1986	[2857] GOLES G. G. (1986)	samp. PG-9	11271-PG-9	YELLOWSTONE-SNAKE RIVER PLAIN VOLCANIC PROVINCE / COLUMBIA PLATEAU-BLUE MOUNTAINS PROVINCE / PICTURE GORGE BASALT	PICTURE GORGE TYPE SECTION, DAYVILLE TYPE, AT ROADCUT ON HIGHWAY 26	44.4	-116.7	47.6	-121	VOLCANIC ROCK	BASALT			WHOLE ROCK	52.07	XRF			1.53	XRF					14.77	XRF				12.61	XRF									8.94	XRF			5.8	XRF			0.28	XRF
1986	[2857] GOLES G. G. (1986)	samp. PG-10	11271-PG-10	YELLOWSTONE-SNAKE RIVER PLAIN VOLCANIC PROVINCE / COLUMBIA PLATEAU-BLUE MOUNTAINS PROVINCE / PICTURE GORGE BASALT	PICTURE GORGE TYPE SECTION, DAYVILLE TYPE, AT ROADCUT ON HIGHWAY 26	44.4	-116.7	47.6	-121	VOLCANIC ROCK	BASALT			WHOLE ROCK	50.41	XRF			1.49	XRF					15	XRF				12.17	XRF									10.19	XRF			5.64	XRF			0.19	XRF
1986	[2857] GOLES G. G. (1986)	samp. PG-11	11272-PG-11	YELLOWSTONE-SNAKE RIVER PLAIN VOLCANIC PROVINCE / COLUMBIA PLATEAU-BLUE MOUNTAINS PROVINCE / PICTURE GORGE BASALT	PICTURE GORGE TYPE SECTION, MONUMENT MOUNTAIN TYPE	44.4	-116.7	47.6	-121	VOLCANIC ROCK	BASALT			WHOLE ROCK	49.19	XRF			1.44	XRF					15.26	XRF				11.57	XRF									10.68	XRF			6.13	XRF			0.14	XRF
1986	[2857] GOLES G. G. (1986)	samp. PG-12	11272-PG-12	YELLOWSTONE-SNAKE RIVER PLAIN VOLCANIC PROVINCE / COLUMBIA PLATEAU-BLUE MOUNTAINS PROVINCE / PICTURE GORGE BASALT	PICTURE GORGE TYPE SECTION, MONUMENT MOUNTAIN TYPE	44.4	-116.7	47.6	-121	VOLCANIC ROCK	BASALT			WHOLE ROCK	51	XRF			1.43	XRF					15.24	XRF				12.29	XRF									10.65	XRF			6.54	XRF			0.2	XRF
1986	[2857] GOLES G. G. (1986)	samp. PG-13		YELLOWSTONE-SNAKE RIVER PLAIN VOLCANIC PROVINCE / COLUMBIA PLATEAU-BLUE MOUNTAINS PROVINCE / PICTURE GORGE BASALT	PICTURE GORGE TYPE SECTION, MONUMENT MOUNTAIN TYPE	44.4	-116.7	47.6	-121	VOLCANIC ROCK	BASALT			WHOLE ROCK	50.16	XRF			1.42	XRF					15.07	XRF				12.54	XRF									10.62	XRF			6.37	XRF			0.2	XRF
1986	[2857] GOLES G. G. (1986)	samp. PG-14	11272-PG-14	YELLOWSTONE-SNAKE RIVER PLAIN VOLCANIC PROVINCE / COLUMBIA PLATEAU-BLUE MOUNTAINS PROVINCE / PICTURE GORGE BASALT	PICTURE GORGE TYPE SECTION, MONUMENT MOUNTAIN TYPE	44.4	-116.7	47.6	-121	VOLCANIC ROCK	BASALT			WHOLE ROCK	50.13	XRF			1.46	XRF					15.24	XRF				12.41	XRF									10.86	XRF			6.98	XRF			0.23	XRF
1986	[2857] GOLES G. G. (1986)	samp. PG-15	11272-PG-15	YELLOWSTONE-SNAKE RIVER PLAIN VOLCANIC PROVINCE / COLUMBIA PLATEAU-BLUE MOUNTAINS PROVINCE / PICTURE GORGE BASALT	PICTURE GORGE TYPE SECTION, MONUMENT MOUNTAIN TYPE	44.4	-116.7	47.6	-121	VOLCANIC ROCK	BASALT			WHOLE ROCK	49.7	XRF			1.53	XRF					15.28	XRF				12.41	XRF									10.98	XRF			6.25	XRF			0.2	XRF
1986	[2857] GOLES G. G. (1986)	samp. PG-16	11272-PG-16	YELLOWSTONE-SNAKE RIVER PLAIN VOLCANIC PROVINCE / COLUMBIA PLATEAU-BLUE MOUNTAINS PROVINCE / PICTURE GORGE BASALT	PICTURE GORGE TYPE SECTION, MONUMENT MOUNTAIN TYPE	44.4	-116.7	47.6	-121	VOLCANIC ROCK	BASALT			WHOLE ROCK	48.75	XRF			1.48	XRF					15.13	XRF				12.31	XRF									9.94	XRF			7.32	XRF			0.2	XRF
1986	[2857] GOLES G. G. (1986)	samp. PG-17		YELLOWSTONE-SNAKE RIVER PLAIN VOLCANIC PROVINCE / COLUMBIA PLATEAU-BLUE MOUNTAINS PROVINCE / PICTURE GORGE BASALT	PICTURE GORGE TYPE SECTION, MONUMENT MOUNTAIN TYPE	44.4	-116.7	47.6	-121	VOLCANIC ROCK	BASALT			WHOLE ROCK
1986	[2857] GOLES G. G. (1986)	samp. PG-18	11272-PG-18	YELLOWSTONE-SNAKE RIVER PLAIN VOLCANIC PROVINCE / COLUMBIA PLATEAU-BLUE MOUNTAINS PROVINCE / PICTURE GORGE BASALT	PICTURE GORGE TYPE SECTION, MONUMENT MOUNTAIN TYPE	44.4	-116.7	47.6	-121	VOLCANIC ROCK	BASALT			WHOLE ROCK
1986	[2857] GOLES G. G. (1986)	samp. FC-1		YELLOWSTONE-SNAKE RIVER PLAIN VOLCANIC PROVINCE / COLUMBIA PLATEAU-BLUE MOUNTAINS PROVINCE / PICTURE GORGE BASALT	PICTURE GORGE TYPE SECTION, FLAT CREEK	44.4	-116.7	47.6	-121	VOLCANIC ROCK	BASALT			WHOLE ROCK
1986	[2857] GOLES G. G. (1986)	samp. FC-4		YELLOWSTONE-SNAKE RIVER PLAIN VOLCANIC PROVINCE / COLUMBIA PLATEAU-BLUE MOUNTAINS PROVINCE / PICTURE GORGE BASALT	PICTURE GORGE TYPE SECTION, FLAT CREEK	44.4	-116.7	47.6	-121	VOLCANIC ROCK	BASALT			WHOLE ROCK
1986	[2857] GOLES G. G. (1986)	samp. FC-11		YELLOWSTONE-SNAKE RIVER PLAIN VOLCANIC PROVINCE / COLUMBIA PLATEAU-BLUE MOUNTAINS PROVINCE / PICTURE GORGE BASALT	PICTURE GORGE TYPE SECTION, FLAT CREEK	44.4	-116.7	47.6	-121	VOLCANIC ROCK	BASALT			WHOLE ROCK
1986	[2857] GOLES G. G. (1986)	samp. FC-13		YELLOWSTONE-SNAKE RIVER PLAIN VOLCANIC PROVINCE / COLUMBIA PLATEAU-BLUE MOUNTAINS PROVINCE / PICTURE GORGE BASALT	PICTURE GORGE TYPE SECTION, FLAT CREEK	44.4	-116.7	47.6	-121	VOLCANIC ROCK	BASALT			WHOLE ROCK
1986	[2857] GOLES G. G. (1986)	samp. FC-50		YELLOWSTONE-SNAKE RIVER PLAIN VOLCANIC PROVINCE / COLUMBIA PLATEAU-BLUE MOUNTAINS PROVINCE / PICTURE GORGE BASALT	PICTURE GORGE TYPE SECTION, FLAT CREEK	44.4	-116.7	47.6	-121	VOLCANIC ROCK	BASALT			WHOLE ROCK
1986	[2857] GOLES G. G. (1986)	samp. FC-55		YELLOWSTONE-SNAKE RIVER PLAIN VOLCANIC PROVINCE / COLUMBIA PLATEAU-BLUE MOUNTAINS PROVINCE / PICTURE GORGE BASALT	PICTURE GORGE TYPE SECTION, FLAT CREEK	44.4	-116.7	47.6	-121	VOLCANIC ROCK	BASALT			WHOLE ROCK
1986	[2857] GOLES G. G. (1986)	samp. FC-60		YELLOWSTONE-SNAKE RIVER PLAIN VOLCANIC PROVINCE / COLUMBIA PLATEAU-BLUE MOUNTAINS PROVINCE / PICTURE GORGE BASALT	PICTURE GORGE TYPE SECTION, FLAT CREEK	44.4	-116.7	47.6	-121	VOLCANIC ROCK	BASALT			WHOLE ROCK
1986	[2857] GOLES G. G. (1986)	samp. 27-1		YELLOWSTONE-SNAKE RIVER PLAIN VOLCANIC PROVINCE / COLUMBIA PLATEAU-BLUE MOUNTAINS PROVINCE / BEAR CREEK BASALT	SAGE HOLLOW	44.4	-116.7	47.6	-121	VOLCANIC ROCK	BASALT			WHOLE ROCK	47.14	XRF			0.58	XRF					17.03	XRF				8.67	XRF									11.35	XRF			9.22	XRF			0.16	XRF
1986	[2857] GOLES G. G. (1986)	samp. 27-2		YELLOWSTONE-SNAKE RIVER PLAIN VOLCANIC PROVINCE / COLUMBIA PLATEAU-BLUE MOUNTAINS PROVINCE / BEAR CREEK BASALT	SAGE HOLLOW	44.4	-116.7	47.6	-121	VOLCANIC ROCK	BASALT			WHOLE ROCK	47.48	XRF			0.59	XRF					17.26	XRF				8.78	XRF									11.23	XRF			9.69	XRF			0.16	XRF
1986	[2857] GOLES G. G. (1986)	samp. 27-4		YELLOWSTONE-SNAKE RIVER PLAIN VOLCANIC PROVINCE / COLUMBIA PLATEAU-BLUE MOUNTAINS PROVINCE / BEAR CREEK BASALT		44.4	-116.7	47.6	-121	VOLCANIC ROCK	BASALT			WHOLE ROCK	50.04	XRF			1.09	XRF					17.09	XRF				10.3	XRF									9.72	XRF			8.11	XRF			0.19	XRF
1986	[2857] GOLES G. G. (1986)	samp. 27-3		YELLOWSTONE-SNAKE RIVER PLAIN VOLCANIC PROVINCE / COLUMBIA PLATEAU-BLUE MOUNTAINS PROVINCE / BEAR CREEK BASALT		44.4	-116.7	47.6	-121	VOLCANIC ROCK	BASALT			WHOLE ROCK	56.12	XRF			1.02	XRF					16.62	XRF				8.1	XRF									6.95	XRF			4.42	XRF			0.15	XRF
1986	[2857] GOLES G. G. (1986)	samp. 27-5		YELLOWSTONE-SNAKE RIVER PLAIN VOLCANIC PROVINCE / COLUMBIA PLATEAU-BLUE MOUNTAINS PROVINCE / BEAR CREEK BASALT		44.4	-116.7	47.6	-121	VOLCANIC ROCK	BASALT			WHOLE ROCK	54.57	XRF			1.67	XRF					16.28	XRF				10.18	XRF									7.55	XRF			3.65	XRF			0.19	XRF
1990	[2864] HOOPER P. R. (1990)	samp. SQB100	9127-SQB 100	YELLOWSTONE-SNAKE RIVER PLAIN VOLCANIC PROVINCE / COLUMBIA PLATEAU-BLUE MOUNTAINS PROVINCE / IMNAHA BASALT-ROCK CREEK FLOW		44.4	-116.7	47.6	-121	VOLCANIC ROCK	BASALT			WHOLE ROCK	48.48	XRF			1.871	XRF					17.2	XRF				13.96	XRF									9.69	XRF			4.99	XRF			0.197	XRF
1990	[2864] HOOPER P. R. (1990)	samp. BUK-1	21418-BUK01	YELLOWSTONE-SNAKE RIVER PLAIN VOLCANIC PROVINCE / COLUMBIA PLATEAU-BLUE MOUNTAINS PROVINCE / IMNAHA BASALT-AMERICAN BAR FLOW	UNIT 2, HAAS HOLLOW, OREGON	45.75	-116.875	45.75	-116.875	VOLCANIC ROCK	BASALT			WHOLE ROCK	50.94	XRF			1.579	XRF					15.36	XRF				12.53	XRF									10.73	XRF			5.44	XRF			0.19	XRF
1990	[2864] HOOPER P. R. (1990)	samp. BUK-5	21407-BUK05	YELLOWSTONE-SNAKE RIVER PLAIN VOLCANIC PROVINCE / COLUMBIA PLATEAU-BLUE MOUNTAINS PROVINCE / IMNAHA BASALT-AMERICAN BAR FLOW	UNIT 4, HAAS HOLLOW, OREGON	45.75	-116.875	45.75	-116.875	VOLCANIC ROCK	BASALT			WHOLE ROCK	50.73	XRF			1.883	XRF					14.3	XRF				13.86	XRF									10.23	XRF			5.3	XRF			0.225	XRF
1990	[2864] HOOPER P. R. (1990)	samp. W-25	21399-W25	YELLOWSTONE-SNAKE RIVER PLAIN VOLCANIC PROVINCE / COLUMBIA PLATEAU-BLUE MOUNTAINS PROVINCE / IMNAHA BASALT-AMERICAN BAR FLOW	UNIT 7, WHITE BIRD, IDAHO	45.875	-116.25	45.875	-116.25	VOLCANIC ROCK	BASALT			WHOLE ROCK	51.07	XRF			3.033	XRF					12.9	XRF				15.71	XRF									8.37	XRF			4.27	XRF			0.236	XRF
1990	[2864] HOOPER P. R. (1990)	samp. BUK-16	21391-BUK16	YELLOWSTONE-SNAKE RIVER PLAIN VOLCANIC PROVINCE / COLUMBIA PLATEAU-BLUE MOUNTAINS PROVINCE / IMNAHA BASALT-ROCK CREEK FLOW	UNIT 1, HAAS HOLLOW, OREGON	45.75	-116.875	45.75	-116.875	VOLCANIC ROCK	BASALT			WHOLE ROCK	49.72	XRF			2.481	XRF					15.07	XRF				13.69	XRF									9.09	XRF			5.59	XRF			0.17	XRF
1990	[2864] HOOPER P. R. (1990)	samp. BUK-21	21364-BUK-21	YELLOWSTONE-SNAKE RIVER PLAIN VOLCANIC PROVINCE / COLUMBIA PLATEAU-BLUE MOUNTAINS PROVINCE / IMNAHA BASALT-LOG CREEK FLOW	HASS HOLLOW, OREGON	45.75	-116.875	45.75	-116.875	VOLCANIC ROCK	BASALT			WHOLE ROCK	49.42	XRF			2.123	XRF					15.32	XRF				13.05	XRF									9.62	XRF			6.68	XRF			0.179	XRF
1990	[2864] HOOPER P. R. (1990)	samp. BUK-22		YELLOWSTONE-SNAKE RIVER PLAIN VOLCANIC PROVINCE / COLUMBIA PLATEAU-BLUE MOUNTAINS PROVINCE / GRANDE RONDE BASALT		44.4	-116.7	47.6	-121	VOLCANIC ROCK	BASALT			WHOLE ROCK	52.76	XRF			2.325	XRF					13.24	XRF				14.58	XRF									8.18	XRF			4.15	XRF			0.219	XRF
1990	[2864] HOOPER P. R. (1990)	samp. I-68		YELLOWSTONE-SNAKE RIVER PLAIN VOLCANIC PROVINCE / COLUMBIA PLATEAU-BLUE MOUNTAINS PROVINCE / GRANDE RONDE BASALT		44.4	-116.7	47.6	-121	VOLCANIC ROCK	BASALT			WHOLE ROCK	54.86	XRF			2.017	XRF					13.71	XRF				13.11	XRF									7.51	XRF			4.02	XRF			0.231	XRF
1990	[2864] HOOPER P. R. (1990)	samp. EP-2	9107-EP-2	YELLOWSTONE-SNAKE RIVER PLAIN VOLCANIC PROVINCE / COLUMBIA PLATEAU-BLUE MOUNTAINS PROVINCE / WANAPUM BASALT-ECKLER MOUNTAIN BASALT	ROBINETTE MOUNTAIN	44.4	-116.7	47.6	-121	VOLCANIC ROCK	BASALT			WHOLE ROCK	50.28	XRF			1.119	XRF					15.42	XRF				11.83	XRF									10.73	XRF			7.46	XRF			0.198	XRF
1990	[2864] HOOPER P. R. (1990)	samp. D-5		YELLOWSTONE-SNAKE RIVER PLAIN VOLCANIC PROVINCE / COLUMBIA PLATEAU-BLUE MOUNTAINS PROVINCE / WANAPUM BASALT-ECKLER MOUNTAIN BASALT	ROBINETTE MOUNTAIN	44.4	-116.7	47.6	-121	VOLCANIC ROCK	BASALT			WHOLE ROCK	50.34	XRF			1.346	XRF					14.96	XRF				12.96	XRF									10.46	XRF			6.42	XRF			0.215	XRF
1990	[2864] HOOPER P. R. (1990)	samp. EP-1		YELLOWSTONE-SNAKE RIVER PLAIN VOLCANIC PROVINCE / COLUMBIA PLATEAU-BLUE MOUNTAINS PROVINCE / WANAPUM BASALT-ECKLER MOUNTAIN BASALT	DODGE MEMBER	46	-117	47	-118	VOLCANIC ROCK	BASALT			WHOLE ROCK	51.67	XRF			1.396	XRF					15.02	XRF				11.34	XRF									10.68	XRF			6.03	XRF			0.168	XRF
1990	[2864] HOOPER P. R. (1990)	samp. HAS-40	21293-HAS040	YELLOWSTONE-SNAKE RIVER PLAIN VOLCANIC PROVINCE / COLUMBIA PLATEAU-BLUE MOUNTAINS PROVINCE / WANAPUM BASALT FORMATION-ECKLER MOUNTAIN MEMBER	SHUMAKER CREEK MEMBER, ASOTIN, WASHINGTON	46.375	-117.125	46.375	-117.125	VOLCANIC ROCK	BASALT			WHOLE ROCK	54.55	XRF			2.564	XRF					13.33	XRF				13.27	XRF									7.08	XRF			2.92	XRF			0.256	XRF
1990	[2864] HOOPER P. R. (1990)	samp. RS-2		YELLOWSTONE-SNAKE RIVER PLAIN VOLCANIC PROVINCE / COLUMBIA PLATEAU-BLUE MOUNTAINS PROVINCE / WANAPUM BASALT FORMATION-FRENCHMAN SPRINGS MEMBER		44.4	-116.7	47.6	-121	VOLCANIC ROCK	BASALT			WHOLE ROCK	51	XRF			3.043	XRF					12.64	XRF				16.11	XRF									8.32	XRF			4.16	XRF			0.227	XRF
1990	[2864] HOOPER P. R. (1990)	samp. K-9040	9128-K-9040	YELLOWSTONE-SNAKE RIVER PLAIN VOLCANIC PROVINCE / COLUMBIA PLATEAU-BLUE MOUNTAINS PROVINCE / WANAPUM BASALT FORMATION	ROZA FLOW	44.4	-116.7	47.6	-121	VOLCANIC ROCK	BASALT			WHOLE ROCK	49.72	XRF			3.122	XRF					13.15	XRF				15.87	XRF									9.03	XRF			4.66	XRF			0.239	XRF
1990	[2864] HOOPER P. R. (1990)	samp. HCO-85	21274-HCO085	YELLOWSTONE-SNAKE RIVER PLAIN VOLCANIC PROVINCE / COLUMBIA PLATEAU-BLUE MOUNTAINS PROVINCE / WANAPUM BASALT FORMATION-PRIEST RAPIDS MEMBER	LOLO FLOW, COLTON, WASHINGTON	46.375	-117.25	46.375	-117.25	VOLCANIC ROCK	BASALT			WHOLE ROCK	49.39	XRF			3.095	XRF					13.25	XRF				15.25	XRF									9.17	XRF			5.4	XRF			0.223	XRF
1990	[2864] HOOPER P. R. (1990)	samp. HCO-86	21251-HCO086	YELLOWSTONE-SNAKE RIVER PLAIN VOLCANIC PROVINCE / COLUMBIA PLATEAU-BLUE MOUNTAINS PROVINCE / SADDLE MOUNTAINS BASALT-UMATILLA MEMBER	SILLUSI, COLTON, WASHINGTON	46.625	-117.25	46.625	-117.25	VOLCANIC ROCK	BASALT			WHOLE ROCK	54.32	XRF			2.764	XRF					13.33	XRF				13.27	XRF									6.49	XRF			2.58	XRF			0.213	XRF
1990	[2864] HOOPER P. R. (1990)	samp. HAS-45	21254-HAS045	YELLOWSTONE-SNAKE RIVER PLAIN VOLCANIC PROVINCE / COLUMBIA PLATEAU-BLUE MOUNTAINS PROVINCE / SADDLE MOUNTAINS BASALT-UMATILLA MEMBER	ASOTIN, WASHINGTON	46.375	-117.125	46.375	-117.125	VOLCANIC ROCK	BASALT			WHOLE ROCK	53.56	XRF			3.241	XRF					13.41	XRF				13.53	XRF									7.24	XRF			2.64	XRF			0.203	XRF
1990	[2864] HOOPER P. R. (1990)	samp. RS-1A	35443-RS-1A	YELLOWSTONE-SNAKE RIVER PLAIN VOLCANIC PROVINCE / COLUMBIA PLATEAU-BLUE MOUNTAINS PROVINCE / SADDLE MOUNTAINS BASALT-POWATKA MEMBER		44.4	-116.7	47.6	-121	VOLCANIC ROCK	BASALT			WHOLE ROCK	53.37	XRF			2.663	XRF					12.88	XRF				14.89	XRF									7	XRF			2.96	XRF			0.252	XRF
1990	[2864] HOOPER P. R. (1990)	samp. HSI-51	21249-HSI051	YELLOWSTONE-SNAKE RIVER PLAIN VOLCANIC PROVINCE / COLUMBIA PLATEAU-BLUE MOUNTAINS PROVINCE / SADDLE MOUNTAINS BASALT-WILBUR CREEK MEMBER	SILCOTT, WASHINGTON	46.5	-117.25	46.5	-117.25	VOLCANIC ROCK	BASALT			WHOLE ROCK	53.76	XRF			1.921	XRF					14.31	XRF				11.81	XRF									8.7	XRF			4.41	XRF			0.181	XRF
1990	[2864] HOOPER P. R. (1990)	samp. HAS-56	35446-HAS-56	YELLOWSTONE-SNAKE RIVER PLAIN VOLCANIC PROVINCE / COLUMBIA PLATEAU-BLUE MOUNTAINS PROVINCE / SADDLE MOUNTAINS BASALT-LAPWAI MEMBER		44.4	-116.7	47.6	-121	VOLCANIC ROCK	BASALT			WHOLE ROCK	51.66	XRF			1.549	XRF					14.86	XRF				11.76	XRF									9.73	XRF			6.41	XRF			0.165	XRF
1990	[2864] HOOPER P. R. (1990)	samp. HAS-57A	21241-HAS057A	YELLOWSTONE-SNAKE RIVER PLAIN VOLCANIC PROVINCE / COLUMBIA PLATEAU-BLUE MOUNTAINS PROVINCE / SADDLE MOUNTAINS BASALT-ASOTIN MEMBER	L. ORCH., WASHINGTON	46.375	-117.125	46.375	-117.125	VOLCANIC ROCK	BASALT			WHOLE ROCK	49.76	XRF			1.404	XRF					16.08	XRF				9.93	XRF									11.99	XRF			8.01	XRF			0.153	XRF
1990	[2864] HOOPER P. R. (1990)	samp. HAS-74	35447-HAS-74	YELLOWSTONE-SNAKE RIVER PLAIN VOLCANIC PROVINCE / COLUMBIA PLATEAU-BLUE MOUNTAINS PROVINCE / SADDLE MOUNTAINS BASALT-SLIPPERY CREEK MEMBER		44.4	-116.7	47.6	-121	VOLCANIC ROCK	BASALT			WHOLE ROCK	51.19	XRF			2.5	XRF					13.61	XRF				13.54	XRF									9.61	XRF			5.46	XRF			0.199	XRF
1990	[2864] HOOPER P. R. (1990)	samp. HAS-51	21236-HAS051	YELLOWSTONE-SNAKE RIVER PLAIN VOLCANIC PROVINCE / COLUMBIA PLATEAU-BLUE MOUNTAINS PROVINCE / SADDLE MOUNTAINS BASALT-LEWISTON ORCHARDS MEMBER	CAP. JOHN RAP., WASHINGTON	46.25	-117.125	46.25	-117.125	VOLCANIC ROCK	BASALT			WHOLE ROCK	48.72	XRF			2.517	XRF					13.85	XRF				13.24	XRF									11.18	XRF			6.9	XRF			0.198	XRF
1990	[2864] HOOPER P. R. (1990)	samp. HAN-03		YELLOWSTONE-SNAKE RIVER PLAIN VOLCANIC PROVINCE / COLUMBIA PLATEAU-BLUE MOUNTAINS PROVINCE / SADDLE MOUNTAINS BASALT-WEISSENFELS RIDGE MEMBER	SLIPPERY CREEK, ANATONE, WASHINGTON	46.25	-117.25	46.25	-117.25	VOLCANIC ROCK	BASALT			WHOLE ROCK	52.69	XRF			1.752	XRF					14.8	XRF				11.5	XRF									9.71	XRF			5.31	XRF			0.156	XRF
1990	[2864] HOOPER P. R. (1990)	samp. HAS-34	21232-HAS034	YELLOWSTONE-SNAKE RIVER PLAIN VOLCANIC PROVINCE / COLUMBIA PLATEAU-BLUE MOUNTAINS PROVINCE / SADDLE MOUNTAINS BASALT-TENMILE CREEK MEMBER	ASOTIN, WASHINGTON	46.375	-117.125	46.375	-117.125	VOLCANIC ROCK	BASALT			WHOLE ROCK	49.61	XRF			3.012	XRF					12.92	XRF				15.19	XRF									9.72	XRF			5.29	XRF			0.225	XRF
1990	[2864] HOOPER P. R. (1990)	samp. CLA-42B	21221-CLA042B	YELLOWSTONE-SNAKE RIVER PLAIN VOLCANIC PROVINCE / COLUMBIA PLATEAU-BLUE MOUNTAINS PROVINCE / SADDLE MOUNTAINS BASALT-POMONA MEMBER	CLARKSTON, WASHINGTON	46.5	-117.125	46.5	-117.125	VOLCANIC ROCK	BASALT			WHOLE ROCK	51.16	XRF			1.647	XRF					14.27	XRF				11.81	XRF									10.85	XRF			7.07	XRF			0.186	XRF
1990	[2864] HOOPER P. R. (1990)	samp. HAS-32	21218-HAS032	YELLOWSTONE-SNAKE RIVER PLAIN VOLCANIC PROVINCE / COLUMBIA PLATEAU-BLUE MOUNTAINS PROVINCE / SADDLE MOUNTAINS BASALT-ELEPHANTS MOUNTAIN MEMBER	ASOTIN, WASHINGTON	46.375	-117.125	46.375	-117.125	VOLCANIC ROCK	BASALT			WHOLE ROCK	50.78	XRF			3.543	XRF					12.44	XRF				16.32	XRF									8.59	XRF			3.95	XRF			0.212	XRF
1990	[2864] HOOPER P. R. (1990)	samp. HWE-03	21214-HWE 03	YELLOWSTONE-SNAKE RIVER PLAIN VOLCANIC PROVINCE / COLUMBIA PLATEAU-BLUE MOUNTAINS PROVINCE / SADDLE MOUNTAINS BASALT-BUFORD MEMBER	WEISS RIDGE, WASHINGTON	46.25	-117.125	46.25	-117.125	VOLCANIC ROCK	BASALT			WHOLE ROCK	54.39	XRF			2.192	XRF					14.03	XRF				11.55	XRF									8.83	XRF			4.7	XRF			0.169	XRF
1990	[2864] HOOPER P. R. (1990)	samp. HAS-25	9123-HAS025	YELLOWSTONE-SNAKE RIVER PLAIN VOLCANIC PROVINCE / COLUMBIA PLATEAU-BLUE MOUNTAINS PROVINCE / SADDLE MOUNTAINS BASALT-LOWER MONUMENTAL MEMBER	ASOTIN QUADRANGLE, WASHINGTON	46.375	-117.125	46.375	-117.125	VOLCANIC ROCK	BASALT			WHOLE ROCK	50.4	XRF			2.962	XRF					13.5	XRF				14.82	XRF									8.93	XRF			4.5	XRF			0.221	XRF
1990	[2864] HOOPER P. R. (1990)	samp. HAS-64	11486-HAS064	YELLOWSTONE-SNAKE RIVER PLAIN VOLCANIC PROVINCE / COLUMBIA PLATEAU-BLUE MOUNTAINS PROVINCE / SADDLE MOUNTAINS BASALT-TAMMANY CREEK MEMBER	ASOTIN QUADRANGLE, WASHINGTON	46.375	-117.125	46.375	-117.125	VOLCANIC ROCK	BASALT			WHOLE ROCK	53.22	XRF			2.747	XRF					13.12	XRF				14.27	XRF									7.88	XRF			3.9	XRF			0.196	XRF
1990	[2864] HOOPER P. R. (1990)	samp. BBJ-309		YELLOWSTONE-SNAKE RIVER PLAIN VOLCANIC PROVINCE / COLUMBIA PLATEAU-BLUE MOUNTAINS PROVINCE / PICTURE GORGE BASALT		44.4	-116.7	47.6	-121	VOLCANIC ROCK	BASALT			WHOLE ROCK	50.7	XRF			1.904	XRF					13.67	XRF				15	XRF									9.36	XRF			5.09	XRF			0.228	XRF
1990	[2864] HOOPER P. R. (1990)	samp. BBJ-311		YELLOWSTONE-SNAKE RIVER PLAIN VOLCANIC PROVINCE / COLUMBIA PLATEAU-BLUE MOUNTAINS PROVINCE / PICTURE GORGE BASALT		44.4	-116.7	47.6	-121	VOLCANIC ROCK	BASALT			WHOLE ROCK	48.87	XRF			1.297	XRF					16.4	XRF				11.55	XRF									11.32	XRF			7.33	XRF			0.176	XRF
1990	[2864] HOOPER P. R. (1990)	samp. BBJ-314		YELLOWSTONE-SNAKE RIVER PLAIN VOLCANIC PROVINCE / COLUMBIA PLATEAU-BLUE MOUNTAINS PROVINCE / PICTURE GORGE BASALT		44.4	-116.7	47.6	-121	VOLCANIC ROCK	BASALT			WHOLE ROCK	51.2	XRF			1.934	XRF					13.9	XRF				14.64	XRF									9.43	XRF			4.8	XRF			0.224	XRF
1990	[2864] HOOPER P. R. (1990)	samp. PD-1	20027-PD-1	YELLOWSTONE-SNAKE RIVER PLAIN VOLCANIC PROVINCE / COLUMBIA PLATEAU-BLUE MOUNTAINS PROVINCE / PICTURE GORGE BASALT-PRINEVILLE BASALT	PRINEVILLE DAM SECTION, CENTRAL OREGON	44.51	-120.84	44.51	-120.84	VOLCANIC ROCK	BASALT			WHOLE ROCK	51.33	XRF			2.69	XRF					13.52	XRF				13.47	XRF									8.06	XRF			4.44	XRF			0.237	XRF
1990	[2864] HOOPER P. R. (1990)	samp. PD-5	20027-PD-5	YELLOWSTONE-SNAKE RIVER PLAIN VOLCANIC PROVINCE / COLUMBIA PLATEAU-BLUE MOUNTAINS PROVINCE / PICTURE GORGE BASALT-PRINEVILLE BASALT	PRINEVILLE DAM SECTION, CENTRAL OREGON	44.51	-120.84	44.51	-120.84	VOLCANIC ROCK	BASALT			WHOLE ROCK	51.41	XRF			2.644	XRF					13.57	XRF				13.25	XRF									8.02	XRF			4.53	XRF			0.242	XRF
1990	[2864] HOOPER P. R. (1990)	samp. PD-10	20027-PD-10	YELLOWSTONE-SNAKE RIVER PLAIN VOLCANIC PROVINCE / COLUMBIA PLATEAU-BLUE MOUNTAINS PROVINCE / PICTURE GORGE BASALT-PRINEVILLE BASALT	PRINEVILLE DAM SECTION, CENTRAL OREGON	44.51	-120.84	44.51	-120.84	VOLCANIC ROCK	BASALT			WHOLE ROCK	51.07	XRF			2.639	XRF					13.56	XRF				13.61	XRF									1.95	XRF			4.58	XRF			0.239	XRF
1990	[2864] HOOPER P. R. (1990)	samp. PD-12	20027-PD-12	YELLOWSTONE-SNAKE RIVER PLAIN VOLCANIC PROVINCE / COLUMBIA PLATEAU-BLUE MOUNTAINS PROVINCE / PICTURE GORGE BASALT-PRINEVILLE BASALT	PRINEVILLE DAM SECTION, CENTRAL OREGON	44.51	-120.84	44.51	-120.84	VOLCANIC ROCK	BASALT			WHOLE ROCK	50.94	XRF			2.671	XRF					13.55	XRF				13.6	XRF									8.05	XRF			4.52	XRF			0.241	XRF
1990	[2864] HOOPER P. R. (1990)	samp. LS-1		YELLOWSTONE-SNAKE RIVER PLAIN VOLCANIC PROVINCE / COLUMBIA PLATEAU-BLUE MOUNTAINS PROVINCE / PICTURE GORGE BASALT-PRINEVILLE BASALT	PRINEVILLE DAM SECTION, CENTRAL OREGON	44.51	-120.84	44.51	-120.84	VOLCANIC ROCK	BASALT			WHOLE ROCK	51.02	XRF			2.745	XRF					13.8	XRF				13.08	XRF									8.3	XRF			4.33	XRF			0.249	XRF
1990	[2864] HOOPER P. R. (1990)	samp. LS-2		YELLOWSTONE-SNAKE RIVER PLAIN VOLCANIC PROVINCE / COLUMBIA PLATEAU-BLUE MOUNTAINS PROVINCE / PICTURE GORGE BASALT-PRINEVILLE BASALT	PRINEVILLE DAM SECTION, CENTRAL OREGON	44.51	-120.84	44.51	-120.84	VOLCANIC ROCK	BASALT			WHOLE ROCK	54.76	XRF			2.428	XRF					14.05	XRF				10.79	XRF									6.25	XRF			3.34	XRF			0.224	XRF
1990	[2864] HOOPER P. R. (1990)	samp. PH80-124		YELLOWSTONE-SNAKE RIVER PLAIN VOLCANIC PROVINCE / COLUMBIA PLATEAU-BLUE MOUNTAINS PROVINCE / POWDER RIVER BASALT		44.5	-117	45	-118	VOLCANIC ROCK	BASALT			WHOLE ROCK	51.4	XRF			1.37	XRF					15.68	XRF				9.9	XRF									9.76	XRF			8.08	XRF			0.148	XRF
1990	[2864] HOOPER P. R. (1990)	samp. PH80-126		YELLOWSTONE-SNAKE RIVER PLAIN VOLCANIC PROVINCE / COLUMBIA PLATEAU-BLUE MOUNTAINS PROVINCE / POWDER RIVER BASALT		44.5	-117	45	-118	VOLCANIC ROCK	BASALT			WHOLE ROCK	50.75	XRF			1.388	XRF					15.52	XRF				10.47	XRF									9.4	XRF			9.07	XRF			0.149	XRF
1990	[2864] HOOPER P. R. (1990)	samp. PH80-092		YELLOWSTONE-SNAKE RIVER PLAIN VOLCANIC PROVINCE / COLUMBIA PLATEAU-BLUE MOUNTAINS PROVINCE / POWDER RIVER BASALT		44.5	-117	45	-118	VOLCANIC ROCK	BASALT			WHOLE ROCK	60.64	XRF			1.031	XRF					16.31	XRF				7.17	XRF									6.06	XRF			3.06	XRF			0.126	XRF
1990	[2864] HOOPER P. R. (1990)	samp. PH80-113		YELLOWSTONE-SNAKE RIVER PLAIN VOLCANIC PROVINCE / COLUMBIA PLATEAU-BLUE MOUNTAINS PROVINCE / POWDER RIVER BASALT		44.5	-117	45	-118	VOLCANIC ROCK	BASALT			WHOLE ROCK	53.3	XRF			1.498	XRF					17.46	XRF				7.49	XRF									10.68	XRF			5.47	XRF			0.103	XRF
1990	[2864] HOOPER P. R. (1990)	samp. PH80-133		YELLOWSTONE-SNAKE RIVER PLAIN VOLCANIC PROVINCE / COLUMBIA PLATEAU-BLUE MOUNTAINS PROVINCE / POWDER RIVER BASALT		44.5	-117	45	-118	VOLCANIC ROCK	BASALT			WHOLE ROCK	54.56	XRF			1.193	XRF					17.08	XRF				8.9	XRF									8.51	XRF			5.13	XRF			0.13	XRF
1990	[2864] HOOPER P. R. (1990)	samp. BX6043		YELLOWSTONE-SNAKE RIVER PLAIN VOLCANIC PROVINCE / COLUMBIA PLATEAU-BLUE MOUNTAINS PROVINCE / WEISER BASALT	STAR BUTTE	44	-116	45	-117	VOLCANIC ROCK	BASALT			WHOLE ROCK	50	XRF			1.622	XRF					16.25	XRF				10.92	XRF									9.59	XRF			7.6	XRF			0.175	XRF
1990	[2864] HOOPER P. R. (1990)	samp. BX6110		YELLOWSTONE-SNAKE RIVER PLAIN VOLCANIC PROVINCE / COLUMBIA PLATEAU-BLUE MOUNTAINS PROVINCE / WEISER BASALT	STAR BUTTE	44	-116	45	-117	VOLCANIC ROCK	BASALT			WHOLE ROCK	48.61	XRF			2.169	XRF					16.16	XRF				11.23	XRF									10.49	XRF			7.01	XRF			0.162	XRF
1990	[2864] HOOPER P. R. (1990)	samp. BX6123		YELLOWSTONE-SNAKE RIVER PLAIN VOLCANIC PROVINCE / COLUMBIA PLATEAU-BLUE MOUNTAINS PROVINCE / WEISER BASALT	SUGAR LOAF	44	-116	45	-117	VOLCANIC ROCK	BASALT			WHOLE ROCK	54.5	XRF			1.284	XRF					17.76	XRF				8.05	XRF									9.86	XRF			3.59	XRF			0.132	XRF
1990	[2864] HOOPER P. R. (1990)	samp. BX6000		YELLOWSTONE-SNAKE RIVER PLAIN VOLCANIC PROVINCE / COLUMBIA PLATEAU-BLUE MOUNTAINS PROVINCE / WEISER BASALT	CAMBRIDGE	44	-116	45	-117	VOLCANIC ROCK	BASALT			WHOLE ROCK	48.18	XRF			1.747	XRF					16.39	XRF				11.58	XRF									11.27	XRF			7.68	XRF			0.164	XRF
1990	[2864] HOOPER P. R. (1990)	samp. BX6005		YELLOWSTONE-SNAKE RIVER PLAIN VOLCANIC PROVINCE / COLUMBIA PLATEAU-BLUE MOUNTAINS PROVINCE / WEISER BASALT	CAMBRIDGE	44	-116	45	-117	VOLCANIC ROCK	BASALT			WHOLE ROCK	51.93	XRF			1.674	XRF					16.13	XRF				10.49	XRF									7.61	XRF			5.92	XRF			0.194	XRF
1990	[2864] HOOPER P. R. (1990)	samp. X20		YELLOWSTONE-SNAKE RIVER PLAIN VOLCANIC PROVINCE / COLUMBIA PLATEAU-BLUE MOUNTAINS PROVINCE / WEISER BASALT	CUDDY MOUNTAIN	44	-116	45	-117	VOLCANIC ROCK	BASALT			WHOLE ROCK	43.25	XRF			3.567	XRF					12.85	XRF				13.37	XRF									11.71	XRF			11.46	XRF			0.161	XRF
1990	[2864] HOOPER P. R. (1990)	samp. X21		YELLOWSTONE-SNAKE RIVER PLAIN VOLCANIC PROVINCE / COLUMBIA PLATEAU-BLUE MOUNTAINS PROVINCE / WEISER BASALT		44	-116	45	-117	VOLCANIC ROCK	BASALT			WHOLE ROCK	70.97	XRF			0.435	XRF					15.31	XRF				2.81	XRF									1.76	XRF			0.19	XRF			0.022	XRF
2000	[2882] DEPAOLO D. J.(2000) [GeoReM [2156] ]	samp. TPV-2		BASIN AND RANGE - GREAT BASIN / GREAT BASIN / NEVADA	LAKE MEAD EXTENSIONAL AREA, UPPER PATSY MINE	35.7967	-114.7883	35.7967	-114.7883	VOLCANIC ROCK	BASALT			WHOLE ROCK	55.7	XRF			1.3	XRF															6.12	XRF								3.91	XRF
2000	[2882] DEPAOLO D. J.(2000) [GeoReM [2156] ]	samp. TPV-8		BASIN AND RANGE - GREAT BASIN / GREAT BASIN / NEVADA	LAKE MEAD EXTENSIONAL AREA, LOWER PATSY MINE	35.5767	-114.7933	35.5767	-114.7933	VOLCANIC ROCK	BASALT			WHOLE ROCK	55.1	XRF			1.17	XRF															5.59	XRF								5.65	XRF
2000	[2882] DEPAOLO D. J.(2000) [GeoReM [2156] ]	samp. TDM-2		BASIN AND RANGE - GREAT BASIN / GREAT BASIN / NEVADA	LAKE MEAD EXTENSIONAL AREA, DAVIS MINE	35.7983	-114.795	35.7983	-114.795	VOLCANIC ROCK	BASALT			WHOLE ROCK	53.5	XRF			1.52	XRF															7.65	XRF								6.65	XRF
2000	[2882] DEPAOLO D. J.(2000) [GeoReM [2156] ]	samp. TDM-5		BASIN AND RANGE - GREAT BASIN / GREAT BASIN / NEVADA	LAKE MEAD EXTENSIONAL AREA, DAVIS MINE	35.7983	-114.795	35.7983	-114.795	VOLCANIC ROCK	BASALT			WHOLE ROCK	52	XRF			1.62	XRF															7.93	XRF								6.99	XRF
2000	[2882] DEPAOLO D. J.(2000) [GeoReM [2156] ]	samp. TDM-9	10103-TDM-9	BASIN AND RANGE - GREAT BASIN / GREAT BASIN / NEVADA	LAKE MEAD EXTENSIONAL AREA, DAVIS MINE	35.7983	-114.795	35.7983	-114.795	VOLCANIC ROCK	BASALT			WHOLE ROCK	55.3	XRF			1.37	XRF															7.02	XRF								5.15	XRF
2000	[2882] DEPAOLO D. J.(2000) [GeoReM [2156] ]	samp. 714-35		BASIN AND RANGE - GREAT BASIN / GREAT BASIN / NEVADA / HAMBLIN-CLEOPATRA VOLCANO	LAKE MEAD EXTENSIONAL AREA, DIKE	35.6617	-114.6617	35.6617	-114.6617	VOLCANIC ROCK	BASALT			WHOLE ROCK	45	XRF			2.9	XRF															9.76	XRF								6.98	XRF
2000	[2882] DEPAOLO D. J.(2000) [GeoReM [2156] ]	samp. TMV-1		BASIN AND RANGE - GREAT BASIN / GREAT BASIN / NEVADA	LAKE MEAD EXTENSIONAL AREA, HILL EAST OF CALLVILLE BAY ROAD	36.1667	-114.7267	36.1667	-114.7267	VOLCANIC ROCK	BASALT			WHOLE ROCK	56.5	XRF			1.14	XRF															8.29	XRF								4.24	XRF
2000	[2882] DEPAOLO D. J.(2000) [GeoReM [2156] ]	samp. TMF-5		BASIN AND RANGE - GREAT BASIN / GREAT BASIN / NEVADA	LAKE MEAD EXTENSIONAL AREA, MALPAIS MESA AREA	35.805	-114.635	35.805	-114.635	VOLCANIC ROCK	BASALT			WHOLE ROCK	49.9	XRF			1.28	XRF															11.51	XRF								7.7	XRF
2000	[2882] DEPAOLO D. J.(2000) [GeoReM [2156] ]	samp. TMF-9		BASIN AND RANGE - GREAT BASIN / GREAT BASIN / NEVADA	LAKE MEAD EXTENSIONAL AREA, MALPAIS MESA AREA	35.805	-114.635	35.805	-114.635	VOLCANIC ROCK	BASALT			WHOLE ROCK	49.4	XRF			1.25	XRF															11.57	XRF								7.12	XRF
2000	[2882] DEPAOLO D. J.(2000) [GeoReM [2156] ]	samp. TMF-2		BASIN AND RANGE - GREAT BASIN / GREAT BASIN / NEVADA	LAKE MEAD EXTENSIONAL AREA, HIGHWAY 93, SOUTH OF HOOVER DAM	35.9517	-114.6483	35.9517	-114.6483	VOLCANIC ROCK	BASALT			WHOLE ROCK	47.5	XRF			1.89	XRF															9.7	XRF								5.77	XRF
2000	[2882] DEPAOLO D. J.(2000) [GeoReM [2156] ]	samp. TTID-1		BASIN AND RANGE - GREAT BASIN / GREAT BASIN / NEVADA	LAKE MEAD EXTENSIONAL AREA, DIKE EAST OF HIGHWAY 93	35.94	-114.64	35.94	-114.64	VOLCANIC ROCK	BASALT			WHOLE ROCK	45.8	XRF			2.93	XRF															8.96	XRF								4.07	XRF
2000	[2882] DEPAOLO D. J.(2000) [GeoReM [2156] ]	samp. 91-23		BASIN AND RANGE - GREAT BASIN / GREAT BASIN / NEVADA	LAKE MEAD EXTENSIONAL AREA, QUAIL SPRING WASH	36.2633	-114.265	36.2633	-114.265	VOLCANIC ROCK	BASALT			WHOLE ROCK	48.1	XRF			1.67	XRF															10.89	XRF								7.74	XRF
2000	[2882] DEPAOLO D. J.(2000) [GeoReM [2156] ]	samp. 91-24		BASIN AND RANGE - GREAT BASIN / GREAT BASIN / NEVADA	LAKE MEAD EXTENSIONAL AREA, DIKE WEST OF QUAIL SPRING WASH	36.27	-114.275	36.27	-114.275	VOLCANIC ROCK	BASALT			WHOLE ROCK	48.7	XRF			1.55	XRF															8.21	XRF								7	XRF
2000	[2882] DEPAOLO D. J.(2000) [GeoReM [2156] ]	samp. 91-25		BASIN AND RANGE - GREAT BASIN / GREAT BASIN / NEVADA	LAKE MEAD EXTENSIONAL AREA, GOLD BUTTE	36.265	-114.25	36.265	-114.25	VOLCANIC ROCK	BASALT			WHOLE ROCK	47.7	XRF			1.59	XRF															10.98	XRF								8.35	XRF
2000	[2882] DEPAOLO D. J.(2000) [GeoReM [2156] ]	samp. 91-26		BASIN AND RANGE - GREAT BASIN / GREAT BASIN / ARIZONA	LAKE MEAD EXTENSIONAL AREA, ST. THOMAS GAP	36.37	-114.0183	36.37	-114.0183	VOLCANIC ROCK	BASALT			WHOLE ROCK	49.2	XRF			1.38	XRF															11.48	XRF								7.69	XRF
2000	[2882] DEPAOLO D. J.(2000) [GeoReM [2156] ]	samp. 91-27		BASIN AND RANGE - GREAT BASIN / GREAT BASIN / ARIZONA / MUD MOUNTAIN	LAKE MEAD EXTENSIONAL AREA	36.655	-113.79	36.655	-113.79	VOLCANIC ROCK	BASALT			WHOLE ROCK	50.1	XRF			1.98	XRF															11.16	XRF								7.66	XRF
2000	[2882] DEPAOLO D. J.(2000) [GeoReM [2156] ]	samp. 91-29		BASIN AND RANGE - GREAT BASIN / GREAT BASIN / ARIZONA / MUD MOUNTAIN	LAKE MEAD EXTENSIONAL AREA	36.655	-113.79	36.655	-113.79	VOLCANIC ROCK	BASALT			WHOLE ROCK	50.7	XRF			2.09	XRF															11.14	XRF								6.77	XRF
2000	[2882] DEPAOLO D. J.(2000) [GeoReM [2156] ]	samp. 91-30		BASIN AND RANGE - GREAT BASIN / GREAT BASIN / ARIZONA / MUD MOUNTAIN	LAKE MEAD EXTENSIONAL AREA	36.6567	-113.7917	36.6567	-113.7917	VOLCANIC ROCK	BASALT			WHOLE ROCK	47.6	XRF			2.39	XRF															11.43	XRF								6.35	XRF
2000	[2882] DEPAOLO D. J.(2000) [GeoReM [2156] ]	samp. 91-31		BASIN AND RANGE - GREAT BASIN / GREAT BASIN / ARIZONA / MUD MOUNTAIN	LAKE MEAD EXTENSIONAL AREA	36.6567	-113.7917	36.6567	-113.7917	VOLCANIC ROCK	BASALT			WHOLE ROCK	49.6	XRF			2.09	XRF															10.94	XRF								7.72	XRF
2000	[2882] DEPAOLO D. J.(2000) [GeoReM [2156] ]	samp. 91-32		BASIN AND RANGE - GREAT BASIN / GREAT BASIN / ARIZONA / MUD MOUNTAIN	LAKE MEAD EXTENSIONAL AREA	36.6567	-113.7917	36.6567	-113.7917	VOLCANIC ROCK	BASALT			WHOLE ROCK	49.4	XRF			2.15	XRF															11.25	XRF								7.49	XRF
2000	[2882] DEPAOLO D. J.(2000) [GeoReM [2156] ]	samp. 91-33		BASIN AND RANGE - GREAT BASIN / GREAT BASIN / ARIZONA	LAKE MEAD EXTENSIONAL AREA, COTTONWOOD WASH	36.645	-113.9067	36.645	-113.9067	VOLCANIC ROCK	BASALT			WHOLE ROCK	49.7	XRF			1.44	XRF															11.18	XRF								7.13	XRF
2000	[2882] DEPAOLO D. J.(2000) [GeoReM [2156] ]	samp. 91-34		BASIN AND RANGE - GREAT BASIN / GREAT BASIN / ARIZONA	LAKE MEAD EXTENSIONAL AREA, COTTONWOOD WASH	36.645	-113.9067	36.645	-113.9067	VOLCANIC ROCK	BASALT			WHOLE ROCK	49.4	XRF			1.49	XRF															11.1	XRF								6.18	XRF
2000	[2882] DEPAOLO D. J.(2000) [GeoReM [2156] ]	samp. 91-5D		BASIN AND RANGE - GREAT BASIN / GREAT BASIN / CALIFORNIA	MOJAVE DESERT, SLEEPING BEAUTY MOUNTAIN	34.7467	-116.2422	34.7467	-116.2422	VOLCANIC ROCK	BASALT			WHOLE ROCK	57.5	XRF			1.06	XRF															7.26	XRF								5.17	XRF
2000	[2882] DEPAOLO D. J.(2000) [GeoReM [2156] ]	samp. 91-9		BASIN AND RANGE - GREAT BASIN / GREAT BASIN / CALIFORNIA	MOJAVE DESERT, PIUTE RANGE	35.0938	-114.9867	35.0938	-114.9867	VOLCANIC ROCK	BASALT			WHOLE ROCK	55.3	XRF			1.23	XRF															6.34	XRF								4.09	XRF
2000	[2882] DEPAOLO D. J.(2000) [GeoReM [2156] ]	samp. 91-12		BASIN AND RANGE - GREAT BASIN / GREAT BASIN / CALIFORNIA	MOJAVE DESERT, OUTLIER IN VALLEY EAST OF 91-9	35.1133	-114.9667	35.1133	-114.9667	VOLCANIC ROCK	BASALT			WHOLE ROCK	53.6	XRF			1.15	XRF															6.8	XRF								4.81	XRF
2000	[2882] DEPAOLO D. J.(2000) [GeoReM [2156] ]	samp. 91-14		BASIN AND RANGE - GREAT BASIN / GREAT BASIN / ARIZONA	COLORADO RIVER CORRIDOR, NORTH OF LAKE HAVASU CITY, HIGHWAY 95	34.775	-114.355	34.775	-114.355	VOLCANIC ROCK	BASALT			WHOLE ROCK	55.9	XRF			1.25	XRF															6.2	XRF								4.06	XRF
2000	[2882] DEPAOLO D. J.(2000) [GeoReM [2156] ]	samp. 91-16		BASIN AND RANGE - GREAT BASIN / GREAT BASIN / ARIZONA	COLORADO RIVER CORRIDOR, HAVASU CITY, HIGHWAY 95	34.6833	-114.3133	34.775	-114.355	VOLCANIC ROCK	BASALT			WHOLE ROCK	53.2	XRF			1.32	XRF															7.28	XRF								5.25	XRF
2000	[2882] DEPAOLO D. J.(2000) [GeoReM [2156] ]	samp. 91-49		BASIN AND RANGE - GREAT BASIN / GREAT BASIN / ARIZONA	COLORADO RIVER CORRIDOR	34.4167	-113.675	34.4167	-113.675	VOLCANIC ROCK	BASALT			WHOLE ROCK	56.9	XRF			1.02	XRF															7.42	XRF								5.07	XRF
2000	[2882] DEPAOLO D. J.(2000) [GeoReM [2156] ]	samp. 91-51		BASIN AND RANGE - GREAT BASIN / GREAT BASIN / ARIZONA	COLORADO RIVER CORRIDOR	34.4083	-113.8733	34.4083	-113.8733	VOLCANIC ROCK	BASALT			WHOLE ROCK	48.6	XRF			2.38	XRF															11.36	XRF								5.82	XRF
2000	[2882] DEPAOLO D. J.(2000) [GeoReM [2156] ]	samp. 91-52		BASIN AND RANGE - GREAT BASIN / GREAT BASIN / ARIZONA	COLORADO RIVER CORRIDOR	34.3512	-113.81	34.3512	-113.81	VOLCANIC ROCK	BASALT			WHOLE ROCK	52	XRF			1.38	XRF															8.5	XRF								5.38	XRF
2000	[2882] DEPAOLO D. J.(2000) [GeoReM [2156] ]	samp. 91-53		BASIN AND RANGE - GREAT BASIN / GREAT BASIN / ARIZONA	COLORADO RIVER CORRIDOR	34.46	-113.9383	34.46	-113.9383	VOLCANIC ROCK	BASALT			WHOLE ROCK	47.7	XRF			2.11	XRF															9.94	XRF								6.94	XRF
2000	[2882] DEPAOLO D. J.(2000) [GeoReM [2156] ]	samp. 91-19		BASIN AND RANGE - GREAT BASIN / GREAT BASIN / ARIZONA / PRE-PEACH SPRING TUFF	COLORADO RIVER CORRIDOR	35.1733	-114.0717	35.1733	-114.0717	VOLCANIC ROCK	BASALT			WHOLE ROCK	58.9	XRF			1.1	XRF															5.63	XRF								5.01	XRF
2000	[2882] DEPAOLO D. J.(2000) [GeoReM [2156] ]	samp. 91-20		BASIN AND RANGE - GREAT BASIN / GREAT BASIN / ARIZONA / PRE-PEACH SPRING TUFF	COLORADO RIVER CORRIDOR	35.2067	-114.1	35.9833	-114.1	VOLCANIC ROCK	BASALT			WHOLE ROCK	58.8	XRF			1.16	XRF															5.62	XRF								3.7	XRF
2000	[2882] DEPAOLO D. J.(2000) [GeoReM [2156] ]	samp. 91-41		BASIN AND RANGE - GREAT BASIN / GREAT BASIN / CALIFORNIA	SOUTHERN DEATH VALLEY REGION, SHOSHONE	35.9717	-116.27	35.9833	-116.27	VOLCANIC ROCK	BASALT			WHOLE ROCK	54.6	XRF			1.5	XRF															7.92	XRF								4.71	XRF
2000	[2882] DEPAOLO D. J.(2000) [GeoReM [2156] ]	samp. 91-42		BASIN AND RANGE - GREAT BASIN / GREAT BASIN / CALIFORNIA	SOUTHERN DEATH VALLEY REGION, WEST OF SHOSHONE	35.915	-116.3733	35.9717	-116.3733	VOLCANIC ROCK	BASALT			WHOLE ROCK	57.4	XRF			1.24	XRF															6.28	XRF								3.92	XRF
2000	[2882] DEPAOLO D. J.(2000) [GeoReM [2156] ]	samp. 91-43		BASIN AND RANGE - GREAT BASIN / GREAT BASIN / CALIFORNIA / FUNERAL FORMATION	SOUTHERN DEATH VALLEY REGION	35.915	-116.695	35.94	-116.695	VOLCANIC ROCK	BASALT			WHOLE ROCK	53.6	XRF			1.53	XRF															8.18	XRF								3.7	XRF
2000	[2882] DEPAOLO D. J.(2000) [GeoReM [2156] ]	samp. 91-44		BASIN AND RANGE - GREAT BASIN / GREAT BASIN / CALIFORNIA / CINDER HILL	SOUTHERN DEATH VALLEY REGION	35.6967	-116.73	35.94	-116.73	VOLCANIC ROCK	BASALT			WHOLE ROCK	50.5	XRF			1.88	XRF															9.71	XRF								4.86	XRF
2000	[2882] DEPAOLO D. J.(2000) [GeoReM [2156] ]	samp. 91-47		BASIN AND RANGE - GREAT BASIN / GREAT BASIN / CALIFORNIA	SOUTHERN DEATH VALLEY REGION, LOST L. DRAINAGE, S. OWLSHEAD MOUNTAINS	35.6967	-116.82	35.9833	-116.82	VOLCANIC ROCK	BASALT			WHOLE ROCK	55.9	XRF			0.99	XRF															5.63	XRF								3.55	XRF
2000	[2882] DEPAOLO D. J.(2000) [GeoReM [2156] ]	samp. 91-54		BASIN AND RANGE - GREAT BASIN / GREAT BASIN / NEVADA	NEVADA-CALIFORNIA BORDER AREA, CLAYTON VALLEY	37.8167	-117.66	37.8167	-117.66	VOLCANIC ROCK	BASALT			WHOLE ROCK	47.7	XRF			1.85	XRF															9.09	XRF								7.28	XRF
2000	[2882] DEPAOLO D. J.(2000) [GeoReM [2156] ]	samp. 91-55		BASIN AND RANGE - GREAT BASIN / GREAT BASIN / NEVADA	NEVADA-CALIFORNIA BORDER AREA, CLAYTON VALLEY	37.835	-117.6667	37.835	-117.6667	VOLCANIC ROCK	BASALT			WHOLE ROCK	47.5	XRF			1.1	XRF															7.56	XRF								6.78	XRF
2000	[2882] DEPAOLO D. J.(2000) [GeoReM [2156] ]	samp. 91-56		BASIN AND RANGE - GREAT BASIN / GREAT BASIN / NEVADA	NEVADA-CALIFORNIA BORDER AREA, WEST OF COALDALE	37.925	-118.13	37.925	-118.13	VOLCANIC ROCK	BASALT			WHOLE ROCK	52.7	XRF			1.18	XRF															6.2	XRF								6.64	XRF
2000	[2882] DEPAOLO D. J.(2000) [GeoReM [2156] ]	samp. 91-57		BASIN AND RANGE - GREAT BASIN / GREAT BASIN / NEVADA	NEVADA-CALIFORNIA BORDER AREA, WEST OF MONTGOMERY PASS	37.96	-118.3467	37.96	-118.3467	VOLCANIC ROCK	BASALT			WHOLE ROCK	53.9	XRF			1.34	XRF															7.08	XRF								4.81	XRF
2000	[2882] DEPAOLO D. J.(2000) [GeoReM [2156] ]	samp. 91-58		BASIN AND RANGE - GREAT BASIN / GREAT BASIN / CALIFORNIA	NEVADA-CALIFORNIA BORDER AREA, RODGE NORTH OF AURORA CANYON ROAD	38.28	-119.1567	38.28	-119.1567	VOLCANIC ROCK	BASALT			WHOLE ROCK	53.7	XRF			1.07	XRF															7.41	XRF								5.73	XRF
2000	[2882] DEPAOLO D. J.(2000) [GeoReM [2156] ]	samp. 91-59		BASIN AND RANGE - GREAT BASIN / GREAT BASIN / CALIFORNIA	NEVADA-CALIFORNIA BORDER AREA, RODGE NORTH OF AURORA CANYON ROAD	38.2683	-119.1983	38.2683	-119.1983	VOLCANIC ROCK	BASALT			WHOLE ROCK	59.9	XRF			0.72	XRF															5.05	XRF								3.12	XRF
2000	[2882] DEPAOLO D. J.(2000) [GeoReM [2156] ]	samp. 91-60		BASIN AND RANGE - GREAT BASIN / GREAT BASIN / CALIFORNIA / MOUNT BIEDERMAN FORMATION	NEVADA-CALIFORNIA BORDER AREA, SOUTH OF BODIE	38.1667	-119.1217	38.1667	-119.1217	VOLCANIC ROCK	BASALT			WHOLE ROCK	53.7	XRF			1.22	XRF															6.47	XRF								2.5	XRF
2000	[2882] DEPAOLO D. J.(2000) [GeoReM [2156] ]	samp. 91-61		BASIN AND RANGE - GREAT BASIN / GREAT BASIN / CALIFORNIA / RANCHERIA TUFF	NEVADA-CALIFORNIA BORDER AREA	38.1467	-119.2	38.1467	-119.2	VOLCANIC ROCK	BASALT			WHOLE ROCK	54.1	XRF			1.2	XRF															6.62	XRF								3.28	XRF
2000	[2882] DEPAOLO D. J.(2000) [GeoReM [2156] ]	samp. 91-62		BASIN AND RANGE - GREAT BASIN / GREAT BASIN / CALIFORNIA	NEVADA-CALIFORNIA BORDER AREA, TURNOFF TO HOT CREEK, HIGHWAY 395	37.6317	-118.8633	37.6317	-118.8633	VOLCANIC ROCK	BASALT			WHOLE ROCK	48.9	XRF			1.5	XRF															8.64	XRF								6.65	XRF
2000	[2882] DEPAOLO D. J.(2000) [GeoReM [2156] ]	samp. 91-63		BASIN AND RANGE - GREAT BASIN / SIERRA NEVADA / CALIFORNIA / BIG PINE VOLCANIC FIELD	CRATER MOUNTAIN	37.0933	-118.265	37.0933	-118.265	VOLCANIC ROCK	BASALT			WHOLE ROCK	52.2	XRF			1.32	XRF															7.25	XRF								6.63	XRF
2000	[2882] DEPAOLO D. J.(2000) [GeoReM [2156] ]	samp. 91-64		BASIN AND RANGE - GREAT BASIN / SIERRA NEVADA / CALIFORNIA / BIG PINE VOLCANIC FIELD	RED MOUNTAIN	37.02	-118.2317	37.02	-118.2317	VOLCANIC ROCK	BASALT			WHOLE ROCK	51.9	XRF			1.34	XRF															6.87	XRF								6.35	XRF
2000	[2882] DEPAOLO D. J.(2000) [GeoReM [2156] ]	samp. ECDP		BASIN AND RANGE - GREAT BASIN / GREAT BASIN / CALIFORNIA	EASTERN SIERRA EXTENSIONAL AREA, FATHER CROWLEY OVERLOOK	36.3467	-117.4917	36.3467	-117.4917	VOLCANIC ROCK	BASALT			WHOLE ROCK	51.3	XRF			1.16	XRF															7.01	XRF								6.52	XRF
2000	[2882] DEPAOLO D. J.(2000) [GeoReM [2156] ]	samp. 91-65		BASIN AND RANGE - GREAT BASIN / GREAT BASIN / CALIFORNIA	EASTERN SIERRA EXTENSIONAL AREA, DARWI PLATEAU, ROAD TO SALINE VALLEY	36.4	-117.6283	36.4	-117.6283	VOLCANIC ROCK	BASALT			WHOLE ROCK	50.9	XRF			1.36	XRF															7.91	XRF								5.05	XRF
2000	[2882] DEPAOLO D. J.(2000) [GeoReM [2156] ]	samp. 91-66		BASIN AND RANGE - GREAT BASIN / GREAT BASIN / CALIFORNIA	EASTERN SIERRA EXTENSIONAL AREA, SOUTH OF HIGHWAY 190-136 JUNCTION	36.3933	-117.8067	36.3933	-117.8067	VOLCANIC ROCK	BASALT			WHOLE ROCK	48.6	XRF			1.83	XRF															8.88	XRF								6.81	XRF
2000	[2882] DEPAOLO D. J.(2000) [GeoReM [2156] ]	samp. 91-67		BASIN AND RANGE - GREAT BASIN / GREAT BASIN / CALIFORNIA	EASTERN SIERRA EXTENSIONAL AREA	36.2717	-117.76	36.2717	-117.76	VOLCANIC ROCK	BASALT			WHOLE ROCK	51.5	XRF			1.43	XRF															7.72	XRF								5.88	XRF
2000	[2882] DEPAOLO D. J.(2000) [GeoReM [2156] ]	samp. 91-68		BASIN AND RANGE - GREAT BASIN / GREAT BASIN / CALIFORNIA	EASTERN SIERRA EXTENSIONAL AREA, EAST OF LITTLE LAKE	35.9617	-117.8933	35.9617	-117.8933	VOLCANIC ROCK	BASALT			WHOLE ROCK	48.4	XRF			2.06	XRF															9.18	XRF								6	XRF
2000	[2882] DEPAOLO D. J.(2000) [GeoReM [2156] ]	samp. 91-69		BASIN AND RANGE - GREAT BASIN / GREAT BASIN / CALIFORNIA	EASTERN SIERRA EXTENSIONAL AREA, NEAR FOSSIL FALLS	35.97	-117.9083	35.97	-117.9083	VOLCANIC ROCK	BASALT			WHOLE ROCK	49.8	XRF			1.65	XRF															8.33	XRF								5.74	XRF
2000	[2882] DEPAOLO D. J.(2000) [GeoReM [2156] ]	samp. 91-70		BASIN AND RANGE - GREAT BASIN / GREAT BASIN / CALIFORNIA	EASTERN SIERRA EXTENSIONAL AREA, RIDGE ALONG POWER LINE	35.9083	-117.895	35.9083	-117.895	VOLCANIC ROCK	BASALT			WHOLE ROCK	52	XRF			1.72	XRF															8.12	XRF								5.74	XRF
2000	[2882] DEPAOLO D. J.(2000) [GeoReM [2156] ]	samp. 91-40		BASIN AND RANGE - GREAT BASIN / GREAT BASIN / CALIFORNIA	EASTERN SIERRA EXTENSIONAL AREA	36.2717	-117.76	36.2717	-117.76	VOLCANIC ROCK	BASALT			WHOLE ROCK
1973	[2893] CHURCH S. E. (1973)	samp. RR-4		CASCADES / HIGH CASCADES / WASHINGTON / MOUNT RAINIER		46.87	-121.758	46.87	-121.758	VOLCANIC ROCK	ANDESITE			WHOLE ROCK	61.2	NOT
1973	[2893] CHURCH S. E. (1973)	samp. R2-1		CASCADES / HIGH CASCADES / WASHINGTON / MOUNT RAINIER		46.87	-121.758	46.87	-121.758	VOLCANIC ROCK	ANDESITE			WHOLE ROCK	56.4	NOT
1973	[2893] CHURCH S. E. (1973)	samp. A-68-18		CASCADES / HIGH CASCADES / WASHINGTON / MOUNT ADAMS		46.206	-121.49	46.206	-121.49	VOLCANIC ROCK	ANDESITE			WHOLE ROCK	55.9	NOT
1973	[2893] CHURCH S. E. (1973)	samp. A-68-23		CASCADES / HIGH CASCADES / WASHINGTON / MOUNT ADAMS		46.206	-121.49	46.206	-121.49	VOLCANIC ROCK	ANDESITE			WHOLE ROCK	59.2	NOT
1973	[2893] CHURCH S. E. (1973)	samp. H-68-4B		CASCADES / HIGH CASCADES / OREGON / MOUNT HOOD		45.374	-121.694	45.374	-121.694	VOLCANIC ROCK	ANDESITE			WHOLE ROCK	59.4	NOT
1973	[2893] CHURCH S. E. (1973)	samp. H-68-9A		CASCADES / HIGH CASCADES / OREGON / MOUNT HOOD		45.374	-121.694	45.374	-121.694	VOLCANIC ROCK	ANDESITE			WHOLE ROCK	49.8	NOT
1973	[2893] CHURCH S. E. (1973)	samp. H-68-13		CASCADES / HIGH CASCADES / OREGON / MOUNT HOOD		45.374	-121.694	45.374	-121.694	VOLCANIC ROCK	ANDESITE			WHOLE ROCK	56.5	NOT
1973	[2893] CHURCH S. E. (1973)	samp. H-68-14		CASCADES / HIGH CASCADES / OREGON / MOUNT HOOD		45.374	-121.694	45.374	-121.694	VOLCANIC ROCK	ANDESITE			WHOLE ROCK	62.4	NOT
1973	[2893] CHURCH S. E. (1973)	samp. H-68-15		CASCADES / HIGH CASCADES / OREGON / MOUNT HOOD		45.374	-121.694	45.374	-121.694	VOLCANIC ROCK	ANDESITE			WHOLE ROCK	61.3	NOT
1973	[2893] CHURCH S. E. (1973)	samp. H-E-117-4		CASCADES / HIGH CASCADES / OREGON / MOUNT HOOD		45.374	-121.694	45.374	-121.694	VOLCANIC ROCK	DACITE			WHOLE ROCK
1973	[2893] CHURCH S. E. (1973)	samp. CR-68-9		CASCADES / HIGH CASCADES / OREGON / MOUNT HOOD		45.374	-121.694	45.374	-121.694	VOLCANIC ROCK	BASALT			WHOLE ROCK	48.5	NOT
1973	[2893] CHURCH S. E. (1973)	samp. 5B37		CASCADES / HIGH CASCADES / OREGON / MOUNT HOOD		45.374	-121.694	45.374	-121.694	VOLCANIC ROCK	BASALT			WHOLE ROCK	52.5	NOT
1973	[2893] CHURCH S. E. (1973)	samp. S-68-7		CASCADES / HIGH CASCADES / OREGON / THREE SISTERS		44.17	-121.5	44.17	-121.5	VOLCANIC ROCK	ANDESITE			WHOLE ROCK	58	NOT
1973	[2893] CHURCH S. E. (1973)	samp. RB-68-3B		CASCADES / HIGH CASCADES / OREGON / THREE SISTERS		44.17	-121.5	44.17	-121.5	VOLCANIC ROCK	BASALT			WHOLE ROCK	54.4	NOT
1973	[2893] CHURCH S. E. (1973)	samp. NC-68-3		CASCADES / HIGH CASCADES / OREGON / NEWBERRY		43.722	-121.229	43.722	-121.229	VOLCANIC ROCK	BASALT			WHOLE ROCK	53.2	NOT
1973	[2893] CHURCH S. E. (1973)	samp. NC-PC-6		CASCADES / HIGH CASCADES / OREGON / NEWBERRY		43.722	-121.229	43.722	-121.229	VOLCANIC ROCK	ANDESITE			WHOLE ROCK	54.2	NOT
1973	[2893] CHURCH S. E. (1973)	samp. HAB-68-12		CASCADES / HIGH CASCADES / OREGON / NEWBERRY		43.722	-121.229	43.722	-121.229	VOLCANIC ROCK	BASALT			WHOLE ROCK
1973	[2893] CHURCH S. E. (1973)	samp. ML-68-11B		CASCADES / HIGH CASCADES / CALIFORNIA / MEDICINE LAKE VOLCANO	LITTLE GLASS MOUNTAIN	41.58	-121.58	41.58	-121.58	VOLCANIC ROCK	NOT GIVEN			WHOLE ROCK	49.2	NOT
1973	[2893] CHURCH S. E. (1973)	samp. L-68-4		CASCADES / HIGH CASCADES / CALIFORNIA / LASSEN VOLCANIC CENTER		40.49	-121.51	40.49	-121.51	VOLCANIC ROCK	DACITE			WHOLE ROCK	63.8	NOT
1973	[2893] CHURCH S. E. (1973)	samp. L-68-11		CASCADES / HIGH CASCADES / CALIFORNIA / LASSEN VOLCANIC CENTER		40.49	-121.51	40.49	-121.51	VOLCANIC ROCK	DACITE			WHOLE ROCK	69.4	NOT
1973	[2897] NOBLE D. C. (1973)	samp. WASH-OB		BASIN AND RANGE - GREAT BASIN / GREAT BASIN / NEVADA	STEAMBOAT HILLS	39.4	-119.73	39.4	-119.73	VOLCANIC ROCK	RHYOLITE			WHOLE ROCK
1973	[2897] NOBLE D. C. (1973)	samp. MESA-B		BASIN AND RANGE - GREAT BASIN / GREAT BASIN / NEVADA	RAILROAD RIDGE	41.9	-118.88	41.9	-118.88	VOLCANIC ROCK	BASALT			WHOLE ROCK
1973	[2897] NOBLE D. C. (1973)	samp. WPB		BASIN AND RANGE - GREAT BASIN / GREAT BASIN / NEVADA		41.87	-119.48	41.87	-119.48	VOLCANIC ROCK	BASALT, OLIVINE			WHOLE ROCK
1973	[2897] NOBLE D. C. (1973)	samp. B		BASIN AND RANGE - GREAT BASIN / GREAT BASIN / NEVADA / KATE PEAK		39.28	-119.63	39.28	-119.63	VOLCANIC ROCK	NOT GIVEN			WHOLE ROCK
1973	[2897] NOBLE D. C. (1973)	samp. M-26		BASIN AND RANGE - GREAT BASIN / GREAT BASIN / NEVADA		41.47	-119.22	41.47	-119.22	VOLCANIC ROCK	ANDESITE			WHOLE ROCK
1973	[2897] NOBLE D. C. (1973)	samp. N-13A		BASIN AND RANGE - GREAT BASIN / GREAT BASIN / NEVADA		41.37	-119.37	41.37	-119.37	VOLCANIC ROCK	RHYOLITE, TRACHYTIC			WHOLE ROCK
1973	[2897] NOBLE D. C. (1973)	samp. N70-30		YELLOWSTONE-SNAKE RIVER PLAIN VOLCANIC PROVINCE / COLUMBIA PLATEAU-BLUE MOUNTAINS PROVINCE / STEENS BASALT		41.13	-118.93	41.13	-118.93	VOLCANIC ROCK	ANDESITE			WHOLE ROCK
1973	[2897] NOBLE D. C. (1973)	samp. N9-123		YELLOWSTONE-SNAKE RIVER PLAIN VOLCANIC PROVINCE / COLUMBIA PLATEAU-BLUE MOUNTAINS PROVINCE / STEENS BASALT		41.48	-118.88	41.48	-118.88	VOLCANIC ROCK	BASALT			WHOLE ROCK
1973	[2897] NOBLE D. C. (1973)	samp. N9-114		YELLOWSTONE-SNAKE RIVER PLAIN VOLCANIC PROVINCE / COLUMBIA PLATEAU-BLUE MOUNTAINS PROVINCE / STEENS BASALT		41.53	-118.62	41.53	-118.62	VOLCANIC ROCK	BASALT			WHOLE ROCK
1973	[2897] NOBLE D. C. (1973)	samp. O18		YELLOWSTONE-SNAKE RIVER PLAIN VOLCANIC PROVINCE / COLUMBIA PLATEAU-BLUE MOUNTAINS PROVINCE / STEENS BASALT		41.77	-117.58	41.77	-117.58	VOLCANIC ROCK	BASALT			WHOLE ROCK
1973	[2897] NOBLE D. C. (1973)	samp. NL-18-6		YELLOWSTONE-SNAKE RIVER PLAIN VOLCANIC PROVINCE / COLUMBIA PLATEAU-BLUE MOUNTAINS PROVINCE / STEENS BASALT		42.45	-118.72	42.45	-118.72	VOLCANIC ROCK	BASALT			WHOLE ROCK
1973	[2897] NOBLE D. C. (1973)	samp. NL-15A		YELLOWSTONE-SNAKE RIVER PLAIN VOLCANIC PROVINCE / COLUMBIA PLATEAU-BLUE MOUNTAINS PROVINCE / STEENS BASALT		42.45	-118.72	42.45	-118.72	VOLCANIC ROCK	BASALT			WHOLE ROCK
1973	[2897] NOBLE D. C. (1973)	samp. AGV-1		BASIN AND RANGE - GREAT BASIN / GREAT BASIN / OREGON	GUANO VALLEY	42.03	-119.48	42.03	-119.48	VOLCANIC ROCK	ANDESITE			WHOLE ROCK
1973	[2897] NOBLE D. C. (1973)	samp. N9-122B		BASIN AND RANGE - GREAT BASIN / GREAT BASIN / NEVADA	BLACK ROCK RANGE	41.53	-118.92	41.53	-118.92	VOLCANIC ROCK	RHYOLITE			WHOLE ROCK
1973	[2897] NOBLE D. C. (1973)	samp. 21		BASIN AND RANGE - GREAT BASIN / GREAT BASIN / NEVADA	U.S. GYPSUM PERLITE PIT	40.3	-118.55	40.3	-118.55	VOLCANIC ROCK	RHYOLITE			WHOLE ROCK
1973	[2897] NOBLE D. C. (1973)	samp. N70-22		BASIN AND RANGE - GREAT BASIN / GREAT BASIN / NEVADA		41.45	-118.88	41.45	-118.88	VOLCANIC ROCK	BASALT, OLIVINE			WHOLE ROCK	44.6	WET			1.7	WET					13.7	WET								7.3					4.2	9.8	WET			10.2	WET			0.14	WET
1973	[2897] NOBLE D. C. (1973)	samp. N70-6		BASIN AND RANGE - GREAT BASIN / GREAT BASIN / NEVADA / SOUTH WILLOW FORMATION		41.05	-119.37	41.05	-119.37	VOLCANIC ROCK	LATITE, BIOTITE-HORNBLENDE			WHOLE ROCK
1973	[2897] NOBLE D. C. (1973)	samp. WR-UC		BASIN AND RANGE - GREAT BASIN / GREAT BASIN / CALIFORNIA / CEDARVILLE SERIES		41.57	-120.32	41.57	-120.32	VOLCANIC ROCK	ANDESITE, HORNBLENDE			WHOLE ROCK
1973	[2897] NOBLE D. C. (1973)	samp. WR-ML-3		BASIN AND RANGE - GREAT BASIN / GREAT BASIN / CALIFORNIA / CEDARVILLE SERIES		41.55	-120.25	41.55	-120.25	VOLCANIC ROCK	ANDESITE			WHOLE ROCK
1973	[2897] NOBLE D. C. (1973)	samp. WR-LC		BASIN AND RANGE - GREAT BASIN / GREAT BASIN / CALIFORNIA / CEDARVILLE SERIES		41.53	-120.2	41.53	-120.2	VOLCANIC ROCK	ANDESITE			WHOLE ROCK
1997	[2903] HART W. K. (1997)	samp. GC-2B	20277-GC-2B	BASIN AND RANGE - GREAT BASIN / BASIN AND RANGE / CALIFORNIA / LONG VALLEY CALDERA / GLASS MOUNTAIN DOME		41.58	-121.58	41.58	-121.58	VOLCANIC ROCK	THOLEIITE			WHOLE ROCK	47.43	XRF			0.69	XRF					16.86	XRF								1.86					7.44	11.74	XRF			10.36	XRF			0.16	XRF
1997	[2903] HART W. K. (1997)	samp. H9-111A	19347-H9-111A	CASCADES / HIGH CASCADES / OREGON		43	-121.58	43	-121.58	VOLCANIC ROCK	THOLEIITE			WHOLE ROCK	47.93	XRF			0.68	XRF					17.27	XRF								1.87					7.2	11.59	XRF			10.29	XRF			0.16	XRF
1997	[2903] HART W. K. (1997)	samp. DC-1	19343-DC-1	YELLOWSTONE-SNAKE RIVER PLAIN VOLCANIC PROVINCE / OWYHEE PLATEAU	OREGON PLATEAU	43.5	-118.75	43.5	-118.75	VOLCANIC ROCK	THOLEIITE			WHOLE ROCK	47.43	XRF			1.25	XRF					16.75	XRF								1.68					9.08	11.36	XRF			8.47	XRF			0.18	XRF
1997	[2903] HART W. K. (1997)	samp. H9-27	90700-H9-27	YELLOWSTONE-SNAKE RIVER PLAIN VOLCANIC PROVINCE / OWYHEE PLATEAU		42.14	-117.31	42.14	-117.31	VOLCANIC ROCK	THOLEIITE			WHOLE ROCK	47.71	XRF			0.81	XRF					16.54	XRF								1.63					8.72	12.19	XRF			9.22	XRF			0.17	XRF
1997	[2903] HART W. K. (1997)	samp. H9-6A	19344-H9-6A	YELLOWSTONE-SNAKE RIVER PLAIN VOLCANIC PROVINCE / OWYHEE PLATEAU	OREGON PLATEAU	42	-115.33	42	-115.33	VOLCANIC ROCK	THOLEIITE			WHOLE ROCK	46.75	XRF			1.19	XRF					16.54	XRF								2.74					8	11.31	XRF			9.76	XRF			0.16	XRF
1997	[2903] HART W. K. (1997)	samp. CM92-1		YELLOWSTONE-SNAKE RIVER PLAIN VOLCANIC PROVINCE / SNAKE RIVER PLAIN		43	-113.48	43	-113.48	VOLCANIC ROCK	THOLEIITE			WHOLE ROCK	47.52	XRF			0.99	XRF					15.92	XRF								1.2					8.62	11.65	XRF			10.95	XRF			0.17	XRF
1997	[2903] HART W. K. (1997)	samp. MF92-1		YELLOWSTONE-SNAKE RIVER PLAIN VOLCANIC PROVINCE / SNAKE RIVER PLAIN		43	-111.4	43	-111.4	VOLCANIC ROCK	THOLEIITE			WHOLE ROCK	47.29	XRF			1.59	XRF					15.41	XRF								3.62					7.95	10.96	XRF			9.57	XRF			0.18	XRF
1983	[2913] MENZIES M. A. (1983)	samp. 67-22		BASIN AND RANGE - GREAT BASIN / BASIN AND RANGE / CALIFORNIA		35	-116	38	-118	VOLCANIC ROCK	BASALT, ALKALINE, OLIVINE			WHOLE ROCK
1983	[2913] MENZIES M. A. (1983)	samp. 67-25		BASIN AND RANGE - GREAT BASIN / BASIN AND RANGE / CALIFORNIA		35	-116	38	-118	VOLCANIC ROCK	BASALT, ALKALINE, OLIVINE			WHOLE ROCK
1983	[2913] MENZIES M. A. (1983)	samp. 67-33		BASIN AND RANGE - GREAT BASIN / BASIN AND RANGE / CALIFORNIA		35	-116	38	-118	VOLCANIC ROCK	BASALT, ALKALINE, OLIVINE			WHOLE ROCK
1983	[2913] MENZIES M. A. (1983)	samp. 67-43		BASIN AND RANGE - GREAT BASIN / BASIN AND RANGE / CALIFORNIA		35	-116	38	-118	VOLCANIC ROCK	BASALT, ALKALINE, OLIVINE			WHOLE ROCK
1983	[2913] MENZIES M. A. (1983)	samp. 67-45		BASIN AND RANGE - GREAT BASIN / BASIN AND RANGE / CALIFORNIA		35	-116	38	-118	VOLCANIC ROCK	BASALT, ALKALINE, OLIVINE			WHOLE ROCK
1983	[2913] MENZIES M. A. (1983)	samp. 67-60		BASIN AND RANGE - GREAT BASIN / BASIN AND RANGE / CALIFORNIA		35	-116	38	-118	VOLCANIC ROCK	BASALT, ALKALINE, OLIVINE			WHOLE ROCK
1983	[2913] MENZIES M. A. (1983)	samp. 67-61		BASIN AND RANGE - GREAT BASIN / BASIN AND RANGE / CALIFORNIA		35	-116	38	-118	VOLCANIC ROCK	BASALT, ALKALINE, OLIVINE			WHOLE ROCK
1983	[2913] MENZIES M. A. (1983)	samp. 67-69		BASIN AND RANGE - GREAT BASIN / BASIN AND RANGE / CALIFORNIA		35	-116	38	-118	VOLCANIC ROCK	BASALT, ALKALINE, OLIVINE			WHOLE ROCK
1983	[2913] MENZIES M. A. (1983)	samp. 70-3		YELLOWSTONE-SNAKE RIVER PLAIN VOLCANIC PROVINCE / YELLOWSTONE PLATEAU / YELLOWSTONE PLATEAU VOLCANIC FIELD	YELLOWSTONE NATIONAL PARK	42.5	-111	45	-117	VOLCANIC ROCK	THOLEIITE, OLIVINE			WHOLE ROCK
1983	[2913] MENZIES M. A. (1983)	samp. 74-26	12009-74-26	YELLOWSTONE-SNAKE RIVER PLAIN VOLCANIC PROVINCE / YELLOWSTONE PLATEAU / YELLOWSTONE PLATEAU VOLCANIC FIELD	YELLOWSTONE NATIONAL PARK	42.5	-111	45	-117	VOLCANIC ROCK	THOLEIITE, OLIVINE			WHOLE ROCK
1983	[2913] MENZIES M. A. (1983)	samp. SBR-3	19088-SBR-3	YELLOWSTONE-SNAKE RIVER PLAIN VOLCANIC PROVINCE / SNAKE RIVER PLAIN	HELLS HALF ACRE	43.55	-112.43	43.55	-112.43	VOLCANIC ROCK	THOLEIITE, OLIVINE			WHOLE ROCK
1983	[2913] MENZIES M. A. (1983)	samp. 74-CB		YELLOWSTONE-SNAKE RIVER PLAIN VOLCANIC PROVINCE / YELLOWSTONE PLATEAU / YELLOWSTONE PLATEAU VOLCANIC FIELD	YELLOWSTONE NATIONAL PARK	42.5	-111	45	-117	VOLCANIC ROCK	THOLEIITE, OLIVINE			WHOLE ROCK
1983	[2913] MENZIES M. A. (1983)	samp. 69-G		YELLOWSTONE-SNAKE RIVER PLAIN VOLCANIC PROVINCE / YELLOWSTONE PLATEAU / YELLOWSTONE PLATEAU VOLCANIC FIELD	YELLOWSTONE NATIONAL PARK	42.5	-111	45	-117	VOLCANIC ROCK	THOLEIITE, OLIVINE			WHOLE ROCK
1983	[2913] MENZIES M. A. (1983)	samp. 70-16		YELLOWSTONE-SNAKE RIVER PLAIN VOLCANIC PROVINCE / YELLOWSTONE PLATEAU / YELLOWSTONE PLATEAU VOLCANIC FIELD	YELLOWSTONE NATIONAL PARK	42.5	-111	45	-117	VOLCANIC ROCK	THOLEIITE, OLIVINE			WHOLE ROCK
1983	[2913] MENZIES M. A. (1983)	samp. 69-56	12009-69-56	YELLOWSTONE-SNAKE RIVER PLAIN VOLCANIC PROVINCE / YELLOWSTONE PLATEAU / YELLOWSTONE PLATEAU VOLCANIC FIELD	YELLOWSTONE NATIONAL PARK	42.5	-111	45	-117	VOLCANIC ROCK	THOLEIITE, OLIVINE			WHOLE ROCK
1983	[2913] MENZIES M. A. (1983)	samp. 69-49	12009-69-49	YELLOWSTONE-SNAKE RIVER PLAIN VOLCANIC PROVINCE / YELLOWSTONE PLATEAU / YELLOWSTONE PLATEAU VOLCANIC FIELD	YELLOWSTONE NATIONAL PARK	42.5	-111	45	-117	VOLCANIC ROCK	THOLEIITE, OLIVINE			WHOLE ROCK
1983	[2913] MENZIES M. A. (1983)	samp. 67-85		YELLOWSTONE-SNAKE RIVER PLAIN VOLCANIC PROVINCE / YELLOWSTONE PLATEAU / YELLOWSTONE PLATEAU VOLCANIC FIELD	YELLOWSTONE NATIONAL PARK	42.5	-111	45	-117	VOLCANIC ROCK	THOLEIITE, OLIVINE			WHOLE ROCK
1983	[2913] MENZIES M. A. (1983)	samp. SBR-6	19089-SBR-6	YELLOWSTONE-SNAKE RIVER PLAIN VOLCANIC PROVINCE / SNAKE RIVER PLAIN	NEAR RICHFIELD	43.13	-114.07	43.13	-114.07	VOLCANIC ROCK	THOLEIITE, OLIVINE			WHOLE ROCK
1983	[2913] MENZIES M. A. (1983)	samp. 69-47		YELLOWSTONE-SNAKE RIVER PLAIN VOLCANIC PROVINCE / YELLOWSTONE PLATEAU / YELLOWSTONE PLATEAU VOLCANIC FIELD	YELLOWSTONE NATIONAL PARK	42.5	-111	45	-117	VOLCANIC ROCK	THOLEIITE, OLIVINE			WHOLE ROCK
1983	[2913] MENZIES M. A. (1983)	samp. 69-10		YELLOWSTONE-SNAKE RIVER PLAIN VOLCANIC PROVINCE / YELLOWSTONE PLATEAU / YELLOWSTONE PLATEAU VOLCANIC FIELD	YELLOWSTONE NATIONAL PARK	42.5	-111	45	-117	VOLCANIC ROCK	THOLEIITE, OLIVINE			WHOLE ROCK
1983	[2913] MENZIES M. A. (1983)	samp. 6YC-142	73200-6YC-142	YELLOWSTONE-SNAKE RIVER PLAIN VOLCANIC PROVINCE / SNAKE RIVER PLAIN / SNAKE RIVER PLAIN BASALTS	UPPER MESA FALLS, HILL 6427, YELLOWSTONE NATIONAL PARK	44.19	-111.33	44.19	-111.33	VOLCANIC ROCK	THOLEIITE, OLIVINE			WHOLE ROCK
1983	[2913] MENZIES M. A. (1983)	samp. 6YC-136		YELLOWSTONE-SNAKE RIVER PLAIN VOLCANIC PROVINCE / YELLOWSTONE PLATEAU / YELLOWSTONE PLATEAU VOLCANIC FIELD	YELLOWSTONE NATIONAL PARK	42.5	-111	45	-117	VOLCANIC ROCK	THOLEIITE, OLIVINE			WHOLE ROCK
1983	[2913] MENZIES M. A. (1983)	samp. P104		YELLOWSTONE-SNAKE RIVER PLAIN VOLCANIC PROVINCE / YELLOWSTONE PLATEAU / YELLOWSTONE PLATEAU VOLCANIC FIELD	YELLOWSTONE NATIONAL PARK	42.5	-111	45	-117	VOLCANIC ROCK	THOLEIITE, OLIVINE			WHOLE ROCK
2000	[2923] HOOPER P. R. (2000)	samp. CA044		YELLOWSTONE-SNAKE RIVER PLAIN VOLCANIC PROVINCE / COLUMBIA PLATEAU-BLUE MOUNTAINS PROVINCE / SADDLE MOUNTAINS BASALT-LOWER MONUMENTAL MEMBER	ASOTIN QUADRANGLE, WASHINGTON	46.375	-117.125	46.375	-117.125	VOLCANIC ROCK	BASALT			WHOLE ROCK	51.26	XRF			2.682	XRF					13.94	XRF									12.84	XRF				9.1	XRF			5.43	XRF			0.215	XRF
2000	[2923] HOOPER P. R. (2000)	samp. CA056		YELLOWSTONE-SNAKE RIVER PLAIN VOLCANIC PROVINCE / COLUMBIA PLATEAU-BLUE MOUNTAINS PROVINCE / SADDLE MOUNTAINS BASALT-LOWER MONUMENTAL MEMBER	ASOTIN QUADRANGLE, WASHINGTON	46.375	-117.125	46.375	-117.125	VOLCANIC ROCK	BASALT			WHOLE ROCK	51.09	XRF			2.742	XRF					13.79	XRF									13.24	XRF				9.11	XRF			5.27	XRF			0.214	XRF
2000	[2923] HOOPER P. R. (2000)	samp. HAS025	9123-HAS025	YELLOWSTONE-SNAKE RIVER PLAIN VOLCANIC PROVINCE / COLUMBIA PLATEAU-BLUE MOUNTAINS PROVINCE / SADDLE MOUNTAINS BASALT-LOWER MONUMENTAL MEMBER	ASOTIN QUADRANGLE, WASHINGTON	46.375	-117.125	46.375	-117.125	VOLCANIC ROCK	BASALT			WHOLE ROCK	51.48	XRF			2.943	XRF					14.03	XRF									13.17	XRF				8.81	XRF			4.4	XRF			0.213	XRF
2000	[2923] HOOPER P. R. (2000)	samp. HAS064	11486-HAS064	YELLOWSTONE-SNAKE RIVER PLAIN VOLCANIC PROVINCE / COLUMBIA PLATEAU-BLUE MOUNTAINS PROVINCE / SADDLE MOUNTAINS BASALT-TAMMANY CREEK MEMBER	ASOTIN QUADRANGLE, WASHINGTON	46.375	-117.125	46.375	-117.125	VOLCANIC ROCK	BASALT			WHOLE ROCK	54.23	XRF			2.732	XRF					13.51	XRF									12.72	XRF				7.79	XRF			3.89	XRF			0.191	XRF
2000	[2923] HOOPER P. R. (2000)	samp. PH7910		YELLOWSTONE-SNAKE RIVER PLAIN VOLCANIC PROVINCE / COLUMBIA PLATEAU-BLUE MOUNTAINS PROVINCE / SADDLE MOUNTAINS BASALT-EDENA MEMBER	EDEN, OREGON	46	-117.619	46	-117.619	VOLCANIC ROCK	BASALT			WHOLE ROCK	52.3	XRF			2.79	XRF					13.03	XRF									13.82	XRF				7.53	XRF			3.6	XRF			0.24	XRF
2000	[2923] HOOPER P. R. (2000)	samp. PH7911		YELLOWSTONE-SNAKE RIVER PLAIN VOLCANIC PROVINCE / COLUMBIA PLATEAU-BLUE MOUNTAINS PROVINCE / SADDLE MOUNTAINS BASALT-EDENA MEMBER	EDEN, OREGON	46	-117.619	46	-117.619	VOLCANIC ROCK	BASALT			WHOLE ROCK	53.11	XRF			2.88	XRF					13.5	XRF									12.93	XRF				7.68	XRF			2.95	XRF			0.209	XRF
2000	[2923] HOOPER P. R. (2000)	samp. PH78217		YELLOWSTONE-SNAKE RIVER PLAIN VOLCANIC PROVINCE / COLUMBIA PLATEAU-BLUE MOUNTAINS PROVINCE / SADDLE MOUNTAINS BASALT-EDENA MEMBER	DEEP CREEK, OREGON	45.875	-117.75	45.875	-117.75	VOLCANIC ROCK	BASALT			WHOLE ROCK	54.37	XRF			3.07	XRF					14.45	XRF									12	XRF				7.33	XRF			2.01	XRF			0.129	XRF
2000	[2923] HOOPER P. R. (2000)	samp. KJ86029		YELLOWSTONE-SNAKE RIVER PLAIN VOLCANIC PROVINCE / COLUMBIA PLATEAU-BLUE MOUNTAINS PROVINCE / SADDLE MOUNTAINS BASALT-ICE HARBOR MEMBER	GOOSE ISLAND, HUMORIST QUADRANGLE, WASHINGTON	46.25	-119	46.25	-119	VOLCANIC ROCK	BASALT			WHOLE ROCK	47.85	XRF			3.809	XRF					11.83	XRF									16.99	XRF				9.06	XRF			4.32	XRF			0.28	XRF
2000	[2923] HOOPER P. R. (2000)	samp. KJ86030		YELLOWSTONE-SNAKE RIVER PLAIN VOLCANIC PROVINCE / COLUMBIA PLATEAU-BLUE MOUNTAINS PROVINCE / SADDLE MOUNTAINS BASALT-ICE HARBOR MEMBER	GOOSE ISLAND, HUMORIST QUADRANGLE, WASHINGTON	46.25	-119	46.25	-119	VOLCANIC ROCK	BASALT			WHOLE ROCK	47.98	XRF			3.703	XRF					11.54	XRF									17.69	XRF				8.76	XRF			4.18	XRF			0.288	XRF
2000	[2923] HOOPER P. R. (2000)	samp. KJ86032		YELLOWSTONE-SNAKE RIVER PLAIN VOLCANIC PROVINCE / COLUMBIA PLATEAU-BLUE MOUNTAINS PROVINCE / SADDLE MOUNTAINS BASALT-ICE HARBOR MEMBER	GOOSE ISLAND, HUMORIST QUADRANGLE, WASHINGTON	46.25	-119	46.25	-119	VOLCANIC ROCK	BASALT			WHOLE ROCK	48.23	XRF			3.864	XRF					11.86	XRF									16.66	XRF				9.08	XRF			4.14	XRF			0.269	XRF
2000	[2923] HOOPER P. R. (2000)	samp. KJ86035		YELLOWSTONE-SNAKE RIVER PLAIN VOLCANIC PROVINCE / COLUMBIA PLATEAU-BLUE MOUNTAINS PROVINCE / SADDLE MOUNTAINS BASALT-ICE HARBOR MEMBER	GOOSE ISLAND, HUMORIST QUADRANGLE, WASHINGTON	46.25	-119	46.25	-119	VOLCANIC ROCK	BASALT			WHOLE ROCK	48.26	XRF			3.729	XRF					11.59	XRF									17.31	XRF				8.89	XRF			4.05	XRF			0.282	XRF
2000	[2923] HOOPER P. R. (2000)	samp. KJ86041		YELLOWSTONE-SNAKE RIVER PLAIN VOLCANIC PROVINCE / COLUMBIA PLATEAU-BLUE MOUNTAINS PROVINCE / SADDLE MOUNTAINS BASALT-ICE HARBOR MEMBER	GOOSE ISLAND, HUMORIST QUADRANGLE, WASHINGTON	46.25	-119	46.25	-119	VOLCANIC ROCK	BASALT			WHOLE ROCK	47.98	XRF			3.817	XRF					11.78	XRF									17.21	XRF				8.99	XRF			4.26	XRF			0.266	XRF
2000	[2923] HOOPER P. R. (2000)	samp. KJ86043		YELLOWSTONE-SNAKE RIVER PLAIN VOLCANIC PROVINCE / COLUMBIA PLATEAU-BLUE MOUNTAINS PROVINCE / SADDLE MOUNTAINS BASALT-ICE HARBOR MEMBER	GOOSE ISLAND, HUMORIST QUADRANGLE, WASHINGTON	46.25	-119	46.25	-119	VOLCANIC ROCK	BASALT			WHOLE ROCK	47.87	XRF			3.814	XRF					11.68	XRF									17.22	XRF				8.95	XRF			4.27	XRF			0.284	XRF
2000	[2923] HOOPER P. R. (2000)	samp. KJ86045		YELLOWSTONE-SNAKE RIVER PLAIN VOLCANIC PROVINCE / COLUMBIA PLATEAU-BLUE MOUNTAINS PROVINCE / SADDLE MOUNTAINS BASALT-ICE HARBOR MEMBER	GOOSE ISLAND, HUMORIST QUADRANGLE, WASHINGTON	46.25	-119	46.25	-119	VOLCANIC ROCK	BASALT			WHOLE ROCK	47.72	XRF			3.806	XRF					11.71	XRF									17.26	XRF				9	XRF			4.32	XRF			0.307	XRF
2000	[2923] HOOPER P. R. (2000)	samp. KJ86047		YELLOWSTONE-SNAKE RIVER PLAIN VOLCANIC PROVINCE / COLUMBIA PLATEAU-BLUE MOUNTAINS PROVINCE / SADDLE MOUNTAINS BASALT-ICE HARBOR MEMBER	GOOSE ISLAND, HUMORIST QUADRANGLE, WASHINGTON	46.25	-119	46.25	-119	VOLCANIC ROCK	BASALT			WHOLE ROCK	47.59	XRF			3.826	XRF					11.65	XRF									17.5	XRF				8.92	XRF			4.36	XRF			0.283	XRF
2000	[2923] HOOPER P. R. (2000)	samp. KJ86048		YELLOWSTONE-SNAKE RIVER PLAIN VOLCANIC PROVINCE / COLUMBIA PLATEAU-BLUE MOUNTAINS PROVINCE / SADDLE MOUNTAINS BASALT-ICE HARBOR MEMBER	GOOSE ISLAND, HUMORIST QUADRANGLE, WASHINGTON	46.25	-119	46.25	-119	VOLCANIC ROCK	BASALT			WHOLE ROCK	48.42	XRF			3.701	XRF					11.67	XRF									17.31	XRF				8.48	XRF			4.15	XRF			0.266	XRF
2000	[2923] HOOPER P. R. (2000)	samp. KJ86049		YELLOWSTONE-SNAKE RIVER PLAIN VOLCANIC PROVINCE / COLUMBIA PLATEAU-BLUE MOUNTAINS PROVINCE / SADDLE MOUNTAINS BASALT-ICE HARBOR MEMBER	GOOSE ISLAND, HUMORIST QUADRANGLE, WASHINGTON	46.25	-119	46.25	-119	VOLCANIC ROCK	BASALT			WHOLE ROCK	47.95	XRF			3.766	XRF					11.72	XRF									17.26	XRF				8.96	XRF			4.25	XRF			0.285	XRF
2000	[2923] HOOPER P. R. (2000)	samp. KJ86001		YELLOWSTONE-SNAKE RIVER PLAIN VOLCANIC PROVINCE / COLUMBIA PLATEAU-BLUE MOUNTAINS PROVINCE / SADDLE MOUNTAINS BASALT	MARTINDALE, HUMORIST QUADRANGLE, WASHINGTON	46.25	-119	46.25	-119	VOLCANIC ROCK	BASALT			WHOLE ROCK	48.4	XRF			3.376	XRF					13.35	XRF									14.28	XRF				10.42	XRF			6.07	XRF			0.211	XRF
2000	[2923] HOOPER P. R. (2000)	samp. KJ86003		YELLOWSTONE-SNAKE RIVER PLAIN VOLCANIC PROVINCE / COLUMBIA PLATEAU-BLUE MOUNTAINS PROVINCE / SADDLE MOUNTAINS BASALT	MARTINDALE, HUMORIST QUADRANGLE, WASHINGTON	46.25	-119	46.25	-119	VOLCANIC ROCK	BASALT			WHOLE ROCK	48.5	XRF			3.39	XRF					13.07	XRF									14.71	XRF				10.18	XRF			5.81	XRF			0.215	XRF
2000	[2923] HOOPER P. R. (2000)	samp. KJ86004		YELLOWSTONE-SNAKE RIVER PLAIN VOLCANIC PROVINCE / COLUMBIA PLATEAU-BLUE MOUNTAINS PROVINCE / SADDLE MOUNTAINS BASALT	MARTINDALE, HUMORIST QUADRANGLE, WASHINGTON	46.25	-119	46.25	-119	VOLCANIC ROCK	BASALT			WHOLE ROCK	48.67	XRF			3.38	XRF					13.08	XRF									14.54	XRF				10.06	XRF			5.84	XRF			0.221	XRF
2000	[2923] HOOPER P. R. (2000)	samp. KJ86007		YELLOWSTONE-SNAKE RIVER PLAIN VOLCANIC PROVINCE / COLUMBIA PLATEAU-BLUE MOUNTAINS PROVINCE / SADDLE MOUNTAINS BASALT	MARTINDALE, HUMORIST QUADRANGLE, WASHINGTON	46.25	-119	46.25	-119	VOLCANIC ROCK	BASALT			WHOLE ROCK	48.57	XRF			3.301	XRF					13.1	XRF									14.76	XRF				9.99	XRF			5.82	XRF			0.228	XRF
2000	[2923] HOOPER P. R. (2000)	samp. KJ86012	9122-KJ86012	YELLOWSTONE-SNAKE RIVER PLAIN VOLCANIC PROVINCE / COLUMBIA PLATEAU-BLUE MOUNTAINS PROVINCE / SADDLE MOUNTAINS BASALT	MARTINDALE, HUMORIST QUADRANGLE, WASHINGTON	46.25	-119	46.25	-119	VOLCANIC ROCK	BASALT			WHOLE ROCK	48.59	XRF			3.349	XRF					13.21	XRF									14.24	XRF				10.3	XRF			6.03	XRF			0.222	XRF
2000	[2923] HOOPER P. R. (2000)	samp. KJ86021		YELLOWSTONE-SNAKE RIVER PLAIN VOLCANIC PROVINCE / COLUMBIA PLATEAU-BLUE MOUNTAINS PROVINCE / SADDLE MOUNTAINS BASALT	MARTINDALE, HUMORIST QUADRANGLE, WASHINGTON	46.25	-119	46.25	-119	VOLCANIC ROCK	BASALT			WHOLE ROCK	48.6	XRF			3.35	XRF					13.19	XRF									14.36	XRF				10.07	XRF			6.09	XRF			0.219	XRF
2000	[2923] HOOPER P. R. (2000)	samp. KJ86024		YELLOWSTONE-SNAKE RIVER PLAIN VOLCANIC PROVINCE / COLUMBIA PLATEAU-BLUE MOUNTAINS PROVINCE / SADDLE MOUNTAINS BASALT	MARTINDALE, HUMORIST QUADRANGLE, WASHINGTON	46.25	-119	46.25	-119	VOLCANIC ROCK	BASALT			WHOLE ROCK	48.4	XRF			3.303	XRF					13.27	XRF									14.45	XRF				10.24	XRF			5.93	XRF			0.22	XRF
2000	[2923] HOOPER P. R. (2000)	samp. KJ86025		YELLOWSTONE-SNAKE RIVER PLAIN VOLCANIC PROVINCE / COLUMBIA PLATEAU-BLUE MOUNTAINS PROVINCE / SADDLE MOUNTAINS BASALT	MARTINDALE, HUMORIST QUADRANGLE, WASHINGTON	46.25	-119	46.25	-119	VOLCANIC ROCK	BASALT			WHOLE ROCK	48.66	XRF			3.367	XRF					13.22	XRF									14.08	XRF				10.22	XRF			5.91	XRF			0.217	XRF
2000	[2923] HOOPER P. R. (2000)	samp. KJ86027		YELLOWSTONE-SNAKE RIVER PLAIN VOLCANIC PROVINCE / COLUMBIA PLATEAU-BLUE MOUNTAINS PROVINCE / SADDLE MOUNTAINS BASALT	MARTINDALE, HUMORIST QUADRANGLE, WASHINGTON	46.25	-119	46.25	-119	VOLCANIC ROCK	BASALT			WHOLE ROCK	48.56	XRF			3.347	XRF					13.1	XRF									14.4	XRF				10.18	XRF			6.05	XRF			0.225	XRF
2000	[2923] HOOPER P. R. (2000)	samp. KJ86031		YELLOWSTONE-SNAKE RIVER PLAIN VOLCANIC PROVINCE / COLUMBIA PLATEAU-BLUE MOUNTAINS PROVINCE / SADDLE MOUNTAINS BASALT	MARTINDALE, HUMORIST QUADRANGLE, WASHINGTON	46.25	-119	46.25	-119	VOLCANIC ROCK	BASALT			WHOLE ROCK	48.65	XRF			3.365	XRF					13.21	XRF									14.2	XRF				10.13	XRF			6.03	XRF			0.224	XRF
2000	[2923] HOOPER P. R. (2000)	samp. KJ86033		YELLOWSTONE-SNAKE RIVER PLAIN VOLCANIC PROVINCE / COLUMBIA PLATEAU-BLUE MOUNTAINS PROVINCE / SADDLE MOUNTAINS BASALT	MARTINDALE, HUMORIST QUADRANGLE, WASHINGTON	46.25	-119	46.25	-119	VOLCANIC ROCK	BASALT			WHOLE ROCK	49.11	XRF			3.383	XRF					13.56	XRF									13.37	XRF				10.52	XRF			5.62	XRF			0.24	XRF
2000	[2923] HOOPER P. R. (2000)	samp. KJ86034		YELLOWSTONE-SNAKE RIVER PLAIN VOLCANIC PROVINCE / COLUMBIA PLATEAU-BLUE MOUNTAINS PROVINCE / SADDLE MOUNTAINS BASALT	MARTINDALE, HUMORIST QUADRANGLE, WASHINGTON	46.25	-119	46.25	-119	VOLCANIC ROCK	BASALT			WHOLE ROCK	48.53	XRF			3.343	XRF					13.21	XRF									14.36	XRF				10.21	XRF			5.94	XRF			0.215	XRF
2000	[2923] HOOPER P. R. (2000)	samp. KJ86038		YELLOWSTONE-SNAKE RIVER PLAIN VOLCANIC PROVINCE / COLUMBIA PLATEAU-BLUE MOUNTAINS PROVINCE / SADDLE MOUNTAINS BASALT	MARTINDALE, HUMORIST QUADRANGLE, WASHINGTON	46.25	-119	46.25	-119	VOLCANIC ROCK	BASALT			WHOLE ROCK	48.58	XRF			3.368	XRF					13.19	XRF									14.16	XRF				10.23	XRF			6.03	XRF			0.218	XRF
2000	[2923] HOOPER P. R. (2000)	samp. KJ86040		YELLOWSTONE-SNAKE RIVER PLAIN VOLCANIC PROVINCE / COLUMBIA PLATEAU-BLUE MOUNTAINS PROVINCE / SADDLE MOUNTAINS BASALT	MARTINDALE, HUMORIST QUADRANGLE, WASHINGTON	46.25	-119	46.25	-119	VOLCANIC ROCK	BASALT			WHOLE ROCK	48.43	XRF			3.314	XRF					13.19	XRF									13.89	XRF				10.65	XRF			5.99	XRF			0.234	XRF
2000	[2923] HOOPER P. R. (2000)	samp. KJ86044		YELLOWSTONE-SNAKE RIVER PLAIN VOLCANIC PROVINCE / COLUMBIA PLATEAU-BLUE MOUNTAINS PROVINCE / SADDLE MOUNTAINS BASALT	MARTINDALE, HUMORIST QUADRANGLE, WASHINGTON	46.25	-119	46.25	-119	VOLCANIC ROCK	BASALT			WHOLE ROCK	48.98	XRF			3.391	XRF					13.36	XRF									13.7	XRF				10.36	XRF			5.76	XRF			0.221	XRF
2000	[2923] HOOPER P. R. (2000)	samp. KJ86046		YELLOWSTONE-SNAKE RIVER PLAIN VOLCANIC PROVINCE / COLUMBIA PLATEAU-BLUE MOUNTAINS PROVINCE / SADDLE MOUNTAINS BASALT	MARTINDALE, HUMORIST QUADRANGLE, WASHINGTON	46.25	-119	46.25	-119	VOLCANIC ROCK	BASALT			WHOLE ROCK	48.47	XRF			3.32	XRF					13.06	XRF									14.49	XRF				10.11	XRF			6.05	XRF			0.229	XRF
2000	[2923] HOOPER P. R. (2000)	samp. KJ86050		YELLOWSTONE-SNAKE RIVER PLAIN VOLCANIC PROVINCE / COLUMBIA PLATEAU-BLUE MOUNTAINS PROVINCE / SADDLE MOUNTAINS BASALT	MARTINDALE, HUMORIST QUADRANGLE, WASHINGTON	46.25	-119	46.25	-119	VOLCANIC ROCK	BASALT			WHOLE ROCK	48.59	XRF			3.251	XRF					13.2	XRF									14.29	XRF				10.1	XRF			6.09	XRF			0.221	XRF
2000	[2923] HOOPER P. R. (2000)	samp. KJ86051		YELLOWSTONE-SNAKE RIVER PLAIN VOLCANIC PROVINCE / COLUMBIA PLATEAU-BLUE MOUNTAINS PROVINCE / SADDLE MOUNTAINS BASALT	MARTINDALE, HUMORIST QUADRANGLE, WASHINGTON	46.25	-119	46.25	-119	VOLCANIC ROCK	BASALT			WHOLE ROCK	48.57	XRF			3.374	XRF					13.12	XRF									14.43	XRF				10.1	XRF			5.96	XRF			0.22	XRF
2000	[2923] HOOPER P. R. (2000)	samp. KJ86053		YELLOWSTONE-SNAKE RIVER PLAIN VOLCANIC PROVINCE / COLUMBIA PLATEAU-BLUE MOUNTAINS PROVINCE / SADDLE MOUNTAINS BASALT	MARTINDALE, HUMORIST QUADRANGLE, WASHINGTON	46.25	-119	46.25	-119	VOLCANIC ROCK	BASALT			WHOLE ROCK	48.87	XRF			3.376	XRF					13.31	XRF									14.49	XRF				10.34	XRF			5.27	XRF			0.217	XRF
2000	[2923] HOOPER P. R. (2000)	samp. KJ86054		YELLOWSTONE-SNAKE RIVER PLAIN VOLCANIC PROVINCE / COLUMBIA PLATEAU-BLUE MOUNTAINS PROVINCE / SADDLE MOUNTAINS BASALT	MARTINDALE, HUMORIST QUADRANGLE, WASHINGTON	46.25	-119	46.25	-119	VOLCANIC ROCK	BASALT			WHOLE ROCK	49.23	XRF			3.46	XRF					13.38	XRF									13.96	XRF				10.22	XRF			5.47	XRF			0.227	XRF
2000	[2923] HOOPER P. R. (2000)	samp. KJ86006		YELLOWSTONE-SNAKE RIVER PLAIN VOLCANIC PROVINCE / COLUMBIA PLATEAU-BLUE MOUNTAINS PROVINCE / SADDLE MOUNTAINS BASALT	BASIN CITY, HUMORIST QUADRANGLE, WASHINGTON	46.25	-119	46.25	-119	VOLCANIC ROCK	BASALT			WHOLE ROCK	49.29	XRF			3.56	XRF					12.82	XRF									14.78	XRF				9.49	XRF			5.21	XRF			0.222	XRF
2000	[2923] HOOPER P. R. (2000)	samp. KJ86010		YELLOWSTONE-SNAKE RIVER PLAIN VOLCANIC PROVINCE / COLUMBIA PLATEAU-BLUE MOUNTAINS PROVINCE / SADDLE MOUNTAINS BASALT	BASIN CITY, HUMORIST QUADRANGLE, WASHINGTON	46.25	-119	46.25	-119	VOLCANIC ROCK	BASALT			WHOLE ROCK	49.36	XRF			3.612	XRF					13	XRF									14.46	XRF				9.63	XRF			5.12	XRF			0.211	XRF
2000	[2923] HOOPER P. R. (2000)	samp. HWE003	21214-HWE 03	YELLOWSTONE-SNAKE RIVER PLAIN VOLCANIC PROVINCE / COLUMBIA PLATEAU-BLUE MOUNTAINS PROVINCE / SADDLE MOUNTAINS BASALT-BUFORD MEMBER	WEISS RIDGE, WASHINGTON	46.25	-117.125	46.25	-117.125	VOLCANIC ROCK	BASALT			WHOLE ROCK	55.21	XRF			2.164	XRF					14.39	XRF									10.26	XRF				8.73	XRF			4.67	XRF			0.167	XRF
2000	[2923] HOOPER P. R. (2000)	samp. HWE038R		YELLOWSTONE-SNAKE RIVER PLAIN VOLCANIC PROVINCE / COLUMBIA PLATEAU-BLUE MOUNTAINS PROVINCE / SADDLE MOUNTAINS BASALT-BUFORD MEMBER	WEISS RIDGE, WASHINGTON	46.25	-117.125	46.25	-117.125	VOLCANIC ROCK	BASALT			WHOLE ROCK	54.5	XRF			2.061	XRF					14.29	XRF									11.59	XRF				8.43	XRF			4.65	XRF			0.183	XRF
2000	[2923] HOOPER P. R. (2000)	samp. HWE046		YELLOWSTONE-SNAKE RIVER PLAIN VOLCANIC PROVINCE / COLUMBIA PLATEAU-BLUE MOUNTAINS PROVINCE / SADDLE MOUNTAINS BASALT-BUFORD MEMBER	WEISS RIDGE, WASHINGTON	46.25	-117.125	46.25	-117.125	VOLCANIC ROCK	BASALT			WHOLE ROCK	54.83	XRF			2.089	XRF					14.14	XRF									10.81	XRF				8.61	XRF			4.74	XRF			0.198	XRF
2000	[2923] HOOPER P. R. (2000)	samp. HWE050		YELLOWSTONE-SNAKE RIVER PLAIN VOLCANIC PROVINCE / COLUMBIA PLATEAU-BLUE MOUNTAINS PROVINCE / SADDLE MOUNTAINS BASALT-BUFORD MEMBER	WEISS RIDGE, WASHINGTON	46.25	-117.125	46.25	-117.125	VOLCANIC ROCK	BASALT			WHOLE ROCK	54.42	XRF			2.07	XRF					14.05	XRF									11.58	XRF				8.46	XRF			4.73	XRF			0.188	XRF
2000	[2923] HOOPER P. R. (2000)	samp. HWE065		YELLOWSTONE-SNAKE RIVER PLAIN VOLCANIC PROVINCE / COLUMBIA PLATEAU-BLUE MOUNTAINS PROVINCE / SADDLE MOUNTAINS BASALT-BUFORD MEMBER	WEISS RIDGE, WASHINGTON	46.25	-117.125	46.25	-117.125	VOLCANIC ROCK	BASALT			WHOLE ROCK	54.65	XRF			2.098	XRF					14.29	XRF									10.96	XRF				8.57	XRF			4.72	XRF			0.185	XRF
2000	[2923] HOOPER P. R. (2000)	samp. PH78006		YELLOWSTONE-SNAKE RIVER PLAIN VOLCANIC PROVINCE / COLUMBIA PLATEAU-BLUE MOUNTAINS PROVINCE / SADDLE MOUNTAINS BASALT-BUFORD MEMBER	WEISS RIDGE, WASHINGTON	46.25	-117.125	46.25	-117.125	VOLCANIC ROCK	BASALT			WHOLE ROCK	54.64	XRF			2.073	XRF					14.08	XRF									11.33	XRF				8.42	XRF			4.59	XRF			0.194	XRF
2000	[2923] HOOPER P. R. (2000)	samp. PH78007		YELLOWSTONE-SNAKE RIVER PLAIN VOLCANIC PROVINCE / COLUMBIA PLATEAU-BLUE MOUNTAINS PROVINCE / SADDLE MOUNTAINS BASALT-BUFORD MEMBER	WEISS RIDGE, WASHINGTON	46.25	-117.125	46.25	-117.125	VOLCANIC ROCK	BASALT			WHOLE ROCK	55.07	XRF			2.148	XRF					14.3	XRF									10.85	XRF				8.31	XRF			4.45	XRF			0.177	XRF
2000	[2923] HOOPER P. R. (2000)	samp. PH78015		YELLOWSTONE-SNAKE RIVER PLAIN VOLCANIC PROVINCE / COLUMBIA PLATEAU-BLUE MOUNTAINS PROVINCE / SADDLE MOUNTAINS BASALT-BUFORD MEMBER	WEISS RIDGE, WASHINGTON	46.25	-117.125	46.25	-117.125	VOLCANIC ROCK	BASALT			WHOLE ROCK	55.66	XRF			2.145	XRF					14.39	XRF									9.85	XRF				8.56	XRF			4.58	XRF			0.191	XRF
2000	[2923] HOOPER P. R. (2000)	samp. PH78037		YELLOWSTONE-SNAKE RIVER PLAIN VOLCANIC PROVINCE / COLUMBIA PLATEAU-BLUE MOUNTAINS PROVINCE / SADDLE MOUNTAINS BASALT-BUFORD MEMBER	WEISS RIDGE, WASHINGTON	46.25	-117.125	46.25	-117.125	VOLCANIC ROCK	BASALT			WHOLE ROCK	55.21	XRF			2.17	XRF					14.53	XRF									10.27	XRF				8.52	XRF			4.57	XRF			0.172	XRF
2000	[2923] HOOPER P. R. (2000)	samp. PH78066		YELLOWSTONE-SNAKE RIVER PLAIN VOLCANIC PROVINCE / COLUMBIA PLATEAU-BLUE MOUNTAINS PROVINCE / SADDLE MOUNTAINS BASALT-BUFORD MEMBER	WEISS RIDGE, WASHINGTON	46.25	-117.125	46.25	-117.125	VOLCANIC ROCK	BASALT			WHOLE ROCK	54.93	XRF			2.118	XRF					14.18	XRF									11.54	XRF				8.11	XRF			4.31	XRF			0.175	XRF
2000	[2923] HOOPER P. R. (2000)	samp. PH78067		YELLOWSTONE-SNAKE RIVER PLAIN VOLCANIC PROVINCE / COLUMBIA PLATEAU-BLUE MOUNTAINS PROVINCE / SADDLE MOUNTAINS BASALT-BUFORD MEMBER	WEISS RIDGE, WASHINGTON	46.25	-117.125	46.25	-117.125	VOLCANIC ROCK	BASALT			WHOLE ROCK	55.54	XRF			2.134	XRF					14.56	XRF									9.9	XRF				8.56	XRF			4.63	XRF			0.181	XRF
2000	[2923] HOOPER P. R. (2000)	samp. PH78072		YELLOWSTONE-SNAKE RIVER PLAIN VOLCANIC PROVINCE / COLUMBIA PLATEAU-BLUE MOUNTAINS PROVINCE / SADDLE MOUNTAINS BASALT-BUFORD MEMBER	WEISS RIDGE, WASHINGTON	46.25	-117.125	46.25	-117.125	VOLCANIC ROCK	BASALT			WHOLE ROCK	54.78	XRF			2.111	XRF					14.36	XRF									11.19	XRF				8.35	XRF			4.54	XRF			0.24	XRF
2000	[2923] HOOPER P. R. (2000)	samp. PH78073		YELLOWSTONE-SNAKE RIVER PLAIN VOLCANIC PROVINCE / COLUMBIA PLATEAU-BLUE MOUNTAINS PROVINCE / SADDLE MOUNTAINS BASALT-BUFORD MEMBER	WEISS RIDGE, WASHINGTON	46.25	-117.125	46.25	-117.125	VOLCANIC ROCK	BASALT			WHOLE ROCK	54.56	XRF			2.175	XRF					14.7	XRF									10.73	XRF				8.68	XRF			4.58	XRF			0.172	XRF
2000	[2923] HOOPER P. R. (2000)	samp. PRH85003		YELLOWSTONE-SNAKE RIVER PLAIN VOLCANIC PROVINCE / COLUMBIA PLATEAU-BLUE MOUNTAINS PROVINCE / SADDLE MOUNTAINS BASALT-BUFORD MEMBER	FIELDS SPRING, WASHINGTON	46.125	-117.25	46.125	-117.25	VOLCANIC ROCK	BASALT			WHOLE ROCK	54.69	XRF			2.068	XRF					14.02	XRF									11.58	XRF				8.16	XRF			4.83	XRF			0.166	XRF
2000	[2923] HOOPER P. R. (2000)	samp. CA028		YELLOWSTONE-SNAKE RIVER PLAIN VOLCANIC PROVINCE / COLUMBIA PLATEAU-BLUE MOUNTAINS PROVINCE / SADDLE MOUNTAINS BASALT-ELEPHANTS MOUNTAIN MEMBER	CLARKSTON, WASHINGTON	46.5	-117.25	46.5	-117.25	VOLCANIC ROCK	BASALT			WHOLE ROCK	52.14	XRF			3.484	XRF					12.86	XRF									14.7	XRF				8.56	XRF			4.1	XRF			0.215	XRF
2000	[2923] HOOPER P. R. (2000)	samp. HAN104		YELLOWSTONE-SNAKE RIVER PLAIN VOLCANIC PROVINCE / COLUMBIA PLATEAU-BLUE MOUNTAINS PROVINCE / SADDLE MOUNTAINS BASALT-ELEPHANTS MOUNTAIN MEMBER	ANATONE, WASHINGTON	46.5	-117.25	46.5	-117.25	VOLCANIC ROCK	BASALT			WHOLE ROCK	51.51	XRF			3.381	XRF					13.18	XRF									14.79	XRF				8.53	XRF			4.13	XRF			0.219	XRF
2000	[2923] HOOPER P. R. (2000)	samp. HAN105		YELLOWSTONE-SNAKE RIVER PLAIN VOLCANIC PROVINCE / COLUMBIA PLATEAU-BLUE MOUNTAINS PROVINCE / SADDLE MOUNTAINS BASALT-ELEPHANTS MOUNTAIN MEMBER	ANATONE, WASHINGTON	46.5	-117.25	46.5	-117.25	VOLCANIC ROCK	BASALT			WHOLE ROCK	51.43	XRF			3.505	XRF					13.23	XRF									14.36	XRF				8.7	XRF			4.02	XRF			0.206	XRF
2000	[2923] HOOPER P. R. (2000)	samp. HAN110		YELLOWSTONE-SNAKE RIVER PLAIN VOLCANIC PROVINCE / COLUMBIA PLATEAU-BLUE MOUNTAINS PROVINCE / SADDLE MOUNTAINS BASALT-ELEPHANTS MOUNTAIN MEMBER	ANATONE, WASHINGTON	46.5	-117.25	46.5	-117.25	VOLCANIC ROCK	BASALT			WHOLE ROCK	51.38	XRF			3.461	XRF					12.97	XRF									14.88	XRF				8.56	XRF			4.26	XRF			0.21	XRF
2000	[2923] HOOPER P. R. (2000)	samp. HAN111		YELLOWSTONE-SNAKE RIVER PLAIN VOLCANIC PROVINCE / COLUMBIA PLATEAU-BLUE MOUNTAINS PROVINCE / SADDLE MOUNTAINS BASALT-ELEPHANTS MOUNTAIN MEMBER	ANATONE, WASHINGTON	46.5	-117.25	46.5	-117.25	VOLCANIC ROCK	BASALT			WHOLE ROCK	51.62	XRF			3.48	XRF					12.98	XRF									14.59	XRF				8.52	XRF			4.33	XRF			0.212	XRF
2000	[2923] HOOPER P. R. (2000)	samp. HAS032	21218-HAS032	YELLOWSTONE-SNAKE RIVER PLAIN VOLCANIC PROVINCE / COLUMBIA PLATEAU-BLUE MOUNTAINS PROVINCE / SADDLE MOUNTAINS BASALT-ELEPHANTS MOUNTAIN MEMBER	ASOTIN, WASHINGTON	46.375	-117.125	46.375	-117.125	VOLCANIC ROCK	BASALT			WHOLE ROCK	51.86	XRF			3.516	XRF					13.05	XRF									14.58	XRF				8.51	XRF			3.95	XRF			0.208	XRF
2000	[2923] HOOPER P. R. (2000)	samp. HPH001		YELLOWSTONE-SNAKE RIVER PLAIN VOLCANIC PROVINCE / COLUMBIA PLATEAU-BLUE MOUNTAINS PROVINCE / SADDLE MOUNTAINS BASALT-ELEPHANTS MOUNTAIN MEMBER	POTTER HILL, WASHINGTON	46.375	-117.375	46.375	-117.375	VOLCANIC ROCK	BASALT			WHOLE ROCK	52.55	XRF			3.622	XRF					13.48	XRF									12.89	XRF				8.94	XRF			3.93	XRF			0.202	XRF
2000	[2923] HOOPER P. R. (2000)	samp. HPH002		YELLOWSTONE-SNAKE RIVER PLAIN VOLCANIC PROVINCE / COLUMBIA PLATEAU-BLUE MOUNTAINS PROVINCE / SADDLE MOUNTAINS BASALT-ELEPHANTS MOUNTAIN MEMBER	POTTER HILL, WASHINGTON	46.375	-117.375	46.375	-117.375	VOLCANIC ROCK	BASALT			WHOLE ROCK	51.59	XRF			3.538	XRF					13.2	XRF									14.69	XRF				8.65	XRF			3.93	XRF			0.208	XRF
2000	[2923] HOOPER P. R. (2000)	samp. HPH049		YELLOWSTONE-SNAKE RIVER PLAIN VOLCANIC PROVINCE / COLUMBIA PLATEAU-BLUE MOUNTAINS PROVINCE / SADDLE MOUNTAINS BASALT-ELEPHANTS MOUNTAIN MEMBER	POTTER HILL, WASHINGTON	46.375	-117.375	46.375	-117.375	VOLCANIC ROCK	BASALT			WHOLE ROCK	51.54	XRF			3.496	XRF					13.59	XRF									13.14	XRF				10.38	XRF			3.33	XRF			0.187	XRF
2000	[2923] HOOPER P. R. (2000)	samp. HPH050		YELLOWSTONE-SNAKE RIVER PLAIN VOLCANIC PROVINCE / COLUMBIA PLATEAU-BLUE MOUNTAINS PROVINCE / SADDLE MOUNTAINS BASALT-ELEPHANTS MOUNTAIN MEMBER	POTTER HILL, WASHINGTON	46.375	-117.375	46.375	-117.375	VOLCANIC ROCK	BASALT			WHOLE ROCK	51.78	XRF			3.694	XRF					12.92	XRF									14.43	XRF				8.74	XRF			3.72	XRF			0.203	XRF
2000	[2923] HOOPER P. R. (2000)	samp. HPH056		YELLOWSTONE-SNAKE RIVER PLAIN VOLCANIC PROVINCE / COLUMBIA PLATEAU-BLUE MOUNTAINS PROVINCE / SADDLE MOUNTAINS BASALT-ELEPHANTS MOUNTAIN MEMBER	POTTER HILL, WASHINGTON	46.375	-117.375	46.375	-117.375	VOLCANIC ROCK	BASALT			WHOLE ROCK	51.37	XRF			3.581	XRF					12.78	XRF									14.77	XRF				8.53	XRF			4.22	XRF			0.213	XRF
2000	[2923] HOOPER P. R. (2000)	samp. HPH057		YELLOWSTONE-SNAKE RIVER PLAIN VOLCANIC PROVINCE / COLUMBIA PLATEAU-BLUE MOUNTAINS PROVINCE / SADDLE MOUNTAINS BASALT-ELEPHANTS MOUNTAIN MEMBER	POTTER HILL, WASHINGTON	46.375	-117.375	46.375	-117.375	VOLCANIC ROCK	BASALT			WHOLE ROCK	53.29	XRF			3.828	XRF					14.09	XRF									10.53	XRF				9.34	XRF			3.91	XRF			0.171	XRF
2000	[2923] HOOPER P. R. (2000)	samp. HPH058		YELLOWSTONE-SNAKE RIVER PLAIN VOLCANIC PROVINCE / COLUMBIA PLATEAU-BLUE MOUNTAINS PROVINCE / SADDLE MOUNTAINS BASALT-ELEPHANTS MOUNTAIN MEMBER	POTTER HILL, WASHINGTON	46.375	-117.375	46.375	-117.375	VOLCANIC ROCK	BASALT			WHOLE ROCK	51.11	XRF			3.597	XRF					13.02	XRF									14.87	XRF				8.86	XRF			4.02	XRF			0.195	XRF
2000	[2923] HOOPER P. R. (2000)	samp. HPH060		YELLOWSTONE-SNAKE RIVER PLAIN VOLCANIC PROVINCE / COLUMBIA PLATEAU-BLUE MOUNTAINS PROVINCE / SADDLE MOUNTAINS BASALT-ELEPHANTS MOUNTAIN MEMBER	POTTER HILL, WASHINGTON	46.375	-117.375	46.375	-117.375	VOLCANIC ROCK	BASALT			WHOLE ROCK	51.72	XRF			3.58	XRF					13.07	XRF									14.09	XRF				8.72	XRF			4.14	XRF			0.201	XRF
2000	[2923] HOOPER P. R. (2000)	samp. HPH060R		YELLOWSTONE-SNAKE RIVER PLAIN VOLCANIC PROVINCE / COLUMBIA PLATEAU-BLUE MOUNTAINS PROVINCE / SADDLE MOUNTAINS BASALT-ELEPHANTS MOUNTAIN MEMBER	POTTER HILL, WASHINGTON	46.375	-117.375	46.375	-117.375	VOLCANIC ROCK	BASALT			WHOLE ROCK	51.66	XRF			3.592	XRF					13.05	XRF									14.2	XRF				8.7	XRF			4.15	XRF			0.2	XRF
2000	[2923] HOOPER P. R. (2000)	samp. HPH097		YELLOWSTONE-SNAKE RIVER PLAIN VOLCANIC PROVINCE / COLUMBIA PLATEAU-BLUE MOUNTAINS PROVINCE / SADDLE MOUNTAINS BASALT-ELEPHANTS MOUNTAIN MEMBER	POTTER HILL, WASHINGTON	46.375	-117.375	46.375	-117.375	VOLCANIC ROCK	BASALT			WHOLE ROCK	50.95	XRF			3.437	XRF					13.11	XRF									14.63	XRF				8.68	XRF			4.48	XRF			0.205	XRF
2000	[2923] HOOPER P. R. (2000)	samp. HPH147		YELLOWSTONE-SNAKE RIVER PLAIN VOLCANIC PROVINCE / COLUMBIA PLATEAU-BLUE MOUNTAINS PROVINCE / SADDLE MOUNTAINS BASALT-ELEPHANTS MOUNTAIN MEMBER	POTTER HILL, WASHINGTON	46.375	-117.375	46.375	-117.375	VOLCANIC ROCK	BASALT			WHOLE ROCK	51.87	XRF			3.577	XRF					13.1	XRF									13.81	XRF				8.78	XRF			4.25	XRF			0.203	XRF
2000	[2923] HOOPER P. R. (2000)	samp. HPH158		YELLOWSTONE-SNAKE RIVER PLAIN VOLCANIC PROVINCE / COLUMBIA PLATEAU-BLUE MOUNTAINS PROVINCE / SADDLE MOUNTAINS BASALT-ELEPHANTS MOUNTAIN MEMBER	POTTER HILL, WASHINGTON	46.375	-117.375	46.375	-117.375	VOLCANIC ROCK	BASALT			WHOLE ROCK	51.76	XRF			3.607	XRF					13.1	XRF									14.03	XRF				8.81	XRF			4.09	XRF			0.208	XRF
2000	[2923] HOOPER P. R. (2000)	samp. HST039		YELLOWSTONE-SNAKE RIVER PLAIN VOLCANIC PROVINCE / COLUMBIA PLATEAU-BLUE MOUNTAINS PROVINCE / SADDLE MOUNTAINS BASALT-ELEPHANTS MOUNTAIN MEMBER	STEMBER CREEK, WASHINGTON	46.5	-117.325	46.5	-117.325	VOLCANIC ROCK	BASALT			WHOLE ROCK	51.54	XRF			3.44	XRF					13.19	XRF									14.36	XRF				8.7	XRF			4.26	XRF			0.273	XRF
2000	[2923] HOOPER P. R. (2000)	samp. PH78044		YELLOWSTONE-SNAKE RIVER PLAIN VOLCANIC PROVINCE / COLUMBIA PLATEAU-BLUE MOUNTAINS PROVINCE / SADDLE MOUNTAINS BASALT-ELEPHANTS MOUNTAIN MEMBER	STEMBER CREEK, WASHINGTON	46.5	-117.325	46.5	-117.325	VOLCANIC ROCK	BASALT			WHOLE ROCK	50.99	XRF			3.336	XRF					13.13	XRF									15.04	XRF				8.61	XRF			4.42	XRF			0.223	XRF
2000	[2923] HOOPER P. R. (2000)	samp. CLA042B	21221-CLA042B	YELLOWSTONE-SNAKE RIVER PLAIN VOLCANIC PROVINCE / COLUMBIA PLATEAU-BLUE MOUNTAINS PROVINCE / SADDLE MOUNTAINS BASALT-POMONA MEMBER	CLARKSTON, WASHINGTON	46.5	-117.125	46.5	-117.125	VOLCANIC ROCK	BASALT			WHOLE ROCK	52.04	XRF			1.64	XRF					14.83	XRF									10.51	XRF				10.71	XRF			6.83	XRF			0.183	XRF
2000	[2923] HOOPER P. R. (2000)	samp. PRH85010		YELLOWSTONE-SNAKE RIVER PLAIN VOLCANIC PROVINCE / COLUMBIA PLATEAU-BLUE MOUNTAINS PROVINCE / SADDLE MOUNTAINS BASALT-POMONA MEMBER	ASOTIN, WASHINGTON	46.375	-117.125	46.375	-117.125	VOLCANIC ROCK	BASALT			WHOLE ROCK	52.2	XRF			1.646	XRF					14.63	XRF									10.59	XRF				10.86	XRF			6.89	XRF			0.177	XRF
2000	[2923] HOOPER P. R. (2000)	samp. PRH85011		YELLOWSTONE-SNAKE RIVER PLAIN VOLCANIC PROVINCE / COLUMBIA PLATEAU-BLUE MOUNTAINS PROVINCE / SADDLE MOUNTAINS BASALT-POMONA MEMBER	ASOTIN, WASHINGTON	46.375	-117.125	46.375	-117.125	VOLCANIC ROCK	BASALT			WHOLE ROCK	52.25	XRF			1.635	XRF					14.63	XRF									10.38	XRF				10.7	XRF			6.94	XRF			0.176	XRF
2000	[2923] HOOPER P. R. (2000)	samp. PRH85013		YELLOWSTONE-SNAKE RIVER PLAIN VOLCANIC PROVINCE / COLUMBIA PLATEAU-BLUE MOUNTAINS PROVINCE / SADDLE MOUNTAINS BASALT-POMONA MEMBER	SILCOTT, WASHINGTON	46.5	-117.25	46.5	-117.25	VOLCANIC ROCK	BASALT			WHOLE ROCK	52.47	XRF			1.645	XRF					14.7	XRF									10.18	XRF				10.65	XRF			6.87	XRF			0.175	XRF
2000	[2923] HOOPER P. R. (2000)	samp. PRH85015		YELLOWSTONE-SNAKE RIVER PLAIN VOLCANIC PROVINCE / COLUMBIA PLATEAU-BLUE MOUNTAINS PROVINCE / SADDLE MOUNTAINS BASALT-POMONA MEMBER	PENAWAWA, WASHINGTON	46.75	-117.75	46.75	-117.75	VOLCANIC ROCK	BASALT			WHOLE ROCK	52	XRF			1.609	XRF					15	XRF									10.22	XRF				10.97	XRF			6.88	XRF			0.175	XRF
2000	[2923] HOOPER P. R. (2000)	samp. CA026		YELLOWSTONE-SNAKE RIVER PLAIN VOLCANIC PROVINCE / COLUMBIA PLATEAU-BLUE MOUNTAINS PROVINCE / SADDLE MOUNTAINS BASALT-WEIPPE MEMBER	CLARKSTON, WASHINGTON	46.5	-117.125	46.5	-117.125	VOLCANIC ROCK	BASALT			WHOLE ROCK	53.02	XRF			1.693	XRF					15.28	XRF									9.3	XRF				11.86	XRF			5.34	XRF			0.176	XRF
2000	[2923] HOOPER P. R. (2000)	samp. PRH85017		YELLOWSTONE-SNAKE RIVER PLAIN VOLCANIC PROVINCE / COLUMBIA PLATEAU-BLUE MOUNTAINS PROVINCE / SADDLE MOUNTAINS BASALT-WEIPPE MEMBER	CRAIGMONT, IDAHO	46.25	-116.5	46.25	-116.5	VOLCANIC ROCK	BASALT			WHOLE ROCK	51.97	XRF			1.783	XRF					14.21	XRF									11.27	XRF				10.46	XRF			6.69	XRF			0.185	XRF
2000	[2923] HOOPER P. R. (2000)	samp. PRH85018		YELLOWSTONE-SNAKE RIVER PLAIN VOLCANIC PROVINCE / COLUMBIA PLATEAU-BLUE MOUNTAINS PROVINCE / SADDLE MOUNTAINS BASALT-WEIPPE MEMBER	OROFINO EAST, IDAHO	46.5	-116.25	46.5	-116.25	VOLCANIC ROCK	BASALT			WHOLE ROCK	51.52	XRF			1.728	XRF					14.37	XRF									11.23	XRF				10.71	XRF			7.02	XRF			0.196	XRF
2000	[2923] HOOPER P. R. (2000)	samp. DC23GR785		YELLOWSTONE-SNAKE RIVER PLAIN VOLCANIC PROVINCE / COLUMBIA PLATEAU-BLUE MOUNTAINS PROVINCE / SADDLE MOUNTAINS BASALT-ESQUATZEL MEMBER	RIVERLAND, WASHINGTON	46.5	-119.5	46.5	-119.5	VOLCANIC ROCK	BASALT			WHOLE ROCK	53.93	XRF			2.942	XRF					13.26	XRF									13.32	XRF				7.58	XRF			3.74	XRF			0.192	XRF
2000	[2923] HOOPER P. R. (2000)	samp. DC23GR835		YELLOWSTONE-SNAKE RIVER PLAIN VOLCANIC PROVINCE / COLUMBIA PLATEAU-BLUE MOUNTAINS PROVINCE / SADDLE MOUNTAINS BASALT-ESQUATZEL MEMBER	RIVERLAND, WASHINGTON	46.5	-119.5	46.5	-119.5	VOLCANIC ROCK	BASALT			WHOLE ROCK	53.6	XRF			2.995	XRF					13.18	XRF									13.66	XRF				7.53	XRF			3.76	XRF			0.197	XRF
2000	[2923] HOOPER P. R. (2000)	samp. DC24CX795		YELLOWSTONE-SNAKE RIVER PLAIN VOLCANIC PROVINCE / COLUMBIA PLATEAU-BLUE MOUNTAINS PROVINCE / SADDLE MOUNTAINS BASALT-ESQUATZEL MEMBER	RIVERLAND, WASHINGTON	46.5	-119.5	46.5	-119.5	VOLCANIC ROCK	BASALT			WHOLE ROCK	53.52	XRF			3.01	XRF					13.11	XRF									13.52	XRF				7.6	XRF			3.8	XRF			0.201	XRF
2000	[2923] HOOPER P. R. (2000)	samp. DC24CX825		YELLOWSTONE-SNAKE RIVER PLAIN VOLCANIC PROVINCE / COLUMBIA PLATEAU-BLUE MOUNTAINS PROVINCE / SADDLE MOUNTAINS BASALT-ESQUATZEL MEMBER	RIVERLAND, WASHINGTON	46.5	-119.5	46.5	-119.5	VOLCANIC ROCK	BASALT			WHOLE ROCK	53.67	XRF			3.027	XRF					12.93	XRF									13.78	XRF				7.51	XRF			3.7	XRF			0.199	XRF
2000	[2923] HOOPER P. R. (2000)	samp. DC25CX1080		YELLOWSTONE-SNAKE RIVER PLAIN VOLCANIC PROVINCE / COLUMBIA PLATEAU-BLUE MOUNTAINS PROVINCE / SADDLE MOUNTAINS BASALT-ESQUATZEL MEMBER	RIVERLAND, WASHINGTON	46.5	-119.5	46.5	-119.5	VOLCANIC ROCK	BASALT			WHOLE ROCK	53.74	XRF			2.981	XRF					13.3	XRF									13.28	XRF				7.9	XRF			3.59	XRF			0.201	XRF
2000	[2923] HOOPER P. R. (2000)	samp. DC25CX1140		YELLOWSTONE-SNAKE RIVER PLAIN VOLCANIC PROVINCE / COLUMBIA PLATEAU-BLUE MOUNTAINS PROVINCE / SADDLE MOUNTAINS BASALT-ESQUATZEL MEMBER	RIVERLAND, WASHINGTON	46.5	-119.5	46.5	-119.5	VOLCANIC ROCK	BASALT			WHOLE ROCK	53.38	XRF			2.954	XRF					13.19	XRF									13.52	XRF				7.78	XRF			3.97	XRF			0.196	XRF
2000	[2923] HOOPER P. R. (2000)	samp. DC25CX1145		YELLOWSTONE-SNAKE RIVER PLAIN VOLCANIC PROVINCE / COLUMBIA PLATEAU-BLUE MOUNTAINS PROVINCE / SADDLE MOUNTAINS BASALT-ESQUATZEL MEMBER	RIVERLAND, WASHINGTON	46.5	-119.5	46.5	-119.5	VOLCANIC ROCK	BASALT			WHOLE ROCK	53.49	XRF			3.016	XRF					13.23	XRF									13.47	XRF				7.67	XRF			3.87	XRF			0.201	XRF
2000	[2923] HOOPER P. R. (2000)	samp. HAN014R		YELLOWSTONE-SNAKE RIVER PLAIN VOLCANIC PROVINCE / COLUMBIA PLATEAU-BLUE MOUNTAINS PROVINCE / SADDLE MOUNTAINS BASALT-WEISSENFELS RIDGE MEMBER	SLIPPERY CREEK, ANATONE, WASHINGTON	46.25	-117.25	46.25	-117.25	VOLCANIC ROCK	BASALT			WHOLE ROCK	51.86	XRF			2.384	XRF					14.12	XRF									12.27	XRF				9.52	XRF			5.65	XRF			0.194	XRF
2000	[2923] HOOPER P. R. (2000)	samp. HAN020		YELLOWSTONE-SNAKE RIVER PLAIN VOLCANIC PROVINCE / COLUMBIA PLATEAU-BLUE MOUNTAINS PROVINCE / SADDLE MOUNTAINS BASALT-WEISSENFELS RIDGE MEMBER	SLIPPERY CREEK, ANATONE, WASHINGTON	46.25	-117.25	46.25	-117.25	VOLCANIC ROCK	BASALT			WHOLE ROCK	52.74	XRF			2.502	XRF					14.79	XRF									10.31	XRF				10	XRF			5.19	XRF			0.178	XRF
2000	[2923] HOOPER P. R. (2000)	samp. HAN030		YELLOWSTONE-SNAKE RIVER PLAIN VOLCANIC PROVINCE / COLUMBIA PLATEAU-BLUE MOUNTAINS PROVINCE / SADDLE MOUNTAINS BASALT-WEISSENFELS RIDGE MEMBER	SLIPPERY CREEK, ANATONE, WASHINGTON	46.25	-117.25	46.25	-117.25	VOLCANIC ROCK	BASALT			WHOLE ROCK	51.78	XRF			2.475	XRF					14.41	XRF									11.8	XRF				9.65	XRF			5.59	XRF			0.193	XRF
2000	[2923] HOOPER P. R. (2000)	samp. HAN031		YELLOWSTONE-SNAKE RIVER PLAIN VOLCANIC PROVINCE / COLUMBIA PLATEAU-BLUE MOUNTAINS PROVINCE / SADDLE MOUNTAINS BASALT-WEISSENFELS RIDGE MEMBER	SLIPPERY CREEK, ANATONE, WASHINGTON	46.25	-117.25	46.25	-117.25	VOLCANIC ROCK	BASALT			WHOLE ROCK	51.91	XRF			2.436	XRF					14.07	XRF									11.87	XRF				9.68	XRF			5.51	XRF			0.2	XRF
2000	[2923] HOOPER P. R. (2000)	samp. HAN045		YELLOWSTONE-SNAKE RIVER PLAIN VOLCANIC PROVINCE / COLUMBIA PLATEAU-BLUE MOUNTAINS PROVINCE / SADDLE MOUNTAINS BASALT-WEISSENFELS RIDGE MEMBER	SLIPPERY CREEK, ANATONE, WASHINGTON	46.25	-117.25	46.25	-117.25	VOLCANIC ROCK	BASALT			WHOLE ROCK	52.46	XRF			2.491	XRF					14.27	XRF									11.47	XRF				9.67	XRF			5.26	XRF			0.19	XRF
2000	[2923] HOOPER P. R. (2000)	samp. HAN047		YELLOWSTONE-SNAKE RIVER PLAIN VOLCANIC PROVINCE / COLUMBIA PLATEAU-BLUE MOUNTAINS PROVINCE / SADDLE MOUNTAINS BASALT-WEISSENFELS RIDGE MEMBER	SLIPPERY CREEK, ANATONE, WASHINGTON	46.25	-117.25	46.25	-117.25	VOLCANIC ROCK	BASALT			WHOLE ROCK	51.79	XRF			2.409	XRF					14.01	XRF									12.4	XRF				9.46	XRF			5.59	XRF			0.209	XRF
2000	[2923] HOOPER P. R. (2000)	samp. HAN053		YELLOWSTONE-SNAKE RIVER PLAIN VOLCANIC PROVINCE / COLUMBIA PLATEAU-BLUE MOUNTAINS PROVINCE / SADDLE MOUNTAINS BASALT-WEISSENFELS RIDGE MEMBER	SLIPPERY CREEK, ANATONE, WASHINGTON	46.25	-117.25	46.25	-117.25	VOLCANIC ROCK	BASALT			WHOLE ROCK	51.99	XRF			2.452	XRF					14.33	XRF									11.73	XRF				9.65	XRF			5.47	XRF			0.19	XRF
2000	[2923] HOOPER P. R. (2000)	samp. HAN056D		YELLOWSTONE-SNAKE RIVER PLAIN VOLCANIC PROVINCE / COLUMBIA PLATEAU-BLUE MOUNTAINS PROVINCE / SADDLE MOUNTAINS BASALT-WEISSENFELS RIDGE MEMBER	SLIPPERY CREEK, ANATONE, WASHINGTON	46.25	-117.25	46.25	-117.25	VOLCANIC ROCK	BASALT			WHOLE ROCK	51.75	XRF			2.445	XRF					14.24	XRF									12.13	XRF				9.53	XRF			5.5	XRF			0.2	XRF
2000	[2923] HOOPER P. R. (2000)	samp. HAN066		YELLOWSTONE-SNAKE RIVER PLAIN VOLCANIC PROVINCE / COLUMBIA PLATEAU-BLUE MOUNTAINS PROVINCE / SADDLE MOUNTAINS BASALT-WEISSENFELS RIDGE MEMBER	SLIPPERY CREEK, ANATONE, WASHINGTON	46.25	-117.25	46.25	-117.25	VOLCANIC ROCK	BASALT			WHOLE ROCK	51.95	XRF			2.427	XRF					14.28	XRF									12.35	XRF				9.66	XRF			5.36	XRF			0.192	XRF
2000	[2923] HOOPER P. R. (2000)	samp. HAN067		YELLOWSTONE-SNAKE RIVER PLAIN VOLCANIC PROVINCE / COLUMBIA PLATEAU-BLUE MOUNTAINS PROVINCE / SADDLE MOUNTAINS BASALT-WEISSENFELS RIDGE MEMBER	SLIPPERY CREEK, ANATONE, WASHINGTON	46.25	-117.25	46.25	-117.25	VOLCANIC ROCK	BASALT			WHOLE ROCK	52.3	XRF			2.468	XRF					14.56	XRF									11.48	XRF				10.11	XRF			4.92	XRF			0.181	XRF
2000	[2923] HOOPER P. R. (2000)	samp. HAN102		YELLOWSTONE-SNAKE RIVER PLAIN VOLCANIC PROVINCE / COLUMBIA PLATEAU-BLUE MOUNTAINS PROVINCE / SADDLE MOUNTAINS BASALT-WEISSENFELS RIDGE MEMBER	SLIPPERY CREEK, ANATONE, WASHINGTON	46.25	-117.25	46.25	-117.25	VOLCANIC ROCK	BASALT			WHOLE ROCK	51.83	XRF			2.55	XRF					15.08	XRF									11.15	XRF				9.98	XRF			5.16	XRF			0.199	XRF
2000	[2923] HOOPER P. R. (2000)	samp. HAN112		YELLOWSTONE-SNAKE RIVER PLAIN VOLCANIC PROVINCE / COLUMBIA PLATEAU-BLUE MOUNTAINS PROVINCE / SADDLE MOUNTAINS BASALT-WEISSENFELS RIDGE MEMBER	SLIPPERY CREEK, ANATONE, WASHINGTON	46.25	-117.25	46.25	-117.25	VOLCANIC ROCK	BASALT			WHOLE ROCK	51.95	XRF			2.459	XRF					14.1	XRF									12.73	XRF				9.49	XRF			5.14	XRF			0.196	XRF
2000	[2923] HOOPER P. R. (2000)	samp. HAN113		YELLOWSTONE-SNAKE RIVER PLAIN VOLCANIC PROVINCE / COLUMBIA PLATEAU-BLUE MOUNTAINS PROVINCE / SADDLE MOUNTAINS BASALT-WEISSENFELS RIDGE MEMBER	SLIPPERY CREEK, ANATONE, WASHINGTON	46.25	-117.25	46.25	-117.25	VOLCANIC ROCK	BASALT			WHOLE ROCK	51.96	XRF			2.38	XRF					14.15	XRF									12.35	XRF				9.77	XRF			5.42	XRF			0.191	XRF
2000	[2923] HOOPER P. R. (2000)	samp. HAS74		YELLOWSTONE-SNAKE RIVER PLAIN VOLCANIC PROVINCE / COLUMBIA PLATEAU-BLUE MOUNTAINS PROVINCE / SADDLE MOUNTAINS BASALT-WEISSENFELS RIDGE MEMBER	SLIPPERY CREEK, ANATONE, WASHINGTON	46.25	-117.25	46.25	-117.25	VOLCANIC ROCK	BASALT			WHOLE ROCK	52.17	XRF			2.473	XRF					14.12	XRF									11.99	XRF				9.46	XRF			5.34	XRF			0.192	XRF
2000	[2923] HOOPER P. R. (2000)	samp. HWE39R		YELLOWSTONE-SNAKE RIVER PLAIN VOLCANIC PROVINCE / COLUMBIA PLATEAU-BLUE MOUNTAINS PROVINCE / SADDLE MOUNTAINS BASALT-WEISSENFELS RIDGE MEMBER	SLIPPERY CREEK, WEISSENFELD RIDGE, WASHINGTON	46.25	-117.125	46.25	-117.125	VOLCANIC ROCK	BASALT			WHOLE ROCK	52.28	XRF			2.419	XRF					14.23	XRF									12.08	XRF				9.34	XRF			5.41	XRF			0.195	XRF
2000	[2923] HOOPER P. R. (2000)	samp. HWE051		YELLOWSTONE-SNAKE RIVER PLAIN VOLCANIC PROVINCE / COLUMBIA PLATEAU-BLUE MOUNTAINS PROVINCE / SADDLE MOUNTAINS BASALT-WEISSENFELS RIDGE MEMBER	SLIPPERY CREEK, WEISSENFELD RIDGE, WASHINGTON	46.25	-117.125	46.25	-117.125	VOLCANIC ROCK	BASALT			WHOLE ROCK	51.92	XRF			2.406	XRF					14.24	XRF									11.66	XRF				9.94	XRF			5.44	XRF			0.197	XRF
2000	[2923] HOOPER P. R. (2000)	samp. HWE052		YELLOWSTONE-SNAKE RIVER PLAIN VOLCANIC PROVINCE / COLUMBIA PLATEAU-BLUE MOUNTAINS PROVINCE / SADDLE MOUNTAINS BASALT-WEISSENFELS RIDGE MEMBER	SLIPPERY CREEK, WEISSENFELD RIDGE, WASHINGTON	46.25	-117.125	46.25	-117.125	VOLCANIC ROCK	BASALT			WHOLE ROCK	52.16	XRF			2.539	XRF					14.57	XRF									11.17	XRF				10.28	XRF			5.07	XRF			0.252	XRF
2000	[2923] HOOPER P. R. (2000)	samp. HWE053		YELLOWSTONE-SNAKE RIVER PLAIN VOLCANIC PROVINCE / COLUMBIA PLATEAU-BLUE MOUNTAINS PROVINCE / SADDLE MOUNTAINS BASALT-WEISSENFELS RIDGE MEMBER	SLIPPERY CREEK, WEISSENFELD RIDGE, WASHINGTON	46.25	-117.125	46.25	-117.125	VOLCANIC ROCK	BASALT			WHOLE ROCK	52.59	XRF			2.505	XRF					14.49	XRF									11.14	XRF				9.79	XRF			5.03	XRF			0.184	XRF
2000	[2923] HOOPER P. R. (2000)	samp. HWE055		YELLOWSTONE-SNAKE RIVER PLAIN VOLCANIC PROVINCE / COLUMBIA PLATEAU-BLUE MOUNTAINS PROVINCE / SADDLE MOUNTAINS BASALT-WEISSENFELS RIDGE MEMBER	SLIPPERY CREEK, WEISSENFELD RIDGE, WASHINGTON	46.25	-117.125	46.25	-117.125	VOLCANIC ROCK	BASALT			WHOLE ROCK	51.52	XRF			2.49	XRF					14.2	XRF									12.36	XRF				9.63	XRF			5.56	XRF			0.201	XRF
2000	[2923] HOOPER P. R. (2000)	samp. HWE056		YELLOWSTONE-SNAKE RIVER PLAIN VOLCANIC PROVINCE / COLUMBIA PLATEAU-BLUE MOUNTAINS PROVINCE / SADDLE MOUNTAINS BASALT-WEISSENFELS RIDGE MEMBER	SLIPPERY CREEK, WEISSENFELD RIDGE, WASHINGTON	46.25	-117.125	46.25	-117.125	VOLCANIC ROCK	BASALT			WHOLE ROCK	51.75	XRF			2.448	XRF					14.2	XRF									12.03	XRF				9.57	XRF			5.59	XRF			0.208	XRF
2000	[2923] HOOPER P. R. (2000)	samp. HWE061		YELLOWSTONE-SNAKE RIVER PLAIN VOLCANIC PROVINCE / COLUMBIA PLATEAU-BLUE MOUNTAINS PROVINCE / SADDLE MOUNTAINS BASALT-WEISSENFELS RIDGE MEMBER	SLIPPERY CREEK, WEISSENFELD RIDGE, WASHINGTON	46.25	-117.125	46.25	-117.125	VOLCANIC ROCK	BASALT			WHOLE ROCK	52.15	XRF			2.437	XRF					14.13	XRF									11.99	XRF				9.5	XRF			5.37	XRF			0.195	XRF
2000	[2923] HOOPER P. R. (2000)	samp. HWE066		YELLOWSTONE-SNAKE RIVER PLAIN VOLCANIC PROVINCE / COLUMBIA PLATEAU-BLUE MOUNTAINS PROVINCE / SADDLE MOUNTAINS BASALT-WEISSENFELS RIDGE MEMBER	SLIPPERY CREEK, WEISSENFELD RIDGE, WASHINGTON	46.25	-117.125	46.25	-117.125	VOLCANIC ROCK	BASALT			WHOLE ROCK	51.79	XRF			2.444	XRF					14.22	XRF									12.07	XRF				9.78	XRF			5.3	XRF			0.219	XRF
2000	[2923] HOOPER P. R. (2000)	samp. HAN094		YELLOWSTONE-SNAKE RIVER PLAIN VOLCANIC PROVINCE / COLUMBIA PLATEAU-BLUE MOUNTAINS PROVINCE / SADDLE MOUNTAINS BASALT-TENMILE CREEK MEMBER	ANATONE, WASHINGTON	46.25	-117.25	46.25	-117.25	VOLCANIC ROCK	BASALT			WHOLE ROCK	50.25	XRF			3.121	XRF					13.56	XRF									14.19	XRF				9.29	XRF			4.82	XRF			0.242	XRF
2000	[2923] HOOPER P. R. (2000)	samp. HAN095		YELLOWSTONE-SNAKE RIVER PLAIN VOLCANIC PROVINCE / COLUMBIA PLATEAU-BLUE MOUNTAINS PROVINCE / SADDLE MOUNTAINS BASALT-TENMILE CREEK MEMBER	ANATONE, WASHINGTON	46.25	-117.25	46.25	-117.25	VOLCANIC ROCK	BASALT			WHOLE ROCK	49.99	XRF			3.094	XRF					13.46	XRF									14.58	XRF				9.14	XRF			5.04	XRF			0.239	XRF
2000	[2923] HOOPER P. R. (2000)	samp. HAN046		YELLOWSTONE-SNAKE RIVER PLAIN VOLCANIC PROVINCE / COLUMBIA PLATEAU-BLUE MOUNTAINS PROVINCE / SADDLE MOUNTAINS BASALT-TENMILE CREEK MEMBER	ASOTIN, WASHINGTON	46.375	-117.125	46.375	-117.125	VOLCANIC ROCK	BASALT			WHOLE ROCK	50.65	XRF			3.004	XRF					13.37	XRF									13.6	XRF				9.65	XRF			5.19	XRF			0.219	XRF
2000	[2923] HOOPER P. R. (2000)	samp. HBB003R		YELLOWSTONE-SNAKE RIVER PLAIN VOLCANIC PROVINCE / COLUMBIA PLATEAU-BLUE MOUNTAINS PROVINCE / SADDLE MOUNTAINS BASALT-TENMILE CREEK MEMBER	BLACK BUTTE, WASHINGTON	46.125	-117.125	46.125	-117.125	VOLCANIC ROCK	BASALT			WHOLE ROCK	50.35	XRF			3.088	XRF					13.62	XRF									14.48	XRF				9.09	XRF			4.94	XRF			0.226	XRF
2000	[2923] HOOPER P. R. (2000)	samp. HWE054		YELLOWSTONE-SNAKE RIVER PLAIN VOLCANIC PROVINCE / COLUMBIA PLATEAU-BLUE MOUNTAINS PROVINCE / SADDLE MOUNTAINS BASALT-TENMILE CREEK MEMBER	WEISSENFELS RIDGE, WASHINGTON	46.25	-117.125	46.25	-117.125	VOLCANIC ROCK	BASALT			WHOLE ROCK	50.85	XRF			3.146	XRF					13.8	XRF									14.1	XRF				8.71	XRF			4.45	XRF			0.186	XRF
2000	[2923] HOOPER P. R. (2000)	samp. HWE063		YELLOWSTONE-SNAKE RIVER PLAIN VOLCANIC PROVINCE / COLUMBIA PLATEAU-BLUE MOUNTAINS PROVINCE / SADDLE MOUNTAINS BASALT-TENMILE CREEK MEMBER	WEISSENFELS RIDGE, WASHINGTON	46.25	-117.125	46.25	-117.125	VOLCANIC ROCK	BASALT			WHOLE ROCK	50.4	XRF			3.009	XRF					13.38	XRF									13.86	XRF				9.52	XRF			5.21	XRF			0.216	XRF
2000	[2923] HOOPER P. R. (2000)	samp. CA046		YELLOWSTONE-SNAKE RIVER PLAIN VOLCANIC PROVINCE / COLUMBIA PLATEAU-BLUE MOUNTAINS PROVINCE / SADDLE MOUNTAINS BASALT-LEWISTON ORCHARDS MEMBER	WEISSENFELS RIDGE, WASHINGTON	46.25	-117.125	46.25	-117.125	VOLCANIC ROCK	BASALT			WHOLE ROCK	49.53	XRF			2.537	XRF					14.38	XRF									10.94	XRF				12.25	XRF			6.61	XRF			0.229	XRF
2000	[2923] HOOPER P. R. (2000)	samp. HAS051	21236-HAS051	YELLOWSTONE-SNAKE RIVER PLAIN VOLCANIC PROVINCE / COLUMBIA PLATEAU-BLUE MOUNTAINS PROVINCE / SADDLE MOUNTAINS BASALT-LEWISTON ORCHARDS MEMBER	CAP. JOHN RAP., WASHINGTON	46.25	-117.125	46.25	-117.125	VOLCANIC ROCK	BASALT			WHOLE ROCK	49.84	XRF			2.503	XRF					14.3	XRF									11.79	XRF				11.06	XRF			6.75	XRF			0.194	XRF
2000	[2923] HOOPER P. R. (2000)	samp. HAN003		YELLOWSTONE-SNAKE RIVER PLAIN VOLCANIC PROVINCE / COLUMBIA PLATEAU-BLUE MOUNTAINS PROVINCE / SADDLE MOUNTAINS BASALT-CLOVERLAND MEMBER	ANATONE, WASHINGTON	46.25	-117.125	46.25	-117.125	VOLCANIC ROCK	BASALT			WHOLE ROCK	53.7	XRF			1.731	XRF					15.17	XRF									10.23	XRF				9.58	XRF			5.17	XRF			0.153	XRF
2000	[2923] HOOPER P. R. (2000)	samp. FUT21M1		YELLOWSTONE-SNAKE RIVER PLAIN VOLCANIC PROVINCE / COLUMBIA PLATEAU-BLUE MOUNTAINS PROVINCE / SADDLE MOUNTAINS BASALT-CLOVERLAND MEMBER	ANATONE, WASHINGTON	46.25	-117.125	46.25	-117.125	VOLCANIC ROCK	BASALT			WHOLE ROCK	48.74	XRF			1.729	XRF					16.29	XRF									10.49	XRF				11.7	XRF			7.96	XRF			0.171	XRF
2000	[2923] HOOPER P. R. (2000)	samp. HAN052		YELLOWSTONE-SNAKE RIVER PLAIN VOLCANIC PROVINCE / COLUMBIA PLATEAU-BLUE MOUNTAINS PROVINCE / SADDLE MOUNTAINS BASALT-CLOVERLAND MEMBER	ANATONE, WASHINGTON	46.25	-117.125	46.25	-117.125	VOLCANIC ROCK	BASALT			WHOLE ROCK	48.84	XRF			1.768	XRF					15.67	XRF									10.9	XRF				11.49	XRF			8.11	XRF			0.182	XRF
2000	[2923] HOOPER P. R. (2000)	samp. HAN057		YELLOWSTONE-SNAKE RIVER PLAIN VOLCANIC PROVINCE / COLUMBIA PLATEAU-BLUE MOUNTAINS PROVINCE / SADDLE MOUNTAINS BASALT-CLOVERLAND MEMBER	ANATONE, WASHINGTON	46.25	-117.125	46.25	-117.125	VOLCANIC ROCK	BASALT			WHOLE ROCK	49.37	XRF			1.815	XRF					15.51	XRF									10.87	XRF				11.25	XRF			7.98	XRF			0.178	XRF
2000	[2923] HOOPER P. R. (2000)	samp. HAN068		YELLOWSTONE-SNAKE RIVER PLAIN VOLCANIC PROVINCE / COLUMBIA PLATEAU-BLUE MOUNTAINS PROVINCE / SADDLE MOUNTAINS BASALT-CLOVERLAND MEMBER	ANATONE, WASHINGTON	46.25	-117.125	46.25	-117.125	VOLCANIC ROCK	BASALT			WHOLE ROCK	53.73	XRF			1.7	XRF					15.68	XRF									10.22	XRF				9.83	XRF			4.58	XRF			0.156	XRF
2000	[2923] HOOPER P. R. (2000)	samp. HAN101		YELLOWSTONE-SNAKE RIVER PLAIN VOLCANIC PROVINCE / COLUMBIA PLATEAU-BLUE MOUNTAINS PROVINCE / SADDLE MOUNTAINS BASALT-CLOVERLAND MEMBER	ANATONE, WASHINGTON	46.25	-117.125	46.25	-117.125	VOLCANIC ROCK	BASALT			WHOLE ROCK	49.55	XRF			1.751	XRF					15.94	XRF									10.22	XRF				11.54	XRF			7.66	XRF			0.172	XRF
2000	[2923] HOOPER P. R. (2000)	samp. HPH123		YELLOWSTONE-SNAKE RIVER PLAIN VOLCANIC PROVINCE / COLUMBIA PLATEAU-BLUE MOUNTAINS PROVINCE / SADDLE MOUNTAINS BASALT-CLOVERLAND MEMBER	POTTER HILL, WASHINGTON	46.375	-117.375	46.375	-117.375	VOLCANIC ROCK	BASALT			WHOLE ROCK	49.55	XRF			1.812	XRF					15.42	XRF									10.71	XRF				11.21	XRF			7.75	XRF			0.169	XRF
2000	[2923] HOOPER P. R. (2000)	samp. HPH125		YELLOWSTONE-SNAKE RIVER PLAIN VOLCANIC PROVINCE / COLUMBIA PLATEAU-BLUE MOUNTAINS PROVINCE / SADDLE MOUNTAINS BASALT-CLOVERLAND MEMBER	POTTER HILL, WASHINGTON	46.375	-117.375	46.375	-117.375	VOLCANIC ROCK	BASALT			WHOLE ROCK	50.15	XRF			1.75	XRF					15.76	XRF									10.4	XRF				11.52	XRF			6.98	XRF			0.154	XRF
2000	[2923] HOOPER P. R. (2000)	samp. PRH85002		YELLOWSTONE-SNAKE RIVER PLAIN VOLCANIC PROVINCE / COLUMBIA PLATEAU-BLUE MOUNTAINS PROVINCE / SADDLE MOUNTAINS BASALT-CLOVERLAND MEMBER	FIELDS SPRING, WASHINGTON	46.125	-117.25	46.125	-117.25	VOLCANIC ROCK	BASALT			WHOLE ROCK	49.96	XRF			1.711	XRF					15.57	XRF									10.23	XRF				11.31	XRF			7.87	XRF			0.172	XRF
2000	[2923] HOOPER P. R. (2000)	samp. HAN103		YELLOWSTONE-SNAKE RIVER PLAIN VOLCANIC PROVINCE / COLUMBIA PLATEAU-BLUE MOUNTAINS PROVINCE / SADDLE MOUNTAINS BASALT-ASOTIN MEMBER	ANATONE, WASHINGTON	46.25	-117.25	46.25	-117.25	VOLCANIC ROCK	BASALT			WHOLE ROCK	51.23	XRF			1.428	XRF					16.3	XRF									9.83	XRF				10.91	XRF			7.06	XRF			0.147	XRF
2000	[2923] HOOPER P. R. (2000)	samp. HAS057A	21241-HAS057A	YELLOWSTONE-SNAKE RIVER PLAIN VOLCANIC PROVINCE / COLUMBIA PLATEAU-BLUE MOUNTAINS PROVINCE / SADDLE MOUNTAINS BASALT-ASOTIN MEMBER	L. ORCH., WASHINGTON	46.375	-117.125	46.375	-117.125	VOLCANIC ROCK	BASALT			WHOLE ROCK	50.73	XRF			1.385	XRF					16.54	XRF									8.74	XRF				11.77	XRF			7.76	XRF			0.148	XRF
2000	[2923] HOOPER P. R. (2000)	samp. HCJ002		YELLOWSTONE-SNAKE RIVER PLAIN VOLCANIC PROVINCE / COLUMBIA PLATEAU-BLUE MOUNTAINS PROVINCE / SADDLE MOUNTAINS BASALT-ASOTIN MEMBER	CAP. JOHN RAP., WASHINGTON	46.25	-117	46.25	-117	VOLCANIC ROCK	BASALT			WHOLE ROCK	50.26	XRF			1.4	XRF					16.37	XRF									9.41	XRF				11.3	XRF			8.14	XRF			0.167	XRF
2000	[2923] HOOPER P. R. (2000)	samp. HCJ009		YELLOWSTONE-SNAKE RIVER PLAIN VOLCANIC PROVINCE / COLUMBIA PLATEAU-BLUE MOUNTAINS PROVINCE / SADDLE MOUNTAINS BASALT-ASOTIN MEMBER	CAP. JOHN RAP., WASHINGTON	46.25	-117	46.25	-117	VOLCANIC ROCK	BASALT			WHOLE ROCK	50.56	XRF			1.422	XRF					16.38	XRF									9.54	XRF				11.17	XRF			7.69	XRF			0.16	XRF
2000	[2923] HOOPER P. R. (2000)	samp. HCO023		YELLOWSTONE-SNAKE RIVER PLAIN VOLCANIC PROVINCE / COLUMBIA PLATEAU-BLUE MOUNTAINS PROVINCE / SADDLE MOUNTAINS BASALT-ASOTIN MEMBER	COLTON, WASHINGTON	46.625	-117.25	46.625	-117.25	VOLCANIC ROCK	BASALT			WHOLE ROCK	50.57	XRF			1.429	XRF					16.61	XRF									9.42	XRF				11.19	XRF			7.9	XRF			0.156	XRF
2000	[2923] HOOPER P. R. (2000)	samp. HCO024		YELLOWSTONE-SNAKE RIVER PLAIN VOLCANIC PROVINCE / COLUMBIA PLATEAU-BLUE MOUNTAINS PROVINCE / SADDLE MOUNTAINS BASALT-ASOTIN MEMBER	COLTON, WASHINGTON	46.625	-117.25	46.625	-117.25	VOLCANIC ROCK	BASALT			WHOLE ROCK	50.58	XRF			1.403	XRF					16.25	XRF									9.82	XRF				11.06	XRF			7.82	XRF			0.157	XRF
2000	[2923] HOOPER P. R. (2000)	samp. HPH016		YELLOWSTONE-SNAKE RIVER PLAIN VOLCANIC PROVINCE / COLUMBIA PLATEAU-BLUE MOUNTAINS PROVINCE / SADDLE MOUNTAINS BASALT-ASOTIN MEMBER	POTTER HILL, WASHINGTON	46.375	-117.375	46.375	-117.375	VOLCANIC ROCK	BASALT			WHOLE ROCK	50.74	XRF			1.391	XRF					16.19	XRF									9.41	XRF				11.25	XRF			7.96	XRF			0.16	XRF
2000	[2923] HOOPER P. R. (2000)	samp. HPH059		YELLOWSTONE-SNAKE RIVER PLAIN VOLCANIC PROVINCE / COLUMBIA PLATEAU-BLUE MOUNTAINS PROVINCE / SADDLE MOUNTAINS BASALT-ASOTIN MEMBER	POTTER HILL, WASHINGTON	46.375	-117.375	46.375	-117.375	VOLCANIC ROCK	BASALT			WHOLE ROCK	50.46	XRF			1.475	XRF					16.08	XRF									10.1	XRF				11.11	XRF			7.54	XRF			0.154	XRF
2000	[2923] HOOPER P. R. (2000)	samp. HPH062		YELLOWSTONE-SNAKE RIVER PLAIN VOLCANIC PROVINCE / COLUMBIA PLATEAU-BLUE MOUNTAINS PROVINCE / SADDLE MOUNTAINS BASALT-ASOTIN MEMBER	POTTER HILL, WASHINGTON	46.375	-117.375	46.375	-117.375	VOLCANIC ROCK	BASALT			WHOLE ROCK	50.23	XRF			1.449	XRF					15.99	XRF									9.45	XRF				11.81	XRF			7.63	XRF			0.155	XRF
2000	[2923] HOOPER P. R. (2000)	samp. HPH064		YELLOWSTONE-SNAKE RIVER PLAIN VOLCANIC PROVINCE / COLUMBIA PLATEAU-BLUE MOUNTAINS PROVINCE / SADDLE MOUNTAINS BASALT-ASOTIN MEMBER	POTTER HILL, WASHINGTON	46.375	-117.375	46.375	-117.375	VOLCANIC ROCK	BASALT			WHOLE ROCK	50.23	XRF			1.471	XRF					16.22	XRF									9.1	XRF				12.4	XRF			7.12	XRF			0.16	XRF
2000	[2923] HOOPER P. R. (2000)	samp. HPH082		YELLOWSTONE-SNAKE RIVER PLAIN VOLCANIC PROVINCE / COLUMBIA PLATEAU-BLUE MOUNTAINS PROVINCE / SADDLE MOUNTAINS BASALT-ASOTIN MEMBER	POTTER HILL, WASHINGTON	46.375	-117.375	46.375	-117.375	VOLCANIC ROCK	BASALT			WHOLE ROCK	50.64	XRF			1.431	XRF					16.12	XRF									10.04	XRF				11.12	XRF			7.3	XRF			0.161	XRF
2000	[2923] HOOPER P. R. (2000)	samp. HPH091		YELLOWSTONE-SNAKE RIVER PLAIN VOLCANIC PROVINCE / COLUMBIA PLATEAU-BLUE MOUNTAINS PROVINCE / SADDLE MOUNTAINS BASALT-ASOTIN MEMBER	POTTER HILL, WASHINGTON	46.375	-117.375	46.375	-117.375	VOLCANIC ROCK	BASALT			WHOLE ROCK	50.36	XRF			1.44	XRF					15.85	XRF									10	XRF				11.45	XRF			7.64	XRF			0.158	XRF
2000	[2923] HOOPER P. R. (2000)	samp. HPH118		YELLOWSTONE-SNAKE RIVER PLAIN VOLCANIC PROVINCE / COLUMBIA PLATEAU-BLUE MOUNTAINS PROVINCE / SADDLE MOUNTAINS BASALT-ASOTIN MEMBER	POTTER HILL, WASHINGTON	46.375	-117.375	46.375	-117.375	VOLCANIC ROCK	BASALT			WHOLE ROCK	50.54	XRF			1.434	XRF					15.99	XRF									9.97	XRF				11.19	XRF			7.64	XRF			0.153	XRF
2000	[2923] HOOPER P. R. (2000)	samp. HPH119		YELLOWSTONE-SNAKE RIVER PLAIN VOLCANIC PROVINCE / COLUMBIA PLATEAU-BLUE MOUNTAINS PROVINCE / SADDLE MOUNTAINS BASALT-ASOTIN MEMBER	POTTER HILL, WASHINGTON	46.375	-117.375	46.375	-117.375	VOLCANIC ROCK	BASALT			WHOLE ROCK	50.66	XRF			1.438	XRF					16.46	XRF									9.6	XRF				11.43	XRF			7.3	XRF			0.145	XRF
2000	[2923] HOOPER P. R. (2000)	samp. HPH121		YELLOWSTONE-SNAKE RIVER PLAIN VOLCANIC PROVINCE / COLUMBIA PLATEAU-BLUE MOUNTAINS PROVINCE / SADDLE MOUNTAINS BASALT-ASOTIN MEMBER	POTTER HILL, WASHINGTON	46.375	-117.375	46.375	-117.375	VOLCANIC ROCK	BASALT			WHOLE ROCK	50.84	XRF			1.409	XRF					15.95	XRF									9.79	XRF				11.17	XRF			7.65	XRF			0.148	XRF
2000	[2923] HOOPER P. R. (2000)	samp. HPH124		YELLOWSTONE-SNAKE RIVER PLAIN VOLCANIC PROVINCE / COLUMBIA PLATEAU-BLUE MOUNTAINS PROVINCE / SADDLE MOUNTAINS BASALT-ASOTIN MEMBER	POTTER HILL, WASHINGTON	46.375	-117.375	46.375	-117.375	VOLCANIC ROCK	BASALT			WHOLE ROCK	50.57	XRF			1.403	XRF					16.19	XRF									9.8	XRF				11.26	XRF			7.67	XRF			0.159	XRF
2000	[2923] HOOPER P. R. (2000)	samp. HST038		YELLOWSTONE-SNAKE RIVER PLAIN VOLCANIC PROVINCE / COLUMBIA PLATEAU-BLUE MOUNTAINS PROVINCE / SADDLE MOUNTAINS BASALT-ASOTIN MEMBER	STEMBER CREEK, WASHINGTON	46.5	-117.125	46.5	-117.125	VOLCANIC ROCK	BASALT			WHOLE ROCK	51.02	XRF			1.424	XRF					16.14	XRF									9.59	XRF				10.84	XRF			7.81	XRF			0.159	XRF
2000	[2923] HOOPER P. R. (2000)	samp. HST060		YELLOWSTONE-SNAKE RIVER PLAIN VOLCANIC PROVINCE / COLUMBIA PLATEAU-BLUE MOUNTAINS PROVINCE / SADDLE MOUNTAINS BASALT-ASOTIN MEMBER	STEMBER CREEK, WASHINGTON	46.5	-117.125	46.5	-117.125	VOLCANIC ROCK	BASALT			WHOLE ROCK	50.83	XRF			1.427	XRF					16.09	XRF									9.53	XRF				11.32	XRF			7.71	XRF			0.155	XRF
2000	[2923] HOOPER P. R. (2000)	samp. HWE028R		YELLOWSTONE-SNAKE RIVER PLAIN VOLCANIC PROVINCE / COLUMBIA PLATEAU-BLUE MOUNTAINS PROVINCE / SADDLE MOUNTAINS BASALT-ASOTIN MEMBER	WEISSENFELS RIDGE, WASHINGTON	46.25	-117.125	46.25	-117.125	VOLCANIC ROCK	BASALT			WHOLE ROCK	53.17	XRF			1.305	XRF					15.37	XRF									9.35	XRF				10.79	XRF			6.76	XRF			0.154	XRF
2000	[2923] HOOPER P. R. (2000)	samp. HWE029R		YELLOWSTONE-SNAKE RIVER PLAIN VOLCANIC PROVINCE / COLUMBIA PLATEAU-BLUE MOUNTAINS PROVINCE / SADDLE MOUNTAINS BASALT-ASOTIN MEMBER	WEISSENFELS RIDGE, WASHINGTON	46.25	-117.125	46.25	-117.125	VOLCANIC ROCK	BASALT			WHOLE ROCK	50.73	XRF			1.397	XRF					16.21	XRF									9.64	XRF				10.98	XRF			7.96	XRF			0.156	XRF
2000	[2923] HOOPER P. R. (2000)	samp. HWE034R		YELLOWSTONE-SNAKE RIVER PLAIN VOLCANIC PROVINCE / COLUMBIA PLATEAU-BLUE MOUNTAINS PROVINCE / SADDLE MOUNTAINS BASALT-ASOTIN MEMBER	WEISSENFELS RIDGE, WASHINGTON	46.25	-117.125	46.25	-117.125	VOLCANIC ROCK	BASALT			WHOLE ROCK	50.65	XRF			1.389	XRF					16.41	XRF									9.45	XRF				11	XRF			7.99	XRF			0.154	XRF
2000	[2923] HOOPER P. R. (2000)	samp. HWE035R		YELLOWSTONE-SNAKE RIVER PLAIN VOLCANIC PROVINCE / COLUMBIA PLATEAU-BLUE MOUNTAINS PROVINCE / SADDLE MOUNTAINS BASALT-ASOTIN MEMBER	WEISSENFELS RIDGE, WASHINGTON	46.25	-117.125	46.25	-117.125	VOLCANIC ROCK	BASALT			WHOLE ROCK	53.32	XRF			1.28	XRF					15.3	XRF									8.77	XRF				10.93	XRF			6.87	XRF			0.158	XRF
2000	[2923] HOOPER P. R. (2000)	samp. HWE037R		YELLOWSTONE-SNAKE RIVER PLAIN VOLCANIC PROVINCE / COLUMBIA PLATEAU-BLUE MOUNTAINS PROVINCE / SADDLE MOUNTAINS BASALT-ASOTIN MEMBER	WEISSENFELS RIDGE, WASHINGTON	46.25	-117.125	46.25	-117.125	VOLCANIC ROCK	BASALT			WHOLE ROCK	50.69	XRF			1.401	XRF					16.39	XRF									9.49	XRF				11.12	XRF			7.8	XRF			0.156	XRF
2000	[2923] HOOPER P. R. (2000)	samp. HWE040R		YELLOWSTONE-SNAKE RIVER PLAIN VOLCANIC PROVINCE / COLUMBIA PLATEAU-BLUE MOUNTAINS PROVINCE / SADDLE MOUNTAINS BASALT-ASOTIN MEMBER	WEISSENFELS RIDGE, WASHINGTON	46.25	-117.125	46.25	-117.125	VOLCANIC ROCK	BASALT			WHOLE ROCK	50.18	XRF			1.514	XRF					16	XRF									9.91	XRF				11.11	XRF			8.03	XRF			0.165	XRF
2000	[2923] HOOPER P. R. (2000)	samp. HWE043R		YELLOWSTONE-SNAKE RIVER PLAIN VOLCANIC PROVINCE / COLUMBIA PLATEAU-BLUE MOUNTAINS PROVINCE / SADDLE MOUNTAINS BASALT-ASOTIN MEMBER	WEISSENFELS RIDGE, WASHINGTON	46.25	-117.125	46.25	-117.125	VOLCANIC ROCK	BASALT			WHOLE ROCK	50.25	XRF			1.406	XRF					16.26	XRF									9.49	XRF				11.14	XRF			8.24	XRF			0.154	XRF
2000	[2923] HOOPER P. R. (2000)	samp. HWE049		YELLOWSTONE-SNAKE RIVER PLAIN VOLCANIC PROVINCE / COLUMBIA PLATEAU-BLUE MOUNTAINS PROVINCE / SADDLE MOUNTAINS BASALT-ASOTIN MEMBER	WEISSENFELS RIDGE, WASHINGTON	46.25	-117.125	46.25	-117.125	VOLCANIC ROCK	BASALT			WHOLE ROCK	50.2	XRF			1.362	XRF					16.31	XRF									9.45	XRF				11.14	XRF			8.41	XRF			0.156	XRF
2000	[2923] HOOPER P. R. (2000)	samp. HWE058		YELLOWSTONE-SNAKE RIVER PLAIN VOLCANIC PROVINCE / COLUMBIA PLATEAU-BLUE MOUNTAINS PROVINCE / SADDLE MOUNTAINS BASALT-ASOTIN MEMBER	WEISSENFELS RIDGE, WASHINGTON	46.25	-117.125	46.25	-117.125	VOLCANIC ROCK	BASALT			WHOLE ROCK	48.84	XRF			1.466	XRF					16.95	XRF									9.99	XRF				11.44	XRF			8.31	XRF			0.171	XRF
2000	[2923] HOOPER P. R. (2000)	samp. HWE060		YELLOWSTONE-SNAKE RIVER PLAIN VOLCANIC PROVINCE / COLUMBIA PLATEAU-BLUE MOUNTAINS PROVINCE / SADDLE MOUNTAINS BASALT-ASOTIN MEMBER	WEISSENFELS RIDGE, WASHINGTON	46.25	-117.125	46.25	-117.125	VOLCANIC ROCK	BASALT			WHOLE ROCK	50.41	XRF			1.39	XRF					16.2	XRF									9.56	XRF				11.1	XRF			8.14	XRF			0.16	XRF
2000	[2923] HOOPER P. R. (2000)	samp. HWE062		YELLOWSTONE-SNAKE RIVER PLAIN VOLCANIC PROVINCE / COLUMBIA PLATEAU-BLUE MOUNTAINS PROVINCE / SADDLE MOUNTAINS BASALT-ASOTIN MEMBER	WEISSENFELS RIDGE, WASHINGTON	46.25	-117.125	46.25	-117.125	VOLCANIC ROCK	BASALT			WHOLE ROCK	50.29	XRF			1.399	XRF					16.3	XRF									9.52	XRF				11.07	XRF			8.34	XRF			0.158	XRF
2000	[2923] HOOPER P. R. (2000)	samp. MR010		YELLOWSTONE-SNAKE RIVER PLAIN VOLCANIC PROVINCE / COLUMBIA PLATEAU-BLUE MOUNTAINS PROVINCE / SADDLE MOUNTAINS BASALT-ASOTIN MEMBER	ASOTIN, WASHINGTON	46.375	-117.125	46.375	-117.125	VOLCANIC ROCK	BASALT			WHOLE ROCK	50.88	XRF			1.455	XRF					16.14	XRF									8.91	XRF				11.27	XRF			8.2	XRF			0.159	XRF
2000	[2923] HOOPER P. R. (2000)	samp. MR012		YELLOWSTONE-SNAKE RIVER PLAIN VOLCANIC PROVINCE / COLUMBIA PLATEAU-BLUE MOUNTAINS PROVINCE / SADDLE MOUNTAINS BASALT-ASOTIN MEMBER	ASOTIN, WASHINGTON	46.375	-117.125	46.375	-117.125	VOLCANIC ROCK	BASALT			WHOLE ROCK	51.3	XRF			1.434	XRF					16.22	XRF									8.82	XRF				11.13	XRF			7.89	XRF			0.154	XRF
2000	[2923] HOOPER P. R. (2000)	samp. HCO022		YELLOWSTONE-SNAKE RIVER PLAIN VOLCANIC PROVINCE / COLUMBIA PLATEAU-BLUE MOUNTAINS PROVINCE / SADDLE MOUNTAINS BASALT-WILBUR CREEK MEMBER	CALTON, WASHINGTON	46.625	-117.25	46.625	-117.25	VOLCANIC ROCK	BASALT			WHOLE ROCK	55.2	XRF			1.863	XRF					14.67	XRF									10.46	XRF				8.29	XRF			4.28	XRF			0.157	XRF
2000	[2923] HOOPER P. R. (2000)	samp. HCO056		YELLOWSTONE-SNAKE RIVER PLAIN VOLCANIC PROVINCE / COLUMBIA PLATEAU-BLUE MOUNTAINS PROVINCE / SADDLE MOUNTAINS BASALT-WILBUR CREEK MEMBER	CALTON, WASHINGTON	46.625	-117.25	46.625	-117.25	VOLCANIC ROCK	BASALT			WHOLE ROCK	54.37	XRF			1.895	XRF					14.29	XRF									11.48	XRF				8.41	XRF			4.32	XRF			0.191	XRF
2000	[2923] HOOPER P. R. (2000)	samp. HCO089		YELLOWSTONE-SNAKE RIVER PLAIN VOLCANIC PROVINCE / COLUMBIA PLATEAU-BLUE MOUNTAINS PROVINCE / SADDLE MOUNTAINS BASALT-WILBUR CREEK MEMBER	CALTON, WASHINGTON	46.625	-117.25	46.625	-117.25	VOLCANIC ROCK	BASALT			WHOLE ROCK	54.6	XRF			1.875	XRF					14.63	XRF									11.06	XRF				8.41	XRF			4.34	XRF			0.17	XRF
2000	[2923] HOOPER P. R. (2000)	samp. HCO090		YELLOWSTONE-SNAKE RIVER PLAIN VOLCANIC PROVINCE / COLUMBIA PLATEAU-BLUE MOUNTAINS PROVINCE / SADDLE MOUNTAINS BASALT-WILBUR CREEK MEMBER	CALTON, WASHINGTON	46.625	-117.25	46.625	-117.25	VOLCANIC ROCK	BASALT			WHOLE ROCK	54.27	XRF			1.862	XRF					14.63	XRF									11.07	XRF				8.46	XRF			4.57	XRF			0.171	XRF
2000	[2923] HOOPER P. R. (2000)	samp. HSI051	21249-HSI051	YELLOWSTONE-SNAKE RIVER PLAIN VOLCANIC PROVINCE / COLUMBIA PLATEAU-BLUE MOUNTAINS PROVINCE / SADDLE MOUNTAINS BASALT-WILBUR CREEK MEMBER	SILCOTT, WASHINGTON	46.5	-117.25	46.5	-117.25	VOLCANIC ROCK	BASALT			WHOLE ROCK	54.7	XRF			1.894	XRF					14.77	XRF									10.48	XRF				8.57	XRF			4.32	XRF			0.177	XRF
2000	[2923] HOOPER P. R. (2000)	samp. HAN010		YELLOWSTONE-SNAKE RIVER PLAIN VOLCANIC PROVINCE / COLUMBIA PLATEAU-BLUE MOUNTAINS PROVINCE / SADDLE MOUNTAINS BASALT-UMATILLA MEMBER	SILLUSI, ANATONE, WASHINGTON	46.25	-117.25	46.25	-117.25	VOLCANIC ROCK	BASALT			WHOLE ROCK	55.42	XRF			2.676	XRF					14.09	XRF									13.11	XRF				5.31	XRF			1.58	XRF			0.244	XRF
2000	[2923] HOOPER P. R. (2000)	samp. HCO086	21251-HCO086	YELLOWSTONE-SNAKE RIVER PLAIN VOLCANIC PROVINCE / COLUMBIA PLATEAU-BLUE MOUNTAINS PROVINCE / SADDLE MOUNTAINS BASALT-UMATILLA MEMBER	SILLUSI, COLTON, WASHINGTON	46.625	-117.25	46.625	-117.25	VOLCANIC ROCK	BASALT			WHOLE ROCK	55.15	XRF			2.728	XRF					13.91	XRF									11.72	XRF				6.42	XRF			2.64	XRF			0.205	XRF
2000	[2923] HOOPER P. R. (2000)	samp. HPH003		YELLOWSTONE-SNAKE RIVER PLAIN VOLCANIC PROVINCE / COLUMBIA PLATEAU-BLUE MOUNTAINS PROVINCE / SADDLE MOUNTAINS BASALT-UMATILLA MEMBER	SILLUSI, POTTER HILL, WASHINGTON	46.375	-117.375	46.375	-117.375	VOLCANIC ROCK	BASALT			WHOLE ROCK	57.07	XRF			2.939	XRF					15.08	XRF									8.87	XRF				6.65	XRF			1.82	XRF			0.158	XRF
2000	[2923] HOOPER P. R. (2000)	samp. HPH004		YELLOWSTONE-SNAKE RIVER PLAIN VOLCANIC PROVINCE / COLUMBIA PLATEAU-BLUE MOUNTAINS PROVINCE / SADDLE MOUNTAINS BASALT-UMATILLA MEMBER	SILLUSI, POTTER HILL, WASHINGTON	46.375	-117.375	46.375	-117.375	VOLCANIC ROCK	BASALT			WHOLE ROCK	55.27	XRF			2.689	XRF					14.01	XRF									11.96	XRF				6.45	XRF			2.35	XRF			0.229	XRF
2000	[2923] HOOPER P. R. (2000)	samp. HPH005		YELLOWSTONE-SNAKE RIVER PLAIN VOLCANIC PROVINCE / COLUMBIA PLATEAU-BLUE MOUNTAINS PROVINCE / SADDLE MOUNTAINS BASALT-UMATILLA MEMBER	SILLUSI, POTTER HILL, WASHINGTON	46.375	-117.375	46.375	-117.375	VOLCANIC ROCK	BASALT			WHOLE ROCK	54.34	XRF			3.094	XRF					13.83	XRF									11.86	XRF				7.44	XRF			2.56	XRF			0.238	XRF
2000	[2923] HOOPER P. R. (2000)	samp. HPH007		YELLOWSTONE-SNAKE RIVER PLAIN VOLCANIC PROVINCE / COLUMBIA PLATEAU-BLUE MOUNTAINS PROVINCE / SADDLE MOUNTAINS BASALT-UMATILLA MEMBER	SILLUSI, POTTER HILL, WASHINGTON	46.375	-117.375	46.375	-117.375	VOLCANIC ROCK	BASALT			WHOLE ROCK	57.59	XRF			2.678	XRF					14.65	XRF									10.16	XRF				5.67	XRF			1.51	XRF			0.107	XRF
2000	[2923] HOOPER P. R. (2000)	samp. HPH008		YELLOWSTONE-SNAKE RIVER PLAIN VOLCANIC PROVINCE / COLUMBIA PLATEAU-BLUE MOUNTAINS PROVINCE / SADDLE MOUNTAINS BASALT-UMATILLA MEMBER	SILLUSI, POTTER HILL, WASHINGTON	46.375	-117.375	46.375	-117.375	VOLCANIC ROCK	BASALT			WHOLE ROCK	56.19	XRF			2.975	XRF					14.33	XRF									10.68	XRF				6.49	XRF			2.17	XRF			0.167	XRF
2000	[2923] HOOPER P. R. (2000)	samp. HPH048		YELLOWSTONE-SNAKE RIVER PLAIN VOLCANIC PROVINCE / COLUMBIA PLATEAU-BLUE MOUNTAINS PROVINCE / SADDLE MOUNTAINS BASALT-UMATILLA MEMBER	SILLUSI, POTTER HILL, WASHINGTON	46.375	-117.375	46.375	-117.375	VOLCANIC ROCK	BASALT			WHOLE ROCK	57.02	XRF			2.731	XRF					14.34	XRF									10.61	XRF				5.7	XRF			1.51	XRF			0.156	XRF
2000	[2923] HOOPER P. R. (2000)	samp. HWE016		YELLOWSTONE-SNAKE RIVER PLAIN VOLCANIC PROVINCE / COLUMBIA PLATEAU-BLUE MOUNTAINS PROVINCE / SADDLE MOUNTAINS BASALT-UMATILLA MEMBER	SILLUSI, WEISSENFELS RIDGE, WASHINGTON	46.25	-117.125	46.25	-117.125	VOLCANIC ROCK	BASALT			WHOLE ROCK	54.39	XRF			2.742	XRF					13.64	XRF									12.67	XRF				6.39	XRF			2.92	XRF			0.207	XRF
2000	[2923] HOOPER P. R. (2000)	samp. HAS045	21254-HAS045	YELLOWSTONE-SNAKE RIVER PLAIN VOLCANIC PROVINCE / COLUMBIA PLATEAU-BLUE MOUNTAINS PROVINCE / SADDLE MOUNTAINS BASALT-UMATILLA MEMBER	ASOTIN, WASHINGTON	46.375	-117.125	46.375	-117.125	VOLCANIC ROCK	BASALT			WHOLE ROCK	54.71	XRF			3.183	XRF					13.81	XRF									11.97	XRF				7.16	XRF			2.66	XRF			0.195	XRF
2000	[2923] HOOPER P. R. (2000)	samp. CA013		YELLOWSTONE-SNAKE RIVER PLAIN VOLCANIC PROVINCE / COLUMBIA PLATEAU-BLUE MOUNTAINS PROVINCE / SADDLE MOUNTAINS BASALT-UMATILLA MEMBER	ANATONE, WASHINGTON	46.375	-117.125	46.375	-117.125	VOLCANIC ROCK	BASALT			WHOLE ROCK	54.51	XRF			3.04	XRF					13.51	XRF									11.98	XRF				6.65	XRF			3.16	XRF			0.207	XRF
2000	[2923] HOOPER P. R. (2000)	samp. CLA044B		YELLOWSTONE-SNAKE RIVER PLAIN VOLCANIC PROVINCE / COLUMBIA PLATEAU-BLUE MOUNTAINS PROVINCE / SADDLE MOUNTAINS BASALT-UMATILLA MEMBER	CLARKSTON, WASHINGTON	46.375	-117.125	46.375	-117.125	VOLCANIC ROCK	BASALT			WHOLE ROCK	55.83	XRF			3.256	XRF					14.65	XRF									10.99	XRF				5.77	XRF			1.53	XRF			0.156	XRF
2000	[2923] HOOPER P. R. (2000)	samp. HA038N		YELLOWSTONE-SNAKE RIVER PLAIN VOLCANIC PROVINCE / COLUMBIA PLATEAU-BLUE MOUNTAINS PROVINCE / SADDLE MOUNTAINS BASALT-UMATILLA MEMBER	ANATONE, WASHINGTON	46.375	-117.125	46.375	-117.125	VOLCANIC ROCK	BASALT			WHOLE ROCK	54.02	XRF			2.663	XRF					14.21	XRF									12.57	XRF				6.25	XRF			2.62	XRF			0.205	XRF
2000	[2923] HOOPER P. R. (2000)	samp. HA054N		YELLOWSTONE-SNAKE RIVER PLAIN VOLCANIC PROVINCE / COLUMBIA PLATEAU-BLUE MOUNTAINS PROVINCE / SADDLE MOUNTAINS BASALT-UMATILLA MEMBER	ANATONE, WASHINGTON	46.375	-117.125	46.375	-117.125	VOLCANIC ROCK	BASALT			WHOLE ROCK	54.69	XRF			2.586	XRF					13.57	XRF									12.62	XRF				6.06	XRF			2.79	XRF			0.211	XRF
2000	[2923] HOOPER P. R. (2000)	samp. HAN006R		YELLOWSTONE-SNAKE RIVER PLAIN VOLCANIC PROVINCE / COLUMBIA PLATEAU-BLUE MOUNTAINS PROVINCE / SADDLE MOUNTAINS BASALT-UMATILLA MEMBER	ANATONE, WASHINGTON	46.375	-117.125	46.375	-117.125	VOLCANIC ROCK	BASALT			WHOLE ROCK	54.12	XRF			3.044	XRF					13.56	XRF									12.71	XRF				6.52	XRF			2.99	XRF			0.185	XRF
2000	[2923] HOOPER P. R. (2000)	samp. HAN011R		YELLOWSTONE-SNAKE RIVER PLAIN VOLCANIC PROVINCE / COLUMBIA PLATEAU-BLUE MOUNTAINS PROVINCE / SADDLE MOUNTAINS BASALT-UMATILLA MEMBER	ANATONE, WASHINGTON	46.375	-117.125	46.375	-117.125	VOLCANIC ROCK	BASALT			WHOLE ROCK	55.15	XRF			2.716	XRF					14.08	XRF									11.39	XRF				6.44	XRF			2.29	XRF			0.245	XRF
2000	[2923] HOOPER P. R. (2000)	samp. HAN023		YELLOWSTONE-SNAKE RIVER PLAIN VOLCANIC PROVINCE / COLUMBIA PLATEAU-BLUE MOUNTAINS PROVINCE / SADDLE MOUNTAINS BASALT-UMATILLA MEMBER	ANATONE, WASHINGTON	46.375	-117.125	46.375	-117.125	VOLCANIC ROCK	BASALT			WHOLE ROCK	54.61	XRF			2.624	XRF					13.63	XRF									12.61	XRF				6.24	XRF			2.66	XRF			0.201	XRF
2000	[2923] HOOPER P. R. (2000)	samp. HAN024D		YELLOWSTONE-SNAKE RIVER PLAIN VOLCANIC PROVINCE / COLUMBIA PLATEAU-BLUE MOUNTAINS PROVINCE / SADDLE MOUNTAINS BASALT-UMATILLA MEMBER	ANATONE, WASHINGTON	46.375	-117.125	46.375	-117.125	VOLCANIC ROCK	BASALT			WHOLE ROCK	54.48	XRF			2.623	XRF					13.6	XRF									12.59	XRF				6.2	XRF			2.77	XRF			0.207	XRF
2000	[2923] HOOPER P. R. (2000)	samp. HAN025		YELLOWSTONE-SNAKE RIVER PLAIN VOLCANIC PROVINCE / COLUMBIA PLATEAU-BLUE MOUNTAINS PROVINCE / SADDLE MOUNTAINS BASALT-UMATILLA MEMBER	ANATONE, WASHINGTON	46.375	-117.125	46.375	-117.125	VOLCANIC ROCK	BASALT			WHOLE ROCK	54.29	XRF			3.075	XRF					13.65	XRF									12.31	XRF				6.59	XRF			2.97	XRF			0.182	XRF
2000	[2923] HOOPER P. R. (2000)	samp. HAN032		YELLOWSTONE-SNAKE RIVER PLAIN VOLCANIC PROVINCE / COLUMBIA PLATEAU-BLUE MOUNTAINS PROVINCE / SADDLE MOUNTAINS BASALT-UMATILLA MEMBER	ANATONE, WASHINGTON	46.375	-117.125	46.375	-117.125	VOLCANIC ROCK	BASALT			WHOLE ROCK	53.55	XRF			3.157	XRF					13.53	XRF									13.12	XRF				6.84	XRF			2.87	XRF			0.297	XRF
2000	[2923] HOOPER P. R. (2000)	samp. HAN033		YELLOWSTONE-SNAKE RIVER PLAIN VOLCANIC PROVINCE / COLUMBIA PLATEAU-BLUE MOUNTAINS PROVINCE / SADDLE MOUNTAINS BASALT-UMATILLA MEMBER	ANATONE, WASHINGTON	46.375	-117.125	46.375	-117.125	VOLCANIC ROCK	BASALT			WHOLE ROCK	56.84	XRF			2.964	XRF					15.35	XRF									11.68	XRF				4.45	XRF			0.28	XRF			0.083	XRF
2000	[2923] HOOPER P. R. (2000)	samp. HAN034		YELLOWSTONE-SNAKE RIVER PLAIN VOLCANIC PROVINCE / COLUMBIA PLATEAU-BLUE MOUNTAINS PROVINCE / SADDLE MOUNTAINS BASALT-UMATILLA MEMBER	ANATONE, WASHINGTON	46.375	-117.125	46.375	-117.125	VOLCANIC ROCK	BASALT			WHOLE ROCK	53.81	XRF			3.131	XRF					13.51	XRF									12.78	XRF				6.75	XRF			3.18	XRF			0.201	XRF
2000	[2923] HOOPER P. R. (2000)	samp. HAN035		YELLOWSTONE-SNAKE RIVER PLAIN VOLCANIC PROVINCE / COLUMBIA PLATEAU-BLUE MOUNTAINS PROVINCE / SADDLE MOUNTAINS BASALT-UMATILLA MEMBER	ANATONE, WASHINGTON	46.375	-117.125	46.375	-117.125	VOLCANIC ROCK	BASALT			WHOLE ROCK	56.16	XRF			2.873	XRF					14.55	XRF									9.97	XRF				6.62	XRF			1.89	XRF			0.216	XRF
2000	[2923] HOOPER P. R. (2000)	samp. HAN036		YELLOWSTONE-SNAKE RIVER PLAIN VOLCANIC PROVINCE / COLUMBIA PLATEAU-BLUE MOUNTAINS PROVINCE / SADDLE MOUNTAINS BASALT-UMATILLA MEMBER	ANATONE, WASHINGTON	46.375	-117.125	46.375	-117.125	VOLCANIC ROCK	BASALT			WHOLE ROCK	53.94	XRF			3.12	XRF					13.75	XRF									12.54	XRF				6.68	XRF			2.98	XRF			0.188	XRF
2000	[2923] HOOPER P. R. (2000)	samp. HAN037		YELLOWSTONE-SNAKE RIVER PLAIN VOLCANIC PROVINCE / COLUMBIA PLATEAU-BLUE MOUNTAINS PROVINCE / SADDLE MOUNTAINS BASALT-UMATILLA MEMBER	ANATONE, WASHINGTON	46.375	-117.125	46.375	-117.125	VOLCANIC ROCK	BASALT			WHOLE ROCK	53.83	XRF			3.194	XRF					13.82	XRF									12.45	XRF				6.89	XRF			2.9	XRF			0.208	XRF
2000	[2923] HOOPER P. R. (2000)	samp. HAN039		YELLOWSTONE-SNAKE RIVER PLAIN VOLCANIC PROVINCE / COLUMBIA PLATEAU-BLUE MOUNTAINS PROVINCE / SADDLE MOUNTAINS BASALT-UMATILLA MEMBER	ANATONE, WASHINGTON	46.375	-117.125	46.375	-117.125	VOLCANIC ROCK	BASALT			WHOLE ROCK	54.99	XRF			2.555	XRF					13.68	XRF									12.33	XRF				5.95	XRF			2.7	XRF			0.193	XRF
2000	[2923] HOOPER P. R. (2000)	samp. HAN040		YELLOWSTONE-SNAKE RIVER PLAIN VOLCANIC PROVINCE / COLUMBIA PLATEAU-BLUE MOUNTAINS PROVINCE / SADDLE MOUNTAINS BASALT-UMATILLA MEMBER	ANATONE, WASHINGTON	46.375	-117.125	46.375	-117.125	VOLCANIC ROCK	BASALT			WHOLE ROCK	53.14	XRF			3.184	XRF					13.84	XRF									13.1	XRF				6.69	XRF			3.08	XRF			0.252	XRF
2000	[2923] HOOPER P. R. (2000)	samp. HAN041		YELLOWSTONE-SNAKE RIVER PLAIN VOLCANIC PROVINCE / COLUMBIA PLATEAU-BLUE MOUNTAINS PROVINCE / SADDLE MOUNTAINS BASALT-UMATILLA MEMBER	ANATONE, WASHINGTON	46.375	-117.125	46.375	-117.125	VOLCANIC ROCK	BASALT			WHOLE ROCK	55.51	XRF			2.72	XRF					14.15	XRF									12.33	XRF				5.5	XRF			1.91	XRF			0.161	XRF
2000	[2923] HOOPER P. R. (2000)	samp. HAN042		YELLOWSTONE-SNAKE RIVER PLAIN VOLCANIC PROVINCE / COLUMBIA PLATEAU-BLUE MOUNTAINS PROVINCE / SADDLE MOUNTAINS BASALT-UMATILLA MEMBER	ANATONE, WASHINGTON	46.375	-117.125	46.375	-117.125	VOLCANIC ROCK	BASALT			WHOLE ROCK	54.6	XRF			2.99	XRF					13.65	XRF									12.38	XRF				6.51	XRF			2.75	XRF			0.175	XRF
2000	[2923] HOOPER P. R. (2000)	samp. HAN043		YELLOWSTONE-SNAKE RIVER PLAIN VOLCANIC PROVINCE / COLUMBIA PLATEAU-BLUE MOUNTAINS PROVINCE / SADDLE MOUNTAINS BASALT-UMATILLA MEMBER	ANATONE, WASHINGTON	46.375	-117.125	46.375	-117.125	VOLCANIC ROCK	BASALT			WHOLE ROCK	55.72	XRF			2.593	XRF					13.77	XRF									11.63	XRF				6	XRF			2.44	XRF			0.186	XRF
2000	[2923] HOOPER P. R. (2000)	samp. HAN044		YELLOWSTONE-SNAKE RIVER PLAIN VOLCANIC PROVINCE / COLUMBIA PLATEAU-BLUE MOUNTAINS PROVINCE / SADDLE MOUNTAINS BASALT-UMATILLA MEMBER	ANATONE, WASHINGTON	46.375	-117.125	46.375	-117.125	VOLCANIC ROCK	BASALT			WHOLE ROCK	53.74	XRF			3.08	XRF					13.41	XRF									13.05	XRF				6.68	XRF			3.11	XRF			0.204	XRF
2000	[2923] HOOPER P. R. (2000)	samp. HAN048		YELLOWSTONE-SNAKE RIVER PLAIN VOLCANIC PROVINCE / COLUMBIA PLATEAU-BLUE MOUNTAINS PROVINCE / SADDLE MOUNTAINS BASALT-UMATILLA MEMBER	ANATONE, WASHINGTON	46.375	-117.125	46.375	-117.125	VOLCANIC ROCK	BASALT			WHOLE ROCK	54.48	XRF			2.544	XRF					13.62	XRF									12.98	XRF				6.07	XRF			2.75	XRF			0.207	XRF
2000	[2923] HOOPER P. R. (2000)	samp. HAN049		YELLOWSTONE-SNAKE RIVER PLAIN VOLCANIC PROVINCE / COLUMBIA PLATEAU-BLUE MOUNTAINS PROVINCE / SADDLE MOUNTAINS BASALT-UMATILLA MEMBER	ANATONE, WASHINGTON	46.375	-117.125	46.375	-117.125	VOLCANIC ROCK	BASALT			WHOLE ROCK	53.31	XRF			3.189	XRF					13.52	XRF									12.98	XRF				6.89	XRF			3.32	XRF			0.199	XRF
2000	[2923] HOOPER P. R. (2000)	samp. HAN064D		YELLOWSTONE-SNAKE RIVER PLAIN VOLCANIC PROVINCE / COLUMBIA PLATEAU-BLUE MOUNTAINS PROVINCE / SADDLE MOUNTAINS BASALT-UMATILLA MEMBER	ANATONE, WASHINGTON	46.375	-117.125	46.375	-117.125	VOLCANIC ROCK	BASALT			WHOLE ROCK	54.94	XRF			3.153	XRF					14.76	XRF									10.15	XRF				7.03	XRF			2.54	XRF			0.184	XRF
2000	[2923] HOOPER P. R. (2000)	samp. HAN065		YELLOWSTONE-SNAKE RIVER PLAIN VOLCANIC PROVINCE / COLUMBIA PLATEAU-BLUE MOUNTAINS PROVINCE / SADDLE MOUNTAINS BASALT-UMATILLA MEMBER	ANATONE, WASHINGTON	46.375	-117.125	46.375	-117.125	VOLCANIC ROCK	BASALT			WHOLE ROCK	54.97	XRF			2.618	XRF					13.58	XRF									12.44	XRF				6.1	XRF			2.56	XRF			0.193	XRF
2000	[2923] HOOPER P. R. (2000)	samp. HAN069		YELLOWSTONE-SNAKE RIVER PLAIN VOLCANIC PROVINCE / COLUMBIA PLATEAU-BLUE MOUNTAINS PROVINCE / SADDLE MOUNTAINS BASALT-UMATILLA MEMBER	ANATONE, WASHINGTON	46.375	-117.125	46.375	-117.125	VOLCANIC ROCK	BASALT			WHOLE ROCK	55.29	XRF			2.597	XRF					13.71	XRF									12.1	XRF				5.98	XRF			2.62	XRF			0.187	XRF
2000	[2923] HOOPER P. R. (2000)	samp. HAN070		YELLOWSTONE-SNAKE RIVER PLAIN VOLCANIC PROVINCE / COLUMBIA PLATEAU-BLUE MOUNTAINS PROVINCE / SADDLE MOUNTAINS BASALT-UMATILLA MEMBER	ANATONE, WASHINGTON	46.375	-117.125	46.375	-117.125	VOLCANIC ROCK	BASALT			WHOLE ROCK	53.98	XRF			3.129	XRF					13.7	XRF									12.24	XRF				6.66	XRF			3.29	XRF			0.192	XRF
2000	[2923] HOOPER P. R. (2000)	samp. HAN071		YELLOWSTONE-SNAKE RIVER PLAIN VOLCANIC PROVINCE / COLUMBIA PLATEAU-BLUE MOUNTAINS PROVINCE / SADDLE MOUNTAINS BASALT-UMATILLA MEMBER	ANATONE, WASHINGTON	46.375	-117.125	46.375	-117.125	VOLCANIC ROCK	BASALT			WHOLE ROCK	54.03	XRF			3.432	XRF					15.04	XRF									10.83	XRF				6.96	XRF			2.59	XRF			0.155	XRF
2000	[2923] HOOPER P. R. (2000)	samp. HAN076		YELLOWSTONE-SNAKE RIVER PLAIN VOLCANIC PROVINCE / COLUMBIA PLATEAU-BLUE MOUNTAINS PROVINCE / SADDLE MOUNTAINS BASALT-UMATILLA MEMBER	ANATONE, WASHINGTON	46.375	-117.125	46.375	-117.125	VOLCANIC ROCK	BASALT			WHOLE ROCK	53.78	XRF			3.116	XRF					13.47	XRF									12.76	XRF				6.74	XRF			3.22	XRF			0.206	XRF
2000	[2923] HOOPER P. R. (2000)	samp. HAN077D		YELLOWSTONE-SNAKE RIVER PLAIN VOLCANIC PROVINCE / COLUMBIA PLATEAU-BLUE MOUNTAINS PROVINCE / SADDLE MOUNTAINS BASALT-UMATILLA MEMBER	ANATONE, WASHINGTON	46.375	-117.125	46.375	-117.125	VOLCANIC ROCK	BASALT			WHOLE ROCK	54.5	XRF			2.807	XRF					13.8	XRF									12.32	XRF				6.48	XRF			2.59	XRF			0.318	XRF
2000	[2923] HOOPER P. R. (2000)	samp. HAN078D		YELLOWSTONE-SNAKE RIVER PLAIN VOLCANIC PROVINCE / COLUMBIA PLATEAU-BLUE MOUNTAINS PROVINCE / SADDLE MOUNTAINS BASALT-UMATILLA MEMBER	ANATONE, WASHINGTON	46.375	-117.125	46.375	-117.125	VOLCANIC ROCK	BASALT			WHOLE ROCK	54.17	XRF			3.1	XRF					13.69	XRF									12.39	XRF				6.84	XRF			2.89	XRF			0.207	XRF
2000	[2923] HOOPER P. R. (2000)	samp. HAN085		YELLOWSTONE-SNAKE RIVER PLAIN VOLCANIC PROVINCE / COLUMBIA PLATEAU-BLUE MOUNTAINS PROVINCE / SADDLE MOUNTAINS BASALT-UMATILLA MEMBER	ANATONE, WASHINGTON	46.375	-117.125	46.375	-117.125	VOLCANIC ROCK	BASALT			WHOLE ROCK	55.52	XRF			2.642	XRF					13.98	XRF									11.96	XRF				5.75	XRF			2.26	XRF			0.196	XRF
2000	[2923] HOOPER P. R. (2000)	samp. HAN099		YELLOWSTONE-SNAKE RIVER PLAIN VOLCANIC PROVINCE / COLUMBIA PLATEAU-BLUE MOUNTAINS PROVINCE / SADDLE MOUNTAINS BASALT-UMATILLA MEMBER	ANATONE, WASHINGTON	46.375	-117.125	46.375	-117.125	VOLCANIC ROCK	BASALT			WHOLE ROCK	54.02	XRF			2.911	XRF					13.77	XRF									13.04	XRF				6.62	XRF			2.61	XRF			0.17	XRF
2000	[2923] HOOPER P. R. (2000)	samp. HAN100		YELLOWSTONE-SNAKE RIVER PLAIN VOLCANIC PROVINCE / COLUMBIA PLATEAU-BLUE MOUNTAINS PROVINCE / SADDLE MOUNTAINS BASALT-UMATILLA MEMBER	ANATONE, WASHINGTON	46.375	-117.125	46.375	-117.125	VOLCANIC ROCK	BASALT			WHOLE ROCK	55.23	XRF			2.604	XRF					13.74	XRF									12.13	XRF				5.93	XRF			2.64	XRF			0.185	XRF
2000	[2923] HOOPER P. R. (2000)	samp. HAS015		YELLOWSTONE-SNAKE RIVER PLAIN VOLCANIC PROVINCE / COLUMBIA PLATEAU-BLUE MOUNTAINS PROVINCE / SADDLE MOUNTAINS BASALT-UMATILLA MEMBER	ASOTIN, WASHINGTON	46.375	-117.125	46.375	-117.125	VOLCANIC ROCK	BASALT			WHOLE ROCK	53.76	XRF			3.131	XRF					13.33	XRF									12.87	XRF				6.79	XRF			3.16	XRF			0.196	XRF
2000	[2923] HOOPER P. R. (2000)	samp. HAS022		YELLOWSTONE-SNAKE RIVER PLAIN VOLCANIC PROVINCE / COLUMBIA PLATEAU-BLUE MOUNTAINS PROVINCE / SADDLE MOUNTAINS BASALT-UMATILLA MEMBER	ASOTIN, WASHINGTON	46.375	-117.125	46.375	-117.125	VOLCANIC ROCK	BASALT			WHOLE ROCK	53.61	XRF			3.233	XRF					13.42	XRF									12.64	XRF				6.9	XRF			3.22	XRF			0.197	XRF
2000	[2923] HOOPER P. R. (2000)	samp. HAS028		YELLOWSTONE-SNAKE RIVER PLAIN VOLCANIC PROVINCE / COLUMBIA PLATEAU-BLUE MOUNTAINS PROVINCE / SADDLE MOUNTAINS BASALT-UMATILLA MEMBER	ASOTIN, WASHINGTON	46.375	-117.125	46.375	-117.125	VOLCANIC ROCK	BASALT			WHOLE ROCK	55.07	XRF			3.273	XRF					14.01	XRF									11.22	XRF				7.03	XRF			2.49	XRF			0.189	XRF
2000	[2923] HOOPER P. R. (2000)	samp. HAS036		YELLOWSTONE-SNAKE RIVER PLAIN VOLCANIC PROVINCE / COLUMBIA PLATEAU-BLUE MOUNTAINS PROVINCE / SADDLE MOUNTAINS BASALT-UMATILLA MEMBER	ASOTIN, WASHINGTON	46.375	-117.125	46.375	-117.125	VOLCANIC ROCK	BASALT			WHOLE ROCK	53.99	XRF			3.172	XRF					13.62	XRF									12.44	XRF				6.88	XRF			2.91	XRF			0.193	XRF
2000	[2923] HOOPER P. R. (2000)	samp. HAS037		YELLOWSTONE-SNAKE RIVER PLAIN VOLCANIC PROVINCE / COLUMBIA PLATEAU-BLUE MOUNTAINS PROVINCE / SADDLE MOUNTAINS BASALT-UMATILLA MEMBER	ASOTIN, WASHINGTON	46.375	-117.125	46.375	-117.125	VOLCANIC ROCK	BASALT			WHOLE ROCK	53.69	XRF			3.02	XRF					13.48	XRF									12.95	XRF				6.57	XRF			3.18	XRF			0.203	XRF
2000	[2923] HOOPER P. R. (2000)	samp. HAS043		YELLOWSTONE-SNAKE RIVER PLAIN VOLCANIC PROVINCE / COLUMBIA PLATEAU-BLUE MOUNTAINS PROVINCE / SADDLE MOUNTAINS BASALT-UMATILLA MEMBER	ASOTIN, WASHINGTON	46.375	-117.125	46.375	-117.125	VOLCANIC ROCK	BASALT			WHOLE ROCK	53.47	XRF			3.171	XRF					13.41	XRF									13.01	XRF				6.73	XRF			3.24	XRF			0.208	XRF
2000	[2923] HOOPER P. R. (2000)	samp. HAS050		YELLOWSTONE-SNAKE RIVER PLAIN VOLCANIC PROVINCE / COLUMBIA PLATEAU-BLUE MOUNTAINS PROVINCE / SADDLE MOUNTAINS BASALT-UMATILLA MEMBER	ASOTIN, WASHINGTON	46.375	-117.125	46.375	-117.125	VOLCANIC ROCK	BASALT			WHOLE ROCK	54.07	XRF			3.116	XRF					13.62	XRF									12.28	XRF				6.82	XRF			2.96	XRF			0.206	XRF
2000	[2923] HOOPER P. R. (2000)	samp. HCO015		YELLOWSTONE-SNAKE RIVER PLAIN VOLCANIC PROVINCE / COLUMBIA PLATEAU-BLUE MOUNTAINS PROVINCE / SADDLE MOUNTAINS BASALT-UMATILLA MEMBER	COLTON, WASHINGTON	46.375	-117.125	46.375	-117.125	VOLCANIC ROCK	BASALT			WHOLE ROCK	54.21	XRF			2.718	XRF					13.43	XRF									13.27	XRF				6.28	XRF			2.45	XRF			0.264	XRF
2000	[2923] HOOPER P. R. (2000)	samp. HCO016		YELLOWSTONE-SNAKE RIVER PLAIN VOLCANIC PROVINCE / COLUMBIA PLATEAU-BLUE MOUNTAINS PROVINCE / SADDLE MOUNTAINS BASALT-UMATILLA MEMBER	COLTON, WASHINGTON	46.375	-117.125	46.375	-117.125	VOLCANIC ROCK	BASALT			WHOLE ROCK	55.62	XRF			3.298	XRF					16.11	XRF									8.91	XRF				7.23	XRF			1.37	XRF			0.143	XRF
2000	[2923] HOOPER P. R. (2000)	samp. HCO046		YELLOWSTONE-SNAKE RIVER PLAIN VOLCANIC PROVINCE / COLUMBIA PLATEAU-BLUE MOUNTAINS PROVINCE / SADDLE MOUNTAINS BASALT-UMATILLA MEMBER	COLTON, WASHINGTON	46.375	-117.125	46.375	-117.125	VOLCANIC ROCK	BASALT			WHOLE ROCK	58.08	XRF			3.238	XRF					15.91	XRF									6.97	XRF				6.38	XRF			1.26	XRF			0.109	XRF
2000	[2923] HOOPER P. R. (2000)	samp. HCO060		YELLOWSTONE-SNAKE RIVER PLAIN VOLCANIC PROVINCE / COLUMBIA PLATEAU-BLUE MOUNTAINS PROVINCE / SADDLE MOUNTAINS BASALT-UMATILLA MEMBER	COLTON, WASHINGTON	46.375	-117.125	46.375	-117.125	VOLCANIC ROCK	BASALT			WHOLE ROCK	57.51	XRF			3.149	XRF					15.6	XRF									7.84	XRF				6.28	XRF			1.36	XRF			0.097	XRF
2000	[2923] HOOPER P. R. (2000)	samp. HCO064		YELLOWSTONE-SNAKE RIVER PLAIN VOLCANIC PROVINCE / COLUMBIA PLATEAU-BLUE MOUNTAINS PROVINCE / SADDLE MOUNTAINS BASALT-UMATILLA MEMBER	COLTON, WASHINGTON	46.375	-117.125	46.375	-117.125	VOLCANIC ROCK	BASALT			WHOLE ROCK	54.5	XRF			2.764	XRF					13.45	XRF									12.83	XRF				6.39	XRF			2.6	XRF			0.217	XRF
2000	[2923] HOOPER P. R. (2000)	samp. HCO068		YELLOWSTONE-SNAKE RIVER PLAIN VOLCANIC PROVINCE / COLUMBIA PLATEAU-BLUE MOUNTAINS PROVINCE / SADDLE MOUNTAINS BASALT-UMATILLA MEMBER	COLTON, WASHINGTON	46.375	-117.125	46.375	-117.125	VOLCANIC ROCK	BASALT			WHOLE ROCK	54.83	XRF			2.668	XRF					13.33	XRF									13.22	XRF				6.13	XRF			2.25	XRF			0.226	XRF
2000	[2923] HOOPER P. R. (2000)	samp. HCO070		YELLOWSTONE-SNAKE RIVER PLAIN VOLCANIC PROVINCE / COLUMBIA PLATEAU-BLUE MOUNTAINS PROVINCE / SADDLE MOUNTAINS BASALT-UMATILLA MEMBER	COLTON, WASHINGTON	46.375	-117.125	46.375	-117.125	VOLCANIC ROCK	BASALT			WHOLE ROCK	58.42	XRF			3.113	XRF					15.54	XRF									6.13	XRF				6.96	XRF			1.67	XRF			0.116	XRF
2000	[2923] HOOPER P. R. (2000)	samp. HCO091		YELLOWSTONE-SNAKE RIVER PLAIN VOLCANIC PROVINCE / COLUMBIA PLATEAU-BLUE MOUNTAINS PROVINCE / SADDLE MOUNTAINS BASALT-UMATILLA MEMBER	COLTON, WASHINGTON	46.375	-117.125	46.375	-117.125	VOLCANIC ROCK	BASALT			WHOLE ROCK	54.5	XRF			2.688	XRF					13.53	XRF									13.4	XRF				6.29	XRF			2.09	XRF			0.244	XRF
2000	[2923] HOOPER P. R. (2000)	samp. HCO102		YELLOWSTONE-SNAKE RIVER PLAIN VOLCANIC PROVINCE / COLUMBIA PLATEAU-BLUE MOUNTAINS PROVINCE / SADDLE MOUNTAINS BASALT-UMATILLA MEMBER	COLTON, WASHINGTON	46.375	-117.125	46.375	-117.125	VOLCANIC ROCK	BASALT			WHOLE ROCK	57.89	XRF			3.178	XRF					16.03	XRF									8.62	XRF				4.8	XRF			0.77	XRF			0.105	XRF
2000	[2923] HOOPER P. R. (2000)	samp. HCO108		YELLOWSTONE-SNAKE RIVER PLAIN VOLCANIC PROVINCE / COLUMBIA PLATEAU-BLUE MOUNTAINS PROVINCE / SADDLE MOUNTAINS BASALT-UMATILLA MEMBER	COLTON, WASHINGTON	46.375	-117.125	46.375	-117.125	VOLCANIC ROCK	BASALT			WHOLE ROCK	54.86	XRF			2.692	XRF					13.55	XRF									12.64	XRF				6.26	XRF			2.63	XRF			0.203	XRF
2000	[2923] HOOPER P. R. (2000)	samp. HCO112		YELLOWSTONE-SNAKE RIVER PLAIN VOLCANIC PROVINCE / COLUMBIA PLATEAU-BLUE MOUNTAINS PROVINCE / SADDLE MOUNTAINS BASALT-UMATILLA MEMBER	COLTON, WASHINGTON	46.375	-117.125	46.375	-117.125	VOLCANIC ROCK	BASALT			WHOLE ROCK	54.83	XRF			2.691	XRF					13.55	XRF									12.58	XRF				6.2	XRF			2.62	XRF			0.203	XRF
2000	[2923] HOOPER P. R. (2000)	samp. HGP001		YELLOWSTONE-SNAKE RIVER PLAIN VOLCANIC PROVINCE / COLUMBIA PLATEAU-BLUE MOUNTAINS PROVINCE / SADDLE MOUNTAINS BASALT-UMATILLA MEMBER	GRANITE POINT, WASHINGTON	46.625	-117.375	46.625	-117.375	VOLCANIC ROCK	BASALT			WHOLE ROCK	54.85	XRF			2.621	XRF					13.81	XRF									12.7	XRF				6.27	XRF			2.59	XRF			0.207	XRF
2000	[2923] HOOPER P. R. (2000)	samp. HGP005		YELLOWSTONE-SNAKE RIVER PLAIN VOLCANIC PROVINCE / COLUMBIA PLATEAU-BLUE MOUNTAINS PROVINCE / SADDLE MOUNTAINS BASALT-UMATILLA MEMBER	GRANITE POINT, WASHINGTON	46.625	-117.375	46.625	-117.375	VOLCANIC ROCK	BASALT			WHOLE ROCK	54.9	XRF			2.643	XRF					13.76	XRF									13.01	XRF				6.35	XRF			2.18	XRF			0.241	XRF
2000	[2923] HOOPER P. R. (2000)	samp. HGP001		YELLOWSTONE-SNAKE RIVER PLAIN VOLCANIC PROVINCE / COLUMBIA PLATEAU-BLUE MOUNTAINS PROVINCE / SADDLE MOUNTAINS BASALT-UMATILLA MEMBER	POTTER HILL, WASHINGTON	46.375	-117.375	46.375	-117.375	VOLCANIC ROCK	BASALT			WHOLE ROCK	57.55	XRF			3.321	XRF					15.6	XRF									9.88	XRF				4.74	XRF			1.11	XRF			0.082	XRF
2000	[2923] HOOPER P. R. (2000)	samp. HGP005		YELLOWSTONE-SNAKE RIVER PLAIN VOLCANIC PROVINCE / COLUMBIA PLATEAU-BLUE MOUNTAINS PROVINCE / SADDLE MOUNTAINS BASALT-UMATILLA MEMBER	POTTER HILL, WASHINGTON	46.375	-117.375	46.375	-117.375	VOLCANIC ROCK	BASALT			WHOLE ROCK	52.98	XRF			3.106	XRF					13.35	XRF									13.07	XRF				7.45	XRF			3.09	XRF			0.265	XRF
2000	[2923] HOOPER P. R. (2000)	samp. HPH006		YELLOWSTONE-SNAKE RIVER PLAIN VOLCANIC PROVINCE / COLUMBIA PLATEAU-BLUE MOUNTAINS PROVINCE / SADDLE MOUNTAINS BASALT-UMATILLA MEMBER	POTTER HILL, WASHINGTON	46.375	-117.375	46.375	-117.375	VOLCANIC ROCK	BASALT			WHOLE ROCK	57.1	XRF			3.255	XRF					15.09	XRF									8.5	XRF				6.42	XRF			1.89	XRF			0.112	XRF
2000	[2923] HOOPER P. R. (2000)	samp. HPH045		YELLOWSTONE-SNAKE RIVER PLAIN VOLCANIC PROVINCE / COLUMBIA PLATEAU-BLUE MOUNTAINS PROVINCE / SADDLE MOUNTAINS BASALT-UMATILLA MEMBER	POTTER HILL, WASHINGTON	46.375	-117.375	46.375	-117.375	VOLCANIC ROCK	BASALT			WHOLE ROCK	55.76	XRF			2.62	XRF					13.85	XRF									11.77	XRF				6.26	XRF			2.07	XRF			0.14	XRF
2000	[2923] HOOPER P. R. (2000)	samp. HPH061B		YELLOWSTONE-SNAKE RIVER PLAIN VOLCANIC PROVINCE / COLUMBIA PLATEAU-BLUE MOUNTAINS PROVINCE / SADDLE MOUNTAINS BASALT-UMATILLA MEMBER	POTTER HILL, WASHINGTON	46.375	-117.375	46.375	-117.375	VOLCANIC ROCK	BASALT			WHOLE ROCK	54.68	XRF			2.709	XRF					13.6	XRF									12.49	XRF				6.28	XRF			2.65	XRF			0.199	XRF
2000	[2923] HOOPER P. R. (2000)	samp. HPH061C		YELLOWSTONE-SNAKE RIVER PLAIN VOLCANIC PROVINCE / COLUMBIA PLATEAU-BLUE MOUNTAINS PROVINCE / SADDLE MOUNTAINS BASALT-UMATILLA MEMBER	POTTER HILL, WASHINGTON	46.375	-117.375	46.375	-117.375	VOLCANIC ROCK	BASALT			WHOLE ROCK	54.75	XRF			2.788	XRF					13.83	XRF									11.91	XRF				7.07	XRF			2.17	XRF			0.207	XRF
2000	[2923] HOOPER P. R. (2000)	samp. HPH063		YELLOWSTONE-SNAKE RIVER PLAIN VOLCANIC PROVINCE / COLUMBIA PLATEAU-BLUE MOUNTAINS PROVINCE / SADDLE MOUNTAINS BASALT-UMATILLA MEMBER	POTTER HILL, WASHINGTON	46.375	-117.375	46.375	-117.375	VOLCANIC ROCK	BASALT			WHOLE ROCK	53.41	XRF			3.153	XRF					13.46	XRF									13.06	XRF				6.87	XRF			3.19	XRF			0.202	XRF
2000	[2923] HOOPER P. R. (2000)	samp. HPH065		YELLOWSTONE-SNAKE RIVER PLAIN VOLCANIC PROVINCE / COLUMBIA PLATEAU-BLUE MOUNTAINS PROVINCE / SADDLE MOUNTAINS BASALT-UMATILLA MEMBER	POTTER HILL, WASHINGTON	46.375	-117.375	46.375	-117.375	VOLCANIC ROCK	BASALT			WHOLE ROCK	55.16	XRF			2.602	XRF					13.72	XRF									12.18	XRF				6.27	XRF			2.35	XRF			0.192	XRF
2000	[2923] HOOPER P. R. (2000)	samp. HPH078		YELLOWSTONE-SNAKE RIVER PLAIN VOLCANIC PROVINCE / COLUMBIA PLATEAU-BLUE MOUNTAINS PROVINCE / SADDLE MOUNTAINS BASALT-UMATILLA MEMBER	POTTER HILL, WASHINGTON	46.375	-117.375	46.375	-117.375	VOLCANIC ROCK	BASALT			WHOLE ROCK	54.02	XRF			3.018	XRF					13.26	XRF									13.14	XRF				6.75	XRF			2.92	XRF			0.237	XRF
2000	[2923] HOOPER P. R. (2000)	samp. HPO003		YELLOWSTONE-SNAKE RIVER PLAIN VOLCANIC PROVINCE / COLUMBIA PLATEAU-BLUE MOUNTAINS PROVINCE / SADDLE MOUNTAINS BASALT-UMATILLA MEMBER	POMEROY, WASHINGTON	46.5	-117.625	46.5	-117.625	VOLCANIC ROCK	BASALT			WHOLE ROCK	54.06	XRF			2.901	XRF					14.56	XRF									11.94	XRF				6.76	XRF			2.36	XRF			0.234	XRF
2000	[2923] HOOPER P. R. (2000)	samp. HPO004		YELLOWSTONE-SNAKE RIVER PLAIN VOLCANIC PROVINCE / COLUMBIA PLATEAU-BLUE MOUNTAINS PROVINCE / SADDLE MOUNTAINS BASALT-UMATILLA MEMBER	POMEROY, WASHINGTON	46.5	-117.625	46.5	-117.625	VOLCANIC ROCK	BASALT			WHOLE ROCK	54.92	XRF			2.642	XRF					13.62	XRF									12.51	XRF				6.15	XRF			2.59	XRF			0.197	XRF
2000	[2923] HOOPER P. R. (2000)	samp. HPO005		YELLOWSTONE-SNAKE RIVER PLAIN VOLCANIC PROVINCE / COLUMBIA PLATEAU-BLUE MOUNTAINS PROVINCE / SADDLE MOUNTAINS BASALT-UMATILLA MEMBER	POMEROY, WASHINGTON	46.5	-117.625	46.5	-117.625	VOLCANIC ROCK	BASALT			WHOLE ROCK	54.82	XRF			2.708	XRF					13.61	XRF									12.62	XRF				6.17	XRF			2.59	XRF			0.195	XRF
2000	[2923] HOOPER P. R. (2000)	samp. HPO024		YELLOWSTONE-SNAKE RIVER PLAIN VOLCANIC PROVINCE / COLUMBIA PLATEAU-BLUE MOUNTAINS PROVINCE / SADDLE MOUNTAINS BASALT-UMATILLA MEMBER	POMEROY, WASHINGTON	46.5	-117.625	46.5	-117.625	VOLCANIC ROCK	BASALT			WHOLE ROCK	54.23	XRF			2.574	XRF					13.48	XRF									13.64	XRF				6.28	XRF			2.27	XRF			0.233	XRF
2000	[2923] HOOPER P. R. (2000)	samp. HPO025		YELLOWSTONE-SNAKE RIVER PLAIN VOLCANIC PROVINCE / COLUMBIA PLATEAU-BLUE MOUNTAINS PROVINCE / SADDLE MOUNTAINS BASALT-UMATILLA MEMBER	POMEROY, WASHINGTON	46.5	-117.625	46.5	-117.625	VOLCANIC ROCK	BASALT			WHOLE ROCK	54.92	XRF			2.764	XRF					13.56	XRF									12.67	XRF				6.13	XRF			2.53	XRF			0.189	XRF
2000	[2923] HOOPER P. R. (2000)	samp. HRO007		YELLOWSTONE-SNAKE RIVER PLAIN VOLCANIC PROVINCE / COLUMBIA PLATEAU-BLUE MOUNTAINS PROVINCE / SADDLE MOUNTAINS BASALT-UMATILLA MEMBER	ROCKPILE CREEK, WASHINGTON	46.375	-117.25	46.375	-117.25	VOLCANIC ROCK	BASALT			WHOLE ROCK	54.84	XRF			2.963	XRF					13.74	XRF									11.7	XRF				6.64	XRF			2.97	XRF			0.207	XRF
2000	[2923] HOOPER P. R. (2000)	samp. HRO008		YELLOWSTONE-SNAKE RIVER PLAIN VOLCANIC PROVINCE / COLUMBIA PLATEAU-BLUE MOUNTAINS PROVINCE / SADDLE MOUNTAINS BASALT-UMATILLA MEMBER	ROCKPILE CREEK, WASHINGTON	46.375	-117.25	46.375	-117.25	VOLCANIC ROCK	BASALT			WHOLE ROCK	53.83	XRF			3.114	XRF					13.49	XRF									12.45	XRF				6.75	XRF			3.22	XRF			0.206	XRF
2000	[2923] HOOPER P. R. (2000)	samp. HRO009		YELLOWSTONE-SNAKE RIVER PLAIN VOLCANIC PROVINCE / COLUMBIA PLATEAU-BLUE MOUNTAINS PROVINCE / SADDLE MOUNTAINS BASALT-UMATILLA MEMBER	ROCKPILE CREEK, WASHINGTON	46.375	-117.25	46.375	-117.25	VOLCANIC ROCK	BASALT			WHOLE ROCK	53.94	XRF			3.106	XRF					13.39	XRF									12.59	XRF				6.7	XRF			3.31	XRF			0.206	XRF
2000	[2923] HOOPER P. R. (2000)	samp. HRO020		YELLOWSTONE-SNAKE RIVER PLAIN VOLCANIC PROVINCE / COLUMBIA PLATEAU-BLUE MOUNTAINS PROVINCE / SADDLE MOUNTAINS BASALT-UMATILLA MEMBER	ROCKPILE CREEK, WASHINGTON	46.375	-117.25	46.375	-117.25	VOLCANIC ROCK	BASALT			WHOLE ROCK	53.64	XRF			3.082	XRF					13.24	XRF									13.03	XRF				6.7	XRF			3.31	XRF			0.202	XRF
2000	[2923] HOOPER P. R. (2000)	samp. HRO023		YELLOWSTONE-SNAKE RIVER PLAIN VOLCANIC PROVINCE / COLUMBIA PLATEAU-BLUE MOUNTAINS PROVINCE / SADDLE MOUNTAINS BASALT-UMATILLA MEMBER	ROCKPILE CREEK, WASHINGTON	46.375	-117.25	46.375	-117.25	VOLCANIC ROCK	BASALT			WHOLE ROCK	54.9	XRF			2.623	XRF					13.46	XRF									12.49	XRF				6.01	XRF			2.81	XRF			0.199	XRF
2000	[2923] HOOPER P. R. (2000)	samp. HRO029		YELLOWSTONE-SNAKE RIVER PLAIN VOLCANIC PROVINCE / COLUMBIA PLATEAU-BLUE MOUNTAINS PROVINCE / SADDLE MOUNTAINS BASALT-UMATILLA MEMBER	ROCKPILE CREEK, WASHINGTON	46.375	-117.25	46.375	-117.25	VOLCANIC ROCK	BASALT			WHOLE ROCK	56.04	XRF			2.574	XRF					13.7	XRF									11.5	XRF				6.02	XRF			2.32	XRF			0.169	XRF
2000	[2923] HOOPER P. R. (2000)	samp. HRO034		YELLOWSTONE-SNAKE RIVER PLAIN VOLCANIC PROVINCE / COLUMBIA PLATEAU-BLUE MOUNTAINS PROVINCE / SADDLE MOUNTAINS BASALT-UMATILLA MEMBER	ROCKPILE CREEK, WASHINGTON	46.375	-117.25	46.375	-117.25	VOLCANIC ROCK	BASALT			WHOLE ROCK	53.72	XRF			3.156	XRF					13.46	XRF									12.73	XRF				6.8	XRF			3.31	XRF			0.201	XRF
2000	[2923] HOOPER P. R. (2000)	samp. HRO038		YELLOWSTONE-SNAKE RIVER PLAIN VOLCANIC PROVINCE / COLUMBIA PLATEAU-BLUE MOUNTAINS PROVINCE / SADDLE MOUNTAINS BASALT-UMATILLA MEMBER	ROCKPILE CREEK, WASHINGTON	46.375	-117.25	46.375	-117.25	VOLCANIC ROCK	BASALT			WHOLE ROCK	54.58	XRF			3.043	XRF					13.64	XRF									11.83	XRF				6.74	XRF			2.98	XRF			0.196	XRF
2000	[2923] HOOPER P. R. (2000)	samp. HRO040		YELLOWSTONE-SNAKE RIVER PLAIN VOLCANIC PROVINCE / COLUMBIA PLATEAU-BLUE MOUNTAINS PROVINCE / SADDLE MOUNTAINS BASALT-UMATILLA MEMBER	ROCKPILE CREEK, WASHINGTON	46.375	-117.25	46.375	-117.25	VOLCANIC ROCK	BASALT			WHOLE ROCK	53.62	XRF			3.11	XRF					13.38	XRF									13.03	XRF				6.72	XRF			3.22	XRF			0.2	XRF
2000	[2923] HOOPER P. R. (2000)	samp. HRO047		YELLOWSTONE-SNAKE RIVER PLAIN VOLCANIC PROVINCE / COLUMBIA PLATEAU-BLUE MOUNTAINS PROVINCE / SADDLE MOUNTAINS BASALT-UMATILLA MEMBER	ROCKPILE CREEK, WASHINGTON	46.375	-117.25	46.375	-117.25	VOLCANIC ROCK	BASALT			WHOLE ROCK	53.66	XRF			3.12	XRF					13.35	XRF									13.01	XRF				6.72	XRF			3.18	XRF			0.202	XRF
2000	[2923] HOOPER P. R. (2000)	samp. HRO048		YELLOWSTONE-SNAKE RIVER PLAIN VOLCANIC PROVINCE / COLUMBIA PLATEAU-BLUE MOUNTAINS PROVINCE / SADDLE MOUNTAINS BASALT-UMATILLA MEMBER	ROCKPILE CREEK, WASHINGTON	46.375	-117.25	46.375	-117.25	VOLCANIC ROCK	BASALT			WHOLE ROCK	53.54	XRF			3.112	XRF					13.43	XRF									13.06	XRF				6.73	XRF			3.19	XRF			0.2	XRF
2000	[2923] HOOPER P. R. (2000)	samp. HSI024		YELLOWSTONE-SNAKE RIVER PLAIN VOLCANIC PROVINCE / COLUMBIA PLATEAU-BLUE MOUNTAINS PROVINCE / SADDLE MOUNTAINS BASALT-UMATILLA MEMBER	SILCOTT, WASHINGTON	46.5	-117.25	46.5	-117.25	VOLCANIC ROCK	BASALT			WHOLE ROCK	53.77	XRF			3.114	XRF					13.05	XRF									12.82	XRF				6.91	XRF			3.28	XRF			0.208	XRF
2000	[2923] HOOPER P. R. (2000)	samp. HSI032		YELLOWSTONE-SNAKE RIVER PLAIN VOLCANIC PROVINCE / COLUMBIA PLATEAU-BLUE MOUNTAINS PROVINCE / SADDLE MOUNTAINS BASALT-UMATILLA MEMBER	SILCOTT, WASHINGTON	46.5	-117.25	46.5	-117.25	VOLCANIC ROCK	BASALT			WHOLE ROCK	54.2	XRF			3.085	XRF					13.04	XRF									13.14	XRF				6.49	XRF			3.11	XRF			0.185	XRF
2000	[2923] HOOPER P. R. (2000)	samp. HSI046		YELLOWSTONE-SNAKE RIVER PLAIN VOLCANIC PROVINCE / COLUMBIA PLATEAU-BLUE MOUNTAINS PROVINCE / SADDLE MOUNTAINS BASALT-UMATILLA MEMBER	SILCOTT, WASHINGTON	46.5	-117.25	46.5	-117.25	VOLCANIC ROCK	BASALT			WHOLE ROCK	54.6	XRF			3.265	XRF					13.58	XRF									11.72	XRF				7.09	XRF			2.76	XRF			0.175	XRF
2000	[2923] HOOPER P. R. (2000)	samp. HSI050		YELLOWSTONE-SNAKE RIVER PLAIN VOLCANIC PROVINCE / COLUMBIA PLATEAU-BLUE MOUNTAINS PROVINCE / SADDLE MOUNTAINS BASALT-UMATILLA MEMBER	SILCOTT, WASHINGTON	46.5	-117.25	46.5	-117.25	VOLCANIC ROCK	BASALT			WHOLE ROCK	53.83	XRF			3.098	XRF					13.19	XRF									12.86	XRF				6.79	XRF			3.09	XRF			0.215	XRF
2000	[2923] HOOPER P. R. (2000)	samp. HSI052		YELLOWSTONE-SNAKE RIVER PLAIN VOLCANIC PROVINCE / COLUMBIA PLATEAU-BLUE MOUNTAINS PROVINCE / SADDLE MOUNTAINS BASALT-UMATILLA MEMBER	SILCOTT, WASHINGTON	46.5	-117.25	46.5	-117.25	VOLCANIC ROCK	BASALT			WHOLE ROCK	54.84	XRF			2.794	XRF					13.49	XRF									12.24	XRF				6.45	XRF			2.61	XRF			0.2	XRF
2000	[2923] HOOPER P. R. (2000)	samp. HST025		YELLOWSTONE-SNAKE RIVER PLAIN VOLCANIC PROVINCE / COLUMBIA PLATEAU-BLUE MOUNTAINS PROVINCE / SADDLE MOUNTAINS BASALT-UMATILLA MEMBER	STEMBER CREEK, WASHINGTON	46.5	-117.375	46.5	-117.375	VOLCANIC ROCK	BASALT			WHOLE ROCK	55.28	XRF			2.493	XRF					13.64	XRF									12.42	XRF				6.1	XRF			2.59	XRF			0.215	XRF
2000	[2923] HOOPER P. R. (2000)	samp. HST028		YELLOWSTONE-SNAKE RIVER PLAIN VOLCANIC PROVINCE / COLUMBIA PLATEAU-BLUE MOUNTAINS PROVINCE / SADDLE MOUNTAINS BASALT-UMATILLA MEMBER	STEMBER CREEK, WASHINGTON	46.5	-117.375	46.5	-117.375	VOLCANIC ROCK	BASALT			WHOLE ROCK	54.45	XRF			2.831	XRF					13.86	XRF									12.66	XRF				6.35	XRF			2.99	XRF			0.198	XRF
2000	[2923] HOOPER P. R. (2000)	samp. HST036		YELLOWSTONE-SNAKE RIVER PLAIN VOLCANIC PROVINCE / COLUMBIA PLATEAU-BLUE MOUNTAINS PROVINCE / SADDLE MOUNTAINS BASALT-UMATILLA MEMBER	STEMBER CREEK, WASHINGTON	46.5	-117.375	46.5	-117.375	VOLCANIC ROCK	BASALT			WHOLE ROCK	54.83	XRF			2.753	XRF					13.73	XRF									12.41	XRF				6.39	XRF			2.55	XRF			0.22	XRF
2000	[2923] HOOPER P. R. (2000)	samp. HST058		YELLOWSTONE-SNAKE RIVER PLAIN VOLCANIC PROVINCE / COLUMBIA PLATEAU-BLUE MOUNTAINS PROVINCE / SADDLE MOUNTAINS BASALT-UMATILLA MEMBER	STEMBER CREEK, WASHINGTON	46.5	-117.375	46.5	-117.375	VOLCANIC ROCK	BASALT			WHOLE ROCK	55.34	XRF			2.937	XRF					13.73	XRF									11.67	XRF				6.7	XRF			2.76	XRF			0.201	XRF
2000	[2923] HOOPER P. R. (2000)	samp. HST059		YELLOWSTONE-SNAKE RIVER PLAIN VOLCANIC PROVINCE / COLUMBIA PLATEAU-BLUE MOUNTAINS PROVINCE / SADDLE MOUNTAINS BASALT-UMATILLA MEMBER	STEMBER CREEK, WASHINGTON	46.5	-117.375	46.5	-117.375	VOLCANIC ROCK	BASALT			WHOLE ROCK	54.96	XRF			3.11	XRF					13.77	XRF									11.76	XRF				6.83	XRF			2.89	XRF			0.198	XRF
2000	[2923] HOOPER P. R. (2000)	samp. HST075		YELLOWSTONE-SNAKE RIVER PLAIN VOLCANIC PROVINCE / COLUMBIA PLATEAU-BLUE MOUNTAINS PROVINCE / SADDLE MOUNTAINS BASALT-UMATILLA MEMBER	STEMBER CREEK, WASHINGTON	46.5	-117.375	46.5	-117.375	VOLCANIC ROCK	BASALT			WHOLE ROCK	54.07	XRF			2.982	XRF					13.83	XRF									12.56	XRF				7.02	XRF			2.71	XRF			0.272	XRF
2000	[2923] HOOPER P. R. (2000)	samp. HST089		YELLOWSTONE-SNAKE RIVER PLAIN VOLCANIC PROVINCE / COLUMBIA PLATEAU-BLUE MOUNTAINS PROVINCE / SADDLE MOUNTAINS BASALT-UMATILLA MEMBER	STEMBER CREEK, WASHINGTON	46.5	-117.375	46.5	-117.375	VOLCANIC ROCK	BASALT			WHOLE ROCK	54.86	XRF			2.679	XRF					13.5	XRF									12.86	XRF				6.11	XRF			2.79	XRF			0.198	XRF
2000	[2923] HOOPER P. R. (2000)	samp. HST099		YELLOWSTONE-SNAKE RIVER PLAIN VOLCANIC PROVINCE / COLUMBIA PLATEAU-BLUE MOUNTAINS PROVINCE / SADDLE MOUNTAINS BASALT-UMATILLA MEMBER	STEMBER CREEK, WASHINGTON	46.5	-117.375	46.5	-117.375	VOLCANIC ROCK	BASALT			WHOLE ROCK	53.99	XRF			3.093	XRF					13.38	XRF									12.51	XRF				7.22	XRF			2.98	XRF			0.227	XRF
2000	[2923] HOOPER P. R. (2000)	samp. HWE006		YELLOWSTONE-SNAKE RIVER PLAIN VOLCANIC PROVINCE / COLUMBIA PLATEAU-BLUE MOUNTAINS PROVINCE / SADDLE MOUNTAINS BASALT-UMATILLA MEMBER	WEISSENFELS RIDGE, WASHINGTON	46.25	-117.125	46.25	-117.125	VOLCANIC ROCK	BASALT			WHOLE ROCK	53.82	XRF			3.014	XRF					13.57	XRF									12.78	XRF				6.61	XRF			3.08	XRF			0.215	XRF
2000	[2923] HOOPER P. R. (2000)	samp. HWE007		YELLOWSTONE-SNAKE RIVER PLAIN VOLCANIC PROVINCE / COLUMBIA PLATEAU-BLUE MOUNTAINS PROVINCE / SADDLE MOUNTAINS BASALT-UMATILLA MEMBER	WEISSENFELS RIDGE, WASHINGTON	46.25	-117.125	46.25	-117.125	VOLCANIC ROCK	BASALT			WHOLE ROCK	56.78	XRF			3.372	XRF					15.86	XRF									11.38	XRF				3.96	XRF			0.62	XRF			0.088	XRF
2000	[2923] HOOPER P. R. (2000)	samp. HWE008		YELLOWSTONE-SNAKE RIVER PLAIN VOLCANIC PROVINCE / COLUMBIA PLATEAU-BLUE MOUNTAINS PROVINCE / SADDLE MOUNTAINS BASALT-UMATILLA MEMBER	WEISSENFELS RIDGE, WASHINGTON	46.25	-117.125	46.25	-117.125	VOLCANIC ROCK	BASALT			WHOLE ROCK	55.39	XRF			2.99	XRF					14.73	XRF									10.12	XRF				7.01	XRF			1.92	XRF			0.287	XRF
2000	[2923] HOOPER P. R. (2000)	samp. HWE009		YELLOWSTONE-SNAKE RIVER PLAIN VOLCANIC PROVINCE / COLUMBIA PLATEAU-BLUE MOUNTAINS PROVINCE / SADDLE MOUNTAINS BASALT-UMATILLA MEMBER	WEISSENFELS RIDGE, WASHINGTON	46.25	-117.125	46.25	-117.125	VOLCANIC ROCK	BASALT			WHOLE ROCK	54.5	XRF			2.711	XRF					13.57	XRF									12.67	XRF				6.29	XRF			2.77	XRF			0.208	XRF
2000	[2923] HOOPER P. R. (2000)	samp. HWE017		YELLOWSTONE-SNAKE RIVER PLAIN VOLCANIC PROVINCE / COLUMBIA PLATEAU-BLUE MOUNTAINS PROVINCE / SADDLE MOUNTAINS BASALT-UMATILLA MEMBER	WEISSENFELS RIDGE, WASHINGTON	46.25	-117.125	46.25	-117.125	VOLCANIC ROCK	BASALT			WHOLE ROCK	54.72	XRF			2.674	XRF					13.63	XRF									12.12	XRF				6.51	XRF			2.73	XRF			0.195	XRF
2000	[2923] HOOPER P. R. (2000)	samp. HWE020D		YELLOWSTONE-SNAKE RIVER PLAIN VOLCANIC PROVINCE / COLUMBIA PLATEAU-BLUE MOUNTAINS PROVINCE / SADDLE MOUNTAINS BASALT-UMATILLA MEMBER	WEISSENFELS RIDGE, WASHINGTON	46.25	-117.125	46.25	-117.125	VOLCANIC ROCK	BASALT			WHOLE ROCK	53.95	XRF			3.012	XRF					13.63	XRF									12.8	XRF				6.69	XRF			3.06	XRF			0.203	XRF
2000	[2923] HOOPER P. R. (2000)	samp. HWE021D		YELLOWSTONE-SNAKE RIVER PLAIN VOLCANIC PROVINCE / COLUMBIA PLATEAU-BLUE MOUNTAINS PROVINCE / SADDLE MOUNTAINS BASALT-UMATILLA MEMBER	WEISSENFELS RIDGE, WASHINGTON	46.25	-117.125	46.25	-117.125	VOLCANIC ROCK	BASALT			WHOLE ROCK	55.45	XRF			2.699	XRF					13.77	XRF									11.98	XRF				6.27	XRF			2.33	XRF			0.172	XRF
2000	[2923] HOOPER P. R. (2000)	samp. HWE042D		YELLOWSTONE-SNAKE RIVER PLAIN VOLCANIC PROVINCE / COLUMBIA PLATEAU-BLUE MOUNTAINS PROVINCE / SADDLE MOUNTAINS BASALT-UMATILLA MEMBER	WEISSENFELS RIDGE, WASHINGTON	46.25	-117.125	46.25	-117.125	VOLCANIC ROCK	BASALT			WHOLE ROCK	55.35	XRF			2.589	XRF					13.82	XRF									11.91	XRF				6.27	XRF			2.29	XRF			0.162	XRF
2000	[2923] HOOPER P. R. (2000)	samp. CA010		YELLOWSTONE-SNAKE RIVER PLAIN VOLCANIC PROVINCE / COLUMBIA PLATEAU-BLUE MOUNTAINS PROVINCE / WANAPUM BASALT FORMATION-PRIEST RAPIDS MEMBER	LOLO FLOW, SWEATWATER, IDAHO	46.375	-116.875	46.375	-116.875	VOLCANIC ROCK	BASALT			WHOLE ROCK	50.7	XRF			3.145	XRF					13.52	XRF									13.36	XRF				9.2	XRF			5.37	XRF			0.223	XRF
2000	[2923] HOOPER P. R. (2000)	samp. CA032		YELLOWSTONE-SNAKE RIVER PLAIN VOLCANIC PROVINCE / COLUMBIA PLATEAU-BLUE MOUNTAINS PROVINCE / WANAPUM BASALT FORMATION-PRIEST RAPIDS MEMBER	LOLO FLOW, LEWISTON ORCHARDS, IDAHO	46.5	-117	46.5	-117	VOLCANIC ROCK	BASALT			WHOLE ROCK	50.22	XRF			3.177	XRF					13.38	XRF									14.07	XRF				9.16	XRF			5.21	XRF			0.23	XRF
2000	[2923] HOOPER P. R. (2000)	samp. HAL002		YELLOWSTONE-SNAKE RIVER PLAIN VOLCANIC PROVINCE / COLUMBIA PLATEAU-BLUE MOUNTAINS PROVINCE / WANAPUM BASALT FORMATION-PRIEST RAPIDS MEMBER	LOLO FLOW, KIRBY, WASHINGTON	46.625	-117.5	46.625	-117.5	VOLCANIC ROCK	BASALT			WHOLE ROCK	49.93	XRF			3.299	XRF					13.61	XRF									13.92	XRF				9.31	XRF			5.07	XRF			0.221	XRF
2000	[2923] HOOPER P. R. (2000)	samp. HAL003		YELLOWSTONE-SNAKE RIVER PLAIN VOLCANIC PROVINCE / COLUMBIA PLATEAU-BLUE MOUNTAINS PROVINCE / WANAPUM BASALT FORMATION-PRIEST RAPIDS MEMBER	LOLO FLOW, KIRBY, WASHINGTON	46.625	-117.5	46.625	-117.5	VOLCANIC ROCK	BASALT			WHOLE ROCK	49.75	XRF			3.259	XRF					13.62	XRF									14.03	XRF				9.25	XRF			5.23	XRF			0.223	XRF
2000	[2923] HOOPER P. R. (2000)	samp. HCO030		YELLOWSTONE-SNAKE RIVER PLAIN VOLCANIC PROVINCE / COLUMBIA PLATEAU-BLUE MOUNTAINS PROVINCE / WANAPUM BASALT FORMATION-PRIEST RAPIDS MEMBER	LOLO FLOW, COLTON, WASHINGTON	46.375	-117.25	46.375	-117.25	VOLCANIC ROCK	BASALT			WHOLE ROCK	50.45	XRF			3.241	XRF					13.77	XRF									13.43	XRF				9.47	XRF			5.01	XRF			0.212	XRF
2000	[2923] HOOPER P. R. (2000)	samp. HCO052		YELLOWSTONE-SNAKE RIVER PLAIN VOLCANIC PROVINCE / COLUMBIA PLATEAU-BLUE MOUNTAINS PROVINCE / WANAPUM BASALT FORMATION-PRIEST RAPIDS MEMBER	LOLO FLOW, COLTON, WASHINGTON	46.375	-117.25	46.375	-117.25	VOLCANIC ROCK	BASALT			WHOLE ROCK	50.94	XRF			3.154	XRF					13.62	XRF									13.72	XRF				9.11	XRF			4.8	XRF			0.214	XRF
2000	[2923] HOOPER P. R. (2000)	samp. HCO053		YELLOWSTONE-SNAKE RIVER PLAIN VOLCANIC PROVINCE / COLUMBIA PLATEAU-BLUE MOUNTAINS PROVINCE / WANAPUM BASALT FORMATION-PRIEST RAPIDS MEMBER	LOLO FLOW, COLTON, WASHINGTON	46.375	-117.25	46.375	-117.25	VOLCANIC ROCK	BASALT			WHOLE ROCK	50.29	XRF			3.219	XRF					14.13	XRF									13.15	XRF				9.41	XRF			5.09	XRF			0.226	XRF
2000	[2923] HOOPER P. R. (2000)	samp. HCO054		YELLOWSTONE-SNAKE RIVER PLAIN VOLCANIC PROVINCE / COLUMBIA PLATEAU-BLUE MOUNTAINS PROVINCE / WANAPUM BASALT FORMATION-PRIEST RAPIDS MEMBER	LOLO FLOW, COLTON, WASHINGTON	46.375	-117.25	46.375	-117.25	VOLCANIC ROCK	BASALT			WHOLE ROCK	50.7	XRF			3.14	XRF					13.76	XRF									13.28	XRF				9.16	XRF			5.07	XRF			0.223	XRF
2000	[2923] HOOPER P. R. (2000)	samp. HCO055		YELLOWSTONE-SNAKE RIVER PLAIN VOLCANIC PROVINCE / COLUMBIA PLATEAU-BLUE MOUNTAINS PROVINCE / WANAPUM BASALT FORMATION-PRIEST RAPIDS MEMBER	LOLO FLOW, COLTON, WASHINGTON	46.375	-117.25	46.375	-117.25	VOLCANIC ROCK	BASALT			WHOLE ROCK	50.78	XRF			3.152	XRF					14.27	XRF									12.57	XRF				9.45	XRF			5.08	XRF			0.226	XRF
2000	[2923] HOOPER P. R. (2000)	samp. HCO085	21274-HCO085	YELLOWSTONE-SNAKE RIVER PLAIN VOLCANIC PROVINCE / COLUMBIA PLATEAU-BLUE MOUNTAINS PROVINCE / WANAPUM BASALT FORMATION-PRIEST RAPIDS MEMBER	LOLO FLOW, COLTON, WASHINGTON	46.375	-117.25	46.375	-117.25	VOLCANIC ROCK	BASALT			WHOLE ROCK	50.53	XRF			3.085	XRF					13.74	XRF									13.62	XRF				9.1	XRF			5.27	XRF			0.217	XRF
2000	[2923] HOOPER P. R. (2000)	samp. HGP002		YELLOWSTONE-SNAKE RIVER PLAIN VOLCANIC PROVINCE / COLUMBIA PLATEAU-BLUE MOUNTAINS PROVINCE / WANAPUM BASALT FORMATION-PRIEST RAPIDS MEMBER	LOLO FLOW, GRANITE POINT, WASHINGTON	46.375	-117.375	46.375	-117.375	VOLCANIC ROCK	BASALT			WHOLE ROCK	50.7	XRF			3.113	XRF					13.39	XRF									14.03	XRF				8.9	XRF			5.09	XRF			0.22	XRF
2000	[2923] HOOPER P. R. (2000)	samp. HGP006		YELLOWSTONE-SNAKE RIVER PLAIN VOLCANIC PROVINCE / COLUMBIA PLATEAU-BLUE MOUNTAINS PROVINCE / WANAPUM BASALT FORMATION-PRIEST RAPIDS MEMBER	LOLO FLOW, GRANITE POINT, WASHINGTON	46.375	-117.375	46.375	-117.375	VOLCANIC ROCK	BASALT			WHOLE ROCK	49.96	XRF			3.182	XRF					13.85	XRF									13.91	XRF				9.35	XRF			5.2	XRF			0.229	XRF
2000	[2923] HOOPER P. R. (2000)	samp. HGP010		YELLOWSTONE-SNAKE RIVER PLAIN VOLCANIC PROVINCE / COLUMBIA PLATEAU-BLUE MOUNTAINS PROVINCE / WANAPUM BASALT FORMATION-PRIEST RAPIDS MEMBER	LOLO FLOW, GRANITE POINT, WASHINGTON	46.375	-117.375	46.375	-117.375	VOLCANIC ROCK	BASALT			WHOLE ROCK	50.31	XRF			3.109	XRF					13.62	XRF									13.91	XRF				9.11	XRF			5.24	XRF			0.233	XRF
2000	[2923] HOOPER P. R. (2000)	samp. HPH010		YELLOWSTONE-SNAKE RIVER PLAIN VOLCANIC PROVINCE / COLUMBIA PLATEAU-BLUE MOUNTAINS PROVINCE / WANAPUM BASALT FORMATION-PRIEST RAPIDS MEMBER	LOLO FLOW, POTTER HILL, WASHINGTON	46.375	-117.375	46.375	-117.375	VOLCANIC ROCK	BASALT			WHOLE ROCK	50.88	XRF			3.103	XRF					13.93	XRF									12.85	XRF				9.28	XRF			5.2	XRF			0.212	XRF
2000	[2923] HOOPER P. R. (2000)	samp. HPH015		YELLOWSTONE-SNAKE RIVER PLAIN VOLCANIC PROVINCE / COLUMBIA PLATEAU-BLUE MOUNTAINS PROVINCE / WANAPUM BASALT FORMATION-PRIEST RAPIDS MEMBER	LOLO FLOW, POTTER HILL, WASHINGTON	46.375	-117.375	46.375	-117.375	VOLCANIC ROCK	BASALT			WHOLE ROCK	51.35	XRF			3.325	XRF					14.39	XRF									11.85	XRF				10.5	XRF			3.74	XRF			0.195	XRF
2000	[2923] HOOPER P. R. (2000)	samp. HPH025		YELLOWSTONE-SNAKE RIVER PLAIN VOLCANIC PROVINCE / COLUMBIA PLATEAU-BLUE MOUNTAINS PROVINCE / WANAPUM BASALT FORMATION-PRIEST RAPIDS MEMBER	LOLO FLOW, POTTER HILL, WASHINGTON	46.375	-117.375	46.375	-117.375	VOLCANIC ROCK	BASALT			WHOLE ROCK	50.53	XRF			3.111	XRF					13.66	XRF									13.35	XRF				9.33	XRF			5.19	XRF			0.226	XRF
2000	[2923] HOOPER P. R. (2000)	samp. HPH030		YELLOWSTONE-SNAKE RIVER PLAIN VOLCANIC PROVINCE / COLUMBIA PLATEAU-BLUE MOUNTAINS PROVINCE / WANAPUM BASALT FORMATION-PRIEST RAPIDS MEMBER	LOLO FLOW, POTTER HILL, WASHINGTON	46.375	-117.375	46.375	-117.375	VOLCANIC ROCK	BASALT			WHOLE ROCK	50.71	XRF			3.164	XRF					13.68	XRF									13.18	XRF				9.21	XRF			5.25	XRF			0.224	XRF
2000	[2923] HOOPER P. R. (2000)	samp. HPH034		YELLOWSTONE-SNAKE RIVER PLAIN VOLCANIC PROVINCE / COLUMBIA PLATEAU-BLUE MOUNTAINS PROVINCE / WANAPUM BASALT FORMATION-PRIEST RAPIDS MEMBER	LOLO FLOW, POTTER HILL, WASHINGTON	46.375	-117.375	46.375	-117.375	VOLCANIC ROCK	BASALT			WHOLE ROCK	50.38	XRF			3.287	XRF					13.75	XRF									13.22	XRF				9.61	XRF			4.83	XRF			0.204	XRF
2000	[2923] HOOPER P. R. (2000)	samp. HPH038		YELLOWSTONE-SNAKE RIVER PLAIN VOLCANIC PROVINCE / COLUMBIA PLATEAU-BLUE MOUNTAINS PROVINCE / WANAPUM BASALT FORMATION-PRIEST RAPIDS MEMBER	LOLO FLOW, POTTER HILL, WASHINGTON	46.375	-117.375	46.375	-117.375	VOLCANIC ROCK	BASALT			WHOLE ROCK	50.18	XRF			3.118	XRF					13.67	XRF									13.57	XRF				9.24	XRF			5.41	XRF			0.211	XRF
2000	[2923] HOOPER P. R. (2000)	samp. HPH046		YELLOWSTONE-SNAKE RIVER PLAIN VOLCANIC PROVINCE / COLUMBIA PLATEAU-BLUE MOUNTAINS PROVINCE / WANAPUM BASALT FORMATION-PRIEST RAPIDS MEMBER	LOLO FLOW, POTTER HILL, WASHINGTON	46.375	-117.375	46.375	-117.375	VOLCANIC ROCK	BASALT			WHOLE ROCK	49.82	XRF			3.298	XRF					14.15	XRF									12.67	XRF				10.31	XRF			4.83	XRF			0.21	XRF
2000	[2923] HOOPER P. R. (2000)	samp. HPH061A		YELLOWSTONE-SNAKE RIVER PLAIN VOLCANIC PROVINCE / COLUMBIA PLATEAU-BLUE MOUNTAINS PROVINCE / WANAPUM BASALT FORMATION-PRIEST RAPIDS MEMBER	LOLO FLOW, POTTER HILL, WASHINGTON	46.375	-117.375	46.375	-117.375	VOLCANIC ROCK	BASALT			WHOLE ROCK	49.9	XRF			3.313	XRF					13.4	XRF									14.33	XRF				9.26	XRF			4.97	XRF			0.25	XRF
2000	[2923] HOOPER P. R. (2000)	samp. HPH077		YELLOWSTONE-SNAKE RIVER PLAIN VOLCANIC PROVINCE / COLUMBIA PLATEAU-BLUE MOUNTAINS PROVINCE / WANAPUM BASALT FORMATION-PRIEST RAPIDS MEMBER	LOLO FLOW, POTTER HILL, WASHINGTON	46.375	-117.375	46.375	-117.375	VOLCANIC ROCK	BASALT			WHOLE ROCK	50.32	XRF			3.29	XRF					13.7	XRF									13.8	XRF				9.43	XRF			4.67	XRF			0.22	XRF
2000	[2923] HOOPER P. R. (2000)	samp. HPH083		YELLOWSTONE-SNAKE RIVER PLAIN VOLCANIC PROVINCE / COLUMBIA PLATEAU-BLUE MOUNTAINS PROVINCE / WANAPUM BASALT FORMATION-PRIEST RAPIDS MEMBER	LOLO FLOW, POTTER HILL, WASHINGTON	46.375	-117.375	46.375	-117.375	VOLCANIC ROCK	BASALT			WHOLE ROCK	50.13	XRF			3.262	XRF					13.71	XRF									13.59	XRF				9.36	XRF			4.96	XRF			0.22	XRF
2000	[2923] HOOPER P. R. (2000)	samp. HPH099		YELLOWSTONE-SNAKE RIVER PLAIN VOLCANIC PROVINCE / COLUMBIA PLATEAU-BLUE MOUNTAINS PROVINCE / WANAPUM BASALT FORMATION-PRIEST RAPIDS MEMBER	LOLO FLOW, POTTER HILL, WASHINGTON	46.375	-117.375	46.375	-117.375	VOLCANIC ROCK	BASALT			WHOLE ROCK	49.94	XRF			3.172	XRF					13.49	XRF									13.76	XRF				9.15	XRF			5.52	XRF			0.224	XRF
2000	[2923] HOOPER P. R. (2000)	samp. HST024		YELLOWSTONE-SNAKE RIVER PLAIN VOLCANIC PROVINCE / COLUMBIA PLATEAU-BLUE MOUNTAINS PROVINCE / WANAPUM BASALT FORMATION-PRIEST RAPIDS MEMBER	LOLO FLOW, STEMBER CREEK, WASHINGTON	46.5	-117.375	46.5	-117.375	VOLCANIC ROCK	BASALT			WHOLE ROCK	50.42	XRF			3.115	XRF					13.68	XRF									13.91	XRF				9.09	XRF			5.33	XRF			0.232	XRF
2000	[2923] HOOPER P. R. (2000)	samp. HST026		YELLOWSTONE-SNAKE RIVER PLAIN VOLCANIC PROVINCE / COLUMBIA PLATEAU-BLUE MOUNTAINS PROVINCE / WANAPUM BASALT FORMATION-PRIEST RAPIDS MEMBER	LOLO FLOW, STEMBER CREEK, WASHINGTON	46.5	-117.375	46.5	-117.375	VOLCANIC ROCK	BASALT			WHOLE ROCK	50.24	XRF			3.154	XRF					13.7	XRF									13.78	XRF				9.33	XRF			5.01	XRF			0.224	XRF
2000	[2923] HOOPER P. R. (2000)	samp. HST027		YELLOWSTONE-SNAKE RIVER PLAIN VOLCANIC PROVINCE / COLUMBIA PLATEAU-BLUE MOUNTAINS PROVINCE / WANAPUM BASALT FORMATION-PRIEST RAPIDS MEMBER	LOLO FLOW, STEMBER CREEK, WASHINGTON	46.5	-117.375	46.5	-117.375	VOLCANIC ROCK	BASALT			WHOLE ROCK	50.36	XRF			3.086	XRF					13.73	XRF									13.72	XRF				9.35	XRF			5.16	XRF			0.223	XRF
2000	[2923] HOOPER P. R. (2000)	samp. HST030		YELLOWSTONE-SNAKE RIVER PLAIN VOLCANIC PROVINCE / COLUMBIA PLATEAU-BLUE MOUNTAINS PROVINCE / WANAPUM BASALT FORMATION-PRIEST RAPIDS MEMBER	LOLO FLOW, STEMBER CREEK, WASHINGTON	46.5	-117.375	46.5	-117.375	VOLCANIC ROCK	BASALT			WHOLE ROCK	50.69	XRF			3.179	XRF					13.76	XRF									13.45	XRF				9.35	XRF			5.02	XRF			0.213	XRF
2000	[2923] HOOPER P. R. (2000)	samp. HST033		YELLOWSTONE-SNAKE RIVER PLAIN VOLCANIC PROVINCE / COLUMBIA PLATEAU-BLUE MOUNTAINS PROVINCE / WANAPUM BASALT FORMATION-PRIEST RAPIDS MEMBER	LOLO FLOW, STEMBER CREEK, WASHINGTON	46.5	-117.375	46.5	-117.375	VOLCANIC ROCK	BASALT			WHOLE ROCK	51.16	XRF			3.227	XRF					13.91	XRF									12.98	XRF				9.41	XRF			4.61	XRF			0.203	XRF
2000	[2923] HOOPER P. R. (2000)	samp. HST035		YELLOWSTONE-SNAKE RIVER PLAIN VOLCANIC PROVINCE / COLUMBIA PLATEAU-BLUE MOUNTAINS PROVINCE / WANAPUM BASALT FORMATION-PRIEST RAPIDS MEMBER	LOLO FLOW, STEMBER CREEK, WASHINGTON	46.5	-117.375	46.5	-117.375	VOLCANIC ROCK	BASALT			WHOLE ROCK	50.27	XRF			3.108	XRF					13.46	XRF									13.8	XRF				9.22	XRF			5.34	XRF			0.226	XRF
2000	[2923] HOOPER P. R. (2000)	samp. HST040		YELLOWSTONE-SNAKE RIVER PLAIN VOLCANIC PROVINCE / COLUMBIA PLATEAU-BLUE MOUNTAINS PROVINCE / WANAPUM BASALT FORMATION-PRIEST RAPIDS MEMBER	LOLO FLOW, STEMBER CREEK, WASHINGTON	46.5	-117.375	46.5	-117.375	VOLCANIC ROCK	BASALT			WHOLE ROCK	50.17	XRF			3.108	XRF					13.68	XRF									13.24	XRF				9.9	XRF			5.13	XRF			0.278	XRF
2000	[2923] HOOPER P. R. (2000)	samp. HST057		YELLOWSTONE-SNAKE RIVER PLAIN VOLCANIC PROVINCE / COLUMBIA PLATEAU-BLUE MOUNTAINS PROVINCE / WANAPUM BASALT FORMATION-PRIEST RAPIDS MEMBER	LOLO FLOW, STEMBER CREEK, WASHINGTON	46.5	-117.375	46.5	-117.375	VOLCANIC ROCK	BASALT			WHOLE ROCK	50.77	XRF			3.109	XRF					13.74	XRF									13.41	XRF				9.22	XRF			5.17	XRF			0.225	XRF
2000	[2923] HOOPER P. R. (2000)	samp. HST070		YELLOWSTONE-SNAKE RIVER PLAIN VOLCANIC PROVINCE / COLUMBIA PLATEAU-BLUE MOUNTAINS PROVINCE / WANAPUM BASALT FORMATION-PRIEST RAPIDS MEMBER	LOLO FLOW, STEMBER CREEK, WASHINGTON	46.5	-117.375	46.5	-117.375	VOLCANIC ROCK	BASALT			WHOLE ROCK	50.43	XRF			3.068	XRF					13.57	XRF									13.64	XRF				9.07	XRF			5.53	XRF			0.23	XRF
2000	[2923] HOOPER P. R. (2000)	samp. HST071		YELLOWSTONE-SNAKE RIVER PLAIN VOLCANIC PROVINCE / COLUMBIA PLATEAU-BLUE MOUNTAINS PROVINCE / WANAPUM BASALT FORMATION-PRIEST RAPIDS MEMBER	LOLO FLOW, STEMBER CREEK, WASHINGTON	46.5	-117.375	46.5	-117.375	VOLCANIC ROCK	BASALT			WHOLE ROCK	49.93	XRF			3.049	XRF					13.28	XRF									14.3	XRF				8.94	XRF			5.77	XRF			0.253	XRF
2000	[2923] HOOPER P. R. (2000)	samp. HST073		YELLOWSTONE-SNAKE RIVER PLAIN VOLCANIC PROVINCE / COLUMBIA PLATEAU-BLUE MOUNTAINS PROVINCE / WANAPUM BASALT FORMATION-PRIEST RAPIDS MEMBER	LOLO FLOW, STEMBER CREEK, WASHINGTON	46.5	-117.375	46.5	-117.375	VOLCANIC ROCK	BASALT			WHOLE ROCK	50.7	XRF			3.128	XRF					13.61	XRF									13.58	XRF				9.21	XRF			5.11	XRF			0.226	XRF
2000	[2923] HOOPER P. R. (2000)	samp. HST077		YELLOWSTONE-SNAKE RIVER PLAIN VOLCANIC PROVINCE / COLUMBIA PLATEAU-BLUE MOUNTAINS PROVINCE / WANAPUM BASALT FORMATION-PRIEST RAPIDS MEMBER	LOLO FLOW, STEMBER CREEK, WASHINGTON	46.5	-117.375	46.5	-117.375	VOLCANIC ROCK	BASALT			WHOLE ROCK	51.79	XRF			3.365	XRF					14.38	XRF									11.41	XRF				10.08	XRF			3.94	XRF			0.211	XRF
2000	[2923] HOOPER P. R. (2000)	samp. HST079		YELLOWSTONE-SNAKE RIVER PLAIN VOLCANIC PROVINCE / COLUMBIA PLATEAU-BLUE MOUNTAINS PROVINCE / WANAPUM BASALT FORMATION-PRIEST RAPIDS MEMBER	LOLO FLOW, STEMBER CREEK, WASHINGTON	46.5	-117.375	46.5	-117.375	VOLCANIC ROCK	BASALT			WHOLE ROCK	49.94	XRF			3.073	XRF					13.38	XRF									14.6	XRF				9.03	XRF			5.33	XRF			0.243	XRF
2000	[2923] HOOPER P. R. (2000)	samp. HST091		YELLOWSTONE-SNAKE RIVER PLAIN VOLCANIC PROVINCE / COLUMBIA PLATEAU-BLUE MOUNTAINS PROVINCE / WANAPUM BASALT FORMATION-PRIEST RAPIDS MEMBER	LOLO FLOW, STEMBER CREEK, WASHINGTON	46.5	-117.375	46.5	-117.375	VOLCANIC ROCK	BASALT			WHOLE ROCK	50.78	XRF			3.087	XRF					13.35	XRF									14.2	XRF				9.04	XRF			4.9	XRF			0.214	XRF
2000	[2923] HOOPER P. R. (2000)	samp. HST093		YELLOWSTONE-SNAKE RIVER PLAIN VOLCANIC PROVINCE / COLUMBIA PLATEAU-BLUE MOUNTAINS PROVINCE / WANAPUM BASALT FORMATION-PRIEST RAPIDS MEMBER	LOLO FLOW, STEMBER CREEK, WASHINGTON	46.5	-117.375	46.5	-117.375	VOLCANIC ROCK	BASALT			WHOLE ROCK	51.29	XRF			3.299	XRF					14.25	XRF									12.44	XRF				9.79	XRF			4.15	XRF			0.221	XRF
2000	[2923] HOOPER P. R. (2000)	samp. HST098		YELLOWSTONE-SNAKE RIVER PLAIN VOLCANIC PROVINCE / COLUMBIA PLATEAU-BLUE MOUNTAINS PROVINCE / WANAPUM BASALT FORMATION-PRIEST RAPIDS MEMBER	LOLO FLOW, STEMBER CREEK, WASHINGTON	46.5	-117.375	46.5	-117.375	VOLCANIC ROCK	BASALT			WHOLE ROCK	50.77	XRF			3.174	XRF					13.7	XRF									13.48	XRF				9.45	XRF			4.8	XRF			0.213	XRF
2000	[2923] HOOPER P. R. (2000)	samp. HST100		YELLOWSTONE-SNAKE RIVER PLAIN VOLCANIC PROVINCE / COLUMBIA PLATEAU-BLUE MOUNTAINS PROVINCE / WANAPUM BASALT FORMATION-PRIEST RAPIDS MEMBER	LOLO FLOW, STEMBER CREEK, WASHINGTON	46.5	-117.375	46.5	-117.375	VOLCANIC ROCK	BASALT			WHOLE ROCK	50.43	XRF			3.125	XRF					13.53	XRF									13.66	XRF				9.11	XRF			5.46	XRF			0.231	XRF
2000	[2923] HOOPER P. R. (2000)	samp. HST101		YELLOWSTONE-SNAKE RIVER PLAIN VOLCANIC PROVINCE / COLUMBIA PLATEAU-BLUE MOUNTAINS PROVINCE / WANAPUM BASALT FORMATION-PRIEST RAPIDS MEMBER	LOLO FLOW, STEMBER CREEK, WASHINGTON	46.5	-117.375	46.5	-117.375	VOLCANIC ROCK	BASALT			WHOLE ROCK	50.18	XRF			3.201	XRF					13.29	XRF									14.19	XRF				9.35	XRF			5.12	XRF			0.234	XRF
2000	[2923] HOOPER P. R. (2000)	samp. HST104		YELLOWSTONE-SNAKE RIVER PLAIN VOLCANIC PROVINCE / COLUMBIA PLATEAU-BLUE MOUNTAINS PROVINCE / WANAPUM BASALT FORMATION-PRIEST RAPIDS MEMBER	LOLO FLOW, STEMBER CREEK, WASHINGTON	46.5	-117.375	46.5	-117.375	VOLCANIC ROCK	BASALT			WHOLE ROCK	51.75	XRF			3.318	XRF					14.27	XRF									12.09	XRF				9.67	XRF			4.13	XRF			0.201	XRF
2000	[2923] HOOPER P. R. (2000)	samp. HST106		YELLOWSTONE-SNAKE RIVER PLAIN VOLCANIC PROVINCE / COLUMBIA PLATEAU-BLUE MOUNTAINS PROVINCE / WANAPUM BASALT FORMATION-PRIEST RAPIDS MEMBER	LOLO FLOW, STEMBER CREEK, WASHINGTON	46.5	-117.375	46.5	-117.375	VOLCANIC ROCK	BASALT			WHOLE ROCK	51.52	XRF			3.308	XRF					14.44	XRF									12.06	XRF				10.29	XRF			3.69	XRF			0.21	XRF
2000	[2923] HOOPER P. R. (2000)	samp. HST107		YELLOWSTONE-SNAKE RIVER PLAIN VOLCANIC PROVINCE / COLUMBIA PLATEAU-BLUE MOUNTAINS PROVINCE / WANAPUM BASALT FORMATION-PRIEST RAPIDS MEMBER	LOLO FLOW, STEMBER CREEK, WASHINGTON	46.5	-117.375	46.5	-117.375	VOLCANIC ROCK	BASALT			WHOLE ROCK	49.79	XRF			3.123	XRF					13.31	XRF									14.47	XRF				9.2	XRF			5.41	XRF			0.241	XRF
2000	[2923] HOOPER P. R. (2000)	samp. HST108		YELLOWSTONE-SNAKE RIVER PLAIN VOLCANIC PROVINCE / COLUMBIA PLATEAU-BLUE MOUNTAINS PROVINCE / WANAPUM BASALT FORMATION-PRIEST RAPIDS MEMBER	LOLO FLOW, STEMBER CREEK, WASHINGTON	46.5	-117.375	46.5	-117.375	VOLCANIC ROCK	BASALT			WHOLE ROCK	50.02	XRF			3.077	XRF					13.17	XRF									14.68	XRF				9.22	XRF			5.51	XRF			0.231	XRF
2000	[2923] HOOPER P. R. (2000)	samp. HST112		YELLOWSTONE-SNAKE RIVER PLAIN VOLCANIC PROVINCE / COLUMBIA PLATEAU-BLUE MOUNTAINS PROVINCE / WANAPUM BASALT FORMATION-PRIEST RAPIDS MEMBER	LOLO FLOW, STEMBER CREEK, WASHINGTON	46.5	-117.375	46.5	-117.375	VOLCANIC ROCK	BASALT			WHOLE ROCK	51.16	XRF			3.213	XRF					13.91	XRF									12.79	XRF				9.64	XRF			4.48	XRF			0.209	XRF
2000	[2923] HOOPER P. R. (2000)	samp. HST113		YELLOWSTONE-SNAKE RIVER PLAIN VOLCANIC PROVINCE / COLUMBIA PLATEAU-BLUE MOUNTAINS PROVINCE / WANAPUM BASALT FORMATION-PRIEST RAPIDS MEMBER	LOLO FLOW, STEMBER CREEK, WASHINGTON	46.5	-117.375	46.5	-117.375	VOLCANIC ROCK	BASALT			WHOLE ROCK	50.79	XRF			3.206	XRF					13.81	XRF									13.31	XRF				9.44	XRF			4.78	XRF			0.212	XRF
2000	[2923] HOOPER P. R. (2000)	samp. HST118		YELLOWSTONE-SNAKE RIVER PLAIN VOLCANIC PROVINCE / COLUMBIA PLATEAU-BLUE MOUNTAINS PROVINCE / WANAPUM BASALT FORMATION-PRIEST RAPIDS MEMBER	LOLO FLOW, STEMBER CREEK, WASHINGTON	46.5	-117.375	46.5	-117.375	VOLCANIC ROCK	BASALT			WHOLE ROCK	50.94	XRF			3.211	XRF					13.79	XRF									12.81	XRF				9.59	XRF			4.9	XRF			0.209	XRF
2000	[2923] HOOPER P. R. (2000)	samp. HST123		YELLOWSTONE-SNAKE RIVER PLAIN VOLCANIC PROVINCE / COLUMBIA PLATEAU-BLUE MOUNTAINS PROVINCE / WANAPUM BASALT FORMATION-PRIEST RAPIDS MEMBER	LOLO FLOW, STEMBER CREEK, WASHINGTON	46.5	-117.375	46.5	-117.375	VOLCANIC ROCK	BASALT			WHOLE ROCK	50.55	XRF			3.161	XRF					13.37	XRF									13.7	XRF				9.2	XRF			5.2	XRF			0.233	XRF
2000	[2923] HOOPER P. R. (2000)	samp. PRH85008		YELLOWSTONE-SNAKE RIVER PLAIN VOLCANIC PROVINCE / COLUMBIA PLATEAU-BLUE MOUNTAINS PROVINCE / WANAPUM BASALT FORMATION-PRIEST RAPIDS MEMBER	LOLO FLOW, OROFINA EAST, IDAHO	46.5	-116.25	46.5	-116.25	VOLCANIC ROCK	BASALT			WHOLE ROCK	50.46	XRF			3.131	XRF					13.4	XRF									13.83	XRF				9.12	XRF			5.27	XRF			0.233	XRF
2000	[2923] HOOPER P. R. (2000)	samp. PRH85009		YELLOWSTONE-SNAKE RIVER PLAIN VOLCANIC PROVINCE / COLUMBIA PLATEAU-BLUE MOUNTAINS PROVINCE / WANAPUM BASALT FORMATION-PRIEST RAPIDS MEMBER	LOLO FLOW, SIXMILE CREEK, IDAHO	46.375	-116.25	46.375	-116.25	VOLCANIC ROCK	BASALT			WHOLE ROCK	50.56	XRF			3.153	XRF					13.47	XRF									13.75	XRF				9.1	XRF			5.16	XRF			0.232	XRF
2000	[2923] HOOPER P. R. (2000)	samp. PRH85016		YELLOWSTONE-SNAKE RIVER PLAIN VOLCANIC PROVINCE / COLUMBIA PLATEAU-BLUE MOUNTAINS PROVINCE / WANAPUM BASALT FORMATION-PRIEST RAPIDS MEMBER	LOLO FLOW, ALMOTA, WASHINGTON	46.75	-117.5	46.75	-117.5	VOLCANIC ROCK	BASALT			WHOLE ROCK	50.5	XRF			3.169	XRF					13.44	XRF									14.11	XRF				9.11	XRF			5.01	XRF			0.233	XRF
2000	[2923] HOOPER P. R. (2000)	samp. DC23GR1420		YELLOWSTONE-SNAKE RIVER PLAIN VOLCANIC PROVINCE / COLUMBIA PLATEAU-BLUE MOUNTAINS PROVINCE / WANAPUM BASALT FORMATION-PRIEST RAPIDS MEMBER	ROSALIA FLOW, RIVERLAND, WASHINGTON	46.5	-119.5	46.5	-119.5	VOLCANIC ROCK	BASALT			WHOLE ROCK	50.38	XRF			3.532	XRF					12.97	XRF									14.82	XRF				8.91	XRF			4.36	XRF			0.239	XRF
2000	[2923] HOOPER P. R. (2000)	samp. DC23GR1445		YELLOWSTONE-SNAKE RIVER PLAIN VOLCANIC PROVINCE / COLUMBIA PLATEAU-BLUE MOUNTAINS PROVINCE / WANAPUM BASALT FORMATION-PRIEST RAPIDS MEMBER	ROSALIA FLOW, RIVERLAND, WASHINGTON	46.5	-119.5	46.5	-119.5	VOLCANIC ROCK	BASALT			WHOLE ROCK	49.94	XRF			3.591	XRF					12.73	XRF									14.83	XRF				9.31	XRF			4.6	XRF			0.242	XRF
2000	[2923] HOOPER P. R. (2000)	samp. DC24CX1455		YELLOWSTONE-SNAKE RIVER PLAIN VOLCANIC PROVINCE / COLUMBIA PLATEAU-BLUE MOUNTAINS PROVINCE / WANAPUM BASALT FORMATION-PRIEST RAPIDS MEMBER	ROSALIA FLOW, RIVERLAND, WASHINGTON	46.5	-119.5	46.5	-119.5	VOLCANIC ROCK	BASALT			WHOLE ROCK	50.4	XRF			3.671	XRF					12.87	XRF									14.92	XRF				8.79	XRF			4.51	XRF			0.236	XRF
2000	[2923] HOOPER P. R. (2000)	samp. GPO004		YELLOWSTONE-SNAKE RIVER PLAIN VOLCANIC PROVINCE / COLUMBIA PLATEAU-BLUE MOUNTAINS PROVINCE / WANAPUM BASALT FORMATION-ROZA MEMBER	POMEROY, WASHINGTON	46.5	-117.625	46.5	-117.625	VOLCANIC ROCK	BASALT			WHOLE ROCK	51.35	XRF			3.294	XRF					13.6	XRF									13.36	XRF				8.66	XRF			4.5	XRF			0.226	XRF
2000	[2923] HOOPER P. R. (2000)	samp. GPO005		YELLOWSTONE-SNAKE RIVER PLAIN VOLCANIC PROVINCE / COLUMBIA PLATEAU-BLUE MOUNTAINS PROVINCE / WANAPUM BASALT FORMATION-ROZA MEMBER	POMEROY, WASHINGTON	46.5	-117.625	46.5	-117.625	VOLCANIC ROCK	BASALT			WHOLE ROCK	52.26	XRF			3.452	XRF					14.29	XRF									11.74	XRF				9.13	XRF			4.11	XRF			0.187	XRF
2000	[2923] HOOPER P. R. (2000)	samp. GPO021		YELLOWSTONE-SNAKE RIVER PLAIN VOLCANIC PROVINCE / COLUMBIA PLATEAU-BLUE MOUNTAINS PROVINCE / WANAPUM BASALT FORMATION-ROZA MEMBER	POMEROY, WASHINGTON	46.5	-117.625	46.5	-117.625	VOLCANIC ROCK	BASALT			WHOLE ROCK	52.09	XRF			3.333	XRF					13.76	XRF									12.69	XRF				8.48	XRF			4.22	XRF			0.209	XRF
2000	[2923] HOOPER P. R. (2000)	samp. GPO022		YELLOWSTONE-SNAKE RIVER PLAIN VOLCANIC PROVINCE / COLUMBIA PLATEAU-BLUE MOUNTAINS PROVINCE / WANAPUM BASALT FORMATION-ROZA MEMBER	POMEROY, WASHINGTON	46.5	-117.625	46.5	-117.625	VOLCANIC ROCK	BASALT			WHOLE ROCK	51.09	XRF			3.219	XRF					13.23	XRF									14.24	XRF				8.46	XRF			4.54	XRF			0.228	XRF
2000	[2923] HOOPER P. R. (2000)	samp. GPO023		YELLOWSTONE-SNAKE RIVER PLAIN VOLCANIC PROVINCE / COLUMBIA PLATEAU-BLUE MOUNTAINS PROVINCE / WANAPUM BASALT FORMATION-ROZA MEMBER	POMEROY, WASHINGTON	46.5	-117.625	46.5	-117.625	VOLCANIC ROCK	BASALT			WHOLE ROCK	51.12	XRF			3.228	XRF					13.57	XRF									13.94	XRF				8.68	XRF			4.49	XRF			0.208	XRF
2000	[2923] HOOPER P. R. (2000)	samp. GPO024		YELLOWSTONE-SNAKE RIVER PLAIN VOLCANIC PROVINCE / COLUMBIA PLATEAU-BLUE MOUNTAINS PROVINCE / WANAPUM BASALT FORMATION-ROZA MEMBER	POMEROY, WASHINGTON	46.5	-117.625	46.5	-117.625	VOLCANIC ROCK	BASALT			WHOLE ROCK	51.21	XRF			3.249	XRF					13.35	XRF									14.58	XRF				8.39	XRF			4.29	XRF			0.251	XRF
2000	[2923] HOOPER P. R. (2000)	samp. GPO037		YELLOWSTONE-SNAKE RIVER PLAIN VOLCANIC PROVINCE / COLUMBIA PLATEAU-BLUE MOUNTAINS PROVINCE / WANAPUM BASALT FORMATION-ROZA MEMBER	POMEROY, WASHINGTON	46.5	-117.625	46.5	-117.625	VOLCANIC ROCK	BASALT			WHOLE ROCK	51.53	XRF			3.242	XRF					13.43	XRF									13.82	XRF				8.68	XRF			4.21	XRF			0.233	XRF
2000	[2923] HOOPER P. R. (2000)	samp. GPO048		YELLOWSTONE-SNAKE RIVER PLAIN VOLCANIC PROVINCE / COLUMBIA PLATEAU-BLUE MOUNTAINS PROVINCE / WANAPUM BASALT FORMATION-ROZA MEMBER	POMEROY, WASHINGTON	46.5	-117.625	46.5	-117.625	VOLCANIC ROCK	BASALT			WHOLE ROCK	51.2	XRF			3.211	XRF					13.32	XRF									14.3	XRF				8.39	XRF			4.35	XRF			0.225	XRF
2000	[2923] HOOPER P. R. (2000)	samp. GPO049		YELLOWSTONE-SNAKE RIVER PLAIN VOLCANIC PROVINCE / COLUMBIA PLATEAU-BLUE MOUNTAINS PROVINCE / WANAPUM BASALT FORMATION-ROZA MEMBER	POMEROY, WASHINGTON	46.5	-117.625	46.5	-117.625	VOLCANIC ROCK	BASALT			WHOLE ROCK	51.3	XRF			3.221	XRF					13.23	XRF									14.68	XRF				8.2	XRF			4.08	XRF			0.209	XRF
2000	[2923] HOOPER P. R. (2000)	samp. GPO050		YELLOWSTONE-SNAKE RIVER PLAIN VOLCANIC PROVINCE / COLUMBIA PLATEAU-BLUE MOUNTAINS PROVINCE / WANAPUM BASALT FORMATION-ROZA MEMBER	POMEROY, WASHINGTON	46.5	-117.625	46.5	-117.625	VOLCANIC ROCK	BASALT			WHOLE ROCK	52.3	XRF			3.382	XRF					14	XRF									13.01	XRF				8	XRF			3.83	XRF			0.187	XRF
2000	[2923] HOOPER P. R. (2000)	samp. GPO051		YELLOWSTONE-SNAKE RIVER PLAIN VOLCANIC PROVINCE / COLUMBIA PLATEAU-BLUE MOUNTAINS PROVINCE / WANAPUM BASALT FORMATION-ROZA MEMBER	POMEROY, WASHINGTON	46.5	-117.625	46.5	-117.625	VOLCANIC ROCK	BASALT			WHOLE ROCK	51.06	XRF			3.246	XRF					13.3	XRF									14.18	XRF				8.62	XRF			4.3	XRF			0.246	XRF
2000	[2923] HOOPER P. R. (2000)	samp. GPO077		YELLOWSTONE-SNAKE RIVER PLAIN VOLCANIC PROVINCE / COLUMBIA PLATEAU-BLUE MOUNTAINS PROVINCE / WANAPUM BASALT FORMATION-ROZA MEMBER	POMEROY, WASHINGTON	46.5	-117.625	46.5	-117.625	VOLCANIC ROCK	BASALT			WHOLE ROCK	51.63	XRF			3.3	XRF					13.45	XRF									13.69	XRF				8.91	XRF			3.75	XRF			0.322	XRF
2000	[2923] HOOPER P. R. (2000)	samp. GPO100		YELLOWSTONE-SNAKE RIVER PLAIN VOLCANIC PROVINCE / COLUMBIA PLATEAU-BLUE MOUNTAINS PROVINCE / WANAPUM BASALT FORMATION-ROZA MEMBER	POMEROY, WASHINGTON	46.5	-117.625	46.5	-117.625	VOLCANIC ROCK	BASALT			WHOLE ROCK	51.12	XRF			3.204	XRF					13.19	XRF									14.18	XRF				8.5	XRF			4.56	XRF			0.233	XRF
2000	[2923] HOOPER P. R. (2000)	samp. GPO104		YELLOWSTONE-SNAKE RIVER PLAIN VOLCANIC PROVINCE / COLUMBIA PLATEAU-BLUE MOUNTAINS PROVINCE / WANAPUM BASALT FORMATION-ROZA MEMBER	POMEROY, WASHINGTON	46.5	-117.625	46.5	-117.625	VOLCANIC ROCK	BASALT			WHOLE ROCK	51.31	XRF			3.233	XRF					13.32	XRF									13.83	XRF				8.32	XRF			4.64	XRF			0.224	XRF
2000	[2923] HOOPER P. R. (2000)	samp. GPO114		YELLOWSTONE-SNAKE RIVER PLAIN VOLCANIC PROVINCE / COLUMBIA PLATEAU-BLUE MOUNTAINS PROVINCE / WANAPUM BASALT FORMATION-ROZA MEMBER	POMEROY, WASHINGTON	46.5	-117.625	46.5	-117.625	VOLCANIC ROCK	BASALT			WHOLE ROCK	51.34	XRF			3.225	XRF					13.31	XRF									14.07	XRF				8.51	XRF			4.37	XRF			0.238	XRF
2000	[2923] HOOPER P. R. (2000)	samp. GPO118		YELLOWSTONE-SNAKE RIVER PLAIN VOLCANIC PROVINCE / COLUMBIA PLATEAU-BLUE MOUNTAINS PROVINCE / WANAPUM BASALT FORMATION-ROZA MEMBER	POMEROY, WASHINGTON	46.5	-117.625	46.5	-117.625	VOLCANIC ROCK	BASALT			WHOLE ROCK	53.03	XRF			3.38	XRF					13.95	XRF									10.95	XRF				9.04	XRF			4.23	XRF			0.208	XRF
2000	[2923] HOOPER P. R. (2000)	samp. GPO123		YELLOWSTONE-SNAKE RIVER PLAIN VOLCANIC PROVINCE / COLUMBIA PLATEAU-BLUE MOUNTAINS PROVINCE / WANAPUM BASALT FORMATION-ROZA MEMBER	POMEROY, WASHINGTON	46.5	-117.625	46.5	-117.625	VOLCANIC ROCK	BASALT			WHOLE ROCK	52.49	XRF			3.362	XRF					13.8	XRF									12.83	XRF				8.26	XRF			4	XRF			0.214	XRF
2000	[2923] HOOPER P. R. (2000)	samp. GPO139		YELLOWSTONE-SNAKE RIVER PLAIN VOLCANIC PROVINCE / COLUMBIA PLATEAU-BLUE MOUNTAINS PROVINCE / WANAPUM BASALT FORMATION-ROZA MEMBER	POMEROY, WASHINGTON	46.5	-117.625	46.5	-117.625	VOLCANIC ROCK	BASALT			WHOLE ROCK	52.65	XRF			3.501	XRF					14.29	XRF									11	XRF				9.16	XRF			4.26	XRF			0.208	XRF
2000	[2923] HOOPER P. R. (2000)	samp. GPO140		YELLOWSTONE-SNAKE RIVER PLAIN VOLCANIC PROVINCE / COLUMBIA PLATEAU-BLUE MOUNTAINS PROVINCE / WANAPUM BASALT FORMATION-ROZA MEMBER	POMEROY, WASHINGTON	46.5	-117.625	46.5	-117.625	VOLCANIC ROCK	BASALT			WHOLE ROCK	50.63	XRF			3.253	XRF					13.2	XRF									15.23	XRF				8.58	XRF			3.94	XRF			0.309	XRF
2000	[2923] HOOPER P. R. (2000)	samp. GPO145		YELLOWSTONE-SNAKE RIVER PLAIN VOLCANIC PROVINCE / COLUMBIA PLATEAU-BLUE MOUNTAINS PROVINCE / WANAPUM BASALT FORMATION-ROZA MEMBER	POMEROY, WASHINGTON	46.5	-117.625	46.5	-117.625	VOLCANIC ROCK	BASALT			WHOLE ROCK	52.13	XRF			3.339	XRF					13.5	XRF									13.19	XRF				8.49	XRF			4.12	XRF			0.187	XRF
2000	[2923] HOOPER P. R. (2000)	samp. GPO146		YELLOWSTONE-SNAKE RIVER PLAIN VOLCANIC PROVINCE / COLUMBIA PLATEAU-BLUE MOUNTAINS PROVINCE / WANAPUM BASALT FORMATION-ROZA MEMBER	POMEROY, WASHINGTON	46.5	-117.625	46.5	-117.625	VOLCANIC ROCK	BASALT			WHOLE ROCK	51.19	XRF			3.237	XRF					13.36	XRF									14.06	XRF				8.48	XRF			4.44	XRF			0.222	XRF
2000	[2923] HOOPER P. R. (2000)	samp. GPO147		YELLOWSTONE-SNAKE RIVER PLAIN VOLCANIC PROVINCE / COLUMBIA PLATEAU-BLUE MOUNTAINS PROVINCE / WANAPUM BASALT FORMATION-ROZA MEMBER	POMEROY, WASHINGTON	46.5	-117.625	46.5	-117.625	VOLCANIC ROCK	BASALT			WHOLE ROCK	51.42	XRF			3.236	XRF					13.47	XRF									13.64	XRF				8.61	XRF			4.38	XRF			0.225	XRF
2000	[2923] HOOPER P. R. (2000)	samp. HAL001		YELLOWSTONE-SNAKE RIVER PLAIN VOLCANIC PROVINCE / COLUMBIA PLATEAU-BLUE MOUNTAINS PROVINCE / WANAPUM BASALT FORMATION-ROZA MEMBER	ALPOWA RIDGE, WASHINGTON	46.5	-117.5	46.5	-117.5	VOLCANIC ROCK	BASALT			WHOLE ROCK	51.56	XRF			3.287	XRF					13.5	XRF									14.1	XRF				8.21	XRF			4.02	XRF			0.206	XRF
2000	[2923] HOOPER P. R. (2000)	samp. HAL005		YELLOWSTONE-SNAKE RIVER PLAIN VOLCANIC PROVINCE / COLUMBIA PLATEAU-BLUE MOUNTAINS PROVINCE / WANAPUM BASALT FORMATION-ROZA MEMBER	ALPOWA RIDGE, WASHINGTON	46.5	-117.5	46.5	-117.5	VOLCANIC ROCK	BASALT			WHOLE ROCK	51.05	XRF			3.209	XRF					13.24	XRF									14.51	XRF				8.47	XRF			4.4	XRF			0.227	XRF
2000	[2923] HOOPER P. R. (2000)	samp. HAL009		YELLOWSTONE-SNAKE RIVER PLAIN VOLCANIC PROVINCE / COLUMBIA PLATEAU-BLUE MOUNTAINS PROVINCE / WANAPUM BASALT FORMATION-ROZA MEMBER	ALPOWA RIDGE, WASHINGTON	46.5	-117.5	46.5	-117.5	VOLCANIC ROCK	BASALT			WHOLE ROCK	50.89	XRF			3.284	XRF					13.3	XRF									14.32	XRF				8.61	XRF			4.4	XRF			0.23	XRF
2000	[2923] HOOPER P. R. (2000)	samp. HAL010		YELLOWSTONE-SNAKE RIVER PLAIN VOLCANIC PROVINCE / COLUMBIA PLATEAU-BLUE MOUNTAINS PROVINCE / WANAPUM BASALT FORMATION-ROZA MEMBER	ALPOWA RIDGE, WASHINGTON	46.5	-117.5	46.5	-117.5	VOLCANIC ROCK	BASALT			WHOLE ROCK	51.28	XRF			3.26	XRF					13.48	XRF									13.62	XRF				8.71	XRF			4.38	XRF			0.231	XRF
2000	[2923] HOOPER P. R. (2000)	samp. HAL019		YELLOWSTONE-SNAKE RIVER PLAIN VOLCANIC PROVINCE / COLUMBIA PLATEAU-BLUE MOUNTAINS PROVINCE / WANAPUM BASALT FORMATION-ROZA MEMBER	ALPOWA RIDGE, WASHINGTON	46.5	-117.5	46.5	-117.5	VOLCANIC ROCK	BASALT			WHOLE ROCK	51.1	XRF			3.273	XRF					13.43	XRF									13.94	XRF				8.65	XRF			4.4	XRF			0.224	XRF
2000	[2923] HOOPER P. R. (2000)	samp. HAL019R		YELLOWSTONE-SNAKE RIVER PLAIN VOLCANIC PROVINCE / COLUMBIA PLATEAU-BLUE MOUNTAINS PROVINCE / WANAPUM BASALT FORMATION-ROZA MEMBER	ALPOWA RIDGE, WASHINGTON	46.5	-117.5	46.5	-117.5	VOLCANIC ROCK	BASALT			WHOLE ROCK	51.06	XRF			3.278	XRF					13.44	XRF									14	XRF				8.66	XRF			4.37	XRF			0.223	XRF
2000	[2923] HOOPER P. R. (2000)	samp. HAL024		YELLOWSTONE-SNAKE RIVER PLAIN VOLCANIC PROVINCE / COLUMBIA PLATEAU-BLUE MOUNTAINS PROVINCE / WANAPUM BASALT FORMATION-ROZA MEMBER	ALPOWA RIDGE, WASHINGTON	46.5	-117.5	46.5	-117.5	VOLCANIC ROCK	BASALT			WHOLE ROCK	51.19	XRF			3.243	XRF					13.31	XRF									14.2	XRF				8.52	XRF			4.39	XRF			0.222	XRF
2000	[2923] HOOPER P. R. (2000)	samp. HAL025		YELLOWSTONE-SNAKE RIVER PLAIN VOLCANIC PROVINCE / COLUMBIA PLATEAU-BLUE MOUNTAINS PROVINCE / WANAPUM BASALT FORMATION-ROZA MEMBER	ALPOWA RIDGE, WASHINGTON	46.5	-117.5	46.5	-117.5	VOLCANIC ROCK	BASALT			WHOLE ROCK	51.07	XRF			3.257	XRF					13.35	XRF									14.13	XRF				8.56	XRF			4.43	XRF			0.228	XRF
2000	[2923] HOOPER P. R. (2000)	samp. HAL042		YELLOWSTONE-SNAKE RIVER PLAIN VOLCANIC PROVINCE / COLUMBIA PLATEAU-BLUE MOUNTAINS PROVINCE / WANAPUM BASALT FORMATION-ROZA MEMBER	ALPOWA RIDGE, WASHINGTON	46.5	-117.5	46.5	-117.5	VOLCANIC ROCK	BASALT			WHOLE ROCK	51.01	XRF			3.282	XRF					13.42	XRF									13.97	XRF				8.84	XRF			4.2	XRF			0.24	XRF
2000	[2923] HOOPER P. R. (2000)	samp. HPE005		YELLOWSTONE-SNAKE RIVER PLAIN VOLCANIC PROVINCE / COLUMBIA PLATEAU-BLUE MOUNTAINS PROVINCE / WANAPUM BASALT FORMATION-ROZA MEMBER	PEOLA, WASHINGTON	46.375	-117.5	46.375	-117.5	VOLCANIC ROCK	BASALT			WHOLE ROCK	52.02	XRF			3.264	XRF					13.82	XRF									12.56	XRF				8.93	XRF			4.01	XRF			0.49	XRF
2000	[2923] HOOPER P. R. (2000)	samp. HPE039		YELLOWSTONE-SNAKE RIVER PLAIN VOLCANIC PROVINCE / COLUMBIA PLATEAU-BLUE MOUNTAINS PROVINCE / WANAPUM BASALT FORMATION-ROZA MEMBER	PEOLA, WASHINGTON	46.375	-117.5	46.375	-117.5	VOLCANIC ROCK	BASALT			WHOLE ROCK	51.23	XRF			3.308	XRF					13.53	XRF									13.58	XRF				8.77	XRF			4.3	XRF			0.222	XRF
2000	[2923] HOOPER P. R. (2000)	samp. HPH032		YELLOWSTONE-SNAKE RIVER PLAIN VOLCANIC PROVINCE / COLUMBIA PLATEAU-BLUE MOUNTAINS PROVINCE / WANAPUM BASALT FORMATION-ROZA MEMBER	POTTER HILL, WASHINGTON	46.375	-117.375	46.375	-117.375	VOLCANIC ROCK	BASALT			WHOLE ROCK	51.01	XRF			3.218	XRF					13.34	XRF									14.21	XRF				8.6	XRF			4.42	XRF			0.22	XRF
2000	[2923] HOOPER P. R. (2000)	samp. HPH066		YELLOWSTONE-SNAKE RIVER PLAIN VOLCANIC PROVINCE / COLUMBIA PLATEAU-BLUE MOUNTAINS PROVINCE / WANAPUM BASALT FORMATION-ROZA MEMBER	POTTER HILL, WASHINGTON	46.375	-117.375	46.375	-117.375	VOLCANIC ROCK	BASALT			WHOLE ROCK	51.15	XRF			3.284	XRF					13.74	XRF									13.75	XRF				8.97	XRF			3.96	XRF			0.212	XRF
2000	[2923] HOOPER P. R. (2000)	samp. HPH086		YELLOWSTONE-SNAKE RIVER PLAIN VOLCANIC PROVINCE / COLUMBIA PLATEAU-BLUE MOUNTAINS PROVINCE / WANAPUM BASALT FORMATION-ROZA MEMBER	POTTER HILL, WASHINGTON	46.375	-117.375	46.375	-117.375	VOLCANIC ROCK	BASALT			WHOLE ROCK	51.12	XRF			3.256	XRF					13.43	XRF									14	XRF				8.69	XRF			4.13	XRF			0.219	XRF
2000	[2923] HOOPER P. R. (2000)	samp. HPH098		YELLOWSTONE-SNAKE RIVER PLAIN VOLCANIC PROVINCE / COLUMBIA PLATEAU-BLUE MOUNTAINS PROVINCE / WANAPUM BASALT FORMATION-ROZA MEMBER	POTTER HILL, WASHINGTON	46.375	-117.375	46.375	-117.375	VOLCANIC ROCK	BASALT			WHOLE ROCK	52.59	XRF			3.405	XRF					14.06	XRF									11.44	XRF				9.06	XRF			4.06	XRF			0.209	XRF
2000	[2923] HOOPER P. R. (2000)	samp. HPH110		YELLOWSTONE-SNAKE RIVER PLAIN VOLCANIC PROVINCE / COLUMBIA PLATEAU-BLUE MOUNTAINS PROVINCE / WANAPUM BASALT FORMATION-ROZA MEMBER	POTTER HILL, WASHINGTON	46.375	-117.375	46.375	-117.375	VOLCANIC ROCK	BASALT			WHOLE ROCK	51.13	XRF			3.279	XRF					13.5	XRF									13.88	XRF				8.77	XRF			4.46	XRF			0.214	XRF
2000	[2923] HOOPER P. R. (2000)	samp. HPH117		YELLOWSTONE-SNAKE RIVER PLAIN VOLCANIC PROVINCE / COLUMBIA PLATEAU-BLUE MOUNTAINS PROVINCE / WANAPUM BASALT FORMATION-ROZA MEMBER	POTTER HILL, WASHINGTON	46.375	-117.375	46.375	-117.375	VOLCANIC ROCK	BASALT			WHOLE ROCK	51.38	XRF			3.233	XRF					13.54	XRF									13.3	XRF				8.93	XRF			4.22	XRF			0.223	XRF
2000	[2923] HOOPER P. R. (2000)	samp. HPH130		YELLOWSTONE-SNAKE RIVER PLAIN VOLCANIC PROVINCE / COLUMBIA PLATEAU-BLUE MOUNTAINS PROVINCE / WANAPUM BASALT FORMATION-ROZA MEMBER	POTTER HILL, WASHINGTON	46.375	-117.375	46.375	-117.375	VOLCANIC ROCK	BASALT			WHOLE ROCK	51.14	XRF			3.28	XRF					13.27	XRF									14.39	XRF				8.67	XRF			4.23	XRF			0.221	XRF
[truncated: 17,623 more rows]
[truncated: 31 more columns]
