# Supplementary material for: Transforming US agriculture for carbon removal with enhanced weathering
Source: Nature. 2025 Feb 5;638(8050):425–34. doi: 10.1038/s41586-024-08429-2 (PMC11821523; doi:10.1038/s41586-024-08429-2)
Supplement: Supplementary file 5 — State-specific maximum rock extraction 2020–2070; both scenarios (t yr−1). [file 41586_2024_8429_MOESM5_ESM.xlsx]

## Sheet: Scenario_1
State	2020	2021	2022	2023	2024	2025	2026	2027	2028	2029	2030	2031	2032	2033	2034	2035	2036	2037	2038	2039	2040	2041	2042	2043	2044	2045	2046	2047	2048	2049	2050	2051	2052	2053	2054	2055	2056	2057	2058	2059	2060	2061	2062	2063	2064	2065	2066	2067	2068
New Jersey	26400.7	35279.3	47142.4	62992.1	84165.8	112448	150220	200653	267970	357787	477560	637160	849626	1.1321e+06	1.50701e+06	2.00345e+06	2.65885e+06	3.52063e+06	4.64787e+06	6.11223e+06	7.99768e+06	1.03976e+07	1.34083e+07	1.7117e+07	2.15841e+07	2.68218e+07	3.27727e+07	3.92964e+07	4.6174e+07	5.31322e+07	5.98848e+07	6.61782e+07	7.18263e+07	7.67261e+07	8.08533e+07	8.42442e+07	8.69735e+07	8.91342e+07	9.08226e+07	9.21284e+07	9.31303e+07	9.38944e+07	9.44744e+07	9.4913e+07	9.5244e+07	9.54931e+07	9.56803e+07	9.5821e+07	9.59264e+07
Virginia	67048.2	89405.7	119212	158943	211896	282452	376437	501579	668116	889582	1.18381e+06	1.57422e+06	2.09137e+06	2.77488e+06	3.67561e+06	4.85798e+06	6.40217e+06	8.40554e+06	1.09823e+07	1.42601e+07	1.83715e+07	2.34383e+07	2.9549e+07	3.67288e+07	4.49112e+07	5.39176e+07	6.34597e+07	7.31691e+07	8.26509e+07	9.15461e+07	9.9582e+07	1.06598e+08	1.12544e+08	1.17456e+08	1.21429e+08	1.2459e+08	1.2707e+08	1.28995e+08	1.30477e+08	1.31611e+08	1.32475e+08	1.33129e+08	1.33624e+08	1.33998e+08	1.3428e+08	1.34492e+08	1.34651e+08	1.34771e+08	1.34861e+08
Oregon	7526.67	9988.09	13254.2	17587.9	23337.7	30965.8	41084.7	54505.8	72303.2	95898.2	127169	168593	223437	295991	391875	518419	685128	904233	1.19131e+06	1.56593e+06	2.05219e+06	2.67905e+06	3.48005e+06	4.49209e+06	5.75268e+06	7.29532e+06	9.14273e+06	1.12987e+07	1.37401e+07	1.64125e+07	1.92308e+07	2.20889e+07	2.48746e+07	2.74867e+07	2.98484e+07	3.19147e+07	3.36712e+07	3.51279e+07	3.63117e+07	3.72578e+07	3.80039e+07	3.85861e+07	3.90368e+07	3.93834e+07	3.96486e+07	3.98509e+07	4.00046e+07	4.01213e+07	4.02096e+07
North Carolina	41731.3	54943.6	72335.7	95227	125352	164990	217129	285693	375813	494201	649605	853399	1.1203e+06	1.46927e+06	1.92452e+06	2.5167e+06	3.28412e+06	4.2738e+06	5.54212e+06	7.15454e+06	9.18358e+06	1.17044e+07	1.47867e+07	1.8483e+07	2.2814e+07	2.77525e+07	3.32123e+07	3.90456e+07	4.50552e+07	5.10184e+07	5.67193e+07	6.19787e+07	6.66738e+07	7.07435e+07	7.41821e+07	7.70253e+07	7.93345e+07	8.11828e+07	8.26449e+07	8.3791e+07	8.46828e+07	8.53728e+07	8.59044e+07	8.63125e+07	8.6625e+07	8.68639e+07	8.70462e+07	8.71851e+07	8.72909e+07
Washington	658.217	856.52	1114.54	1450.23	1886.96	2455.06	3193.96	4154.85	5404.14	7027.93	9137.7	11877.6	15433.4	20044.6	26018	33745.3	43723.7	56579.8	73094.3	94228.3	121143	155209	197991	251196	316562	395682	489738	599182	723405	860487	1.00714e+06	1.15891e+06	1.31067e+06	1.45733e+06	1.59441e+06	1.71863e+06	1.82807e+06	1.92213e+06	2.00125e+06	2.06662e+06	2.11982e+06	2.1626e+06	2.19667e+06	2.22358e+06	2.24472e+06	2.26123e+06	2.27409e+06	2.28407e+06	2.29179e+06
Connecticut	17538.4	22828.3	29712.5	38670.7	50326.3	65489.1	85210.5	110854	144187	187494	243729	316694	411274	533715	691962	896050	1.15853e+06	1.49493e+06	1.92409e+06	2.46845e+06	3.15389e+06	4.00903e+06	5.06372e+06	6.34621e+06	7.87914e+06	9.67422e+06	1.17265e+07	1.40094e+07	1.64729e+07	1.90456e+07	2.1642e+07	2.41735e+07	2.656e+07	2.87396e+07	3.06731e+07	3.23447e+07	3.3758e+07	3.49303e+07	3.58878e+07	3.66596e+07	3.72755e+07	3.77628e+07	3.81459e+07	3.84455e+07	3.86788e+07	3.886e+07	3.90004e+07	3.91089e+07	3.91926e+07
California	2123.63	2764.85	3599.58	4686.16	6100.44	7941.08	10336.3	13452.5	17505.9	22776.7	29627.8	38528.3	50083.7	65072.5	84493	109619	142063	183857	237523	306156	393476	503841	642178	813779	1.02391e+06	1.2772e+06	1.57676e+06	1.9232e+06	2.3136e+06	2.74091e+06	3.19398e+06	3.65842e+06	4.11835e+06	4.55848e+06	4.96609e+06	5.33228e+06	5.65238e+06	5.92558e+06	6.15402e+06	6.34178e+06	6.49396e+06	6.61588e+06	6.71267e+06	6.78896e+06	6.84873e+06	6.89535e+06	6.9316e+06	6.95969e+06	6.98142e+06
Massachusetts	7619.92	9796.87	12595.2	16191.8	20813.9	26752.7	34381.7	44179	56756.3	72894.6	93589.4	120106	154049	197442	252824	323358	412951	526366	669320	848533	1.07168e+06	1.3472e+06	1.68385e+06	2.09e+06	2.57254e+06	3.13551e+06	3.77857e+06	4.49556e+06	5.27378e+06	6.09418e+06	6.93288e+06	7.7638e+06	8.5618e+06	9.30562e+06	9.97986e+06	1.05758e+07	1.10908e+07	1.15273e+07	1.18913e+07	1.21906e+07	1.2434e+07	1.26301e+07	1.2787e+07	1.29116e+07	1.30103e+07	1.30881e+07	1.31492e+07	1.31971e+07	1.32347e+07
Pennsylvania	79748.4	102647	132108	170007	218745	281403	361922	465335	598058	768243	986211	1.26496e+06	1.62076e+06	2.0738e+06	2.64888e+06	3.37599e+06	4.29076e+06	5.43447e+06	6.85328e+06	8.59639e+06	1.07126e+07	1.32451e+07	1.6224e+07	1.96577e+07	2.35248e+07	2.77674e+07	3.22903e+07	3.69669e+07	4.16523e+07	4.62004e+07	5.04815e+07	5.43964e+07	5.78829e+07	6.09153e+07	6.3499e+07	6.56621e+07	6.74466e+07	6.8901e+07	7.00745e+07	7.1014e+07	7.17612e+07	7.23525e+07	7.28185e+07	7.31846e+07	7.34715e+07	7.36959e+07	7.38711e+07	7.40077e+07	7.41142e+07
Idaho	82835.7	103871	130229	163249	204596	256346	321078	401986	503016	629024	785952	981028	1.22297e+06	1.52219e+06	1.89096e+06	2.34346e+06	2.8958e+06	3.56564e+06	4.37164e+06	5.33239e+06	6.46483e+06	7.78211e+06	9.29106e+06	1.09895e+07	1.28638e+07	1.48876e+07	1.70222e+07	1.92185e+07	2.14216e+07	2.35756e+07	2.56298e+07	2.75426e+07	2.92846e+07	3.08393e+07	3.22019e+07	3.33774e+07	3.43776e+07	3.52188e+07	3.59194e+07	3.64981e+07	3.69728e+07	3.73602e+07	3.76748e+07	3.79294e+07	3.81348e+07	3.83001e+07	3.84329e+07	3.85394e+07	3.86247e+07
Wisconsin	1.2872e+06	1.61181e+06	2.01728e+06	2.52321e+06	3.15359e+06	3.93769e+06	4.91091e+06	6.11564e+06	7.60204e+06	9.42854e+06	1.16618e+07	1.43757e+07	1.76495e+07	2.15634e+07	2.6193e+07	3.16006e+07	3.78247e+07	4.48684e+07	5.26887e+07	6.1189e+07	7.02181e+07	7.95774e+07	8.90363e+07	9.83543e+07	1.07305e+08	1.15697e+08	1.23388e+08	1.30292e+08	1.36373e+08	1.41643e+08	1.46143e+08	1.49941e+08	1.53112e+08	1.55737e+08	1.57895e+08	1.59658e+08	1.61092e+08	1.62253e+08	1.63191e+08	1.63946e+08	1.64553e+08	1.6504e+08	1.6543e+08	1.65742e+08	1.65992e+08	1.66192e+08	1.66351e+08	1.66479e+08	1.6658e+08
Minnesota	1.63175e+06	2.02841e+06	2.52004e+06	3.12856e+06	3.88056e+06	4.80802e+06	5.94908e+06	7.34868e+06	9.05907e+06	1.11398e+07	1.36572e+07	1.66827e+07	2.02899e+07	2.45498e+07	2.95245e+07	3.52582e+07	4.17676e+07	4.90323e+07	5.69868e+07	6.55164e+07	7.44606e+07	8.36222e+07	9.27837e+07	1.01728e+08	1.10258e+08	1.18212e+08	1.25477e+08	1.31986e+08	1.3772e+08	1.42694e+08	1.46954e+08	1.50562e+08	1.53587e+08	1.56104e+08	1.58185e+08	1.59896e+08	1.61295e+08	1.62436e+08	1.63364e+08	1.64116e+08	1.64724e+08	1.65216e+08	1.65613e+08	1.65932e+08	1.6619e+08	1.66397e+08	1.66564e+08	1.66698e+08	1.66805e+08
Michigan	891478	1.11028e+06	1.38221e+06	1.71988e+06	2.13871e+06	2.65745e+06	3.29885e+06	4.09019e+06	5.06394e+06	6.25825e+06	7.71723e+06	9.49085e+06	1.16342e+07	1.42059e+07	1.72651e+07	2.08673e+07	2.50582e+07	2.98664e+07	3.52953e+07	4.13152e+07	4.78585e+07	5.48179e+07	6.20508e+07	6.93901e+07	7.66581e+07	8.36844e+07	9.03205e+07	9.64516e+07	1.02002e+08	1.06935e+08	1.11247e+08	1.14964e+08	1.18127e+08	1.20791e+08	1.23015e+08	1.24858e+08	1.26376e+08	1.27619e+08	1.28634e+08	1.29459e+08	1.30128e+08	1.30669e+08	1.31106e+08	1.31459e+08	1.31743e+08	1.31971e+08	1.32155e+08	1.32303e+08	1.32421e+08
[truncated: 2 more columns]

## Sheet: Scenario_2
State	2020	2021	2022	2023	2024	2025	2026	2027	2028	2029	2030	2031	2032	2033	2034	2035	2036	2037	2038	2039	2040	2041	2042	2043	2044	2045	2046	2047	2048	2049	2050	2051	2052	2053	2054	2055	2056	2057	2058	2059	2060	2061	2062	2063	2064	2065	2066	2067	2068
New Jersey	52801.3	70558.6	94284.8	125984	168332	224897	300440	401306	535940	715575	955119	1.27432e+06	1.69925e+06	2.2642e+06	3.01401e+06	4.0069e+06	5.31769e+06	7.04127e+06	9.29574e+06	1.22245e+07	1.59954e+07	2.07952e+07	2.68166e+07	3.42339e+07	4.31682e+07	5.36437e+07	6.55454e+07	7.85928e+07	9.23481e+07	1.06264e+08	1.1977e+08	1.32356e+08	1.43653e+08	1.53452e+08	1.61707e+08	1.68488e+08	1.73947e+08	1.78268e+08	1.81645e+08	1.84257e+08	1.86261e+08	1.87789e+08	1.88949e+08	1.89826e+08	1.90488e+08	1.90986e+08	1.91361e+08	1.91642e+08	1.91853e+08
Virginia	134096	178811	238424	317887	423791	564904	752874	1.00316e+06	1.33623e+06	1.77916e+06	2.36763e+06	3.14844e+06	4.18274e+06	5.54977e+06	7.35122e+06	9.71596e+06	1.28043e+07	1.68111e+07	2.19646e+07	2.85203e+07	3.6743e+07	4.68767e+07	5.9098e+07	7.34577e+07	8.98224e+07	1.07835e+08	1.26919e+08	1.46338e+08	1.65302e+08	1.83092e+08	1.99164e+08	2.13196e+08	2.25087e+08	2.34911e+08	2.42859e+08	2.4918e+08	2.5414e+08	2.5799e+08	2.60955e+08	2.63223e+08	2.64949e+08	2.66259e+08	2.67249e+08	2.67996e+08	2.6856e+08	2.68983e+08	2.69302e+08	2.69542e+08	2.69721e+08
Oregon	15053.3	19976.2	26508.4	35175.8	46675.4	61931.7	82169.5	109012	144606	191796	254338	337187	446875	591982	783750	1.03684e+06	1.37026e+06	1.80847e+06	2.38262e+06	3.13185e+06	4.10437e+06	5.3581e+06	6.9601e+06	8.98418e+06	1.15054e+07	1.45906e+07	1.82855e+07	2.25974e+07	2.74803e+07	3.28249e+07	3.84616e+07	4.41778e+07	4.97493e+07	5.49733e+07	5.96968e+07	6.38295e+07	6.73423e+07	7.02558e+07	7.26234e+07	7.45155e+07	7.60077e+07	7.71722e+07	7.80735e+07	7.87667e+07	7.92972e+07	7.97017e+07	8.00093e+07	8.02426e+07	8.04193e+07
North Carolina	83462.6	109887	144671	190454	250704	329979	434259	571385	751626	988402	1.29921e+06	1.7068e+06	2.24061e+06	2.93854e+06	3.84903e+06	5.0334e+06	6.56824e+06	8.5476e+06	1.10842e+07	1.43091e+07	1.83672e+07	2.34087e+07	2.95733e+07	3.69661e+07	4.56281e+07	5.55051e+07	6.64245e+07	7.80913e+07	9.01105e+07	1.02037e+08	1.13439e+08	1.23957e+08	1.33348e+08	1.41487e+08	1.48364e+08	1.54051e+08	1.58669e+08	1.62366e+08	1.6529e+08	1.67582e+08	1.69366e+08	1.70746e+08	1.71809e+08	1.72625e+08	1.7325e+08	1.73728e+08	1.74092e+08	1.7437e+08	1.74582e+08
Washington	1316.43	1713.04	2229.08	2900.47	3773.92	4910.12	6387.92	8309.69	10808.3	14055.9	18275.4	23755.1	30866.9	40089.3	52036	67490.5	87447.5	113160	146189	188457	242286	310418	395982	502391	633125	791365	979476	1.19836e+06	1.44681e+06	1.72097e+06	2.01428e+06	2.31781e+06	2.62135e+06	2.91465e+06	3.18882e+06	3.43726e+06	3.65615e+06	3.84426e+06	4.0025e+06	4.13323e+06	4.23964e+06	4.32521e+06	4.39334e+06	4.44717e+06	4.48944e+06	4.52247e+06	4.54818e+06	4.56813e+06	4.58359e+06
Connecticut	35076.8	45656.6	59425	77341.4	100653	130978	170421	221708	288373	374989	487458	633389	822548	1.06743e+06	1.38392e+06	1.7921e+06	2.31707e+06	2.98985e+06	3.84818e+06	4.93691e+06	6.30778e+06	8.01807e+06	1.01274e+07	1.26924e+07	1.57583e+07	1.93484e+07	2.34529e+07	2.80188e+07	3.29458e+07	3.80912e+07	4.3284e+07	4.8347e+07	5.31201e+07	5.74791e+07	6.13462e+07	6.46895e+07	6.75159e+07	6.98607e+07	7.17755e+07	7.33192e+07	7.4551e+07	7.55256e+07	7.62918e+07	7.6891e+07	7.73577e+07	7.77201e+07	7.80007e+07	7.82177e+07	7.83852e+07
California	4247.27	5529.7	7199.16	9372.31	12200.9	15882.2	20672.5	26905	35011.8	45553.4	59255.6	77056.7	100167	130145	168986	219237	284127	367714	475046	612312	786952	1.00768e+06	1.28436e+06	1.62756e+06	2.04782e+06	2.5544e+06	3.15352e+06	3.84639e+06	4.62719e+06	5.48183e+06	6.38796e+06	7.31684e+06	8.2367e+06	9.11696e+06	9.93218e+06	1.06646e+07	1.13048e+07	1.18512e+07	1.2308e+07	1.26836e+07	1.29879e+07	1.32318e+07	1.34253e+07	1.35779e+07	1.36975e+07	1.37907e+07	1.38632e+07	1.39194e+07	1.39628e+07
Massachusetts	15239.8	19593.7	25190.4	32383.6	41627.8	53505.4	68763.4	88358.1	113513	145789	187179	240213	308099	394884	505647	646716	825902	1.05273e+06	1.33864e+06	1.69707e+06	2.14336e+06	2.6944e+06	3.3677e+06	4.17999e+06	5.14508e+06	6.27103e+06	7.55714e+06	8.99112e+06	1.05476e+07	1.21884e+07	1.38658e+07	1.55276e+07	1.71236e+07	1.86112e+07	1.99597e+07	2.11515e+07	2.21815e+07	2.30546e+07	2.37825e+07	2.43812e+07	2.4868e+07	2.52602e+07	2.55739e+07	2.58233e+07	2.60206e+07	2.61762e+07	2.62984e+07	2.63943e+07	2.64693e+07
Pennsylvania	159497	205294	264217	340013	437490	562806	723843	930669	1.19612e+06	1.53649e+06	1.97242e+06	2.52992e+06	3.24152e+06	4.1476e+06	5.29775e+06	6.75197e+06	8.58153e+06	1.08689e+07	1.37066e+07	1.71928e+07	2.14252e+07	2.64902e+07	3.24479e+07	3.93155e+07	4.70496e+07	5.55347e+07	6.45805e+07	7.39338e+07	8.33047e+07	9.24007e+07	1.00963e+08	1.08793e+08	1.15766e+08	1.21831e+08	1.26998e+08	1.31324e+08	1.34893e+08	1.37802e+08	1.40149e+08	1.42028e+08	1.43522e+08	1.44705e+08	1.45637e+08	1.46369e+08	1.46943e+08	1.47392e+08	1.47742e+08	1.48015e+08	1.48228e+08
Idaho	165671	207741	260459	326497	409192	512693	642156	803972	1.00603e+06	1.25805e+06	1.5719e+06	1.96206e+06	2.44594e+06	3.04439e+06	3.78191e+06	4.68693e+06	5.7916e+06	7.13128e+06	8.74328e+06	1.06648e+07	1.29297e+07	1.55642e+07	1.85821e+07	2.1979e+07	2.57276e+07	2.97752e+07	3.40444e+07	3.84371e+07	4.28431e+07	4.71512e+07	5.12596e+07	5.50852e+07	5.85692e+07	6.16786e+07	6.44038e+07	6.67548e+07	6.87552e+07	7.04377e+07	7.18388e+07	7.29961e+07	7.39457e+07	7.47204e+07	7.53496e+07	7.58588e+07	7.62695e+07	7.66002e+07	7.68657e+07	7.70787e+07	7.72494e+07
Wisconsin	2.57439e+06	3.22361e+06	4.03457e+06	5.04642e+06	6.30718e+06	7.87539e+06	9.82182e+06	1.22313e+07	1.52041e+07	1.88571e+07	2.33236e+07	2.87514e+07	3.52989e+07	4.31268e+07	5.2386e+07	6.32013e+07	7.56494e+07	8.97368e+07	1.05377e+08	1.22378e+08	1.40436e+08	1.59155e+08	1.78073e+08	1.96709e+08	2.1461e+08	2.31394e+08	2.46776e+08	2.60583e+08	2.72746e+08	2.83285e+08	2.92287e+08	2.99882e+08	3.06224e+08	3.11475e+08	3.1579e+08	3.19316e+08	3.22184e+08	3.24507e+08	3.26382e+08	3.27892e+08	3.29106e+08	3.3008e+08	3.3086e+08	3.31485e+08	3.31985e+08	3.32384e+08	3.32703e+08	3.32957e+08	3.33161e+08
Minnesota	3.26349e+06	4.05682e+06	5.04007e+06	6.25711e+06	7.76112e+06	9.61604e+06	1.18982e+07	1.46974e+07	1.81181e+07	2.22796e+07	2.73144e+07	3.33654e+07	4.05798e+07	4.90997e+07	5.9049e+07	7.05163e+07	8.35351e+07	9.80646e+07	1.13974e+08	1.31033e+08	1.48921e+08	1.67244e+08	1.85567e+08	2.03456e+08	2.20515e+08	2.36424e+08	2.50953e+08	2.63972e+08	2.7544e+08	2.85389e+08	2.93909e+08	3.01123e+08	3.07174e+08	3.12209e+08	3.1637e+08	3.19791e+08	3.2259e+08	3.24873e+08	3.26727e+08	3.28231e+08	3.29449e+08	3.30432e+08	3.31225e+08	3.31865e+08	3.32379e+08	3.32794e+08	3.33127e+08	3.33395e+08	3.33611e+08
Michigan	1.78296e+06	2.22055e+06	2.76443e+06	3.43977e+06	4.27741e+06	5.31491e+06	6.5977e+06	8.18038e+06	1.01279e+07	1.25165e+07	1.54345e+07	1.89817e+07	2.32684e+07	2.84118e+07	3.45302e+07	4.17346e+07	5.01164e+07	5.97328e+07	7.05905e+07	8.26305e+07	9.57171e+07	1.09636e+08	1.24102e+08	1.3878e+08	1.53316e+08	1.67369e+08	1.80641e+08	1.92903e+08	2.04004e+08	2.13869e+08	2.22494e+08	2.29927e+08	2.36254e+08	2.41583e+08	2.46031e+08	2.49716e+08	2.52752e+08	2.55238e+08	2.57268e+08	2.58917e+08	2.60255e+08	2.61338e+08	2.62212e+08	2.62917e+08	2.63485e+08	2.63942e+08	2.6431e+08	2.64605e+08	2.64842e+08
[truncated: 2 more columns]
