# Supplementary material for: Transforming US agriculture for carbon removal with enhanced weathering
Source: Nature. 2025 Feb 5;638(8050):425–34. doi: 10.1038/s41586-024-08429-2 (PMC11821523; doi:10.1038/s41586-024-08429-2)
Supplement: Supplementary file 6 — US mineralogy proportions by state. [file 41586_2024_8429_MOESM6_ESM.xlsx]

## Sheet: Sheet1
State/Mineral	Quartz	Diopside	Wollastonite	Enstatite	Kfeldspar	Ilmenite	Olivine	Magnetite	Apatite	Albite	Oligoclase	Andesine	Labradorite	Bytownite	Anorthite
New Jersey A	3.96898	19.8298	0	19.5446	3.49136	1.98578	0.476319	4.70317	0.308056	0	0	0	0	45.6919	0
New Jersey B	2.54577	17.6015	0.00222068	13.0704	5.44888	2.8038	2.66816	5.86962	0.465757	0	0	10.3814	39.1425	0	0
Virginia A	2.87441	18.6175	0	19.6479	2.82617	1.48211	2.30465	4.7123	0.236556	0	0	0	0	47.2984	0
Virginia B	6.21468	17.5535	0.399063	14.7415	4.28367	2.40211	0.648917	5.75995	0.359376	0	0	2.29984	41.713	0	3.62432
Oregon A	1.40853	14.8513	0	13.8566	3.25666	2.68912	4.07086	5.76155	0.568457	0	0	0	0	52.6806	0.856398
Oregon B	2.34358	13.3174	0	12.627	5.21231	3.38835	1.94782	5.95287	0.815849	0	0	0	54.3948	0	0
North Carolina A	0.520361	15.1145	0	14.7579	1.75615	1.1538	9.87535	4.11106	0.173046	0	0	0	0	52.5378	0
North Carolina B	2.82313	18.6398	0	13.3937	6.18879	4.41656	2.04293	7.50038	1.06698	0	0	1.65395	42.2738	0	0
Washington A	3.12764	17.2297	0	15.1299	2.65233	2.82809	1.00973	5.97559	0.533304	0	0	0	0	51.5136	0
Washington B	5.32139	16.0732	0	11.1419	5.81863	3.80395	1.38216	6.40015	0.969844	0	0	0.129649	48.9592	0	0
Connecticut A	4.26479	19.6975	0	17.6295	3.87288	2.21113	0.793134	4.88767	0.238869	0	0	0	0	46.4045	0
Connecticut B	1.85952	19.6141	0	14.6751	4.55457	2.15708	3.41359	4.27979	0.173937	0	0	8.61212	40.3513	0	0.308922
California A	0.796524	14.0659	0	12.1548	3.04167	1.83932	6.50939	4.65318	0.379304	0	0	0	0	56.5599	0
California B	1.0307	13.7472	0.000121242	8.89851	8.61029	2.75115	5.82043	4.72063	1.04346	0	0	1.10026	51.6636	0	0.613608
Massachusetts A	2.29281	13.5497	0	16.2951	4.50613	3.10622	4.88734	6.70351	0.590276	0	0	12.1259	0	35.943	0
Massachusetts B	0.794567	11.5532	0	8.12996	5.48255	4.16706	9.16279	6.82319	0.643872	0	0	0	53.2428	0	0
Pennsylvania A	3.29479	21.7362	0.0509064	21.0998	3.29073	1.81019	0.611352	3.49992	0.266025	0	0.189902	0	0	44.1502	0
Pennsylvania B	2.95161	17.5787	0	15.2556	8.04937	2.5597	1.55173	4.29361	0.395289	0	0	0	47.3643	0	0
Idaho A	1.39228	14.3769	0	13.759	3.87406	4.3056	5.05165	6.38803	0.993159	0	0	0	0	49.8592	0
Idaho B	1.50723	13.9878	0.0101407	10.2783	6.40189	4.91591	4.67512	6.8821	1.62385	0.034588	0	0.0612057	49.4668	0	0.155106
Wisconsin A	1.29976	11.1916	0	10.5728	2.45958	2.13623	6.91746	2.87477	0.247891	0	0	0	0	62.2998	0
Wisconsin B	7.11652	5.02598	0	19.1073	6.07899	1.95365	0	6.11498	0.728041	0	0	0	53.8745	0	0
Minnesota A	0.679106	6.34935	0	13.5103	2.88705	2.80622	8.47923	7.88002	0.383455	0	0	0	0	57.0253	0
Minnesota B	1.12725	16.683	0	15.1651	5.42565	4.63959	3.46547	6.82419	0.64104	0	0	0	44.116	0	1.91273
Michigan A	1.14311	14.4459	0	12.1213	2.91146	2.90009	8.44286	6.32082	0.318454	0	0	0	0	51.396	0
Michigan B	2.61424	12.8278	0.728053	15.3342	4.00369	3.48609	3.68901	6.98712	0.548268	0	0	11.3432	35.2903	0	3.14805
