# Supplementary material for: Transforming US agriculture for carbon removal with enhanced weathering
Source: Nature. 2025 Feb 5;638(8050):425–34. doi: 10.1038/s41586-024-08429-2 (PMC11821523; doi:10.1038/s41586-024-08429-2)
Supplement: Supplementary file 7 — Normative mineralogy stoichiometry and kinetic parameters. [file 41586_2024_8429_MOESM7_ESM.xlsx]

## Sheet: Data File 5_Normative_mineral_p
Mineral	Formula	Molar mass	Density	Source for acid kinetic parameters	k Acid	Eapp Acid	n Acid	source for neutral kinetc parameters	k Neutral	Eapp Neutral	source for basic kinetic parameters	k Base	Eapp Base	n Base	NOTE
		g/mol	kg/m^3	acid mech.	log10(mol/m2/s)	kJ/mol	rate constant with respect to H+		log10(mol/m2/s)	kJ/mol		log10(mol/m2/s)	kJ/mol	rate constant with respect to H+
Quartz	SiO2	60.09	2650	Bandstra&Brantley2008 Table 6.3 Eapp from P&K2004 Table 4 (h)	-11.36	87.7	0.309	not applicable			Bandstra&Brantley2008 Table 6.3	-14.9715	87.7	-0.411	Basic mechanism converted to H+ as k=log10(10^(-9.2175-14*0.411)
Diopside	CaMgSi2O6	216.57	3200	P&K2004 Table 26	-6.36	96.1	0.71	P&K2004 Table 26	-11.11	40.6	N/A
Wollastonite	CaSiO3	116.16	2850	P&K2004 Table 26	-5.37	54.7	0.4	P&K2004 Table 26	-8.88	54.7	N/A
Enstatite	MgSiO3	200.78	3350	P&K2004 Table 26	-9.02	80	0.6	P&K2004 Table 26	-12.72	80	N/A
Kfeldspar	KAlSi3O8	278.35	2560	P&K2004 Table 15	-10.06	51.7	0.5	P&K2004 Table 15	-12.41	38	P&K2004 Table 15	-21.2	94.1	-0.823
Ilmenite	FeTiO3	151.73	4700	P&K2004 Table 31	-8.35	37.9	0.421	P&K2004 Table 31	-11.16	37.9	N/A
Olivine	Mg1.6Fe0.4SiO4	153.326	3820	P&K2004 Table 31	-6.85	67.2	0.47	P&K2004 Table 31	-10.64	79	N/A
Magnetite	Fe3O4	231.55	5180	P&K2004 Table 31	-8.59	18.6	0.279	P&K2004 Table 31	-10.78	18.6	N/A
Apatite	Ca5(PO4)3OH	504.31	3175	P&K2004 Table 13 Hydroxyapatite	-4.29	250	0.171	P&K2004 Table 13 Hydroxyapatite	-6	250	N/A
Albite	NaAlSi3O8	262.24	2620	P&K2004 Table 13	-10.16	65	0.457	P&K2004 Table 13	-12.56	69.8	P&K2004 Table 13 Albite*	-15.6	71	-0.572
Oligoclase	Na0.8Ca0.2Al1.2Si2.8O8	262.24	2650	P&K2004 Table 13	-9.67	65	0.457	P&K2004 Table 13	-11.84	69.8	P&K2004 Table 13 Albite*	-15.6	71	-0.572
Andesine	Na0.6Ca0.4Al1.4Si2.6O8	268.632	2690	P&K2004 Table 13	-8.88	53.5	0.541	P&K2004 Table 13	-11.47	57.4	P&K2004 Table 13 Albite*	-15.6	71	-0.572
Labradorite	Na0.4Ca0.6Al1.6Si2.4O8	270.23	2710	P&K2004 Table 13	-7.87	42.1	0.626	P&K2004 Table 13	-10.91	45.2	P&K2004 Table 13 Albite*	-15.6	71	-0.572
Bytownite	Na0.2Ca0.8Al1.8Si2.2O8	275.01	2740	P&K2004 Table 13	-5.85	29.3	1.018	P&K2004 Table 13	-9.82	31.5	P&K2004 Table 13 Albite*	-15.6	71	-0.572
Anorthite	Na0.05Ca0.95Al1.95Si2.05O8	278.203	2760	P&K2004 Table 13	-3.5	16.6	1.411	P&K2004 Table 13	-9.12	17.8	P&K2004 Table 13 Albite*	-15.6	71	-0.572
P&K2004: Palandri and Kharaka (2004) USGS Open File Report 1068 DOI: https://doi.org/10.3133/ofr20041068
Bandstra&Brantley2008: Bandstra and Brantley (2008) in: Kinetics of Water-Rock Interaction (Brantley	Kubicki and White eds) Springer Science+Business Media LLC New York
*Plagioclase dissolution rates at high pH are independent of Ca content: Gudbrandsson et al (2014) Geochimica et Cosmochimica Acta 139:154-172 DOI: https://doi.org/10.1016/j.gca.2014.04.028
